# Supplementary material for: Identification of Submergence-Responsive MicroRNAs and Their Targets Reveals Complex MiRNA-Mediated Regulatory Networks in Lotus (Nelumbo nucifera Gaertn)
Source: Front Plant Sci. 2017 Jan 18;8:6. doi: 10.3389/fpls.2017.00006 (PMC5241310; doi:10.3389/fpls.2017.00006)
Supplement: Table S3 — Known miRNAs in lotus. Identified lotus known miRNAs and their reads, sequences in Ck (control) and Sub (submergence treatment) libraries. Fold changes (Sub/Ck) and statistic results were also presented. [file Table3.XLSX]

## Sheet: Sheet1
Family	miRNAID	Seuqnce	Ck (TPM)	Sub (TPM)	Sub （count）	Ck (count )	log2Fold	pvalue	qvalue	Diff
miR1026	NNU_ppt-miR1026a	TGAGAAAGACTTGAGAGGACA	119.205	88.1341	102	103	-0.39806	0.0482322	0.0720279	noDEG
miR1030	NNU_ppt-miR1030i	CCTGCATCTGCACCTGCACCG	11.5733	5.18436	6	10	-1.12095	0.126225	0.176727	noDEG
miR1030	NNU_ppt-miR1030a	TCTGCATCTGCACCTGCACCA	69.4396	140.842	163	60	1.05785	2.51863e-07	6.9538e-07	Up
miR1030	NNU_ppt-miR1030h	TCTGCATCTGCACCTGCACCG	368.03	568.552	658	318	0.665077	3.12226e-12	1.00329e-11	noDEG
miR1046	NNU_ppt-miR1046-3p	TGGTGAAAAATATGAAAAATC	6.94396	8.6406	10	6	0.352981	0.630144	0.712937	noDEG
miR1071	NNU_ppt-miR1071-5p	GCGCAATTCCCGAACGGGTAG	2.31465	8.6406	10	2	1.93794	0.0445628	0.0669473	noDEG
miR1088	NNU_smo-miR1088-5p	CAGAAGAAAGAGAGCACGCAT	173.599	101.959	118	150	-0.73016	3.65925e-05	8.91028e-05	noDEG
miR1134	NNU_tae-miR1134	CAACAACAACAAGAAGAAGAAGAT	4.62931	0.001	1	4	-2.38398	0.0984282	0.140777	noDEG
miR1425	NNU_osa-miR1425-5p	TAGGATTCAATCCTTGCTGCT	2.31465	3.45624	4	2	0.616016	0.611593	0.694909	noDEG
miR1432	NNU_sbi-miR1432	CTCAGGAGAGATGACACCGAC	107.631	83.8138	97	93	-0.32323	0.122582	0.171874	noDEG
miR1432	NNU_ata-miR1432-5p	TCAGGAGAGATGACACCGACG	11.5733	5.18436	6	10	-1.12095	0.126225	0.176727	noDEG
miR1507	NNU_gma-miR1507c-3p	CCTCATTCCAAACATCATCT	0.001	5.18436	6	0	3.41177	0.0338459	0.0524378	noDEG
miR1507	NNU_gma-miR1507b	TCTCATTCCATACATCGTCTG	150.452	125.289	145	130	-0.226443	0.193423	0.257487	noDEG
miR1507	NNU_gma-miR1507a	TCTCATTCCATACATCGTCTGA	150.452	125.289	145	130	-0.226443	0.193423	0.257487	noDEG
miR1510	NNU_gma-miR1510b-5p	AGGGATAGGTAAAACAACTACT	13.8879	6.91248	8	12	-0.968947	0.137118	0.190126	noDEG
miR1510	NNU_gma-miR1510a-5p	AGGGATAGGTAAAACAATGACTGC	4.62931	1.72812	2	4	-1.38398	0.253928	0.326335	noDEG
miR1510	NNU_gma-miR1510b-3p	TGTTGTTTTACCTATTCCACC	6.94396	1.72812	2	6	-1.96895	0.0724604	0.105653	noDEG
miR1510	NNU_gma-miR1510a-3p	TTGTTGTTTTACCTATTCCACCC	11.5733	1.72812	2	10	-2.70591	0.00503495	0.00975821	noDEG
miR1511	NNU_gma-miR1511	AACCAGGCTCTGATACCATG	134.25	151.21	175	116	0.209246	0.220869	0.287091	noDEG
miR1511	NNU_mdm-miR1511	ACCTAGCTCTGATACCATGAA	116.89	152.939	177	101	0.42541	0.0159056	0.027021	noDEG
miR1511	NNU_ppe-miR1511-3p	ACCTGGCTCTGATACCATAAC	236.095	305.877	354	204	0.411196	0.000953262	0.00204911	noDEG
miR1515	NNU_csi-miR1515	TCATTTTTGCGTGCAATGATCC	2990.53	1361.76	1576	2584	-1.09732	5.63418e-129	3.74728e-128	Down
miR156	NNU_gma-miR156g	ACAGAAGATAGAGAGCACAG	16132	10418.8	12058	13939	-0.59312	2.7739e-240	2.35621e-239	noDEG
miR156	NNU_gma-miR156aa	ATTGGAGTGAAGGGAGCT	47.4504	48.3874	56	41	0.0658187	0.823289	0.877654	noDEG
miR156	NNU_pta-miR156b	CAGAAGATAGAGAGCACAAC	393.491	273.907	317	340	-0.485036	1.65019e-05	4.06794e-05	noDEG
miR156	NNU_pta-miR156a	CAGAAGATAGAGAGCACATC	393.491	274.771	318	340	-0.480492	1.94921e-05	4.77283e-05	noDEG
miR156	NNU_aly-miR156g-5p	CGACAGAAGAGAGTGAGCAC	74.0689	62.2123	72	64	-0.214059	0.387339	0.477286	noDEG
miR156	NNU_stu-miR156f-3p	CTCACTTCTCTTTCTGTCAATC	6.94396	1.72812	2	6	-1.96895	0.0724604	0.105653	noDEG
miR156	NNU_stu-miR156f-5p	CTGACAGAAGAGAGTGAGCA	69.4396	62.2123	72	60	-0.12095	0.630784	0.713293	noDEG
miR156	NNU_ama-miR156	CTGACAGAAGAGAGTGAGCAC	1295.05	629.036	728	1119	-1.00418	1.7742e-49	8.20287e-49	Down
miR156	NNU_mdm-miR156p	CTGACAGAAGATAGAGAGCAC	267.342	225.52	261	231	-0.207827	0.110438	0.156271	noDEG
miR156	NNU_gma-miR156r	CTGACAGAAGATAGAGAGCAT	54.3944	45.7952	53	47	-0.210653	0.465733	0.544494	noDEG
miR156	NNU_aly-miR156b-3p	GCTCACCTCTCTTTCTGTCAGT	168.97	100.231	116	146	-0.715827	6.26555e-05	0.000150147	noDEG
miR156	NNU_ata-miR156d-3p	GCTCACTCCTCTTTCTGTCAGC	222.207	145.162	168	192	-0.576629	0.000152034	0.000356346	noDEG
miR156	NNU_ath-miR156f-3p	GCTCACTCTCTATCCGTCACC	4.62931	8.6406	10	4	0.937944	0.247613	0.319343	noDEG
miR156	NNU_aly-miR156f-3p	GCTCACTCTCTATCTGTCACC	27.7758	36.2905	42	24	0.423371	0.242295	0.314055	noDEG
miR156	NNU_aly-miR156d-3p	GCTCACTCTCTTTCTGTCATA	143.508	79.4935	92	124	-0.814618	3.68271e-05	8.96241e-05	noDEG
miR156	NNU_ata-miR156c-3p	GCTCACTGCTCTATCTGTCACC	25.4612	36.2905	42	22	0.548902	0.137983	0.190903	noDEG
miR156	NNU_zma-miR156i-3p	GCTCACTGCTCTATCTGTCATC	9.25861	3.45624	4	8	-1.38398	0.106653	0.151478	noDEG
miR156	NNU_zma-miR156e-3p	GCTCACTGCTCTCTCTGTCATC	9.25861	3.45624	4	8	-1.38398	0.106653	0.151478	noDEG
miR156	NNU_bdi-miR156d-3p	GCTCACTGCTCTGTCTGTCACC	6.94396	1.72812	2	6	-1.96895	0.0724604	0.105653	noDEG
miR156	NNU_bdi-miR156h-3p	GCTCACTGCTCTTCCTGTCATC	9.25861	3.45624	4	8	-1.38398	0.106653	0.151478	noDEG
miR156	NNU_aly-miR156a-3p	GCTCACTGCTCTTTCTGTCAGA	134.25	96.7747	112	116	-0.43461	0.0229479	0.0375722	noDEG
miR156	NNU_zma-miR156h-3p	GCTCACTGCTCTTTCTGTCATC	124.991	81.2217	94	108	-0.584283	0.00404433	0.00797763	noDEG
miR156	NNU_bdi-miR156b-3p	GCTCACTTCTCTCTCTGTCACC	164.34	81.2217	94	142	-0.979142	2.4885e-07	6.87712e-07	noDEG
miR156	NNU_bdi-miR156e-3p	GCTCACTTCTCTCTCTGTCAGC	97.2155	70.8529	82	84	-0.41875	0.0615047	0.090873	noDEG
miR156	NNU_zma-miR156a-3p	GCTCACTTCTCTCTCTGTCAGT	180.543	100.231	116	156	-0.811405	3.97323e-06	1.00721e-05	noDEG
miR156	NNU_osa-miR156f-3p	GCTCACTTCTCTTTCTGTCAGC	266.185	152.075	176	230	-0.770043	8.61738e-08	2.41265e-07	noDEG
miR156	NNU_osa-miR156j-3p	GCTCGCTCCTCTTTCTGTCAGC	215.263	139.978	162	186	-0.583294	0.00016535	0.000384675	noDEG
miR156	NNU_zma-miR156k-3p	GCTCGCTTCTCTTTCTGTCAGC	263.87	146.89	170	228	-0.807484	2.80173e-08	7.97402e-08	noDEG
miR156	NNU_ahy-miR156b-3p	GCTCTCTAAGCTTCTGTCATC	833.275	2803.01	3244	720	1.78772	3.58882e-257	3.35748e-256	Up
miR156	NNU_mtr-miR156g-3p	GCTCTCTAGACTTCTGTCATC	842.534	2804.74	3246	728	1.77267	2.31514e-254	2.14757e-253	Up
miR156	NNU_stu-miR156d-3p	GCTCTCTATGCTTCTGTCATCA	844.849	2827.2	3272	730	1.78022	6.97718e-258	6.54839e-257	Up
miR156	NNU_mtr-miR156h-3p	GCTCTTTATTCTTCTGTCATC	865.681	2827.2	3272	748	1.74508	6.75328e-251	6.2315e-250	Up
miR156	NNU_sly-miR156e-3p	GCTTACTCTCTATCTGTCACC	9.25861	13.825	16	8	0.616016	0.30982	0.38765	noDEG
miR156	NNU_aly-miR156e-3p	GCTTACTCTCTCTCTGTCACC	9.25861	6.91248	8	8	-0.383984	0.594492	0.681129	noDEG
miR156	NNU_cme-miR156j	GTTGACAGAAGAGAGTGAGCAC	17138.8	10817.2	12519	14809	-0.626339	4.74184e-281	4.56279e-280	noDEG
miR156	NNU_aly-miR156h-5p	TGACAGAAGAAAGAGAGCAC	31689.9	20343.4	23544	27382	-0.601853	0	0	noDEG
miR156	NNU_mdm-miR156ad	TGACAGAAGAAAGTGAGCAC	19.6746	24.1937	28	17	0.335907	0.441868	0.521111	noDEG
miR156	NNU_nta-miR156f	TGACAGAAGAGAATGAGCAC	1283.47	626.444	725	1109	-0.99719	1.65331e-48	7.43225e-48	noDEG
miR156	NNU_ahy-miR156a	TGACAGAAGAGAGAGAGCAC	17839	11134.3	12886	15414	-0.642421	7.61325e-306	8.28011e-305	noDEG
miR156	NNU_bdi-miR156a	TGACAGAAGAGAGAGAGCACA	17821.7	11128.2	12879	15399	-0.641801	4.98572e-305	5.35599e-304	noDEG
miR156	NNU_ath-miR156i	TGACAGAAGAGAGAGAGCAG	79.8555	49.2514	57	69	-0.659619	0.0104561	0.0186676	noDEG
miR156	NNU_vvi-miR156h	TGACAGAAGAGAGAGAGCAT	3689.56	1817.12	2103	3188	-0.984187	4.66419e-133	3.11159e-132	noDEG
miR156	NNU_sbi-miR156e	TGACAGAAGAGAGCGAGCAC	18109.8	11644.1	13476	15648	-0.599571	1.0194e-274	9.67106e-274	noDEG
miR156	NNU_har-miR156c	TGACAGAAGAGAGGGAGCA	5.78663	3.45624	4	5	-0.705912	0.464348	0.543164	noDEG
miR156	NNU_cme-miR156g	TGACAGAAGAGAGGGAGCAC	1295.05	640.269	741	1119	-0.978649	1.74332e-47	7.41481e-47	noDEG
miR156	NNU_ath-miR156a-5p	TGACAGAAGAGAGTGAGCAC	2638.7	1316.83	1524	2280	-0.965155	1.00767e-92	5.6952e-92	noDEG
miR156	NNU_bna-miR156a	TGACAGAAGAGAGTGAGCACA	1310.09	650.637	753	1132	-0.972137	1.66202e-47	7.08968e-47	noDEG
miR156	NNU_gma-miR156q	TGACAGAAGAGAGTGAGCACT	1312.41	649.773	752	1134	-0.976601	6.15971e-48	2.7161e-47	noDEG
miR156	NNU_cca-miR156b	TGACAGAAGAGAGTGAGCATA	8.10129	2.59218	3	7	-1.60638	0.0918904	0.132094	noDEG
miR156	NNU_hci-miR156a	TGACAGAAGAGAGTGAGTAC	1292.73	634.22	734	1117	-0.989761	2.88662e-48	1.28317e-47	noDEG
miR156	NNU_mtr-miR156j	TGACAGAAGAGGGTGAGCAC	17046.3	10737.7	12427	14729	-0.629165	8.85792e-282	8.66613e-281	noDEG
miR156	NNU_vvi-miR156e	TGACAGAGGAGAGTGAGCAC	1274.22	634.22	734	1101	-0.968947	5.1965e-46	2.0934e-45	noDEG
miR156	NNU_sly-miR156e-5p	TGATAGAAGAGAGTGAGCAC	2474.36	1218.33	1410	2138	-0.984551	6.24641e-90	3.39257e-89	noDEG
miR156	NNU_ath-miR156b-3p	TGCTCACCTCTCTTTCTGTCAGT	168.97	100.231	116	146	-0.715827	6.26555e-05	0.000150147	noDEG
miR156	NNU_mtr-miR156d-3p	TGCTCACTCATCTTTCTGTCAAA	13.8879	17.2812	20	12	0.352981	0.495885	0.577281	noDEG
miR156	NNU_mtr-miR156b-3p	TGCTCACTCTCTATCTGTCACC	27.7758	36.2905	42	24	0.423371	0.242295	0.314055	noDEG
miR156	NNU_bra-miR156f-3p	TGCTCACTGCTCTTTCTGTCAGA	134.25	96.7747	112	116	-0.43461	0.0229479	0.0375722	noDEG
miR156	NNU_mtr-miR156i-3p	TGCTCACTTCTCTTTCTGTCATC	164.34	88.1341	102	142	-0.861306	3.63272e-06	9.22491e-06	noDEG
miR156	NNU_mtr-miR156c-3p	TGCTTACTCTCTATCTGTCACC	9.25861	12.0968	14	8	0.42337	0.499626	0.581328	noDEG
miR156	NNU_ghr-miR156c	TGTCAGAAGAGAGTGAGCAC	1251.07	625.58	724	1081	-0.962289	1.03644e-44	4.17146e-44	noDEG
miR156	NNU_smo-miR156c	TTGACAGAAGAAAGAGAGCAC	15841.5	10179.5	11781	13688	-0.600434	3.42919e-241	3.11829e-240	noDEG
miR156	NNU_gma-miR156p	TTGACAGAAGAAAGGGAGCAC	15839.2	10164.8	11764	13686	-0.602307	1.71128e-242	1.57244e-241	noDEG
miR156	NNU_smo-miR156d	TTGACAGAAGACAGGGAGCAC	16849.5	11046.1	12784	14559	-0.571555	7.52231e-235	6.13972e-234	noDEG
miR156	NNU_ahy-miR156c	TTGACAGAAGAGAGAGAGCAC	17839	11134.3	12886	15414	-0.642421	7.61325e-306	8.28011e-305	noDEG
miR156	NNU_gma-miR156f	TTGACAGAAGAGAGAGAGCACA	17839	11134.3	12886	15414	-0.642421	7.61325e-306	8.28011e-305	noDEG
miR156	NNU_gma-miR156k	TTGACAGAAGAGAGTGAGCAC	17151.6	10816.3	12518	14820	-0.627525	3.3579e-282	3.33356e-281	noDEG
miR156	NNU_hbr-miR156	TTGACAGAAGATAGAGAGC	16126.2	10411.1	12049	13934	-0.59368	1.33426e-240	1.14668e-239	noDEG
miR156	NNU_ahy-miR156b-5p	TTGACAGAAGATAGAGAGCAC	32252.4	20823.8	24100	27868	-0.59356	0	0	noDEG
miR156	NNU_cme-miR156e	TTGACAGAAGATAGAGGGCAC	16085.7	10364.4	11995	13899	-0.596533	4.67838e-242	4.27194e-241	noDEG
miR156	NNU_ptc-miR156l	TTGACAGAAGATGGAGAGCAC	16016.2	10330.7	11956	13839	-0.59499	6.49926e-240	5.33451e-239	noDEG
miR156	NNU_bcy-miR156	TTTGACAGAAGATAGAGAGCAC	16089.2	10385.1	12019	13902	-0.59396	2.96288e-240	2.49018e-239	noDEG
miR157	NNU_aly-miR157b-3p	GCTCTCTAAGCTTCTGTCATCA	833.275	2803.01	3244	720	1.78772	3.58882e-257	3.35748e-256	Up
miR157	NNU_ath-miR157a-3p	GCTCTCTAGCCTTCTGTCATC	842.534	2804.74	3246	728	1.77267	2.31514e-254	2.14757e-253	Up
miR157	NNU_aly-miR157a-3p	GCTCTCTAGCCTTCTGTCATCA	842.534	2804.74	3246	728	1.77267	2.31514e-254	2.14757e-253	Up
miR157	NNU_aly-miR157d-3p	GCTCTCTATGCTTCTGTCATC	854.107	2830.66	3276	738	1.76626	2.03724e-255	1.89983e-254	Up
miR157	NNU_aly-miR157d-5p	TGACAGAAGATAGAGAGCAC	618.013	570.28	660	534	-0.078358	0.349375	0.4338	noDEG
miR158	NNU_bra-miR158-3p	TTTCCAAATGTAGACAAAGCA	2.31465	5.18436	6	2	1.20098	0.273246	0.347141	noDEG
miR159	NNU_gma-miR159b-3p	ATTGGAGTGAAGGGAGCTCCA	106.474	101.959	118	92	-0.0249036	0.900842	0.921123	noDEG
miR159	NNU_gma-miR159c	ATTGGAGTGAAGGGAGCTCCG	47.4504	48.3874	56	41	0.0658187	0.823289	0.877654	noDEG
miR159	NNU_lus-miR159a	ATTGGAGTGAAGGGAGCTCGA	8.10129	0.001	1	7	-3.19134	0.0109482	0.0193297	noDEG
miR159	NNU_mes-miR159c	ATTGGAGTGAAGGGAGCTCTG	70.5969	30.2421	35	61	-1.18544	7.8269e-05	0.000185034	Down
miR159	NNU_osa-miR159c	ATTGGATTGAAGGGAGCTCCA	68.2823	63.0764	73	59	-0.0768028	0.760393	0.834452	noDEG
miR159	NNU_osa-miR159d	ATTGGATTGAAGGGAGCTCCG	54.3944	57.028	66	47	0.105821	0.69869	0.781413	noDEG
miR159	NNU_cme-miR159b	ATTGGATTGAAGGGAGCTCCT	90.2715	87.2701	101	78	-0.0111749	0.958845	0.970357	noDEG
miR159	NNU_zma-miR159e-3p	ATTGGTTTGAAGGGAGCTCCA	113.418	100.231	116	98	-0.140712	0.476361	0.555733	noDEG
miR159	NNU_vvi-miR159a	CTTGGAGTGAAGGGAGCTCTC	82.1702	47.5233	55	71	-0.752372	0.00355474	0.00703882	noDEG
miR159	NNU_cpa-miR159b	CTTGGATTGAAGGGAGCTCC	1398.05	943.554	1092	1208	-0.529632	1.39471e-18	4.86706e-18	noDEG
miR159	NNU_pta-miR159c	CTTGGATTGAAGGGAGCTCCC	26794.4	26224.2	30350	23152	0.00657566	0.599743	0.68598	noDEG
miR159	NNU_ptc-miR159d	CTTGGATTGAAGGGAGCTCCT	1454.76	1009.22	1168	1257	-0.489929	6.32204e-17	2.1648e-16	noDEG
miR159	NNU_bdi-miR159a-3p	CTTGGATTGAAGGGAGCTCT	12425.1	16729.9	19362	10736	0.466787	3.70958e-166	2.72803e-165	noDEG
miR159	NNU_osa-miR159f	CTTGGATTGAAGGGAGCTCTA	341.411	199.598	231	295	-0.736806	5.37905e-09	1.55108e-08	noDEG
miR159	NNU_ptc-miR159e	CTTGGGGTGAAGGGAGCTCCT	1414.25	991.077	1147	1222	-0.475363	1.08335e-15	3.68088e-15	noDEG
miR159	NNU_aly-miR159a-5p	GAGCTCCTTGAAGTTCAAACG	16.2026	6.91248	8	14	-1.19134	0.0574817	0.0850007	noDEG
miR159	NNU_aly-miR159b-5p	GAGCTCCTTGAAGTTCAATGG	9.25861	3.45624	4	8	-1.38398	0.106653	0.151478	noDEG
miR159	NNU_pta-miR159b	TTGGATTGAAGAGAGCTCCC	1158.48	809.624	937	1001	-0.479305	2.64894e-13	8.72955e-13	noDEG
miR159	NNU_pta-miR159a	TTGGATTGAAGGGAGCTCCA	1479.06	1000.58	1158	1278	-0.526237	2.3316e-19	8.21495e-19	noDEG
miR159	NNU_aqc-miR159	TTTGGACTGAAGGGAGCTCTA	67107.6	30427	35214	57985	-1.10352	0	0	Down
miR159	NNU_zma-miR159h-3p	TTTGGAGTGAAGGGAGCTCTG	6265.77	2334.69	2702	5414	-1.38665	0	0	Down
miR159	NNU_zma-miR159g-3p	TTTGGAGTGAAGGGAGTTCTG	13.8879	5.18436	6	12	-1.38398	0.0481516	0.0720302	noDEG
miR159	NNU_sof-miR159e	TTTGGATTGAAAGGAGCTCTT	3248.62	972.932	1126	2807	-1.70181	5.54512e-271	5.23798e-270	Down
miR159	NNU_aly-miR159c-3p	TTTGGATTGAAGGGAGCTCCT	4006.66	2032.27	2352	3462	-0.941701	3.11995e-134	2.09414e-133	noDEG
miR159	NNU_ahy-miR159	TTTGGATTGAAGGGAGCTCTA	67406.2	30581.7	35393	58243	-1.10261	0	0	Down
miR159	NNU_lus-miR159b	TTTGGATTGAAGGGAGCTCTC	6205.59	5468.64	6329	5362	-0.144778	6.08595e-08	1.71873e-07	noDEG
miR159	NNU_far-miR159	TTTGGATTGAAGGGAGCTCTG	3169.92	1179.44	1365	2739	-1.38873	7.64121e-197	5.87569e-196	Down
miR159	NNU_aly-miR159b-3p	TTTGGATTGAAGGGAGCTCTT	6830.54	2056.46	2380	5902	-1.69423	0	0	Down
miR159	NNU_pde-miR159	TTTGGTTTGAAGGGAGCTCTA	67237.2	30482.3	35278	58097	-1.10368	0	0	Down
miR160	NNU_csi-miR160	GCCTGGCTCCCTGTATGCCAT	68.2823	82.0857	95	59	0.303228	0.198441	0.262176	noDEG
miR160	NNU_ahy-miR160-5p	TGCCTGGCTCCCTGAATGCCA	134.25	165.9	192	116	0.342998	0.0399942	0.0604151	noDEG
miR160	NNU_mes-miR160e	TGCCTGGCTCCCTGAATGCCATC	67.1249	82.9498	96	58	0.342997	0.146429	0.201002	noDEG
miR160	NNU_nta-miR160d	TGCCTGGCTCCCTGCATGCCA	67.1249	82.0857	95	58	0.327891	0.166154	0.22557	noDEG
miR160	NNU_aqc-miR160a	TGCCTGGCTCCCTGGATGCCA	67.1249	82.0857	95	58	0.327891	0.166154	0.22557	noDEG
miR160	NNU_bdi-miR160f	TGCCTGGCTCCCTGTATGCC	20.8319	12.0968	14	18	-0.746554	0.144856	0.199311	noDEG
miR160	NNU_aly-miR160a-5p	TGCCTGGCTCCCTGTATGCCA	136.565	164.171	190	118	0.303228	0.06896	0.101088	noDEG
miR160	NNU_mes-miR160g	TGCCTGGCTCCCTGTATGCCATC	68.2823	82.0857	95	59	0.303228	0.198441	0.262176	noDEG
miR160	NNU_mes-miR160h	TGCCTGGCTCCCTGTATGCCATT	68.2823	82.0857	95	59	0.303228	0.198441	0.262176	noDEG
miR160	NNU_mes-miR160c	TGCCTGGCTCCCTGTATGCCG	20.8319	12.0968	14	18	-0.746554	0.144856	0.199311	noDEG
miR160	NNU_dpr-miR160	TGCCTGGCTCCTTGTATGCCA	67.1249	83.8138	97	58	0.357948	0.128639	0.179762	noDEG
miR162	NNU_zma-miR162-5p	GGGCGCAGTGGTTTATCGATC	11.5733	19.0093	22	10	0.753519	0.154904	0.212037	noDEG
miR162	NNU_gma-miR162a	TCGATAAACCTCTGCATCCA	1303.15	1244.25	1440	1126	-0.0291219	0.6105	0.696195	noDEG
miR162	NNU_aau-miR162	TCGATAAACCTCTGCATCCAG	1303.15	1244.25	1440	1126	-0.0291219	0.6105	0.696195	noDEG
miR162	NNU_bdi-miR162	TCGATAAACCTCTGCATCCGG	114933	67762.2	78423	99309	-0.724632	0	0	noDEG
miR162	NNU_bna-miR162a	TCGATAAACCTGTGCATCCAG	1291.58	1234.74	1429	1116	-0.0273157	0.634224	0.716629	noDEG
miR162	NNU_osa-miR162b	TCGATAAGCCTCTGCATCCAG	1679.28	1156.11	1338	1451	-0.500953	4.93057e-20	1.73859e-19	noDEG
miR164	NNU_aly-miR164a-3p	CACGTACTCCCCTTCTCCAAC	11.5733	3.45624	4	10	-1.70591	0.0354821	0.0541309	noDEG
miR164	NNU_zma-miR164f-3p	CACGTGCGCTCCTTCTCCAAC	11.5733	3.45624	4	10	-1.70591	0.0354821	0.0541309	noDEG
miR164	NNU_bra-miR164e-3p	CACGTGCTCCCCTCCTCCAAC	11.5733	0.001	0	10	-4.49512	0.000632579	0.00139995	noDEG
miR164	NNU_sly-miR164b-3p	CACGTGTTCTCCTTCTCCAAC	11.5733	0.001	0	10	-4.49512	0.000632579	0.00139995	noDEG
miR164	NNU_aly-miR164b-3p	CATGTGCCCATCTTCACCATC	4.62931	1.72812	2	4	-1.38398	0.253928	0.326335	noDEG
miR164	NNU_gma-miR164b	TGGAGAAGCAGGGCACGTGC	16.2026	20.7374	24	14	0.393623	0.408789	0.497632	noDEG
miR164	NNU_aly-miR164a-5p	TGGAGAAGCAGGGCACGTGCA	32.4051	41.4749	48	28	0.393623	0.242734	0.31379	noDEG
miR164	NNU_bra-miR164e-5p	TGGAGAAGCAGGGCACGTGCAA	32.4051	41.4749	48	28	0.393623	0.242734	0.31379	noDEG
miR164	NNU_ata-miR164a-5p	TGGAGAAGCAGGGCACGTGCT	2.31465	6.91248	8	2	1.61602	0.113153	0.159623	noDEG
miR164	NNU_cca-miR164	TGGAGAAGCAGGGTACGTGCA	15.0452	19.0093	22	13	0.375007	0.449714	0.527524	noDEG
miR165	NNU_aly-miR165a-5p	GAATGTTGTCTGGATCGAGG	4411.73	13047.3	15100	3812	1.60194	0	0	Up
miR165	NNU_aly-miR165b-5p	GAATGTTGTTTGGATCGAGG	113.418	146.89	170	98	0.410697	0.0221949	0.0364209	noDEG
miR165	NNU_ath-miR165a-5p	GGAATGTTGTCTGGATCGAGG	4411.73	13047.3	15100	3812	1.60194	0	0	Up
miR165	NNU_aly-miR165a-3p	TCGGACCAGGCTTCATCCCC	2484420	2739822	3170870	2146688	0.178781	0	0	noDEG
miR165	NNU_ath-miR165a-3p	TCGGACCAGGCTTCATCCCCC	2484422	2739822	3170870	2146690	0.17878	0	0	noDEG
miR166	NNU_osa-miR166i-5p	AATGCAGTTTGATCCAAGATC	4050.64	4232.17	4898	3500	0.100854	0.00146839	0.0030706	noDEG
miR166	NNU_osa-miR166g-5p	AATGGAGGCTGATCCAAGATC	2.31465	5.18436	6	2	1.20098	0.273246	0.347141	noDEG
miR166	NNU_stu-miR166d-5p	AGAATGTCGTCTGGTTCGAGA	6.94396	6.91248	8	6	0.0310531	0.968043	0.974379	noDEG
miR166	NNU_cln-miR166	CCGGACCAGGCTTCATCCCAG	90.2715	55.2998	64	78	-0.669386	0.00581785	0.0109912	noDEG
miR166	NNU_gma-miR166m	CGGACCAGGCTTCATTCCCC	952474	637669	737991	822995	-0.541265	0	0	noDEG
miR166	NNU_bdi-miR166e-3p	CTCGGACCAGGCTTCATTCCC	4405033	4026358	4659812	3806214	-0.092069	0	0	noDEG
miR166	NNU_ata-miR166c-5p	GGAACGTTGGCTGGCTCGAGG	5175.56	15306	17714	4472	1.60191	0	0	Up
miR166	NNU_zma-miR166i-5p	GGAATGTCGTCTGGCGCGAGA	4.62931	6.91248	8	4	0.616016	0.472672	0.551723	noDEG
miR166	NNU_gma-miR166i-5p	GGAATGTCGTCTGGTTCGAG	194.431	139.978	162	168	-0.436452	0.00600122	0.0112168	noDEG
miR166	NNU_mtr-miR166e-5p	GGAATGTTGGCTGGCTCGAGG	5619.98	15812.3	18300	4856	1.53002	0	0	Up
miR166	NNU_aly-miR166e-5p	GGAATGTTGTCTGGCACGAGG	4696.43	13327.3	15424	4058	1.54235	0	0	Up
miR166	NNU_aly-miR166a-5p	GGAATGTTGTCTGGCTCGAGG	4927.9	15331.9	17744	4258	1.6751	0	0	Up
miR166	NNU_ata-miR166d-5p	GGAATGTTGTCTGGCTCGGGG	4661.71	13275.4	15364	4028	1.54743	0	0	Up
miR166	NNU_osa-miR166c-5p	GGAATGTTGTCTGGTCCGAG	337.939	252.306	292	292	-0.383984	0.00129932	0.00275516	noDEG
miR166	NNU_ata-miR166a-5p	GGAATGTTGTCTGGTTCAAGG	4046.01	12630.8	14618	3496	1.67998	0	0	Up
miR166	NNU_ata-miR166e-5p	GGAATGTTGTCTGGTTGGAGA	340.254	250.577	290	294	-0.403747	0.000720593	0.00156859	noDEG
miR166	NNU_aly-miR166g-5p	GGAATGTTGTTTGGCTCGAGG	164.34	191.821	222	142	0.260685	0.0886484	0.127853	noDEG
miR166	NNU_cpa-miR166e	GGACCAGGCTTCATTCCCC	1259213	1380439	1597619	1088036	0.170213	0	0	noDEG
miR166	NNU_aly-miR166b-5p	GGACTGTTGTCTGGCTCGAGG	4893.18	15321.5	17732	4228	1.68432	0	0	Up
miR166	NNU_zma-miR166k-5p	GGATTGTTGTCTGGCTCGGGG	3932.6	12528.9	14500	3398	1.70931	0	0	Up
miR166	NNU_zma-miR166n-5p	GGATTGTTGTCTGGCTCGGTG	20.8319	41.4749	48	18	1.03105	0.00614534	0.0114715	noDEG
miR166	NNU_osa-miR166l-5p	GGATTGTTGTCTGGTTCAAGG	9.25861	8.6406	10	8	-0.062056	0.927519	0.944653	noDEG
miR166	NNU_sly-miR166c-5p	GGGATGTTGTCTGGCTCGACA	520.797	596.202	690	450	0.232687	0.00709701	0.0129178	noDEG
miR166	NNU_osa-miR166k-5p	GGTTTGTTGTCTGGCTCGAGG	425.896	470.049	544	368	0.179916	0.0621316	0.0916603	noDEG
miR166	NNU_bdi-miR166h-5p	GGTTTGTTGTCTGGCTCGGGG	384.233	399.196	462	332	0.0927254	0.368418	0.455894	noDEG
miR166	NNU_gra-miR166c	TATATGATCTCGGACCAGGCT	6.94396	1.72812	2	6	-1.96895	0.0724604	0.105653	noDEG
miR166	NNU_ppt-miR166j	TCCGGACCAGGCTTCATTCCC	2286.88	2599.09	3008	1976	0.222237	7.50986e-08	2.11813e-07	noDEG
miR166	NNU_osa-miR166e-3p	TCGAACCAGGCTTCATTCCCC	4391046	4009873	4640734	3794128	-0.0933997	0	0	noDEG
miR166	NNU_ppt-miR166m	TCGGACCAGGCATCATTCCTT	3046.08	3109.75	3599	2632	0.0674526	0.0666245	0.0980575	noDEG
miR166	NNU_ptc-miR166p	TCGGACCAGGCTCCATTCCTT	3364.35	3148.64	3644	2907	-0.0579925	0.104878	0.149149	noDEG
miR166	NNU_hbr-miR166a	TCGGACCAGGCTTCATTCC	4974.19	4781.71	5534	4298	-0.0193272	0.508246	0.590104	noDEG
miR166	NNU_cme-miR166g	TCGGACCAGGCTTCATTCCC	958820	642984	744142	828478	-0.53887	0	0	noDEG
miR166	NNU_aly-miR166a-3p	TCGGACCAGGCTTCATTCCCC	2500768	2754645	3188024	2160814	0.177104	0	0	noDEG
miR166	NNU_csi-miR166a	TCGGACCAGGCTTCATTCCCCC	1250556	1377719	1594471	1080556	0.17732	0	0	noDEG
miR166	NNU_cpa-miR166d	TCGGACCAGGCTTCATTCCCG	958824	642974	744131	828482	-0.538898	0	0	noDEG
miR166	NNU_crt-miR166a	TCGGACCAGGCTTCATTCCCGT	958828	642984	744142	828485	-0.538882	0	0	noDEG
miR166	NNU_csi-miR166d	TCGGACCAGGCTTCATTCCCT	7281.9	7663.35	8869	6292	0.111269	2.43136e-06	6.25207e-06	noDEG
miR166	NNU_crt-miR166b	TCGGACCAGGCTTCATTCCCTT	7281.9	7663.35	8869	6292	0.111269	2.43136e-06	6.25207e-06	noDEG
miR166	NNU_aqc-miR166c	TCGGACCAGGCTTCATTCCT	954881	638641	739116	825075	-0.542709	0	0	noDEG
miR166	NNU_mtr-miR166b	TCGGACCAGGCTTCATTCCTA	954874	638635	739109	825069	-0.542712	0	0	noDEG
miR166	NNU_aqc-miR166a	TCGGACCAGGCTTCATTCCTC	5012.38	4948.47	5727	4331	0.0190954	0.508917	0.590414	noDEG
miR166	NNU_ata-miR166c-3p	TCGGACCAGGCTTCATTCCTT	6606.02	6765.59	7830	5708	0.0720428	0.00388626	0.00766929	noDEG
miR166	NNU_cme-miR166i	TCGGACCAGGCTTCATTCTC	1666.55	1408.42	1630	1440	-0.205182	8.26935e-05	0.000195388	noDEG
miR166	NNU_osa-miR166i-3p	TCGGATCAGGCTTCATTCCTC	1922827	1286696	1489128	1661438	-0.541949	0	0	noDEG
miR166	NNU_mtr-miR166d	TCGGGCCAGGCTTCATCCCCC	1244417	1364379	1579032	1075251	0.170383	0	0	noDEG
miR166	NNU_gma-miR166u	TCTCGGACCAGGCTTCATTC	2201342	2012337	2328932	1902092	-0.091903	0	0	noDEG
miR166	NNU_atr-miR166b	TCTCGGACCAGGCTTCATTCC	2201785	2012604	2329241	1902475	-0.0920019	0	0	noDEG
miR166	NNU_aly-miR166f-5p	TGAATGATGCCTGGCTCGAGA	2.31465	5.18436	6	2	1.20098	0.273246	0.347141	noDEG
miR166	NNU_gra-miR166d	TGATGGGAATGTTGTTTGGCT	45.1358	63.0764	73	39	0.520438	0.0624129	0.0920443	noDEG
miR166	NNU_bdi-miR166g-3p	TGTGGTGATCTCGGACCAGGC	32.4051	19.0093	22	28	-0.731908	0.0739003	0.107431	noDEG
miR166	NNU_mes-miR166i	TTGGACCAGGCTTCATTCCCC	10243.5	4510.39	5220	8851	-1.14577	0	0	Down
miR167	NNU_mdm-miR167a	AGATCATCTGGCAGTTTCACC	320.579	177.132	205	277	-0.818246	5.97256e-10	1.80039e-09	noDEG
miR167	NNU_ahy-miR167-3p	AGATCATGTGGCAGTTTCACC	620.327	342.168	396	536	-0.820717	5.89806e-18	2.04196e-17	noDEG
miR167	NNU_bdi-miR167d-3p	AGATCATGTTGCAGCTTCAC	1233.71	338.712	392	1066	-1.82727	8.78781e-115	5.65594e-114	Down
miR167	NNU_osa-miR167e-3p	AGATCATGTTGCAGCTTCACT	1240.65	338.712	392	1072	-1.83536	4.18721e-116	2.70886e-115	Down
miR167	NNU_aly-miR167c-3p	AGGTCATGCTGGTAGTTTCAC	16.2026	17.2812	20	14	0.130588	0.793451	0.850604	noDEG
miR167	NNU_ata-miR167d-3p	AGGTCATGTGGCAGCTTCATT	27.7758	6.91248	8	24	-1.96895	0.00032761	0.0007469	Down
miR167	NNU_ata-miR167f-3p	CAGATCATGCTGCAGCTTCAT	23.1465	12.0968	14	20	-0.898558	0.0716044	0.104579	noDEG
miR167	NNU_zma-miR167b-3p	GATCATGCTGTGACAGTTTCACT	20.8319	15.5531	18	18	-0.383984	0.424576	0.505959	noDEG
miR167	NNU_bdi-miR167c-3p	GATCATGCTGTGCAGTTTCATC	432.84	181.453	210	374	-1.21663	1.80895e-23	6.7135e-23	Down
miR167	NNU_zma-miR167c-3p	GATCATGCTGTGGCAGCCTCACT	25.4612	15.5531	18	22	-0.673491	0.140859	0.194636	noDEG
miR167	NNU_stu-miR167b-3p	GATCATGTGGCAGCATCACC	129.621	65.6686	76	112	-0.943412	8.92981e-06	2.23271e-05	noDEG
miR167	NNU_stu-miR167a-3p	GATCATGTGGCAGCCTCACC	106.474	48.3874	56	92	-1.10019	4.90791e-06	1.24128e-05	Down
miR167	NNU_zma-miR167j-3p	GATCATGTGGCAGTTTCATT	27.7758	5.18436	6	24	-2.38398	5.16934e-05	0.000124764	Down
miR167	NNU_stu-miR167d-3p	GATCATGTGGTTGCTTCACC	106.474	50.1155	58	92	-1.04957	1.09829e-05	2.72273e-05	Down
miR167	NNU_aly-miR167a-3p	GATCATGTTCGCAGTTTCACC	261.556	197.006	228	226	-0.371274	0.00611057	0.0114139	noDEG
miR167	NNU_zma-miR167h-3p	GATCATGTTGCAGCTTCAC	1233.71	338.712	392	1066	-1.82727	8.78781e-115	5.65594e-114	Down
miR167	NNU_mtr-miR167b-3p	GATCATGTTGGAGCTTCACC	23.1465	0.001	0	20	-5.49512	6.76939e-07	1.84345e-06	Down
miR167	NNU_zma-miR167f-3p	GATCGTGCTGCGCAGTTTCACC	490.707	255.762	296	424	-0.902451	8.3878e-17	2.86322e-16	noDEG
miR167	NNU_stu-miR167c-3p	GGTCATGCTCGGACAGCCTCACT	157.396	392.283	454	136	1.3551	1.18555e-25	4.43367e-25	Up
miR167	NNU_aly-miR167b-3p	GGTCATGCTCTGACAGCCTCACT	157.396	397.468	460	136	1.37404	1.71899e-26	6.47281e-26	Up
miR167	NNU_ata-miR167e-3p	GGTCATGCTGCGGCAGCCTCACT	6.94396	3.45624	4	6	-0.968947	0.293171	0.370148	noDEG
miR167	NNU_zma-miR167d-3p	GGTCATGCTGCTGCAGCCTCACT	6.94396	3.45624	4	6	-0.968947	0.293171	0.370148	noDEG
miR167	NNU_sly-miR167b-5p	TAAAGCTGCCAGCATGATCTGG	199.06	67.3967	78	172	-1.52485	8.70991e-16	2.96164e-15	Down
miR167	NNU_ath-miR167c-3p	TAGGTCATGCTGGTAGTTTCACC	16.2026	17.2812	20	14	0.130588	0.793451	0.850604	noDEG
miR167	NNU_gra-miR167a	TCAGATCATCTTGCAGCTTCA	8.10129	1.72812	2	7	-2.19134	0.0377424	0.0574692	noDEG
miR167	NNU_gra-miR167c	TCAGATGAAGCTGCCAGCATGA	1258.01	649.773	752	1087	-0.915531	1.71528e-41	6.79754e-41	noDEG
miR167	NNU_tae-miR167b	TGAAGCTGACAGCATGATCTA	1437.4	743.956	861	1242	-0.912564	6.53863e-47	2.70111e-46	noDEG
miR167	NNU_ptc-miR167h-5p	TGAAGCTGCCAACATGATCTG	10543.2	5080.67	5880	9110	-1.01562	0	0	Down
miR167	NNU_bna-miR167d	TGAAGCTGCCAGCATGATCT	1248.76	638.54	739	1079	-0.930033	2.959e-42	1.18333e-41	noDEG
miR167	NNU_aly-miR167a-5p	TGAAGCTGCCAGCATGATCTA	3208.11	1714.3	1984	2772	-0.8665	5.36197e-94	3.14823e-93	noDEG
miR167	NNU_bna-miR167a	TGAAGCTGCCAGCATGATCTAA	1604.06	857.148	992	1386	-0.8665	6.42978e-48	2.82099e-47	noDEG
miR167	NNU_lus-miR167a	TGAAGCTGCCAGCATGATCTC	1356.39	673.103	779	1172	-0.973262	3.26286e-49	1.49985e-48	noDEG
miR167	NNU_atr-miR167	TGAAGCTGCCAGCATGATCTG	5316.76	2570.58	2975	4594	-1.01085	2.24279e-199	1.73371e-198	Down
miR167	NNU_ata-miR167b-5p	TGAAGCTGCCAGCATGATCTGA	10432.1	5070.31	5868	9014	-1.00328	0	0	Down
miR167	NNU_ata-miR167f-5p	TGAAGCTGCCAGCATGATCTGC	2499.83	1277.08	1478	2160	-0.931369	5.72138e-83	3.08069e-82	noDEG
miR167	NNU_aly-miR167d-5p	TGAAGCTGCCAGCATGATCTGG	2624.82	1313.37	1520	2268	-0.961334	1.19193e-91	6.54663e-91	noDEG
miR167	NNU_ahy-miR167-5p	TGAAGCTGCCAGCATGATCTT	2842.39	1432.61	1658	2456	-0.950851	2.51257e-97	1.5148e-96	noDEG
miR167	NNU_mdm-miR167h	TGAAGCTGCCAGCATGATCTTA	1358.7	686.928	795	1174	-0.94639	3.98059e-47	1.65061e-46	noDEG
miR167	NNU_gma-miR167k	TGAAGCTGCCAGCCTGATCTTA	1386.48	689.52	798	1198	-0.970152	5.23253e-50	2.50373e-49	noDEG
miR168	NNU_osa-miR168b	AGGCTTGGTGCAGCTCGGGAA	3.47198	5.18436	6	3	0.616016	0.53399	0.616402	noDEG
miR168	NNU_zma-miR168a-3p	CCCGCCTTGCACCAAGTGAA	546.258	893.438	1034	472	0.747393	3.57354e-22	1.3009e-21	noDEG
miR168	NNU_ata-miR168-3p	CCCGCCTTGCACCAAGTGAAT	546.258	893.438	1034	472	0.747393	3.57354e-22	1.3009e-21	noDEG
miR168	NNU_aly-miR168a-3p	CCCGCCTTGCATCAACTGAAT	583.293	943.554	1092	504	0.731493	1.58039e-22	5.7796e-22	noDEG
miR168	NNU_zma-miR168b-3p	CCCGCCTTGCATCAAGTGAA	592.551	947.01	1096	512	0.714048	9.78524e-22	3.51259e-21	noDEG
miR168	NNU_bra-miR168a-3p	CCCGCCTTGTATCAAGTGAAT	25.4612	13.825	16	22	-0.843416	0.0733523	0.10667	noDEG
miR168	NNU_aly-miR168b-3p	CCCGTCTTGTATCAACTGAAT	368.03	675.695	782	318	0.914158	1.43492e-23	5.34119e-23	noDEG
miR168	NNU_sly-miR168a-3p	CCTGCCTTGCATCAACTGAAT	562.461	947.01	1096	486	0.789235	1.4537e-25	5.43184e-25	noDEG
miR168	NNU_hvu-miR168-3p	GATCCCGCCTTGCACCAAGTGAAT	546.258	893.438	1034	472	0.747393	3.57354e-22	1.3009e-21	noDEG
miR168	NNU_sof-miR168b	TCGCTTGGGCAGATCGGGAC	936.277	259.218	300	809	-1.81516	8.43107e-87	4.56214e-86	Down
miR168	NNU_ata-miR168-5p	TCGCTTGGTGCAGATCGGGAC	2305.39	827.77	958	1992	-1.4401	1.0497e-151	7.46886e-151	Down
miR168	NNU_bna-miR168b	TCGCTTGGTGCAGGTCGAGAA	5859.55	3661.02	4237	5063	-0.640934	2.04417e-101	1.27267e-100	noDEG
miR168	NNU_gma-miR168b	TCGCTTGGTGCAGGTCGGG	5922.04	3699.04	4281	5117	-0.641334	1.37331e-102	8.71089e-102	noDEG
miR168	NNU_cme-miR168	TCGCTTGGTGCAGGTCGGGA	5922.04	3699.04	4281	5117	-0.641334	1.37331e-102	8.71089e-102	noDEG
miR168	NNU_aly-miR168a-5p	TCGCTTGGTGCAGGTCGGGAA	11790.9	7380.8	8542	10188	-0.63821	1.54721e-200	1.24088e-199	noDEG
miR168	NNU_bra-miR168b-5p	TCGCTTGGTGCAGGTCGGGAC	2247.53	838.138	970	1942	-1.38547	1.14484e-139	7.86496e-139	Down
miR168	NNU_mtr-miR168a	TTGCTTGGTGCTGGTCGGGAA	6.94396	0.001	1	6	-2.96895	0.022753	0.0372879	noDEG
miR169	NNU_tcc-miR169f	AAGCCAAGAATGACTTGCCTG	3.47198	1.72812	2	3	-0.968947	0.457297	0.535632	noDEG
miR169	NNU_atr-miR169b	AGCAAGTCGCCTTGGCTAACC	90.2715	171.948	199	78	0.967238	1.21151e-07	3.37359e-07	noDEG
miR169	NNU_cpa-miR169	CAGCCAAGAATGACTTGCCG	10.4159	7.77654	9	9	-0.383984	0.572326	0.65771	noDEG
miR169	NNU_gma-miR169k	CAGCCAAGAATGACTTGCCGG	10.4159	6.91248	8	9	-0.553909	0.429025	0.511052	noDEG
miR169	NNU_ptc-miR169z	CAGCCAAGAATGATTTGCCGG	15.0452	8.6406	10	13	-0.762496	0.206956	0.269446	noDEG
miR169	NNU_gma-miR169v	CAGCCAAGGATGACTTGCC	19.6746	9.50466	11	17	-1.01202	0.0666056	0.0980955	noDEG
miR169	NNU_aly-miR169a-5p	CAGCCAAGGATGACTTGCCGA	9.25861	6.91248	8	8	-0.383984	0.594492	0.681129	noDEG
miR169	NNU_aly-miR169b-5p	CAGCCAAGGATGACTTGCCGG	20.8319	10.3687	12	18	-0.968947	0.06865	0.100835	noDEG
miR169	NNU_gma-miR169u	CAGCCAAGGATGACTTGCCGT	6.94396	1.72812	2	6	-1.96895	0.0724604	0.105653	noDEG
miR169	NNU_pde-miR169	CAGCCAAGGATGACTTGCCTA	13.8879	7.77654	9	12	-0.799021	0.206756	0.269426	noDEG
miR169	NNU_ghr-miR169b	CAGCCAAGGATGATTTGCCGG	9.25861	5.18436	6	8	-0.799022	0.302609	0.379332	noDEG
miR169	NNU_bdi-miR169i	CCAGCCAAGAATGGCTTGCCTA	10.4159	8.6406	10	9	-0.231981	0.726173	0.800306	noDEG
miR169	NNU_gma-miR169l-3p	CGGGCAAGTTGTTTTTGGCTAC	9.25861	3.45624	4	8	-1.38398	0.106653	0.151478	noDEG
miR169	NNU_csi-miR169	GAGCCAAGAATGACTTGCCGA	13.8879	9.50466	11	12	-0.509515	0.397271	0.489044	noDEG
miR169	NNU_vvi-miR169m	GAGCCAAGGATGACTTGCCGG	17.3599	10.3687	12	15	-0.705912	0.205029	0.267891	noDEG
miR169	NNU_ata-miR169h-3p	GCAAGTTGTTCTTGGCTAGC	2.31465	5.18436	6	2	1.20098	0.273246	0.347141	noDEG
miR169	NNU_ata-miR169f-3p	GGCAAGTCCGTCCTTGGCTACA	69.4396	25.9218	30	60	-1.38398	9.93729e-06	2.46632e-05	Down
miR169	NNU_zma-miR169c-3p	GGCAAGTCTGTCCTTGGCTACA	83.3275	72.5811	84	72	-0.161592	0.48488	0.564919	noDEG
miR169	NNU_ath-miR169a-3p	GGCAAGTTGTCCTTGGCTAC	78.6982	74.3092	86	68	-0.0451824	0.846439	0.8945	noDEG
miR169	NNU_aly-miR169a-3p	GGCAAGTTGTCCTTGGCTACA	78.6982	74.3092	86	68	-0.0451824	0.846439	0.8945	noDEG
miR169	NNU_zma-miR169a-3p	GGCAAGTTGTTCTTGGCTACA	94.9008	72.5811	84	82	-0.349219	0.118908	0.167016	noDEG
miR169	NNU_mtr-miR169l-3p	GGCAAGTTTTTCCTTGGCTATA	4.62931	214.287	248	4	5.57021	5.41279e-53	2.63019e-52	Up
miR169	NNU_bdi-miR169c-3p	GGCAGGTTGTCCTTGGCTAC	101.845	153.803	178	88	0.632317	0.000525745	0.00118597	noDEG
miR169	NNU_ptc-miR169b-3p	GGCAGGTTGTTCTTGGCTAC	57.8663	84.6779	98	50	0.586869	0.016098	0.0273055	noDEG
miR169	NNU_zma-miR169i-3p	GGCAGTCTCCTTGGCTAG	173.599	317.974	368	150	0.910759	7.78021e-12	2.45682e-11	noDEG
miR169	NNU_ata-miR169i-3p	GGCAGTCTCCTTGGCTAGC	194.431	364.633	422	168	0.944798	4.13918e-14	1.39447e-13	noDEG
miR169	NNU_aly-miR169j-3p	GGCAGTCTCCTTGGCTATC	0.001	5.18436	6	0	3.41177	0.0338459	0.0524378	noDEG
miR169	NNU_zma-miR169f-3p	GGCATGTCTTCCTTGGCTACT	9.25861	27.6499	32	8	1.61602	0.00153301	0.00319809	noDEG
miR169	NNU_ata-miR169g-3p	GGCGAGTTGTTCTTGGCTACA	2.31465	6.91248	8	2	1.61602	0.113153	0.159623	noDEG
miR169	NNU_cme-miR169a	TAGCCAAAAATGACTTGCCTG	4.62931	12.0968	14	4	1.42337	0.0563257	0.0833335	noDEG
miR169	NNU_cme-miR169i	TAGCCAAAAATGACTTGCCTGC	4.62931	12.9609	15	4	1.52291	0.037756	0.0573205	noDEG
miR169	NNU_aly-miR169n-5p	TAGCCAAAGATGACTTGCCTG	6.94396	27.6499	32	6	2.03105	0.00021077	0.000489303	Up
miR169	NNU_bdi-miR169d	TAGCCAAGAATGACTTGCCTA	3.47198	16.4171	19	3	2.27898	0.00214567	0.00441627	noDEG
miR169	NNU_ptc-miR169q	TAGCCAAGGACGACTTGCCTG	3.47198	1.72812	2	3	-0.968947	0.457297	0.535632	noDEG
miR169	NNU_bdi-miR169m	TAGCCAAGGATGACTTGCCG	3.47198	1.72812	2	3	-0.968947	0.457297	0.535632	noDEG
miR169	NNU_atr-miR169a	TAGCCAAGGATGACTTGCCT	13.8879	19.8734	23	12	0.554615	0.267853	0.341378	noDEG
miR169	NNU_aqc-miR169a	TAGCCAAGGATGACTTGCCTA	13.8879	19.8734	23	12	0.554615	0.267853	0.341378	noDEG
miR169	NNU_aly-miR169h-5p	TAGCCAAGGATGACTTGCCTG	39.3491	32.8343	38	34	-0.223519	0.511284	0.592297	noDEG
miR169	NNU_bna-miR169g	TAGCCAAGGATGACTTGCCTGC	19.6746	16.4171	19	17	-0.22352	0.64232	0.723724	noDEG
miR169	NNU_cca-miR169a	TAGCCAAGGATGACTTGCCTT	12.7306	18.1453	21	11	0.548902	0.294233	0.370794	noDEG
miR169	NNU_sly-miR169e-5p	TAGCCAAGGATGACTTGCCTTT	25.4612	38.0187	44	22	0.616016	0.092146	0.132418	noDEG
miR169	NNU_tcc-miR169i	TAGCCAAGGATGAGTTGCCTG	20.8319	16.4171	19	18	-0.305982	0.518955	0.600311	noDEG
miR169	NNU_osa-miR169r-5p	TAGCCAAGGATGATTTGCCTG	30.0905	32.8343	38	26	0.163504	0.653209	0.734577	noDEG
miR169	NNU_mdm-miR169b	TAGCCAAGGATGATTTGCCTGC	18.5172	16.4171	19	16	-0.136057	0.780656	0.852527	noDEG
miR169	NNU_bdi-miR169k-5p	TAGCCAAGGATGATTTGCCTGT	30.0905	32.8343	38	26	0.163504	0.653209	0.734577	noDEG
miR169	NNU_ata-miR169a-5p	TAGCCAAGGATGATTTGCCTGTG	30.0905	36.2905	42	26	0.307893	0.385651	0.476143	noDEG
miR169	NNU_gma-miR169t	TAGCCAAGGATGGACTTGCCTA	23.1465	24.1937	28	20	0.101442	0.808876	0.864919	noDEG
miR169	NNU_tcc-miR169g	TAGCCAGGGATGACTTGCCTA	13.8879	24.1937	28	12	0.838408	0.0785065	0.113825	noDEG
miR169	NNU_zma-miR169l-5p	TAGCCAGGGATGATTTGCCTG	23.1465	6.91248	8	20	-1.70591	0.00294111	0.00592139	noDEG
miR169	NNU_vvi-miR169y	TAGCGAAGGATGACTTGCCTA	3.47198	15.5531	18	3	2.20098	0.00345074	0.00684061	noDEG
miR169	NNU_ptc-miR169s	TCAGCCAAGGATGACTTGCCG	32.4051	19.8734	23	28	-0.667777	0.0991776	0.141272	noDEG
miR169	NNU_gma-miR169n-3p	TGCCGGCAAGTTTCTCTTGGC	9.25861	15.5531	18	8	0.785941	0.182049	0.243678	noDEG
miR170	NNU_aly-miR170-5p	TATTGGCCTGGTTCACTCAGA	4.62931	5.18436	6	4	0.200978	0.8274	0.880324	noDEG
miR170	NNU_aly-miR170-3p	TGATTGAGCCGTGTCAATATC	236.095	231.568	268	204	0.00967924	0.942168	0.957015	noDEG
miR171	NNU_aly-miR171c-5p	AGATATTGGTGCGGTTCAATC	23.1465	15.5531	18	20	-0.535988	0.252478	0.32533	noDEG
miR171	NNU_stu-miR171d-5p	AGATATTGGTGCGGTTCAATT	356.457	470.049	544	308	0.436692	1.48748e-05	3.68131e-05	noDEG
miR171	NNU_lus-miR171a	AGATTGAGCCGCGCCAATATC	64.8103	49.2514	57	56	-0.358449	0.186634	0.249281	noDEG
miR171	NNU_lus-miR171h	ATGAGCCGAACCAATATCACT	17.3599	10.3687	12	15	-0.705912	0.205029	0.267891	noDEG
miR171	NNU_ptc-miR171a-5p	GGATATTGGTACGGTTCAATC	25.4612	1.72812	2	22	-3.84342	1.22301e-06	3.18127e-06	Down
miR171	NNU_mes-miR171a	GGATTGAGCCGCGTCAATATC	733.745	469.185	543	634	-0.607515	5.4783e-13	1.79457e-12	noDEG
miR171	NNU_osa-miR171h	GTGAGCCGAACCAATATCACT	15.0452	10.3687	12	13	-0.499462	0.386934	0.477189	noDEG
miR171	NNU_aqc-miR171f	TAATTGAGCCGTGCCAATATC	53.237	153.803	178	46	1.56819	2.63686e-13	8.69629e-13	Up
miR171	NNU_nta-miR171a	TATTGGTGCGGTTCAATGAGA	11.5733	7.77654	9	10	-0.535988	0.418413	0.503612	noDEG
miR171	NNU_zma-miR171c-3p	TGACTGAGCCGTGCCAATATC	236.095	235.024	272	204	0.0310533	0.81529	0.870928	noDEG
miR171	NNU_ata-miR171a-3p	TGAGCCGAACCAATATCACTC	30.0905	20.7374	24	26	-0.499462	0.221116	0.287241	noDEG
miR171	NNU_lja-miR171c	TGAGCCGAATCAATATCACTC	15.0452	8.6406	10	13	-0.762496	0.206956	0.269446	noDEG
miR171	NNU_ppt-miR171a	TGAGCCGCGCCAATATCACAT	2.31465	6.91248	8	2	1.61602	0.113153	0.159623	noDEG
miR171	NNU_smo-miR171b	TGAGCCGTGCCAATATCACAT	4.62931	8.6406	10	4	0.937944	0.247613	0.319343	noDEG
miR171	NNU_gma-miR171a	TGAGCCGTGCCAATATCACGA	46.2931	136.522	158	40	1.59787	2.88705e-12	9.29754e-12	Up
miR171	NNU_cca-miR171	TGATTGAGCCGCACCAATATC	112.261	108.872	126	97	-0.00661692	0.972796	0.977928	noDEG
miR171	NNU_zma-miR171a-3p	TGATTGAGCCGCGCCAATAT	222.207	217.743	252	192	0.00833372	0.951692	0.964232	noDEG
miR171	NNU_aly-miR171a-3p	TGATTGAGCCGCGCCAATATC	238.409	224.656	260	206	-0.0481171	0.719753	0.793929	noDEG
miR171	NNU_bna-miR171g	TGATTGAGCCGCGCCAATATCT	119.205	112.328	130	103	-0.0481177	0.799723	0.855968	noDEG
miR171	NNU_cme-miR171h	TGATTGAGCCGCGTCAATATC	130.778	118.376	137	113	-0.106131	0.56174	0.646222	noDEG
miR171	NNU_htu-miR171a	TGATTGAGCCGTGCCAATAT	164.34	258.354	299	142	0.69027	1.19379e-06	3.12009e-06	noDEG
miR171	NNU_aqc-miR171a	TGATTGAGCCGTGCCAATATC	120.362	117.512	136	104	0.00303893	0.98704	0.988054	noDEG
miR171	NNU_mtr-miR171c	TGATTGAGCCGTGCCAATATT	3.47198	4.3203	5	3	0.352982	0.733488	0.807251	noDEG
miR171	NNU_mtr-miR171a	TGATTGAGTCGTGCCAATATC	112.261	110.6	128	97	0.0161029	0.9336	0.949854	noDEG
miR171	NNU_gma-miR171d	TGATTGAGTCGTGTCAATATC	3.47198	5.18436	6	3	0.616016	0.53399	0.616402	noDEG
miR171	NNU_ppe-miR171e	TTATTGAACCGGACCAATATC	4.62931	7.77654	9	4	0.785941	0.345367	0.429553	noDEG
miR171	NNU_csi-miR171a	TTGAGCCGCGCCAATATCAC	162.026	255.762	296	140	0.696186	1.1236e-06	2.95692e-06	noDEG
miR171	NNU_ppt-miR171b	TTGAGCCGCGCCAATATCACA	2.31465	6.91248	8	2	1.61602	0.113153	0.159623	noDEG
miR171	NNU_gma-miR171k-3p	TTGAGCCGCGCCAATATCACT	129.621	98.5029	114	112	-0.358449	0.0618158	0.0912559	noDEG
miR171	NNU_gma-miR171m	TTGAGCCGCGTCAATATCTCA	16.2026	7.77654	9	14	-1.02141	0.0934741	0.134239	noDEG
miR171	NNU_ctr-miR171	TTGAGCCGCGTCAATATCTCC	732.588	469.185	543	633	-0.605238	6.81973e-13	2.23066e-12	noDEG
miR171	NNU_sly-miR171e	TTGAGCCGCGTCAATATCTCT	16.2026	7.77654	9	14	-1.02141	0.0934741	0.134239	noDEG
miR171	NNU_gma-miR171n	TTGAGCCGCGTCAATATCTTA	127.306	114.056	132	110	-0.12095	0.515197	0.596279	noDEG
miR171	NNU_zma-miR171b-3p	TTGAGCCGTGCCAATATCAC	314.793	487.33	564	272	0.668104	9.11777e-11	2.82326e-10	noDEG
miR171	NNU_atr-miR171b	TTGAGCCGTGCCAATATCACA	4.62931	6.91248	8	4	0.616016	0.472672	0.551723	noDEG
miR171	NNU_aly-miR171b-3p	TTGAGCCGTGCCAATATCACG	92.5861	274.771	318	80	1.60697	2.58467e-23	9.57211e-23	Up
miR171	NNU_smo-miR171a	TTGAGCCGTGCCAATATCACT	62.4956	44.9311	52	54	-0.438432	0.117738	0.165718	noDEG
miR171	NNU_cme-miR171i	TTGAGCCGTTCCAATATCACA	111.103	107.144	124	96	-0.0147503	0.939802	0.955498	noDEG
miR172	NNU_nta-miR172b	AGAATCATGATGATGCTGCAT	40.5064	116.648	135	35	1.56355	2.09919e-10	6.47484e-10	Up
miR172	NNU_ptc-miR172i	AGAATCCTGATGATGCTGCAA	5.78663	12.0968	14	5	1.10144	0.118386	0.166417	noDEG
miR172	NNU_sbi-miR172f	AGAATCCTGATGATGCTGCAC	3.47198	12.0968	14	3	1.83841	0.0217936	0.0357959	noDEG
miR172	NNU_bdi-miR172d	AGAATCCTGATGATGCTGCAG	3.47198	12.0968	14	3	1.83841	0.0217936	0.0357959	noDEG
miR172	NNU_tcc-miR172d	AGAATCCTGATGATGCTGCAT	41.6638	114.056	132	36	1.49048	1.31443e-09	3.90323e-09	Up
miR172	NNU_csi-miR172b	AGAATCTTGATGATGCGGCAA	6.94396	19.8734	23	6	1.55461	0.00900961	0.0162976	noDEG
miR172	NNU_stu-miR172c-3p	AGAATCTTGATGATGCTGC	2.31465	5.18436	6	2	1.20098	0.273246	0.347141	noDEG
miR172	NNU_csi-miR172a-3p	AGAATCTTGATGATGCTGCA	18.5172	39.7468	46	16	1.13958	0.00362209	0.00716733	noDEG
miR172	NNU_aly-miR172c-3p	AGAATCTTGATGATGCTGCAG	16.2026	27.6499	32	14	0.808661	0.068222	0.100291	noDEG
miR172	NNU_aly-miR172a-3p	AGAATCTTGATGATGCTGCAT	87.9568	238.481	276	76	1.47661	3.03441e-18	1.05304e-17	Up
miR172	NNU_ata-miR172a-3p	AGAATCTTGATGATGCTGCGT	9.25861	25.9218	30	8	1.52291	0.00330314	0.00660477	noDEG
miR172	NNU_mtr-miR172d-5p	AGTGGAGCATCATCAAGATTCACA	13.8879	5.18436	6	12	-1.38398	0.0481516	0.0720302	noDEG
miR172	NNU_zma-miR172b-5p	CAGCACCATCAAGATTCACA	13.8879	5.18436	6	12	-1.38398	0.0481516	0.0720302	noDEG
miR172	NNU_aly-miR172e-3p	GAATCTTGATGATGCTGCAT	16.2026	36.2905	42	14	1.20098	0.00374673	0.00740393	noDEG
miR172	NNU_gma-miR172g	GCAGCACCATCAAGATTCAC	6.94396	2.59218	3	6	-1.38398	0.162335	0.221035	noDEG
miR172	NNU_aly-miR172b-5p	GCAGCACCATCAAGATTCACA	13.8879	5.18436	6	12	-1.38398	0.0481516	0.0720302	noDEG
miR172	NNU_gma-miR172h-5p	GCAGCAGCATCAAGATTCACA	13.8879	5.18436	6	12	-1.38398	0.0481516	0.0720302	noDEG
miR172	NNU_gra-miR172b	GCAGCATTATCAAGATTCACA	6.94396	2.59218	3	6	-1.38398	0.162335	0.221035	noDEG
miR172	NNU_atr-miR172	GGAATCTTGATGATGCTGCA	9.25861	19.0093	22	8	1.07545	0.0548607	0.0814686	noDEG
miR172	NNU_cme-miR172a	GGAATCTTGATGATGCTGCAG	4.62931	12.9609	15	4	1.52291	0.037756	0.0573205	noDEG
miR172	NNU_gma-miR172d	GGAATCTTGATGATGCTGCAGCAG	2.31465	6.04842	7	2	1.42337	0.17717	0.237801	noDEG
miR172	NNU_aqc-miR172b	GGAATCTTGATGATGCTGCAT	5.78663	12.0968	14	5	1.10144	0.118386	0.166417	noDEG
miR172	NNU_ptc-miR172h-5p	GGAGCACCATCAAGATTCACA	13.8879	8.6406	10	12	-0.647018	0.293883	0.370567	noDEG
miR172	NNU_aly-miR172c-5p	GGAGCATCATCAAGATTCACA	13.8879	6.91248	8	12	-0.968947	0.137118	0.190126	noDEG
miR172	NNU_cpa-miR172a	GGGAATCTTGATGATGCTGCA	1.15733	5.18436	6	1	2.20098	0.0913292	0.131525	noDEG
miR172	NNU_stu-miR172a-5p	GTAGCATAATCAAGATTCACA	74.0689	67.3967	78	64	-0.0985822	0.684626	0.767839	noDEG
miR172	NNU_gma-miR172b-5p	GTAGCATCATCAAGATTCAC	92.5861	81.2217	94	80	-0.151323	0.489754	0.570447	noDEG
miR172	NNU_mtr-miR172c-5p	GTAGCATCATCAAGATTCACA	87.9568	76.0373	88	76	-0.17248	0.444554	0.523926	noDEG
miR172	NNU_ppe-miR172a-5p	GTAGCATCATCAAGATTCACG	2.31465	15.5531	18	2	2.78594	0.000823278	0.00177536	noDEG
miR172	NNU_aly-miR172a-5p	GTGGCATCATCAAGATTCACA	18.5172	27.6499	32	16	0.616016	0.150923	0.20688	noDEG
miR172	NNU_ata-miR172c-5p	GTGGCATCATCAAGATTCACACA	18.5172	27.6499	32	16	0.616016	0.150923	0.20688	noDEG
miR172	NNU_cme-miR172f	TGAATCTTGATGATGCCGCAC	1.15733	5.18436	6	1	2.20098	0.0913292	0.131525	noDEG
miR172	NNU_vvi-miR172b	TGAATCTTGATGATGCTACAC	1.15733	4.3203	5	1	1.93794	0.155489	0.212077	noDEG
miR172	NNU_vvi-miR172a	TGAATCTTGATGATGCTACAT	4.62931	4.3203	5	4	-0.062056	0.948713	0.962103	noDEG
miR172	NNU_egu-miR172d	TGAATCTTGATGATGCTGCAC	1.15733	5.18436	6	1	2.20098	0.0913292	0.131525	noDEG
miR172	NNU_gma-miR172k	TGAATCTTGATGATGCTGCAT	9.25861	15.5531	18	8	0.785941	0.182049	0.243678	noDEG
miR172	NNU_aau-miR172	TGAGAATCTTGATGATGCTGCAT	46.2931	118.376	137	40	1.39212	4.33584e-09	1.25356e-08	Up
miR172	NNU_csi-miR172c	TGGAATCTTGATGATGCTGCAG	2.31465	5.18436	6	2	1.20098	0.273246	0.347141	noDEG
miR173	NNU_aly-miR173a-3p	GATTCTCTGTGCAAGTGGAAG	4.62931	3.45624	4	4	-0.383984	0.706605	0.786752	noDEG
miR1860	NNU_osa-miR1860-5p	AGAAAACCAGCTTCCAGATCT	6.94396	0.001	0	6	-3.75815	0.011921	0.0206888	noDEG
miR1885	NNU_bra-miR1885b	TACATCTTCTCCGCGGAAGCTC	4.62931	3.45624	4	4	-0.383984	0.706605	0.786752	noDEG
miR1919	NNU_stu-miR1919-5p	TGTCGCAGATGACTTTCGCCC	2.31465	5.18436	6	2	1.20098	0.273246	0.347141	noDEG
miR2109	NNU_gma-miR2109-3p	GGAGGCGTAGATACTCACACC	0.001	6.91248	8	0	3.82681	0.0105425	0.0187266	noDEG
miR2111	NNU_vvi-miR2111-5p	TAATCTGCATCCTGAGGTCTA	462.931	150.346	174	400	-1.5849	1.68545e-36	6.49722e-36	Down
miR2111	NNU_aly-miR2111a-5p	TAATCTGCATCCTGAGGTTTA	1087.89	326.615	378	940	-1.69826	8.04935e-92	4.49431e-91	Down
miR2111	NNU_ptc-miR2111a	TAATCTGCATCCTGAGGTTTG	466.403	117.512	136	403	-1.95116	1.7308e-48	7.76867e-48	Down
miR2111	NNU_bna-miR2111c	TAATCTGCATCCTGGGGTTTA	538.157	158.987	184	465	-1.72151	3.28724e-47	1.36958e-46	Down
miR2118	NNU_osa-miR2118e	TTCCCAATGCCTCCCATGCCTA	43.9784	23.3296	27	38	-0.877025	0.0149777	0.0254644	noDEG
miR2118	NNU_osa-miR2118p	TTCCCGATGCCTCCCATGCCTA	42.8211	24.1937	28	37	-0.786083	0.0288204	0.0453979	noDEG
miR2118	NNU_osa-miR2118g	TTCCTAATGCCTCCCATTCCTA	53.237	91.5904	106	46	0.820374	0.000779039	0.00168203	noDEG
miR2118	NNU_ata-miR2118a-5p	TTCCTAATGTCTCCCATTCCTA	4.62931	1.72812	2	4	-1.38398	0.253928	0.326335	noDEG
miR2118	NNU_ata-miR2118c-3p	TTCCTGATGCCTCCCATGCCTA	41.6638	23.3296	27	36	-0.799022	0.0287589	0.0453499	noDEG
miR2118	NNU_gma-miR2118a-3p	TTGCCGATTCCACCCATTCCT	4.62931	1.72812	2	4	-1.38398	0.253928	0.326335	noDEG
miR2275	NNU_zma-miR2275d-5p	AGAGTTGGAGGAAAGAAAACT	2.31465	3.45624	4	2	0.616016	0.611593	0.694909	noDEG
miR2629	NNU_mtr-miR2629h	GCAGAAGATCCTCGGCAGTTAACT	6.94396	0.001	1	6	-2.96895	0.022753	0.0372879	noDEG
miR2916	NNU_peu-miR2916	TGGGGACTCGAAGACGATCATAT	1494.11	1184.63	1371	1291	-0.297245	1.07144e-07	2.98544e-07	noDEG
miR2938	NNU_ath-miR2938	GATCTTTTGAGAGGGTTCCAG	28.9332	27.6499	32	25	-0.0278402	0.942146	0.957215	noDEG
miR2950	NNU_atr-miR2950	TTCCATCTCTTGCACACTGGA	3292.59	1738.49	2012	2845	-0.883783	1.21539e-99	7.41413e-99	noDEG
miR319	NNU_zma-miR319b-5p	AGAGCGTCCTTCAGTCCACTC	111.103	399.196	462	96	1.8828	6.68816e-41	2.63262e-40	Up
miR319	NNU_bdi-miR319b-5p	AGAGCTCTCTTCAGTCCACTC	113.418	399.196	462	98	1.85306	4.57017e-40	1.79009e-39	Up
miR319	NNU_sly-miR319c-5p	AGAGCTTCCTTCAGCCCACTC	9.25861	41.4749	48	8	2.20098	1.79177e-06	4.62776e-06	Up
miR319	NNU_mtr-miR319a-5p	AGAGCTTCCTTCAGTCCACTC	111.103	402.652	466	96	1.89524	1.3641e-41	5.41317e-41	Up
miR319	NNU_aly-miR319a-5p	AGAGCTTCCTTGAGTCCATTC	4.62931	20.7374	24	4	2.20098	0.000733197	0.00159444	noDEG
miR319	NNU_stu-miR319a-5p	AGAGCTTTCTTCGGTCCACAC	2.31465	3.45624	4	2	0.616016	0.611593	0.694909	noDEG
miR319	NNU_aly-miR319b-5p	AGAGCTTTCTTCGGTCCACTC	99.5301	352.537	408	86	1.86218	8.23272e-36	3.16249e-35	Up
miR319	NNU_ata-miR319-5p	AGCTGCCGATTCATTCATTCA	23.1465	214.287	248	20	3.24828	1.01578e-40	3.9894e-40	Up
miR319	NNU_cpa-miR319	ATTGGACTGAAGGGAGCTCC	52.0797	56.1639	65	45	0.14653	0.597369	0.683443	noDEG
miR319	NNU_ppt-miR319a	CTTGGACTGAAGGGAGCTCC	1472.12	995.397	1152	1272	-0.526943	2.55848e-19	9.00708e-19	noDEG
miR319	NNU_ppt-miR319c	CTTGGACTGAAGGGAGCTCCC	20580.7	17715	20502	17783	-0.178718	9.9598e-34	3.81923e-33	noDEG
miR319	NNU_mes-miR319h	CTTGGACTGAAGGGAGCTCCT	1277.69	938.369	1086	1104	-0.407701	3.77693e-11	1.1724e-10	noDEG
miR319	NNU_zma-miR319a-5p	GAGCTCTCTTCAGTCCACTC	111.103	399.196	462	96	1.8828	6.68816e-41	2.63262e-40	Up
miR319	NNU_mtr-miR319b-5p	GAGCTTTCTTTAGTCCACTCA	85.6422	311.062	360	74	1.89842	1.3686e-32	5.22979e-32	Up
miR319	NNU_gma-miR319q	TGGACTGAAGGGAGCTCCTTC	1381.85	1042.06	1206	1194	-0.369556	3.5014e-10	1.05912e-09	noDEG
miR319	NNU_gma-miR319d	TGGACTGAAGGGGAGCTCCTTC	19240.6	16631.4	19248	16625	-0.17263	1.07774e-29	4.08982e-29	noDEG
miR319	NNU_gma-miR319c	TTGGACTGAAAGGAGCTCCT	87.9568	78.6295	91	76	-0.124117	0.579042	0.664557	noDEG
miR319	NNU_pta-miR319	TTGGACTGAAGGGAGCTCC	57.8663	67.3967	78	50	0.257562	0.318451	0.398109	noDEG
miR319	NNU_atr-miR319a	TTGGACTGAAGGGAGCTCCC	26747	26119.7	30229	23111	0.00336904	0.788331	0.859196	noDEG
miR319	NNU_mtr-miR319c-3p	TTGGACTGAAGGGAGCTCCCA	19683.8	20016.8	23166	17008	0.0618117	1.96701e-05	4.81375e-05	noDEG
miR319	NNU_aau-miR319	TTGGACTGAAGGGAGCTCCCT	27056	26571.6	30752	23378	0.0115444	0.354145	0.439224	noDEG
miR319	NNU_cme-miR319c	TTGGACTGAAGGGAGCTCCT	1298.52	991.077	1147	1122	-0.352192	6.08855e-09	1.75221e-08	noDEG
miR319	NNU_aly-miR319c-3p	TTGGACTGAAGGGAGCTCCTT	2867.86	1150.93	1332	2478	-1.27957	1.95818e-157	1.39898e-156	Down
miR319	NNU_gma-miR319g	TTGGACTGAAGGGAGCTCCTTC	1381.85	1042.92	1207	1194	-0.368361	3.95561e-10	1.19569e-09	noDEG
miR319	NNU_gma-miR319i	TTGGACTGAAGGGGAGCTCCTTC	19240.6	16631.4	19248	16625	-0.17263	1.07774e-29	4.08982e-29	noDEG
miR319	NNU_gma-miR319f	TTGGACTGAAGGGGCCTCTT	3.47198	5.18436	6	3	0.616016	0.53399	0.616402	noDEG
miR319	NNU_osa-miR319b	TTGGACTGAAGGGTGCTCCC	25272.5	24929.9	28852	21837	0.0179119	0.164226	0.223438	noDEG
miR319	NNU_bdi-miR319b-3p	TTGGACTGAAGGGTGCTCCCT	24776	28596.9	33096	21408	0.244523	3.7653e-85	2.03243e-84	noDEG
miR319	NNU_stu-miR319-3p	TTGGACTGAAGGGTTCCCTTC	85.6422	70.8529	82	74	-0.235886	0.307515	0.384877	noDEG
miR319	NNU_ptc-miR319i	TTGGGCTGAAGGGAGCTCCC	9785.2	9953.11	11519	8455	0.0621546	0.00247411	0.00508632	noDEG
miR319	NNU_atr-miR319b	TTTGGACTGAAGGGAGCTCCT	594.866	251.441	291	514	-1.20473	3.55115e-31	1.35286e-30	Down
miR319	NNU_gma-miR319p	TTTTGGACTGAAGGGAGCTCC	624.957	273.907	317	540	-1.15246	1.4818e-30	5.63289e-30	Down
miR3434	NNU_aly-miR3434-3p	TCAAAATCAGAGAATCAACCA	6.94396	0.001	0	6	-3.75815	0.011921	0.0206888	noDEG
miR3436	NNU_aly-miR3436-5p	CGAGCAAAAATCATTGTTGAT	0.001	5.18436	6	0	3.41177	0.0338459	0.0524378	noDEG
miR3522	NNU_gma-miR3522	AGACCAAATGAGCAGCTGA	27.7758	22.4656	26	24	-0.268507	0.510679	0.591988	noDEG
miR3522	NNU_gso-miR3522a	TGAGACCAAATGAGCAGCTGA	27.7758	22.4656	26	24	-0.268507	0.510679	0.591988	noDEG
miR3522	NNU_gso-miR3522b	TGAGACCAAATGAGCAGCTGAC	27.7758	22.4656	26	24	-0.268507	0.510679	0.591988	noDEG
miR3623	NNU_vvi-miR3623-5p	TCACAAGTTCATCCAAGCACCA	0.001	5.18436	6	0	3.41177	0.0338459	0.0524378	noDEG
miR3627	NNU_mdm-miR3627a	TCGCAGGAGAGATGGCACTA	1.15733	4.3203	5	1	1.93794	0.155489	0.212077	noDEG
miR3627	NNU_ppe-miR3627-5p	TCGCAGGAGAGATGGCACTGTC	2.31465	8.6406	10	2	1.93794	0.0445628	0.0669473	noDEG
miR3627	NNU_stu-miR3627-5p	TCGCAGGAGAGATGGCACTTAG	4.62931	95.0466	110	4	4.39738	5.52997e-23	2.04194e-22	Up
miR3627	NNU_vvi-miR3627-5p	TTGTCGCAGGAGAGACGGCACT	13.8879	350.808	406	12	4.69639	2.00564e-82	1.07466e-81	Up
miR3630	NNU_han-miR3630-5p	GCAAGTGATGATAGACCAGACA	57.8663	20.7374	24	50	-1.44288	3.14787e-05	7.67359e-05	Down
miR3630	NNU_han-miR3630-3p	TGTGGGAATCTCTCTGATGCTT	0.001	5.18436	6	0	3.41177	0.0338459	0.0524378	noDEG
miR3630	NNU_vvi-miR3630-3p	TTTGGGAATCTCTCTGATGCAC	4.62931	1.72812	2	4	-1.38398	0.253928	0.326335	noDEG
miR3699	NNU_pab-miR3699	GACAGAAGATAGACTTTGGTC	16.2026	14.689	17	14	-0.103877	0.841494	0.889811	noDEG
miR390	NNU_gma-miR390b-5p	AAGCTCAGGAGGGATAGCACC	567.09	800.12	926	490	0.534246	1.07341e-11	3.37016e-11	noDEG
miR390	NNU_aly-miR390a-5p	AAGCTCAGGAGGGATAGCGCC	569.405	808.76	936	492	0.543866	3.80219e-12	1.21288e-11	noDEG
miR390	NNU_gma-miR390e	AGCTCAGGAGGGATAGCGCC	284.702	404.38	468	246	0.543866	9.08938e-07	2.42476e-06	noDEG
miR390	NNU_ath-miR390b-3p	CGCTATCCATCCTGAGTTCC	27.7758	15.5531	18	24	-0.799022	0.0741812	0.107768	noDEG
miR390	NNU_aly-miR390b-3p	CGCTATCCATCCTGAGTTCCA	27.7758	15.5531	18	24	-0.799022	0.0741812	0.107768	noDEG
miR390	NNU_gma-miR390a-3p	CGCTATCCATCCTGAGTTTC	37.0345	38.0187	44	32	0.0754474	0.82079	0.875416	noDEG
miR390	NNU_aly-miR390a-3p	CGCTATCCATCCTGAGTTTCA	34.7198	36.2905	42	30	0.101443	0.767047	0.840282	noDEG
miR390	NNU_ptc-miR390d-3p	CGCTATCCATCCTGAGTTTTA	94.9008	127.881	148	82	0.467917	0.0160743	0.0272864	noDEG
miR390	NNU_stu-miR390-3p	CGCTATCCATCTTGAGTTTTA	94.9008	127.881	148	82	0.467917	0.0160743	0.0272864	noDEG
miR390	NNU_bra-miR390-3p	CGCTGTCCATCCTGAGTTTCA	34.7198	36.2905	42	30	0.101443	0.767047	0.840282	noDEG
miR390	NNU_ppt-miR390c-5p	GAGCTCAGGAGGGATAGCGCC	13.8879	19.0093	22	12	0.490485	0.33251	0.415507	noDEG
miR390	NNU_atr-miR390.1	TAAAGCTCAGGAGGGATAGCG	569.405	810.488	938	492	0.546945	2.80043e-12	9.02854e-12	noDEG
miR393	NNU_zma-miR393a-3p	ATCAGTGCAATCCCTTTGGAAT	94.9008	133.065	154	82	0.525251	0.00634956	0.0118401	noDEG
miR393	NNU_mdm-miR393d	ATCATGCGATCCCTTCGGACG	4.62931	5.18436	6	4	0.200978	0.8274	0.880324	noDEG
miR393	NNU_stu-miR393-3p	ATCATGCGATCTCTTCGGAAT	1453.6	717.17	830	1256	-0.981637	2.43203e-53	1.18572e-52	noDEG
miR393	NNU_aly-miR393b-3p	ATCATGCGATCTCTTTGGATT	4.62931	1.72812	2	4	-1.38398	0.253928	0.326335	noDEG
miR393	NNU_csi-miR393	ATCCAAAGGGATCGCATTGATC	969.84	574.6	665	838	-0.71758	7.26614e-22	2.6266e-21	noDEG
miR393	NNU_ata-miR393-3p	CAGTGCAATCCCTTTGGAATT	94.9008	133.065	154	82	0.525251	0.00634956	0.0118401	noDEG
miR393	NNU_ppe-miR393a	CATCCAAAGGGATCGCATTGA	960.581	570.28	660	830	-0.71463	1.58189e-21	5.61865e-21	noDEG
miR393	NNU_zma-miR393c-3p	GTCAGTGCAATCCCTTTGGAAT	9.25861	17.2812	20	8	0.937944	0.102035	0.145201	noDEG
miR393	NNU_bdi-miR393b-3p	TCAGTGCAATCCCTTTGGAAT	94.9008	133.065	154	82	0.525251	0.00634956	0.0118401	noDEG
miR393	NNU_cca-miR393	TCCAAAGGAATCGCATTGATCC	981.413	577.192	668	848	-0.7282	1.21811e-22	4.46029e-22	noDEG
miR393	NNU_bdi-miR393a	TCCAAAGGGATCGCATTGATC	969.84	575.464	666	838	-0.715412	9.29898e-22	3.34763e-21	noDEG
miR393	NNU_aly-miR393a-5p	TCCAAAGGGATCGCATTGATCC	1939.68	1149.2	1330	1676	-0.71758	4.5669e-42	1.82053e-41	noDEG
miR393	NNU_ghr-miR393	TCCAAAGGGATCGCATTGATCT	793.926	360.313	417	686	-1.10215	8.10387e-36	3.11709e-35	Down
miR393	NNU_ata-miR393-5p	TTCCAAAGGGATCGCATTGAT	703.655	312.79	362	608	-1.13207	2.8374e-33	1.08614e-32	Down
miR393	NNU_gma-miR393h	TTCCAAAGGGATCGCATTGATC	833.275	370.682	429	720	-1.131	4.95464e-39	1.92519e-38	Down
miR394	NNU_ahy-miR394	TTGGCATTCTGTCCACCTCC	482.605	340.44	394	417	-0.465836	4.28708e-06	1.08614e-05	noDEG
miR394	NNU_mes-miR394c	TTGGCATTCTGTCCACCTCCAT	483.763	339.576	393	418	-0.472958	3.05531e-06	7.79705e-06	noDEG
miR395	NNU_aly-miR395i	CTGAAGTGTTTGGAGGAACTC	43.9784	19.8734	23	38	-1.10835	0.00313869	0.00628886	noDEG
miR395	NNU_pab-miR395	CTGAAGTGTTTGGAGGAACTT	31.2478	9.50466	11	27	-1.67944	0.000632467	0.00141651	noDEG
miR395	NNU_aly-miR395d-3p	CTGAAGTGTTTGGGGGAACTC	85.6422	39.7468	46	74	-1.06988	6.18796e-05	0.000148653	Down
miR395	NNU_sly-miR395a	CTGAAGTGTTTGGGGGAACTCC	33.5625	17.2812	20	29	-0.920038	0.0268941	0.0426164	noDEG
miR395	NNU_aly-miR395b-3p	CTGAAGTGTTTGGGGGGACTC	85.6422	38.0187	44	74	-1.13401	2.68446e-05	6.55122e-05	Down
miR395	NNU_aly-miR395c-3p	CTGAAGTGTTTGGGGGGACTT	64.8103	19.0093	22	56	-1.73191	4.92309e-07	1.34862e-06	Down
miR395	NNU_osa-miR395a	GTGAAGTGCTTGGGGGAACTC	4.62931	0.001	1	4	-2.38398	0.0984282	0.140777	noDEG
miR395	NNU_ata-miR395a-3p	TGAAGTGTTTGGGGGAACTC	69.4396	34.5624	40	60	-0.968947	0.00088686	0.00190872	noDEG
miR396	NNU_gma-miR396d	AAGAAAGCTGTGGGAGAATATGGC	3.47198	4.3203	5	3	0.352982	0.733488	0.807251	noDEG
miR396	NNU_ama-miR396-3p	AAGCTCAAGAAAGCTGTGGGA	298.59	181.453	210	258	-0.680966	3.53739e-07	9.72061e-07	noDEG
miR396	NNU_gma-miR396f	AGCTTTCTTGAACTTCTTATGCCTA	285.86	219.471	254	247	-0.343667	0.00767753	0.0139571	noDEG
miR396	NNU_gma-miR396j	ATTCAAGATAGCTGTGGAAAA	13.8879	3.45624	4	12	-1.96895	0.0110779	0.0195391	noDEG
miR396	NNU_hbr-miR396a	CACAGCTTTCTTGAACTTTCT	8.10129	3.45624	4	7	-1.19134	0.179194	0.240223	noDEG
miR396	NNU_ptc-miR396g-3p	CTCAAGAAAGCCGTGGGAAAA	277.758	160.715	186	240	-0.751716	8.52404e-08	2.39033e-07	noDEG
miR396	NNU_ptc-miR396e-3p	CTCAAGAAAGCTGTGGGAGA	71.7543	41.4749	48	62	-0.753218	0.00639463	0.0119115	noDEG
miR396	NNU_sbi-miR396d	CTCCACAGGCTTTCTTGAACTG	54885.1	31005.1	35883	47424	-0.786301	0	0	noDEG
miR396	NNU_atr-miR396d	CTCCACGGCTTTCTTGAACTT	163.183	153.803	178	141	-0.0478024	0.768063	0.840764	noDEG
miR396	NNU_aly-miR396b-3p	GCTCAAGAAAGCTGTGGGAAA	335.625	207.374	240	290	-0.657003	1.68991e-07	4.69681e-07	noDEG
miR396	NNU_gma-miR396b-3p	GCTCAAGAAAGCTGTGGGAGA	13.8879	8.6406	10	12	-0.647018	0.293883	0.370567	noDEG
miR396	NNU_zma-miR396e-3p	GGTCAAGAAAGCCGTGGGAAG	2.31465	5.18436	6	2	1.20098	0.273246	0.347141	noDEG
miR396	NNU_ata-miR396c-3p	GGTCAAGAAAGCTGTGGGAAG	11.5733	13.825	16	10	0.294087	0.608185	0.695181	noDEG
miR396	NNU_stu-miR396-3p	GTCCAAGAAAGCTGTGGGAAA	71.7543	67.3967	78	62	-0.0527784	0.8292	0.880849	noDEG
miR396	NNU_cca-miR396a-3p	GTTCAAGAAAGCTGTGGGAAA	203.69	138.25	160	176	-0.521488	0.00092907	0.00199809	noDEG
miR396	NNU_osa-miR396a-3p	GTTCAATAAAGCTGTGGGAA	150.452	105.415	122	130	-0.475615	0.00889306	0.0161001	noDEG
miR396	NNU_ata-miR396e-3p	GTTCAATAAAGCTGTGGGAAA	152.767	105.415	122	132	-0.497641	0.0060004	0.01122	noDEG
miR396	NNU_aly-miR396a-3p	GTTCAATAAAGCTGTGGGAAG	314.793	153.803	178	272	-0.995714	4.5022e-13	1.4798e-12	noDEG
miR396	NNU_gma-miR396h	TCCACAGCTTTCTTGAACTG	55052.9	31136.4	36035	47569	-0.784607	0	0	noDEG
miR396	NNU_atr-miR396a	TCCACAGGCTTTCTTGAACAT	445.571	355.993	412	385	-0.286198	0.00511766	0.00990318	noDEG
miR396	NNU_osa-miR396d	TCCACAGGCTTTCTTGAACGG	21338.8	12922.9	14956	18438	-0.685942	0	0	noDEG
miR396	NNU_ata-miR396a-5p	TCCACAGGCTTTCTTGAACTG	109810	62043	71804	94882	-0.786055	0	0	noDEG
miR396	NNU_cca-miR396b	TCCCACAGCTTTATTGAACTG	30.0905	17.2812	20	26	-0.762496	0.0743085	0.107846	noDEG
miR396	NNU_pde-miR396	TCCCACGGCTTTCTTGAACTT	129.621	120.104	139	112	-0.0723976	0.691825	0.77512	noDEG
miR396	NNU_osa-miR396f-5p	TCTCCACAGGCTTTCTTGAACT	109772	62015.3	71772	94850	-0.78621	0	0	noDEG
miR396	NNU_cca-miR396c	TTCAAGAAAGCTGTGGGAAAA	101.845	69.1248	80	88	-0.521488	0.019214	0.0316955	noDEG
miR396	NNU_gma-miR396a-3p	TTCAATAAAGCTGTGGGAAG	314.793	153.803	178	272	-0.995714	4.5022e-13	1.4798e-12	noDEG
miR396	NNU_mdm-miR396a	TTCCACAGCTTTCTTGAACAG	494.178	368.954	427	427	-0.383984	0.00010059	0.000237418	noDEG
miR396	NNU_ppe-miR396a	TTCCACAGCTTTCTTGAACGT	4490.43	4705.67	5446	3880	0.105156	0.000474831	0.00107167	noDEG
miR396	NNU_vvi-miR396b	TTCCACAGCTTTCTTGAACT	74868.6	79242.1	91709	64691	0.119514	1.91988e-59	9.89981e-59	noDEG
miR396	NNU_pab-miR396a	TTCCACAGCTTTCTTGAACTA	17776.5	8964.62	10375	15360	-0.950051	0	0	noDEG
miR396	NNU_aau-miR396	TTCCACAGCTTTCTTGAACTG	55049.4	31152	36053	47566	-0.783796	0	0	noDEG
miR396	NNU_gma-miR396e	TTCCACAGCTTTCTTGAACTGT	55052.9	31136.4	36035	47569	-0.784607	0	0	noDEG
miR396	NNU_aly-miR396b-5p	TTCCACAGCTTTCTTGAACTT	150193	158920	183922	129776	0.119087	1.57176e-116	1.02135e-115	noDEG
miR396	NNU_sbi-miR396e	TTCCACAGGCTTTCTTGAACTG	111968	101045	116942	96747	-0.11048	8.04646e-70	4.21358e-69	noDEG
miR396	NNU_smo-miR396	TTCCACGGCTTTCTTGAACC	523.112	455.36	527	452	-0.162504	0.0784642	0.113802	noDEG
miR396	NNU_cme-miR396e	TTCCACGGCTTTCTTGAACTG	54690.6	30943.7	35812	47256	-0.784039	0	0	noDEG
miR396	NNU_pab-miR396b	TTCCACGGCTTTCTTGAACTT	74193.9	78624.3	90994	64108	0.121283	1.15872e-60	6.03167e-60	noDEG
miR397	NNU_nta-miR397	ATTGAGTGCAGCGTTGATGT	47.4504	4.3203	5	41	-3.41961	2.26425e-10	6.93275e-10	Down
miR397	NNU_zma-miR397b-3p	CCAGCGCTGCACTCAATTACG	2.31465	3.45624	4	2	0.616016	0.611593	0.694909	noDEG
miR397	NNU_sbi-miR397-3p	TCACCGGCGCTGCACTCAATT	2.31465	3.45624	4	2	0.616016	0.611593	0.694909	noDEG
miR397	NNU_zma-miR397a-5p	TCATTGAGCGCAGCGTTGATG	92.5861	8.6406	10	80	-3.38398	1.13197e-18	3.95648e-18	Down
miR397	NNU_aly-miR397a-5p	TCATTGAGTGCAGCGTTGATG	94.9008	8.6406	10	82	-3.41961	2.98395e-19	1.04755e-18	Down
miR397	NNU_bna-miR397a	TCATTGAGTGCAGCGTTGATGT	47.4504	4.3203	5	41	-3.41961	2.26425e-10	6.93275e-10	Down
miR397	NNU_atr-miR397b	TCATTGAGTGCAGCGTTGGTG	45.1358	4.3203	5	39	-3.34746	8.71622e-10	2.60417e-09	Down
miR397	NNU_ath-miR397b	TCATTGAGTGCATCGTTGATG	47.4504	4.3203	5	41	-3.41961	2.26425e-10	6.93275e-10	Down
miR397	NNU_atr-miR397a	TCCTTGAGTGCAGCGTTGATG	47.4504	4.3203	5	41	-3.41961	2.26425e-10	6.93275e-10	Down
miR397	NNU_mdm-miR397a	TTGAGTGCAGCGTTGATGAAA	47.4504	4.3203	5	41	-3.41961	2.26425e-10	6.93275e-10	Down
miR398	NNU_bdi-miR398b	CAGGAGTGTCACTGAGAACACA	4.62931	7.77654	9	4	0.785941	0.345367	0.429553	noDEG
miR398	NNU_ppe-miR398b	CGTGTTCTCAGGTCGCCCCTG	4.62931	0.001	1	4	-2.38398	0.0984282	0.140777	noDEG
miR398	NNU_hbr-miR398	GGAGCGACCTGAGATCACATG	5.78663	1.72812	2	5	-1.70591	0.137038	0.190316	noDEG
miR398	NNU_mtr-miR398a-5p	GGAGTGACACTGAGAACACAAG	4.62931	1.72812	2	4	-1.38398	0.253928	0.326335	noDEG
miR398	NNU_aly-miR398a-5p	GGAGTGTCATGAGAACACAGA	6.94396	0.001	0	6	-3.75815	0.011921	0.0206888	noDEG
miR398	NNU_zma-miR398a-5p	GGGGCGAACTGAGAACACATG	11.5733	0.001	0	10	-4.49512	0.000632579	0.00139995	noDEG
miR398	NNU_zma-miR398b-5p	GGGGCGGACTGGGAACACATG	27.7758	12.0968	14	24	-1.16159	0.014784	0.0251497	noDEG
miR398	NNU_ata-miR398f-5p	GGGTCGAACTGAGAACACATG	11.5733	0.001	0	10	-4.49512	0.000632579	0.00139995	noDEG
miR398	NNU_bra-miR398-5p	GGGTCGACATGAGAACACATG	11.5733	0.001	0	10	-4.49512	0.000632579	0.00139995	noDEG
miR398	NNU_ata-miR398g-5p	GGGTCGAGCTGGGAACACATG	27.7758	10.3687	12	24	-1.38398	0.00519758	0.0100534	noDEG
miR398	NNU_stu-miR398a-3p	TATGTTCTCAGGTCGCCCCTG	39.3491	15.5531	18	34	-1.30152	0.00150879	0.00315056	noDEG
miR398	NNU_aly-miR398c-3p	TGTGTTAACTCAGGTCACCCCTG	18.5172	74.3092	86	16	2.04228	1.08242e-09	3.2208e-09	Up
miR398	NNU_atr-miR398	TGTGTTCCCAGGTCGCCCCTG	352.985	174.54	202	305	-0.978438	4.16588e-14	1.40131e-13	noDEG
miR398	NNU_ahy-miR398	TGTGTTCTCAGGTCACCCCT	12.7306	21.6015	25	11	0.800441	0.110113	0.156038	noDEG
miR398	NNU_lus-miR398d	TGTGTTCTCAGGTCACCCCTC	10.4159	24.1937	28	9	1.25345	0.0143712	0.0244713	noDEG
miR398	NNU_aly-miR398b-3p	TGTGTTCTCAGGTCACCCCTG	710.599	357.721	414	614	-0.952592	1.02286e-25	3.83671e-25	noDEG
miR398	NNU_aly-miR398a-3p	TGTGTTCTCAGGTCACCCCTT	25.4612	43.203	50	22	0.80044	0.0238543	0.0390052	noDEG
miR398	NNU_ata-miR398f-3p	TGTGTTCTCAGGTCGCCCCCG	85.6422	19.0093	22	74	-2.13401	3.05011e-11	9.49815e-11	Down
miR398	NNU_aqc-miR398b	TGTGTTCTCAGGTCGCCCCTG	356.457	179.725	208	308	-0.950331	1.25661e-13	4.18518e-13	noDEG
miR398	NNU_stu-miR398b-3p	TTGTGTTCTCAGGTCACCCCT	18.5172	19.0093	22	16	0.075447	0.87274	0.902281	noDEG
miR399	NNU_tcc-miR399e	CGCCAAAGGAGAATTGCCCTG	826.331	163.307	189	714	-2.30152	1.12949e-103	7.20608e-103	Down
miR399	NNU_nta-miR399a	CGCCAAAGGAGAGCTGCCCTG	814.758	162.443	188	704	-2.28883	1.39237e-101	8.71823e-101	Down
miR399	NNU_ptc-miR399e	CGCCAAAGGAGAGTTGCCCTC	3974.26	1048.97	1214	3434	-1.88411	0	0	Down
miR399	NNU_tcc-miR399a	CGCCAAAGGAGAGTTGCCCTG	810.129	160.715	186	700	-2.29604	2.15567e-101	1.34018e-100	Down
miR399	NNU_ppe-miR399a	CGCCAAAGGAGAGTTGCCCTT	10738.8	1806.75	2091	9279	-2.53376	0	0	Down
miR399	NNU_ppe-miR399b	TCTGCCAAAGGAGAATTGCCC	23.1465	5.18436	6	20	-2.12095	0.000580078	0.00130384	noDEG
miR399	NNU_mtr-miR399r	TGCCAAAGAAGATTTGCCCCG	3.47198	4.3203	5	3	0.352982	0.733488	0.807251	noDEG
miR399	NNU_mtr-miR399k	TGCCAAAGAAGATTTGCCCTG	9.25861	3.45624	4	8	-1.38398	0.106653	0.151478	noDEG
miR399	NNU_bdi-miR399a	TGCCAAAGGAGAATTACCCTG	17.3599	5.18436	6	15	-1.70591	0.0100122	0.0179813	noDEG
miR399	NNU_cme-miR399f	TGCCAAAGGAGAATTGCAC	13.8879	5.18436	6	12	-1.38398	0.0481516	0.0720302	noDEG
miR399	NNU_ata-miR399a-3p	TGCCAAAGGAGAATTGCCCTG	32.4051	10.3687	12	28	-1.60638	0.000748908	0.00162257	noDEG
miR399	NNU_mtr-miR399b	TGCCAAAGGAGAGCTGCCCTG	17.3599	5.18436	6	15	-1.70591	0.0100122	0.0179813	noDEG
miR399	NNU_mtr-miR399q	TGCCAAAGGAGAGCTGCTCTT	27.7758	6.91248	8	24	-1.96895	0.00032761	0.0007469	Down
miR399	NNU_zma-miR399b-3p	TGCCAAAGGAGAGCTGTCCTG	30.0905	10.3687	12	26	-1.49946	0.00200903	0.00413796	noDEG
miR399	NNU_aly-miR399b-3p	TGCCAAAGGAGAGTTGCCCTG	34.7198	10.3687	12	30	-1.70591	0.00027034	0.000623797	Down
miR399	NNU_cme-miR399d	TGCCAAAGGAGAGTTGCCCTT	35.8771	6.91248	8	31	-2.33818	5.41597e-06	1.35647e-05	Down
miR399	NNU_ghr-miR399c	TGCCAAAGGAGAGTTGGCCTT	70.5969	16.4171	19	61	-2.06679	3.40428e-09	9.90767e-09	Down
miR399	NNU_ptc-miR399h	TGCCAAAGGAGAGTTTCCCTG	17.3599	5.18436	6	15	-1.70591	0.0100122	0.0179813	noDEG
miR399	NNU_aly-miR399d-3p	TGCCAAAGGAGATTTGCCCCG	13.8879	12.0968	14	12	-0.161592	0.775528	0.8483	noDEG
miR399	NNU_aly-miR399a-3p	TGCCAAAGGAGATTTGCCCGG	6.94396	0.001	0	6	-3.75815	0.011921	0.0206888	noDEG
miR399	NNU_aly-miR399f-3p	TGCCAAAGGAGATTTGCCCTG	37.0345	12.0968	14	32	-1.57663	0.000377526	0.000853817	Down
miR399	NNU_aly-miR399e-3p	TGCCAAAGGAGATTTGCCTCG	9.25861	12.0968	14	8	0.42337	0.499626	0.581328	noDEG
miR399	NNU_tcc-miR399f	TGCCAGAGGAGATTTGCCCTG	11.5733	3.45624	4	10	-1.70591	0.0354821	0.0541309	noDEG
miR399	NNU_vvi-miR399f	TGCCGAAGGAGATTTGTCCTG	11.5733	4.3203	5	10	-1.38398	0.0712534	0.104205	noDEG
miR403	NNU_sly-miR403-3p	CTAGATTCACGCACAAGCTCG	101.845	77.7654	90	88	-0.351563	0.104035	0.147999	noDEG
miR403	NNU_aly-miR403a-3p	TTAGATTCACGCACAAACTCG	10085	9852.01	11402	8714	0.00389502	0.848832	0.896381	noDEG
miR403	NNU_gma-miR403a	TTAGATTCACGCACAAACTTG	98.3728	107.144	124	85	0.160822	0.424464	0.506032	noDEG
miR408	NNU_mdm-miR408b	ACAGGGAAGAGGTAGAGCATG	8.10129	8.6406	10	7	0.130589	0.853116	0.885439	noDEG
miR408	NNU_stu-miR408a-5p	ACAGGGACGAGGCAGCGCATG	18.5172	19.0093	22	16	0.075447	0.87274	0.902281	noDEG
miR408	NNU_stu-miR408b-5p	ACGGGGACGAGACAGAGCATG	289.332	131.337	152	250	-1.10184	4.68556e-14	1.57491e-13	Down
miR408	NNU_ahy-miR408-3p	ATGCACTGCCTCTTCCCTGGC	2853.97	722.354	836	2466	-1.94458	1.24882e-285	1.27888e-284	Down
miR408	NNU_lja-miR408	CAGGGAAGAGGCAGAGCATGG	38.1918	10.3687	12	33	-1.84342	5.56208e-05	0.000134096	Down
miR408	NNU_zma-miR408b-5p	CAGGGACGAGGCAGAGCATGG	32.4051	22.4656	26	28	-0.4909	0.211358	0.275054	noDEG
miR408	NNU_osa-miR408-5p	CAGGGATGAGGCAGAGCATGG	48.6077	5.18436	6	42	-3.19134	4.59481e-10	1.38794e-09	Down
miR408	NNU_bdi-miR408-5p	CAGGGATGGAGCAGAGCATGG	9.25861	1.72812	2	8	-2.38398	0.0194382	0.0320111	noDEG
miR408	NNU_sof-miR408e	CTGCACTGACTCTTCCCTGGC	1430.46	319.702	370	1236	-2.12407	1.9937e-161	1.4564e-160	Down
miR408	NNU_bdi-miR408-3p	CTGCACTGCCTCTTCCCTGGC	2897.95	660.142	764	2504	-2.09657	0	0	Down
miR408	NNU_stu-miR408a-3p	TGCACAGCCTCTTCCCTGGTT	879.568	119.24	138	760	-2.84532	5.27893e-139	3.61524e-138	Down
miR408	NNU_ata-miR408-3p	TGCACTGCCTCTTCCCTGCC	1046.22	300.693	348	904	-1.76122	6.70494e-93	3.81659e-92	Down
miR408	NNU_gma-miR408d	TGCACTGCCTCTTCCCTGGC	1425.83	360.313	417	1232	-1.94687	5.81823e-144	4.07044e-143	Down
miR408	NNU_cca-miR408	TGCACTGCCTCTTCCCTGGCT	1408.47	358.585	415	1217	-1.93613	3.29945e-141	2.28821e-140	Down
miR408	NNU_smo-miR408	TGCACTGCCTCTTCCCTGGCTG	1406.15	355.993	412	1215	-1.94422	9.45039e-142	6.57477e-141	Down
miR4376	NNU_stu-miR4376-5p	TACGCAGGAGAGATGATGCTG	2.31465	3.45624	4	2	0.616016	0.611593	0.694909	noDEG
miR4414	NNU_mtr-miR4414b	TGTGAATGATGCGGGAGCTAA	1.15733	3.45624	4	1	1.61602	0.262635	0.335704	noDEG
miR444	NNU_bdi-miR444b	TGCAGTTGCTGCCTCAAGCTT	11.5733	1.72812	2	10	-2.70591	0.00503495	0.00975821	noDEG
miR444	NNU_hvu-miR444b	TGCAGTTGCTGTCTCAAGCTT	11.5733	3.45624	4	10	-1.70591	0.0354821	0.0541309	noDEG
miR444	NNU_osa-miR444f	TGCAGTTGTTGCCTCAAGCTT	19.6746	5.18436	6	17	-1.88648	0.00329757	0.00659966	noDEG
miR444	NNU_bdi-miR444c	TGCAGTTGTTGTCTCAAGCTT	16.2026	4.3203	5	14	-1.86941	0.0080401	0.0146041	noDEG
miR444	NNU_bdi-miR444a	TTGCTGCCTCAAGCTTGCTGC	10.4159	1.72812	2	9	-2.55391	0.00992553	0.0179433	noDEG
miR444	NNU_osa-miR444b.1	TGTTGTCTCAAGCTTGCTGCC	34.7198	8.6406	10	30	-1.96895	5.90796e-05	0.000142239	Down
miR444	NNU_osa-miR444d.3	TTGTGGCTTTCTTGCAAGTTG	9.25861	1.72812	2	8	-2.38398	0.0194382	0.0320111	noDEG
miR472	NNU_aly-miR472-5p	ATGGTCGAAGTAGGCAAAATC	6.94396	0.001	0	6	-3.75815	0.011921	0.0206888	noDEG
miR472	NNU_csi-miR472	TTTTCCCACACCTCCCATCCC	18.5172	19.0093	22	16	0.075447	0.87274	0.902281	noDEG
miR482	NNU_pde-miR482d	CCTTTCCAACGCCTCCCATGCC	42.8211	24.1937	28	37	-0.786083	0.0288204	0.0453979	noDEG
miR482	NNU_ppe-miR482b-3p	CTTCCCAAACCTCCCATTCCTA	108.789	179.725	208	94	0.761867	1.00654e-05	2.4967e-05	noDEG
miR482	NNU_ppe-miR482b-5p	GGAATGGGAGGATTGGGAAAA	4.62931	1.72812	2	4	-1.38398	0.253928	0.326335	noDEG
miR482	NNU_pvu-miR482-5p	GGAATGGGCTGATTGGGAAGCA	11.5733	19.0093	22	10	0.753519	0.154904	0.212037	noDEG
miR482	NNU_pvu-miR482-3p	TCTTCCCAATTCCGCCCATTCC	4.62931	10.3687	12	4	1.20098	0.121276	0.170206	noDEG
miR482	NNU_gma-miR482a-3p	TCTTCCCAATTCCGCCCATTCCTA	4.62931	10.3687	12	4	1.20098	0.121276	0.170206	noDEG
miR482	NNU_sly-miR482c	TCTTGCCAATACCGCCCATTCC	19.6746	17.2812	20	17	-0.14952	0.752989	0.827156	noDEG
miR482	NNU_sly-miR482b	TCTTGCCTACACCGCCCATGCC	2.31465	2.59218	3	2	0.200978	0.877471	0.906104	noDEG
miR482	NNU_mdm-miR482a-3p	TTCCCAAGCCCGCCCATTCCTA	4.62931	1.72812	2	4	-1.38398	0.253928	0.326335	noDEG
miR482	NNU_gma-miR482c-3p	TTCCCAATTCCGCCCATTCCT	4.62931	10.3687	12	4	1.20098	0.121276	0.170206	noDEG
miR482	NNU_nta-miR482a	TTTCCAATTCCACCCATTCCTA	4.62931	1.72812	2	4	-1.38398	0.253928	0.326335	noDEG
miR4995	NNU_gma-miR4995	AGGCAGTGGCTTGGTTAAGGG	135.407	53.5717	62	117	-1.30015	4.0725e-09	1.18132e-08	Down
miR5021	NNU_ath-miR5021	TGAGAAGAAGAAGAAGAAAA	1.15733	3.45624	4	1	1.61602	0.262635	0.335704	noDEG
miR5035	NNU_gma-miR5035-3p	TGTTTAGAAGCTCATAGAATAGAT	6.94396	0.001	0	6	-3.75815	0.011921	0.0206888	noDEG
miR5042	NNU_gma-miR5042-5p	TATCTTGGATCACAGCCCCATT	6.94396	0.001	0	6	-3.75815	0.011921	0.0206888	noDEG
miR5059	NNU_bdi-miR5059	CGGCCTGGGCAGCACCACCA	4.62931	7.77654	9	4	0.785941	0.345367	0.429553	noDEG
miR5072	NNU_osa-miR5072	CGATTCCCCAGCGGAGTCGCCA	46.2931	57.028	66	40	0.338482	0.23435	0.303982	noDEG
miR5077	NNU_osa-miR5077	GTTCGCGTCGGGTTCACCA	9825.7	9731.05	11262	8490	0.0236423	0.251827	0.324635	noDEG
miR5083	NNU_osa-miR5083	AGACTACAATTATCTGATCA	5.78663	1.72812	2	5	-1.70591	0.137038	0.190316	noDEG
miR5139	NNU_rgl-miR5139	AAACCTGGCTCTGATACCA	221.049	257.49	298	191	0.257755	0.0510079	0.0759918	noDEG
miR5141	NNU_rgl-miR5141	AGACCCGACGCGACTGACAGATAA	13.8879	15.5531	18	12	0.200978	0.70569	0.788939	noDEG
miR5168	NNU_ata-miR5168-5p	GGGTTGTTGTCTGGTTCAAGG	0.001	5.18436	6	0	3.41177	0.0338459	0.0524378	noDEG
miR5168	NNU_ata-miR5168-3p	TCGGACCAGGCTTCAATCCCT	15054.5	14896.4	17240	13008	0.0223763	0.179536	0.240497	noDEG
miR5173	NNU_bdi-miR5173-3p	TGCATCTGTATATACGAGAAG	6.94396	0.001	0	6	-3.75815	0.011921	0.0206888	noDEG
miR5175	NNU_bdi-miR5175a	AAGAATTTAGGAACGGAGGGA	5.78663	1.72812	2	5	-1.70591	0.137038	0.190316	noDEG
miR5185	NNU_bdi-miR5185l-3p	TTTGGAGATTGACTTAGAAGC	4.62931	1.72812	2	4	-1.38398	0.253928	0.326335	noDEG
miR5201	NNU_bdi-miR5201-5p	TGATCATTTGCCCCGTCTTGT	2879.43	2281.12	2640	2488	-0.298433	1.30896e-13	4.34964e-13	noDEG
miR5225	NNU_mtr-miR5225b	TCGCAGGAGAGATGACACCTTC	12.7306	43.203	50	11	1.80044	1.92303e-05	4.71269e-05	Up
miR528	NNU_ata-miR528-3p	CCTGTGCCTGCCTCTTCCATT	23.1465	5.18436	6	20	-2.12095	0.000580078	0.00130384	noDEG
miR528	NNU_osa-miR528-3p	CCTGTGCTTGCCTCTTCCATT	23.1465	5.18436	6	20	-2.12095	0.000580078	0.00130384	noDEG
miR529	NNU_aqc-miR529	AGAAGAGAGAGAGCACAACCC	17607.6	11014.2	12747	15214	-0.639225	2.9365e-299	3.13919e-298	noDEG
miR529	NNU_far-miR529	AGAAGAGAGAGAGCACAGCTT	17796.2	11225.9	12992	15377	-0.627134	2.10342e-292	2.24314e-291	noDEG
miR529	NNU_osa-miR529b	AGAAGAGAGAGAGTACAGCTT	2.31465	3.45624	4	2	0.616016	0.611593	0.694909	noDEG
miR530	NNU_ppe-miR530	TCTGCATTTGCACCTGCACCT	71.7543	147.754	171	62	1.07967	7.87717e-08	2.2146e-07	Up
miR530	NNU_osa-miR530-5p	TGCATTTGCACCTGCACCTA	2.31465	5.18436	6	2	1.20098	0.273246	0.347141	noDEG
miR530	NNU_tcc-miR530a	TGCATTTGCACCTGCACCTC	71.7543	148.618	172	62	1.08808	5.97157e-08	1.68806e-07	Up
miR530	NNU_cme-miR530a	TGCATTTGCACCTGCACCTT	71.7543	148.618	172	62	1.08808	5.97157e-08	1.68806e-07	Up
miR530	NNU_csi-miR530a	TGCATTTGCACCTGCACCTTG	71.7543	147.754	171	62	1.07967	7.87717e-08	2.2146e-07	Up
miR530	NNU_gma-miR530a	TGCATTTGCACCTGCACTTT	96.0581	128.745	149	83	0.460145	0.0173866	0.0292704	noDEG
miR530	NNU_gma-miR530b	TGCATTTGCACCTGCACTTTA	96.0581	128.745	149	83	0.460145	0.0173866	0.0292704	noDEG
miR530	NNU_mtr-miR530	TGCATTTGCACCTGCACTTTC	96.0581	128.745	149	83	0.460145	0.0173866	0.0292704	noDEG
miR530	NNU_aqc-miR530	TGCATTTGCACCTGCATCTC	4.62931	6.04842	7	4	0.423371	0.633111	0.715648	noDEG
miR530	NNU_ptc-miR530b	TGCATTTGCACCTGCATCTT	3.47198	5.18436	6	3	0.616016	0.53399	0.616402	noDEG
miR530	NNU_csi-miR530b	TGCATTTGCACCTGCATCTTG	3.47198	5.18436	6	3	0.616016	0.53399	0.616402	noDEG
miR5339	NNU_osa-miR5339	CAGATAGAGAATCTTCTCAGA	15.0452	1.72812	2	13	-3.08442	0.000640483	0.00139525	noDEG
miR535	NNU_osa-miR535-3p	GTGCTTTCTCCCGTTGTCACT	11.5733	1.72812	2	10	-2.70591	0.00503495	0.00975821	noDEG
miR535	NNU_atr-miR535	TGACAACGAGAGAGAGCACGC	3734.69	1839.58	2129	3227	-0.984002	1.27867e-134	8.65546e-134	noDEG
miR535	NNU_aqc-miR535	TGACAACGAGAGAGAGCACGCG	3676.83	1797.24	2080	3177	-0.995066	5.24908e-135	3.56693e-134	noDEG
miR535	NNU_mes-miR535b	TGACAACGAGAGAGAGCACGG	473.347	273.043	316	409	-0.756161	2.1039e-12	6.79042e-12	noDEG
miR535	NNU_mes-miR535a	TGACAACGAGAGAGAGCACGT	484.92	283.412	328	419	-0.737239	3.46128e-12	1.1106e-11	noDEG
miR535	NNU_tcc-miR535	TGACAACGATAGAGAGCACGC	3977.73	2025.36	2344	3437	-0.936161	5.49238e-132	3.65853e-131	noDEG
miR535	NNU_mdm-miR535b	TGACAAGGAGAGAGAGCACGC	3718.49	1832.67	2121	3213	-0.98316	7.4045e-134	4.9548e-133	noDEG
miR535	NNU_csi-miR535	TGACAATGAGAGAGAGCACAC	341.411	181.453	210	295	-0.87431	1.37132e-11	4.29629e-11	noDEG
miR535	NNU_mdm-miR535d	TGACGACGAGAGAGAGCACGC	3713.86	1831.81	2120	3209	-0.982044	1.9133e-133	1.27835e-132	noDEG
miR5368	NNU_gma-miR5368	GGACAGTCTCAGGTAGACA	289.332	134.793	156	250	-1.06437	2.2778e-13	7.52345e-13	Down
miR5493	NNU_osa-miR5493	AGCCGGGCTCGGTCGCGCGTG	2.31465	4.3203	5	2	0.937944	0.413623	0.498395	noDEG
miR5538	NNU_osa-miR5538	ACTGAACTCAATCACTTGCTGC	17.3599	12.9609	15	15	-0.383984	0.466042	0.54471	noDEG
miR5539	NNU_osa-miR5539a	AAGAAAACGGATGCGCGTGCTA	19.6746	6.04842	7	17	-1.66409	0.0070606	0.0128596	noDEG
miR5554	NNU_mtr-miR5554a-3p	ACCATCGTTGCAGATGCTCATC	6.94396	1.72812	2	6	-1.96895	0.0724604	0.105653	noDEG
miR5568	NNU_sbi-miR5568c-5p	TCTGTTCCAAATTGTAAGTCG	4.62931	5.18436	6	4	0.200978	0.8274	0.880324	noDEG
miR5632	NNU_ath-miR5632-5p	TTGATTCTCTTATCCAACTGT	11.5733	1.72812	2	10	-2.70591	0.00503495	0.00975821	noDEG
miR5632	NNU_ath-miR5632-3p	TTGGATTTATAGTTGGATAAG	2.31465	3.45624	4	2	0.616016	0.611593	0.694909	noDEG
miR5658	NNU_ath-miR5658	ATGATGATGATGATGATGAAA	5.78663	1.72812	2	5	-1.70591	0.137038	0.190316	noDEG
miR5714	NNU_bra-miR5714	AGACTCTACGACATCAAGAAAC	2.31465	4.3203	5	2	0.937944	0.413623	0.498395	noDEG
miR5743	NNU_mtr-miR5743b	TGAGAACTGTTTTCCGCACCTT	2.31465	4.3203	5	2	0.937944	0.413623	0.498395	noDEG
miR5770	NNU_gma-miR5770a	TTAGGACTATGGTTTGGACGA	4.62931	0.001	1	4	-2.38398	0.0984282	0.140777	noDEG
miR5780	NNU_gma-miR5780d	TGTTTTGAGTTTCTGATAAATT	3.47198	3.45624	4	3	0.0310536	0.9774	0.980532	noDEG
miR5786	NNU_gma-miR5786	TGTCGCAGGATAGAGGGCACT	1.15733	6.04842	7	1	2.42337	0.0533507	0.0793471	noDEG
miR5813	NNU_osa-miR5813	AAGCAGCGACTCTGGTCATGGA	16.2026	8.6406	10	14	-0.869411	0.142692	0.196983	noDEG
miR5816	NNU_osa-miR5816	TAGGAGTGTTTGTAGGAGCGCCAC	11.5733	6.91248	8	10	-0.705913	0.300767	0.378159	noDEG
miR5831	NNU_osa-miR5831	TAGTCAAACTTAGAATAGTTGGAC	5.78663	0.001	0	5	-3.49512	0.025464	0.0410025	noDEG
miR6020	NNU_nta-miR6020b	AAATGTTCTTCGAGTATCTTC	5.78663	3.45624	4	5	-0.705912	0.464348	0.543164	noDEG
miR6020	NNU_nta-miR6020a-5p	AAATGTTTTTCGAGTATCTTC	11.5733	6.91248	8	10	-0.705913	0.300767	0.378159	noDEG
miR6024	NNU_stu-miR6024-3p	TTTTAGCAAGAGTTGTTTTCCC	4.62931	1.72812	2	4	-1.38398	0.253928	0.326335	noDEG
miR6025	NNU_stu-miR6025	TACCAACAATTGAGATAACATC	91.4288	48.3874	56	79	-0.88041	0.000432536	0.000976715	noDEG
miR6149	NNU_nta-miR6149a	TTGATACGCACCTGAATCGGC	5.78663	7.77654	9	5	0.464013	0.555819	0.639998	noDEG
miR6171	NNU_hbr-miR6171	ATGTGGATTGCTGAAGGCTTT	208.319	71.717	83	180	-1.5008	4.19571e-16	1.42778e-15	Down
miR6173	NNU_hbr-miR6173	AGCCGTAAACGATGGATACT	129.621	50.1155	58	112	-1.33336	4.42986e-09	1.2799e-08	Down
miR6196	NNU_hvu-miR6196	AGGACGAGGAGATGGAGAGGA	0.001	4.3203	5	0	NA	NA	NA	noDEG
miR6300	NNU_gma-miR6300	GTCGTTGTAGTATAGTGG	671.25	507.203	587	580	-0.366677	1.41583e-05	3.50599e-05	noDEG
miR6478	NNU_ptc-miR6478	CCGACCTTAGCTCAGTTGGTG	13414.6	8830.69	10220	11591	-0.565595	6.26144e-184	4.61242e-183	noDEG
miR6483	NNU_hbr-miR6483	TATTGTAGAAATTTTCAGGATC	32.4051	17.2812	20	28	-0.869411	0.0381714	0.0578111	noDEG
miR7692	NNU_osa-miR7692-3p	TGACTTGGCATGCTTACGTGGCAC	4.62931	6.91248	8	4	0.616016	0.472672	0.551723	noDEG
miR7701	NNU_mtr-miR7701-5p	ATTAAATGAATGAATCTAAAA	6.94396	0.001	0	6	-3.75815	0.011921	0.0206888	noDEG
miR7724	NNU_bdi-miR7724b-5p	TGAACATGTACATGCTGGCCAACC	20.8319	6.91248	8	18	-1.55391	0.00832915	0.0150948	noDEG
miR7748	NNU_bdi-miR7748b-3p	TTGGTCAAAGAAAATCTAATACGC	0.001	5.18436	6	0	3.41177	0.0338459	0.0524378	noDEG
miR7768	NNU_bdi-miR7768a-3p	CGGCGCCGTCCTCGACCGGGAG	0.001	5.18436	6	0	3.41177	0.0338459	0.0524378	noDEG
miR7772	NNU_bdi-miR7772-5p	CGCTTTTCGGTCCGTGGAGACGCA	25.4612	6.91248	8	22	-1.84342	0.000998251	0.00214372	noDEG
miR7782	NNU_bdi-miR7782-3p	ACCTGCTCTGATACCATGTTGTGA	11.5733	6.91248	8	10	-0.705913	0.300767	0.378159	noDEG
miR7782	NNU_bdi-miR7782-5p	GCGGCATGGTATTAGAGCAAGTTG	2.31465	3.45624	4	2	0.616016	0.611593	0.694909	noDEG
miR7783	NNU_bdi-miR7783-3p	AGCTCTGATACCATGTGGATGAGA	6.94396	0.001	0	6	-3.75815	0.011921	0.0206888	noDEG
miR7797	NNU_rgl-miR7797a	AAGACGGAATCAAACCTCAA	5.78663	0.001	1	5	-2.70591	0.0473356	0.0710034	noDEG
miR7805	NNU_rgl-miR7805-5p	AAATTTGGTGTAGTGAATAGT	0.001	5.18436	6	0	3.41177	0.0338459	0.0524378	noDEG
miR7984	NNU_stu-miR7984c-5p	ACGATACCAAACTTTATGAAGGAC	6.94396	0.001	0	6	-3.75815	0.011921	0.0206888	noDEG
miR8155	NNU_cpa-miR8155	TAACCTGGCTCTGATACCA	122.677	154.667	179	106	0.371912	0.0323966	0.0509854	noDEG
miR8175	NNU_ath-miR8175	GATCCCCGGCAACGGCGCCA	1178.16	1096.49	1269	1018	-0.0660306	0.275215	0.348532	noDEG
miR827	NNU_nta-miR827	TTAGATGAACATCAACAAACA	89.1142	72.5811	84	77	-0.258453	0.255929	0.328089	noDEG
miR827	NNU_csi-miR827	TTAGATGACCATCAACAAACA	108.789	82.0857	95	94	-0.368717	0.078943	0.114345	noDEG
miR827	NNU_aly-miR827-3p	TTAGATGACCATCAACAAACG	25.4612	5.18436	6	22	-2.25845	0.000175304	0.000407617	Down
miR827	NNU_ath-miR827	TTAGATGACCATCAACAAACT	85.6422	22.4656	26	74	-1.893	7.99032e-10	2.39055e-09	Down
miR827	NNU_mdm-miR827	TTAGATGACCATCAACGAACA	18.5172	6.91248	8	16	-1.38398	0.0225058	0.0369103	noDEG
miR827	NNU_bdi-miR827-3p	TTAGATGACCATCAGCAAACA	39.3491	15.5531	18	34	-1.30152	0.00150879	0.00315056	noDEG
miR827	NNU_stu-miR827-5p	TTTGTTGATGGTCATCTATTC	9.25861	1.72812	2	8	-2.38398	0.0194382	0.0320111	noDEG
miR827	NNU_zma-miR827-5p	TTTGTTGGTGGTCATTTAACC	34.7198	13.825	16	30	-1.29087	0.00306066	0.00614515	noDEG
miR828	NNU_cme-miR828	TCTTGCTCAAATGAGTATTCCA	1.15733	3.45624	4	1	1.61602	0.262635	0.335704	noDEG
miR828	NNU_aly-miR828-5p	TCTTGCTTAAATGAGTATTCCA	2.31465	3.45624	4	2	0.616016	0.611593	0.694909	noDEG
miR829	NNU_ath-miR829-5p	ACTTTGAAGCTTTGATTTGAA	9.25861	3.45624	4	8	-1.38398	0.106653	0.151478	noDEG
miR829	NNU_aly-miR829-5p	ACTTTGAATCTTTGATTTGAA	11.5733	15.5531	18	10	0.464012	0.404811	0.497975	noDEG
miR829	NNU_ath-miR829-3p.1	AGCTCTGATACCAAATGATGGAAT	4.62931	3.45624	4	4	-0.383984	0.706605	0.786752	noDEG
miR830	NNU_ath-miR830-3p	TAACTATTTTGAGAAGAAGTG	16.2026	12.0968	14	14	-0.383985	0.481297	0.560969	noDEG
miR831	NNU_ath-miR831-3p	TGATCTCTTCGTACTCTTCTTG	34.7198	10.3687	12	30	-1.70591	0.00027034	0.000623797	Down
miR845	NNU_aly-miR845b-5p	TCAATTGGTATCAGAGCAACG	9.25861	1.72812	2	8	-2.38398	0.0194382	0.0320111	noDEG
miR845	NNU_bdi-miR845	TGCTCTGATACCAATTGTTGG	12.7306	6.91248	8	11	-0.843415	0.205453	0.268086	noDEG
miR845	NNU_vvi-miR845d	TGGCTCTGATACCAATTGATG	8.10129	0.001	1	7	-3.19134	0.0109482	0.0193297	noDEG
miR8558	NNU_atr-miR8558b	TTTCCGATCCCGCCCATGCCGT	350.67	317.11	367	303	-0.107522	0.335852	0.419504	noDEG
miR858	NNU_mdm-miR858	TTCGTTGTCTGTTCGACCTGA	84.4849	74.3092	86	73	-0.147544	0.519748	0.60107	noDEG
miR858	NNU_ath-miR858b	TTCGTTGTCTGTTCGACCTTG	409.694	490.786	568	354	0.298157	0.0019704	0.00406222	noDEG
miR858	NNU_aly-miR858-5p	TTTCGTTGTCTGTTCGACCTT	851.793	1005.77	1164	736	0.277329	3.54116e-05	8.62752e-05	noDEG
miR8602	NNU_atr-miR8602	TCAGGAGAGATGATGCCGGCC	2.31465	4.3203	5	2	0.937944	0.413623	0.498395	noDEG
miR862	NNU_aly-miR862-3p	ACATGCTGGATCTACTTGAAG	6.94396	0.001	0	6	-3.75815	0.011921	0.0206888	noDEG
miR862	NNU_ath-miR862-3p	ATATGCTGGATCTACTTGAAG	6.94396	0.001	0	6	-3.75815	0.011921	0.0206888	noDEG
miR8657	NNU_gra-miR8657a	TGTAGTAATTGTAGAAGTTCAGGG	634.215	349.08	404	548	-0.823805	1.97361e-18	6.86263e-18	noDEG
miR8672	NNU_gra-miR8672	AAGAGAAATGATTGTATGAAACAG	8.10129	1.72812	2	7	-2.19134	0.0377424	0.0574692	noDEG
miR868	NNU_aly-miR868-5p	CTTTCTCGGCACTTGAGGATGT	9.25861	5.18436	6	8	-0.799022	0.302609	0.379332	noDEG
miR8691	NNU_gra-miR8691	AGATGATGAGAAAGGAAAGTCAAG	6.94396	0.001	0	6	-3.75815	0.011921	0.0206888	noDEG
miR8707	NNU_gra-miR8707	ATAAAAACTTTTGAATAATTCAGT	4.62931	0.001	1	4	-2.38398	0.0984282	0.140777	noDEG
miR8740	NNU_gra-miR8740	TAATGATGTGGCACAATATTA	2.31465	5.18436	6	2	1.20098	0.273246	0.347141	noDEG
miR8757	NNU_gra-miR8757a	TGGGCCGAGCTTGGACAAGCATA	2.31465	2.59218	3	2	0.200978	0.877471	0.906104	noDEG
miR8766	NNU_gra-miR8766	TTATTTTGGAATTAGAAAAGTCGT	8.10129	0.001	1	7	-3.19134	0.0109482	0.0193297	noDEG
miR8768	NNU_gra-miR8768	TTCCATGTCACAGAGATGTTG	9.25861	1.72812	2	8	-2.38398	0.0194382	0.0320111	noDEG
miR894	NNU_ppt-miR894	CGTTTCACGTCGGGTTCACC	15159.8	18756.2	21707	13099	0.344719	1.04802e-106	6.72541e-106	noDEG
miR902	NNU_ppt-miR902d-5p	TATGATGCAGATTCTTCATCT	2.31465	5.18436	6	2	1.20098	0.273246	0.347141	noDEG
miR902	NNU_ppt-miR902h-5p	TTATGATGTAGATTCTTCAT	2.31465	3.45624	4	2	0.616016	0.611593	0.694909	noDEG
miR9558	NNU_bra-miR9558-5p	AGAGATGTCTGGCTTGCAACA	6.94396	0.001	0	6	-3.75815	0.011921	0.0206888	noDEG
miR9765	NNU_gma-miR9765	TAATACAGAATTCGGAGACAAC	0.001	4.3203	5	0	NA	NA	NA	noDEG
miR9774	NNU_tae-miR9774	CAAGATATTGGGTATTTCTGTC	61.3383	16.4171	19	53	-1.86398	2.65141e-07	7.3043e-07	Down
miR9863	NNU_ata-miR9863a-3p	TGAGAAGGTAGATCATAATAGC	9.25861	1.72812	2	8	-2.38398	0.0194382	0.0320111	noDEG
