# Supplementary material for: Identification of Submergence-Responsive MicroRNAs and Their Targets Reveals Complex MiRNA-Mediated Regulatory Networks in Lotus (Nelumbo nucifera Gaertn)
Source: Front Plant Sci. 2017 Jan 18;8:6. doi: 10.3389/fpls.2017.00006 (PMC5241310; doi:10.3389/fpls.2017.00006)
Supplement: Table S4 — Evolutionary conservation of lotus known miRNA families. [file Table4.XLSX]

## Sheet: Sheet1
			miR156	miR157	miR158	miR159	miR160	miR162	miR164	miR165	miR166	miR167	miR168	miR169	miR170	miR171	miR172	miR173	miR319	miR390	miR393	miR394	miR395	miR396	miR397	miR398	miR399	miR403	miR408	miR444	miR472	miR482	miR528	miR529	miR530	miR535	miR827	miR828	miR829	miR830	miR831	miR845	miR858	miR862	miR868	miR894	miR902	miR1026	miR1030
Chlorophyta		Chlamydomonas reinhardtii
Coniferophyta		Cunninghamia lanceolata									1
		Picea abies																					1	1
		Pinus densata				1								1										1								1
		Pinus taeda	1			1													1
Embryophyta		Physcomitrella patens									1					1			1	1																										1	1	1	1
		Selaginella moellendorffii	1													1								1					1
Magnoliophyta		Amborella trichopoda									1	1		1		1	1		1	1				1	1	1										1
eudicotyledons	Araliaceae	Panax ginseng
	Asteraceae	Cynara cardunculus	1						1					1		1					1			1					1
		Helianthus annuus
		Helianthus argophyllus	1
		Helianthus ciliaris	1
		Helianthus tuberosus														1
	Brassicaceae	Arabidopsis lyrata	1	1		1	1		1	1	1	1	1	1	1	1	1	1	1	1	1		1	1	1	1	1	1			1						1	1	1			1	1	1	1
		Arabidopsis thaliana	1	1						1		1		1						1					1												1		1	1	1		1	1
		Brassica napus	1					1				1	1	1		1									1
		Brassica rapa	1		1				1				1							1						1
	Caricaceae	Carica papaya				1					1			1			1		1
	Cucurbitaceae	Cucumis melo	1			1					1		1	1		1	1		1					1			1								1			1
	Euphorbiaceae	Hevea brasiliensis	1								1													1		1
		Manihot esculenta				1	1				1					1			1			1														1
		Ricinus communis
	Fabaceae	Acacia auriculiformis						1									1		1					1
		Arachis hypogaea	1			1	1					1										1				1			1
		Acacia mangium	1																					1
		Glycine max	1			1		1	1		1	1	1	1		1	1		1	1	1			1				1	1			1			1
		Glycine soja
		Lotus japonicus														1													1
		Medicago truncatula	1								1	1	1	1		1	1		1							1	1								1
		Phaseolus vulgaris																														1
		Vigna unguiculata
	Lamiales	Avicennia marina	1																					1
		Digitalis purpurea					1
		Rehmannia glutinosa
		Salvia sclarea
	Linaceae	Linum usitatissimum				1						1				1										1
	Malvaceae	Gossypium hirsutum	1											1							1						1
		Gossypium raimondii									1	1					1
		Theobroma cacao
	Ranunculaceae	Aquilegia caerulea				1	1				1			1		1	1									1								1	1	1
	Rhizophoraceae	Bruguiera cylindrica	1
	Rosaceae	Malus domestica	1									1		1							1			1	1				1			1				1	1						1
		Prunus persica														1	1				1			1		1	1					1			1
	Rutaceae	Citrus reticulata									1
		Citrus sinensis					1				1			1		1	1				1										1				1	1	1
		Citrus trifoliata														1
	Salicaceae	Populus euphratica
		Populus trichocarpa	1			1					1	1		1		1	1		1	1				1			1								1
	Solanaceae	Nicotiana tabacum	1				1									1	1								1		1					1					1
		Solanum lycopersicum	1						1		1	1	1	1		1			1				1					1				1
		Solanum tuberosum	1								1	1				1	1		1	1	1			1		1			1								1
	Vitaceae	Vitis vinifera	1			1								1			1							1			1															1
monocotyledons		Aegilops tauschii	1						1		1	1	1	1		1	1		1		1		1	1		1	1		1				1
		Brachypodium distachyon	1			1	1	1			1	1		1			1		1		1					1	1		1	1							1					1
		Elaeis guineensis															1
		Festuca arundinacea				1																												1
		Hordeum vulgare											1																	1
		Oryza sativa	1			1		1			1	1	1	1		1			1				1	1					1	1			1	1	1	1
		Sorghum bicolor	1														1							1	1
		Saccharum officinarum				1							1																1
		Triticum aestivum										1
		Zea mays	1			1		1	1		1	1	1	1		1	1		1		1			1	1	1	1		1								1
[truncated: 100 more columns]
