# Supplementary material for: Identification of Submergence-Responsive MicroRNAs and Their Targets Reveals Complex MiRNA-Mediated Regulatory Networks in Lotus (Nelumbo nucifera Gaertn)
Source: Front Plant Sci. 2017 Jan 18;8:6. doi: 10.3389/fpls.2017.00006 (PMC5241310; doi:10.3389/fpls.2017.00006)
Supplement: Table S5 — Novel miRNAs in lotus. Identified lotus novel miRNAs and their reads, sequences, location in lotus genome, and structure of corresponding precursor in Ck (control) and Sub (submergence treatment) libraries. Fold changes (Sub/Ck) and statistic results were also presented. [file Table5.XLSX]

## Sheet: Sheet1
miRNA	location	mfe	seq	struct	seq(5p)	seq(3p)	ck (count)	sub (count)	Ck (TPM)	Sub (TPM)	log2Fold	pvalue	qvalue	Diff
novel_mir_1	NW_010729074.1:10500678:10500769:+	-50.5	GAAGGGGTCGGGCCTACAGCCCGAGGTGCTTCGGGTAGGTCGACGTCCACCTCCCGTCGTGGCCGGGTTGTAGATCAGTTCGACCCTTCGAC	((((((.((((((((((((((((.(.(((..((((.((((.(....).))))))))..))).)))))))))))....))))))))))))...	GGCCTACAGCCCGAGGTGCTT	GGCCGGGTTGTAGATCAGTTCG	116	0	134.25	0.001	-8.03117	1.89824e-29	7.19099e-29	Down
novel_mir_2	NW_010729076.1:4620097:4620180:+	-36	TGTTCCAAGCTGCCATGGGCCAGCTCGGGTCACTCCTTTGTGAGGCTTAGGACCCGAGATAGTTCGGGCTCCTTGCAAGGAGCT	.(((((..((.(((.(((((...((((((((.((((((...))))...))))))))))...)))))))).....))..))))).	TGCCATGGGCCAGCTCGGGTCA	ACCCGAGATAGTTCGGGCTCC	11	18	12.7306	15.5531	0.326509	0.548286	0.632071	noDEG
novel_mir_3	NW_010729077.1:3787141:3787207:+	-33	CATGGCGGGAGGTGGATGCTGACCTACCCGAAGCACCTCGGGTGGTAGGCCCAACCCCTCCCTCAGG	..(((.((((((.((..(((.(((.((((((......))))))))).)))....)))))))))))..	GGTGGATGCTGACCTACCCGAA	CGGGTGGTAGGCCCAACCCCTC	8	0	9.25861	0.001	-4.17319	0.00269646	0.0054919	noDEG
novel_mir_4	NW_010729078.1:2954802:2954882:-	-37.8	GGGGGGGGCTATTGTTTATCGTTGGCCTCTATGATAGAATTAGTCAGGGAGGCCTGAGAGGCAGTGGTTTACCCTATGGTA	((((..(((((((((((.(((..(((((((.((((.......)))).)))))))))).)))))))))))..))))......	ATTGTTTATCGTTGGCCTCTAT	GGCCTGAGAGGCAGTGGTTTA	5	0	5.78663	0.001	-3.49512	0.025464	0.0410025	noDEG
novel_mir_5	NW_010729079.1:2888020:2888117:+	-30.6	TTTGTACATTGTCTTGAGACTGTCCAATACGTCCTTAGCAAGTTCGATCTGATCGAACTGCCTCTGAATTGGGTTGTCCAAGGAGGCAATGATATAGC	.((((((((((((((..(((..((((((...((....(((.(((((((...))))))))))....))))))))..)))....))))))))).))))).	GTCTTGAGACTGTCCAATACG	AATTGGGTTGTCCAAGGAGGCAA	10	0	11.5733	0.001	-4.49512	0.000632579	0.00139995	noDEG
novel_mir_6	NW_010729080.1:1326343:1326427:-	-33.4	CACCCTCAAGGGTTCTGCTAACCCTGCGGTGAACATGTCTACCTGCAGGTCTAGTCATACCAAAGCTGCTCTGGCAAGGAGGGTC	.((((((...(((...((((..(((((((((........)))).)))))..))))...)))...(((.....)))...)))))).	GGTTCTGCTAACCCTGCGGTGA	ACCTGCAGGTCTAGTCATACCAA	18	0	20.8319	0.001	-5.34311	2.54025e-06	6.51677e-06	Down
novel_mir_7	NW_010729081.1:181082:181152:-	-36.7	GGGCCAGACACTGGTTCAGAGGGTAGTCGGGCCTTAAACCGACCCCTCTGAACCGGTTTCAAAAAAAATAA	......((.((((((((((((((..(((((........))))))))))))))))))).))...........	CTGGTTCAGAGGGTAGTCGGG	GACCCCTCTGAACCGGTTTCA	9	6	10.4159	5.18436	-0.968947	0.197941	0.262941	noDEG
novel_mir_8	NW_010729081.1:8286084:8286177:-	-30.5	ACCCGTCAATGGATCCGCCCAGGGAGCCCGAGATGGCTCCTCTAGTACAAGAAGCGATAGGGGCCCCTTACGCCGAGGCTACTTACATGGGGGC	.(((((...(((.((.((..((((.((((...((.(((..(((......)))))).))..))))))))...)).))..))).....)))))...	GGATCCGCCCAGGGAGCCCGA	GGGCCCCTTACGCCGAGGCTACTT	11	0	12.7306	0.001	-4.63262	0.000310115	0.000710896	Down
novel_mir_9	NW_010729082.1:96849:96936:+	-33.9	TAGAGTGGCGAGCGAGGTGTCTTGAGTTCGGTTTGGGGAGTGTTCCGAGCTGCCGTGGGCCAGCTCGGGTCATCTTTGTGAGGCTTGG	..((((..((...((((((.((((((((.(((..(.(((((.......))).)).)..))))))))))).))))))..))..))))..	AGCGAGGTGTCTTGAGTTCGGTTT	GGGCCAGCTCGGGTCATCTTTG	24	34	27.7758	29.3781	0.118516	0.756198	0.830472	noDEG
novel_mir_10	NW_010729083.1:3910621:3910718:-	-32.3	CTAATCGGACAGTTGAGTCAAGGTCGGTCTGAGGCGAGTTGGCGAGCTTTGAAAGGGAGTCGGCTCTGGCGTTCTCAGCTCGACGGATCTGCTGGATG	.....((..((((.((.((...((((..(((((((((((((((...(((.....))).))))))))..))...)))))..)))).)))).))))..))	AGTTGAGTCAAGGTCGGTCTGAG	TCTGGCGTTCTCAGCTCGACGGAT	10	0	11.5733	0.001	-4.49512	0.000632579	0.00139995	noDEG
novel_mir_11	NW_010729103.1:475125:475191:-	-35	NNCGACGGGAGGTGGATGCCGACCTACCCGAAGCACCTCGGGTGGTAGGCCCAACCCCTCCCTCAGG	...((.((((((.((..(((.(((.((((((......))))))))).)))....))))))))))...	GGTGGATGCCGACCTACCCGAA	CGGGTGGTAGGCCCAACCCCTC	22	25	25.4612	21.6015	-0.19956	0.635722	0.717674	noDEG
novel_mir_12	NW_010729084.1:6969583:6969677:+	-33.5	TGATTGCTTCGGTGCCGTAGGTGAGGTTAAAGGGGGTTTCTCCTGTGGCGGTCTTTTCTATGGTACGATAGGCCCATAATACACTGGGCAGCTCG	.....((....((((((((((.(((((((.(((((....))))).))))...))).)))))))))).....(((((........))))).))...	GGTGCCGTAGGTGAGGTTAAAG	GTGGCGGTCTTTTCTATGGTACGAT	0	9	0.001	7.77654	3.99674	0.00594331	0.0111681	noDEG
novel_mir_13	NW_010729086.1:4790379:4790469:-	-31.2	TCGGGGCCTGTGCCAGGTCGACAGTTCGGGACACCATCATCTTGGCTAAGTTGCCTAAGTGGTTTCGAGTGTCACCTAGTTGTTCTGAGAT	(((((((....((.((((.((((.((((..((.....((.((((((......))).)))))))..)))))))))))).)).)))))))...	TGCCAGGTCGACAGTTCGGGA	AGTGGTTTCGAGTGTCACCTAGTT	0	6	0.001	5.18436	3.41177	0.0338459	0.0524378	noDEG
novel_mir_14	NW_010729090.1:7708294:7708363:-	-30.4	GGTTGTCTTTGATATGCCAATCAGTGAGACCCTTAGAGGGGGTCAAAAACTGGGTATGTTGGGACAGTCT	(..((((.(..(((((((...((((..((((((.....))))))....)))))))))))..)))))..).	GATATGCCAATCAGTGAGACCCTT	GGGTCAAAAACTGGGTATGTTGG	60	0	69.4396	0.001	-7.08008	3.64269e-17	1.2542e-16	Down
novel_mir_15	NW_010729091.1:2728470:2728562:-	-37.4	GTGAGGAAGAGGTAACCTGCATCCAGAGGATTAGATTGTGATCTATGAAATTGAGTTTCTAAACCTCAGGATGCAGATTACCCAGTCCTAACC	((.((((...(((((.((((((((.((((.(((((......((.........))...))))).)))).)))))))).)))))...)))).)).	GGTAACCTGCATCCAGAGGAT	CCTCAGGATGCAGATTACCCA	5330	4098	6168.55	3540.92	-0.7632	2.98981e-144	2.10006e-143	noDEG
novel_mir_16	NW_010729092.1:188271:188370:+	-37.3	CAAGTCAGTCAGGTGCGCCGCCCTTGGATACGAACCTCCTCGGTGTCAGGTATGGTGCGTTTGTTCAGTTCAGCGTCTCGGAGGAGAAGTGCTGGAGTGG	.........((..(((((((..(((((...(((......)))...)))))..)))))))..))..((.((((((.((((....))))...)))))).)).	AGGTGCGCCGCCCTTGGATACGAA	CGGTGTCAGGTATGGTGCGTTTGT	11	0	12.7306	0.001	-4.63262	0.000310115	0.000710896	Down
novel_mir_17	NW_010729094.1:3709093:3709168:+	-33.7	GGTTGCTTCAACATCCTTCTTGCAAACTCAAGTTGGTTTCCCCACCTTGAGTTTGAGGGAGGGTGTCAAGAGATAT	.((..(((..(((((((((((.((((((((((.(((.....))).))))))))))))))))))))).)))..))..	ACATCCTTCTTGCAAACTCAAGTT	CACCTTGAGTTTGAGGGAGGGTGT	7	0	8.10129	0.001	-3.98054	0.00564167	0.0107957	noDEG
novel_mir_18	NW_010729095.1:5692579:5692656:-	-41	ATTGGGATCTGTTCCTCACGCAGGGCGCCCCACACCGATATGACCATGTGAGACGCCCTATTTGAGGAGCAGATCCAC	....((((((((((((((.(.((((((.(.((((..(......)..)))).).)))))).).))))))))))))))..	GTTCCTCACGCAGGGCGCCCCACA	TGTGAGACGCCCTATTTGAGGA	0	6	0.001	5.18436	3.41177	0.0338459	0.0524378	noDEG
novel_mir_19	NW_010729095.1:6963406:6963479:-	-31.9	GTCTGGAGATGACGGCCTAGGTGCTGGGTTTGTAGGGAATGAAGCCAACGCGGGCTGTCGTTTACCGGTTGAAA	..((((((((((((((((..(((.(((.((..(.....)..)).))).))))))))))))))).))))......	GACGGCCTAGGTGCTGGGTTT	GCCAACGCGGGCTGTCGTTTA	7	0	8.10129	0.001	-3.98054	0.00564167	0.0107957	noDEG
novel_mir_20	NW_010729096.1:4194517:4194615:+	-37.4	GATCAAGCCCGGATCCAAGAGCCTTAAGTTCATTGATGTATCCCATCATTTTAAGACAATGGTCATGAACTTGTTGGTTCTTGGACATCTGCGCGTTCA	((....((.((((((((((((((.((((((((.(((((.....)))))......(((....))).))))))))..))))))))))..)))).))..)).	GGATCCAAGAGCCTTAAGTTCA	AACTTGTTGGTTCTTGGACATCTGC	42	54	48.6077	46.6593	-0.0214143	0.942256	0.956884	noDEG
novel_mir_21	NW_010729096.1:5164108:5164198:+	-37.5	CTCCTAGTAGAGCGGTCTGGAGTTCGGGCTCGGTAGTGAGCTTGGACTTGCTTTCGGTGTTTGCTTCGGGCGCTCTACTGTCCCGAGCTGC	(((.((((((((((.((((((((..(.((.(((.((..((......))..)).))))).)..))))))))))))))))))....)))....	AGCGGTCTGGAGTTCGGGCTCG	TTTGCTTCGGGCGCTCTACTGT	0	5	0.001	4.3203	NA	NA	NA	noDEG
novel_mir_22	NW_010729097.1:2458687:2458782:+	-30.1	GGCCAGCTCGGGGAACCATCCATGTAATTGTGGGAGGTTCGGTGGTAGCAGGATGTACCTCGGCAGCAGCYCRRACTTHAGTTYGCRAAGCGGCCC	((((.((.(((((...(((((.(((.((..(.((....)).)..)).))))))))..))))))).((.((....((....))..))...)))))).	GGGAACCATCCATGTAATTGTG	TGGTAGCAGGATGTACCTCG	0	5	0.001	4.3203	NA	NA	NA	noDEG
novel_mir_23	NW_010729100.1:3222438:3222526:+	-34.23	CTGAAAGGAGGGGTGCCTTGGCTTCGCCCGAGCTCACTTCTTCTTTGCCCCCGAGCTCGGGCAGGTCGTGGGTGGCAGATCGGCGAGCT	.......((..(.(((((((((((.((((((((((.................)))))))))))))))).))))).)...))........	GGGTGCCTTGGCTTCGCCCGA	CGGGCAGGTCGTGGGTGGCAGA	24	14	27.7758	12.0968	-1.16159	0.014784	0.0251497	noDEG
novel_mir_24	NW_010729103.1:1398202:1398276:-	-33.7	GGTTGCTTCAACATCCTTCTTACAAACTCAAGTTGGTTTCCCCACCTTGAGTTTGAGGGAGAGTGTTGAGAGATA	.(((..(((((((..((((((.((((((((((.(((.....))).))))))))))))))))..))))))).))).	ACATCCTTCTTACAAACTCAAGTT	CTTGAGTTTGAGGGAGAGTGTTG	9	0	10.4159	0.001	-4.34311	0.00130054	0.0027392	noDEG
novel_mir_25	NW_010729107.1:2515681:2515768:-	-45.5	CGCACCCTATCCACAGTGCACTGCAGCCACACATCTCACAATACAAAATGGCGATGTGTGGCTGCAATTCAAGGCGGGTAGAGTGTGA	(((((.((((((.(..((...((((((((((((((.(.((........))).))))))))))))))...))..).)))))).))))).	CCACAGTGCACTGCAGCCACA	TGGCTGCAATTCAAGGCGGGT	10	7	11.5733	6.04842	-0.898558	0.202684	0.266296	noDEG
novel_mir_26	NW_010729111.1:3872642:3872733:+	-30.8	CTCCAGTTCGAGGTCGTCGACCACCTTGGTTTCCTTTAAGGGCGGAGACGTAGCACTTGCGGGACTCGAGATGGTTGCCCCGCGCTACCCCA	....(((.((.((..(.((((((.(((((..((((.((((.(((....)))....)))).)))).))))).))))))))))).)))......	AGGTCGTCGACCACCTTGGTT	GGACTCGAGATGGTTGCCCCG	5	0	5.78663	0.001	-3.49512	0.025464	0.0410025	noDEG
novel_mir_27	NW_010729113.1:1752286:1752376:+	-34	AGCTTGGGACTCTTTAGTTCGGAGCTCGGTTTGTAGGTTCCTTCGAGGGAGCTCGGCTCTCTTTAGTTCGGAGCTCGGGTTGCAGGTTCCT	((((((.(((((...(((((.(((((.((...((.(((((((....)))))))..))...))..))))).))))).))))).))))))...	TCTTTAGTTCGGAGCTCGGTTTGT	TCTCTTTAGTTCGGAGCTCGGGTT	0	6	0.001	5.18436	3.41177	0.0338459	0.0524378	noDEG
novel_mir_28	NW_010729122.1:3114096:3114188:+	-35.3	TCGGATTGGGCTGTCTTTGATATGCCAATCAGTGAGATCCTTGATCGGGTCAAAACTTGGGTATGTTGGGGCAGTCCGAGAATTCACCTGAAT	((((.((((((((((.(..(((((((....(((..(((((......)))))...)))..)))))))..)))))))))))........))))..	CTGTCTTTGATATGCCAATCAGTG	GGTATGTTGGGGCAGTCCGAGAAT	0	16	0.001	13.825	4.82681	0.000124968	0.000294087	Up
novel_mir_29	NW_010729125.1:2201231:2201316:+	-30.2	CTAGGGGTCAGGTGTAACATTCCAGTTTTGCCCATCTATCTCCAAGGTCCAGGGCAATACTGGAATTTTGGTCTGGTTCAGGGTTT	((..(..((((...(((.((((((((.((((((((((.......))))...)))))).)))))))).)))..))))..)..))...	GGTGTAACATTCCAGTTTTGCCCA	GGCAATACTGGAATTTTGGTCTGG	68	0	78.6982	0.001	-7.26065	4.95388e-19	1.73564e-18	Down
novel_mir_30	NW_010729126.1:579950:580037:+	-33.7	GGGTGACCAGCTCGAGTCCCGCAAGTGCTATGTTGTCGCCCTAAAGGGAAAGACCAAGGTGGCCGACGACCTCGAACTGGAGCGGCCT	((.((.((((.(((((...((...(.(((((.(((((.(((....)))...)).))).))))))..))..))))).))))..)).)).	CTCGAGTCCCGCAAGTGCTATGTT	AGGTGGCCGACGACCTCGAACT	6	0	6.94396	0.001	-3.75815	0.011921	0.0206888	noDEG
novel_mir_31	NW_010729127.1:1804111:1804190:-	-30.5	TGGCGGGAACGGTCCAAGTATGTCGATGCCCCATTGTGCGAAAGGCCACGGGCTGGTGAGATACTTGAGGTCGGCAGCAG	..((.....((..((((((((.(((..((((...((..(....)..)).))))...))).))))))).)..))...))..	GGTCCAAGTATGTCGATGCCCCAT	CGGGCTGGTGAGATACTTGAGGTCGG	14	0	16.2026	0.001	-4.98054	3.81267e-05	9.25556e-05	Down
novel_mir_32	NW_010729128.1:1287693:1287768:+	-32.3	GTGCTCCCAGGCCGGTTGAGTCCGAGCCCTGTGAGGTCGCACCCAGTTCGGTATCTCTCCTGGTTAGGCCGAGCGT	..((((((..(((((..(((.((((((..((((....))))....))))))...)))..)))))..))..))))..	GCCGGTTGAGTCCGAGCCCTG	CCCAGTTCGGTATCTCTCCTGGTTA	31	41	35.8771	35.4265	0.0193716	0.95479	0.966923	noDEG
novel_mir_33	NW_010729132.1:2391588:2391682:-	-36.1	AAGTCAGTCAGGTGTGTCGCCCCTGGATACGGACTCCGGCGTTCTGGAGGCGAAGTGCTGGAGCGGTGTGCGAGGCGAAGTCTTGAGTTCAGATA	..((((.(((((....(((((..((.((((.(.(((((((((((.......))).))))))))).)))).)).)))))...))))).)...))).	GGTGTGTCGCCCCTGGATACGGA	AGCGGTGTGCGAGGCGAAGTCTTG	5	0	5.78663	0.001	-3.49512	0.025464	0.0410025	noDEG
novel_mir_34	NW_010729134.1:1331325:1331405:+	-42.6	TCAGTAGAGCGGTCTGGAGTTCGGGCTCGGTAGTGAGCTTGGACTTGCTTCCGATGTTCGCTTCGGGCGCTCTACTGTCCC	.((((((((((.(((((((..(((((((((.((..((......))..)).)))).))))))))))))))))))))))....	GGTCTGGAGTTCGGGCTCGGTA	CTTCCGATGTTCGCTTCGGGCGCT	6	0	6.94396	0.001	-3.75815	0.011921	0.0206888	noDEG
novel_mir_35	NW_010729137.1:596627:596725:-	-34.9	GGGGGGGGGGGGAGGTCGCTCCCGTCGTTCAAGCAGAGCCGAGCTGGATTGACCCACTCACGAACTTCTTGCTACACGGGACCCTTCCTGCAGATCGCA	(.((..(.(((((((....((((((.((.((((.((..(.(((.(((......))))))..)..)).))))..)))))))).))))))).)...)).).	GGAGGTCGCTCCCGTCGTTCAA	TTCTTGCTACACGGGACCCTTCCT	0	10	0.001	8.6406	4.14874	0.00337082	0.00671102	noDEG
novel_mir_36	NW_010729144.1:2009844:2009938:+	-32.3	GTCGACGGAGGGGTGCGAGGTCTATGGTCGGTCTGACGATCTTGCCTCTTGTGGTCTTTATTCGACCTCTCGGACTTCCACTCGTCATTCTCTCT	...((..((.(((((.(((((((..((((((..(((.((((...........)))).))).))))))....)))))))))))).))..)).....	GGGTGCGAGGTCTATGGTCGG	CTCTCGGACTTCCACTCGT	0	6	0.001	5.18436	3.41177	0.0338459	0.0524378	noDEG
novel_mir_37	NW_010729147.1:1936794:1936887:-	-31.3	TTACTGCTTCGGTGCCGTAGGTGAGATTGAAGGGTGTTTCTCCCGTGGCGGTCTTCTCCATGGTCCGGTATGCCCATAGAACACTGGGTAGTTC	........((((.(((((.((.(((((((..(((.......)))....)))))))..)))))))))))..((((((........))))))....	GGTGCCGTAGGTGAGATTGAA	CGGTCTTCTCCATGGTCCGG	20	55	23.1465	47.5233	1.07545	0.00239937	0.00493498	noDEG
novel_mir_38	NW_010729150.1:1719625:1719698:-	-30	CTGCACCTTGGGCGCTGCAAGTACTTAGTTCATGCTGATTGAGCGACTAAGTCTTGTATGCTGCCAAGGTTTCT	....(((((((..((((((((.((((((((...(((.....))))))))))))))))).))..)))))))....	GGCGCTGCAAGTACTTAGTTCA	GACTAAGTCTTGTATGCTGCCA	26	22	30.0905	19.0093	-0.624993	0.134096	0.186942	noDEG
novel_mir_39	NW_010729160.1:902666:902763:-	-32.4	GACCTAGTTCTCCGTAAGATCATGGTGCCCGAACCCGGCGTGGGTAAACTTGGACCAAATTGGGAAGGGCCCTATAGAGTAAAGAGAGTGCTCGGGGG	..((((((((((..((...((((((.((((...(((((..(((...........)))..)))))..)))).)))).)).))..))))..))).)))..	TCCGTAAGATCATGGTGCCCGA	GGGCCCTATAGAGTAAAGAGAG	0	21	0.001	18.1453	5.21913	9.0056e-06	2.24845e-05	Up
novel_mir_40	NW_010729162.1:1848447:1848530:+	-37.5	TGGCTCCGCTGCCCTGTTGGTTCGAGGAGCCATCTATGTGAAGGATCTAGGGCTCCTCATCCCAGCTCGCGGTTGGCCGAGCTA	((((((.(((..((.(((((...((((((((((((.......))))....))))))))...)))))....))..))).))))))	GCCCTGTTGGTTCGAGGAGCCA	GGGCTCCTCATCCCAGCTCGCGGTT	17	0	19.6746	0.001	-5.26065	4.95843e-06	1.25009e-05	Down
novel_mir_41	NW_010729169.1:211144:211241:-	-54.3	GTAGATACTTAGGGAGTTTAACACTGAAGCTGCTGCTCTAAATAAGGCGTCCCTGTGAACAGTAGCTTCAGTGTTAAACTCCCCAAGTATTAACCCCA	((.(((((((.((((((((((((((((((((((((.((......(((....)))..)).)))))))))))))))))))))))).))))))).))....	AGGGAGTTTAACACTGAAGCTGCT	GCTTCAGTGTTAAACTCCCCAAGT	6	0	6.94396	0.001	-3.75815	0.011921	0.0206888	noDEG
novel_mir_42	NW_010729185.1:1358251:1358334:-	-37.6	CGGCGGAGGATCAGCCTATGGAGCCCGAGATGGTTCCTCCTATGCAGGAGCCGGCGGGGGCTCCTTATGCCGAAACTTCTCACA	.((.((((..((.((.((.(((((((..(.((((((((.......)))))))).)..))))))).)).)).))..))))))...	TCAGCCTATGGAGCCCGAGATGGT	GGCGGGGGCTCCTTATGCCGAA	0	9	0.001	7.77654	3.99674	0.00594331	0.0111681	noDEG
novel_mir_43	NW_010729188.1:1278238:1278308:+	-30	AGTGAGTACAGCTTGAGACCAATATTGCTTGGGCACTTTGTGCTGGAATAGTAGGGCTCGAGTTGTCTCCA	.(.(((.((((((((((.((..(((((.((.(((((...))))).)).))))).)))))))))))))))).	GCTTGAGACCAATATTGCTTG	AATAGTAGGGCTCGAGTTG	0	6	0.001	5.18436	3.41177	0.0338459	0.0524378	noDEG
novel_mir_44	NW_010729193.1:842641:842732:-	-33.04	CGAAGGACCAGGTCGCCGACGCGGAGGTTCCACTTCTTGATCCTGACATTATAATACTGAGCTACTCTTTGTTGGTAGGCCGCGGTCCTAAT	...((((((.(((((((((((.((((((((.......((((......)))).......))))..)))).))))))).))))..))))))...	GGTCGCCGACGCGGAGGTTCCACT	CTGAGCTACTCTTTGTTGGTAGGCCGC	5	0	5.78663	0.001	-3.49512	0.025464	0.0410025	noDEG
novel_mir_45	NW_010729194.1:1274566:1274639:+	-31.7	TCAGTCGGCGGGTCGGTGTCTGGGCCAGGTTGTCAGGTCGGCGCCTGTGTCAGCCGGCGGGTCGGTGTCTGGGC	((((.((.(((.(((.((.((((..(((((.(((.....))))))))..)))).)).))).))).)).))))..	GGTCGGTGTCTGGGCCAGGTTG	CCTGTGTCAGCCGGCGGGTCG	0	9	0.001	7.77654	3.99674	0.00594331	0.0111681	noDEG
novel_mir_46	NW_010729196.1:1645972:1646063:-	-40.6	ACACACATTGCAGCCGTGAGTTGGGAACATCTTCCATACTTGAATGTTGTTAATATGAGATGTTCTCAATACATGGCCGGGATGTGTTGTGA	(((((((((.(.((((((.(((((((((((((..((((.((((......))))))))))))))))))))).)))))).).)))))).)))..	CAGCCGTGAGTTGGGAACATC	GATGTTCTCAATACATGGCCGGGA	15	42	17.3599	36.2905	1.10144	0.00683572	0.012463	noDEG
novel_mir_47	NW_010729196.1:82069:82156:+	-32.6	CTCGGTCTAGGCCCGTCATGCACATCTCGAGAGTGACAACAACCGTCTGATCATTCCGTGATGACGTTGAGGGGTTCTGGCACGCCGC	..((((((((((((.(((....((((.((.((((((((((....)).)).)))))))).))))....))).))).)))))...)))).	GCCCGTCATGCACATCTCGAGA	TCCGTGATGACGTTGAGGGGTTCT	11	10	12.7306	8.6406	-0.521487	0.407789	0.501287	noDEG
novel_mir_48	NW_010729214.1:879799:879880:-	-30	GGTTCACTGTCCATAACAGTGTATTCGGCCAGGCCTTGTAACAAAGGCTGGGCTGAACCCATGTGGCTGATGTGTAGATCAA	(((..((((((....(((.((..(((((((.((((((......)))))).)))))))..)))))....)))).))..)))..	CCATAACAGTGTATTCGGCCAG	TGGGCTGAACCCATGTGGCTGATG	0	8	0.001	6.91248	3.82681	0.0105425	0.0187266	noDEG
novel_mir_49	NW_010729217.1:17608:17694:+	-39.6	GCAAGGAGGGTCCCGTGTAGCAAGAAGCTCGCGAGCGGGTCCATCCAGCTCGGCTCTGCTTGAACGACGGGAGCAACCTCCTCTGCC	(((((((((.((((((((..((((.(((...(((((.((.....)).))))))))...)))).)).))))))....)))))).))).	TCCCGTGTAGCAAGAAGCTCG	GGCTCTGCTTGAACGACGGGAGC	0	6	0.001	5.18436	3.41177	0.0338459	0.0524378	noDEG
novel_mir_50	NW_010729218.1:1169902:1169979:+	-30.4	GATCTGGGGGAGTTGAGATACTTCCTTGGCATAGAAGTTGCTAGATCCAAGGATGGGATTCTTATCTCCCAAAGGAAG	..(((..(((((.(((((..(((((((((..(((......)))...))))))).))...))))).)))))...)))..	AGTTGAGATACTTCCTTGGCA	CCAAGGATGGGATTCTTATCTCC	5	0	5.78663	0.001	-3.49512	0.025464	0.0410025	noDEG
novel_mir_51	NW_010729218.1:624225:624315:-	-31	GGTCGCGTCCACTAGGCGGTCGATCCTGGGAAGTGGGAAGCAGTCCTTTGGGCAAACCCGGTTCAGGTCGGTGTAGTCGATGCACATGCGC	.((.(((((.((((.((...(((.((((((...((((.....((((...))))...)))).))))))))))).)))).)))))))......	ACTAGGCGGTCGATCCTGGGAA	CCGGTTCAGGTCGGTGTAGTCGAT	9	0	10.4159	0.001	-4.34311	0.00130054	0.0027392	noDEG
novel_mir_52	NW_010729220.1:224150:224244:-	-32.3	ACAAGAAGTCGAGAAACAGTTAGGGAGAGAAATTAAGGCCCTTCGATCGGATCGAGGTGGCGAGTATCTCTCTAACGAATTCAGGGACTACATGA	.((.(.((((..(((...((((((((((...(((...((((((((((...))))))).))).))).))))))))))...)))...)))).).)).	GAGAAACAGTTAGGGAGAGAAATT	TATCTCTCTAACGAATTCAGGG	5	0	5.78663	0.001	-3.49512	0.025464	0.0410025	noDEG
novel_mir_53	NW_010729232.1:1214570:1214665:-	-32.4	AGTGGGAACTGAATCCGAGCTCGGATGGATGGAGTAGAACGGGGTTCAAGGGGTTCTTGCTTCTCAGGCTCGAGTCTCGGAGTGAGGGCGGGAGCA	........((.(.(((((((((((...((.((((((((((............)))).))))))))...).)))).)))))).).)).((....)).	GAATCCGAGCTCGGATGGATG	CAGGCTCGAGTCTCGGAGTGAG	19	0	21.9892	0.001	-5.42112	1.3081e-06	3.39858e-06	Down
novel_mir_54	NW_010729234.1:336206:336296:-	-30.9	AAGATGATAGGGGCGTCATAGACCGATGTGGGAGAGGCTTCACCAAAAAATGGGAACTCTCTCATGGTACCTTGGCGTAACCTGAATATGA	.......((((.((((((..((((...(((((((((...((.(((.....))))).)))))))))))).)..))))))..)))).......	GGGCGTCATAGACCGATGTGG	ATGGTACCTTGGCGTAACCT	5	8	5.78663	6.91248	0.294088	0.716971	0.79466	noDEG
novel_mir_55	NW_010729246.1:457531:457623:-	-32.7	TCGCGCACATCTTGTCAGAGGACAGGTGTCGGCACGCGTCTTCCCGAAACGGACGGGGTAGCGGCGCACGTCTCCTCGCAATAAAAGCGTCTG	..((((.....((((..(((((.(.((((..((.(((....(((((.......)))))..))))))))).).))))))))).....))))...	CTTGTCAGAGGACAGGTGTCGGCA	CGGCGCACGTCTCCTCGCAATA	17	0	19.6746	0.001	-5.26065	4.95843e-06	1.25009e-05	Down
novel_mir_56	NW_010729253.1:466626:466706:-	-30.2	CTAGGGACCACTTAGTGTAAGTGTTGGGCCCATAGGGTCCATGTGATGGGCTCAAGGGGTTCACTGGGTTTTCTAGTGAAT	((((..(..((((((((.(..(.((((((((((............)))))))))).)..).)))))))))..)))).....	CTTAGTGTAAGTGTTGGGCCCATA	GGGCTCAAGGGGTTCACTGGGTTT	144	0	166.655	0.001	-8.34311	4.55905e-35	1.74976e-34	Down
novel_mir_57	NW_010729257.1:926750:926848:+	-33.5	AATCGAGTCTAGGGGTCAGGTGTAACATTCCAGTTTTGCCCATCTATCTCCAAGGTCTAGGGCAATACTGGAATTTTGGTCTGGTTCAGGGTTTCAAGA	....(((.((..(..((((...(((.((((((((.((((((((((.......))))...)))))).)))))))).)))..))))..)..)).)))....	AGGGGTCAGGTGTAACATTCCAGT	TGGAATTTTGGTCTGGTTCAGGG	10	0	11.5733	0.001	-4.49512	0.000632579	0.00139995	noDEG
novel_mir_58	NW_010729258.1:583292:583370:+	-34.9	CCTCTCCTAATCTCATTAGGAGGTTTCCAGATCTGAATCTGTATTCAGATCTGGACTCCCTGAGTGGATAGGGTTAAGA	(((.(((....((((...((((...(((((((((((((....))))))))))))))))).)))).))).))).......	TCTCATTAGGAGGTTTCCAGATCT	CAGATCTGGACTCCCTGAGTGGAT	10	5	11.5733	4.3203	-1.38398	0.0712534	0.104205	noDEG
novel_mir_59	NW_010729264.1:451815:451891:+	-30.8	CTGCACCTTGGGCGCTACAAGTACTTAGTTCATGCTGATGGGGTGACTAAGTCTTGTATGCTGCCGAGGTTTCTTCA	....(((((((..((((((((.(((((((.(((.(.....).)))))))))))))))).))..))))))).......	GGCGCTACAAGTACTTAGTTCA	ACTAAGTCTTGTATGCTGCCGA	13	0	15.0452	0.001	-4.87363	7.61648e-05	0.00018084	Down
novel_mir_60	NW_010729279.1:915814:915894:+	-34.7	AGCGGAGCCCGGTGTCGCAGAGGCTCGGGAAGCTGAAACTATAGAAGCTTCTCGAACTCCGACAGTGTTTTCCAGCTCGGG	(((((((..((.(((((..(((..((((((((((...........)))))))))).)))))))).))..)))).)))....	GGTGTCGCAGAGGCTCGGGAAG	CTTCTCGAACTCCGACAGTGTTTT	8	0	9.25861	0.001	-4.17319	0.00269646	0.0054919	noDEG
novel_mir_61	NW_010729294.1:711287:711367:-	-37.6	CTGCTGGCAGGGCGCCGAATCGGTTTTCCGTGAGCGGGAACTCGGGCCTGGAGCGCCGAGGTGCCGACCTTGCGGGCGAGG	.((((.((((((((.((..(((((.(((((.(..(((....)))..).))))).)))))..)).)).)))))).))))...	GGCGCCGAATCGGTTTTCCGTG	GGAGCGCCGAGGTGCCGACCTT	68	24	78.6982	20.7374	-1.88648	4.17544e-09	1.20798e-08	Down
novel_mir_62	NW_010729300.1:184254:184337:+	-30	CTCAAAAACAAGCTAAGTTGCAGCCCAAATAGCAGCCCAAAGGGAGCTAGGGGCGGCAACTCCTAGAAGTTTCTTGAAGAGAAT	.((((((((...(((((((((.((((...((((..(((...))).)))).)))).))))))..)))..)))).)))).......	AGCTAAGTTGCAGCCCAAATAG	GGGCGGCAACTCCTAGAAGTTTCT	8	10	9.25861	8.6406	-0.062056	0.927519	0.944653	noDEG
novel_mir_63	NW_010729301.1:691:773:-	-30.3	TGTAGACACAGGGTTCATCCAGATTCTGCTCGAAGTCAAATGATTTTACAGCAGAGTCAAAATGGATGTTCCAACTTCTAGAA	(.((((.....((..(((((((((((((((.((((((....))))))..)))))))))....))))))..))....)))).).	GGGTTCATCCAGATTCTGCTC	AGCAGAGTCAAAATGGATGTTCCA	7	0	8.10129	0.001	-3.98054	0.00564167	0.0107957	noDEG
novel_mir_64	NW_010729303.1:213671:213761:+	-33.36	GGTATGATGTAGTGAGAACAGCTTGAGACCAATAGTGCTTGGGCACATTGTGCTGGAAAAGAAGGGCTCGAGTTGTCTCCAATAGGTGCCT	(((((..(((.(.((((.(((((((((.((........((.(((((...))))).)).......)))))))))))))))).))).))))).	AGTGAGAACAGCTTGAGACCAATA	AGGGCTCGAGTTGTCTCCAAT	37	5	42.8211	4.3203	-3.27151	3.3421e-09	9.73318e-09	Down
novel_mir_65	NW_010729320.1:35599:35682:-	-32.1	GGCAACTTTTACCTCGTCCGAGCTTGTTTCTTCTTTACCTCGGAGCTCGGGCAGGATGTGGGTGGTAGTTCGGCGACTTCGCCG	...((((.(((((((((((..(((((...((((........))))..))))).))))).)))))).))))(((((....)))))	ACCTCGTCCGAGCTTGTTTCT	CTCGGGCAGGATGTGGGTGG	17	10	19.6746	8.6406	-1.14952	0.0419013	0.0630678	noDEG
novel_mir_66	NW_010729322.1:162987:163056:-	-31.6	GACTGTCTTTGATATGCCAATCAGTGAGATCCTTAGCGGGGGTCAAAACTTGGGTATGTTGGGACAGTCT	(((((((.(..(((((((....(((..((((((.....))))))...)))..)))))))..)))))))).	GATATGCCAATCAGTGAGATCCTT	GGGTCAAAACTTGGGTATGTTGG	903	1075	1045.07	928.865	-0.132445	0.04158	0.0626057	noDEG
novel_mir_67	NW_010729333.1:354275:354363:+	-32.7	AGTCGTAGCGAGGGAACCTCGATCTCAGCTGGGATGACTGCCTCAGTGTTGTAGGTGGGGTTGAAGGGAGTTTCTCTTGTGGTGGTCTT	(((((..((((((((((((((((((((.(((.(((.((((...))))))).))).)))))))).)))....)))))))))..))).)).	AGGGAACCTCGATCTCAGCTG	GGTTGAAGGGAGTTTCTCTTG	21	6	24.3039	5.18436	-2.19134	0.00031996	0.000730028	Down
novel_mir_68	NW_010729352.1:180000:180096:+	-38.5	CCGCTCAAATGTCCAAAGGGCAACAAGTTCATGACCATTGTCTTCGGATGATGGGCTACATCAATGAGCTTGAAGCTCTTGGATCCGGGCTGGACCT	((((((....((((((.((((..(((((((((..((((..((....))..)))).........)))))))))..))))))))))..)))).))....	GTCCAAAGGGCAACAAGTTCA	AGCTTGAAGCTCTTGGATCCG	0	5	0.001	4.3203	NA	NA	NA	noDEG
novel_mir_69	NW_010729391.1:161286:161381:-	-30.4	TGATCATTATGGGCTGAGAGGTTAAGTGTAAGACCATTGAGGGTAATACCTAATGGGCTAATCTTGCATCTGCCCACAGTCCCTGGGTTTTTATAA	.((((.....((((((.(.(((...(((((((((((((.(((......)))))))).....))))))))..)))).))))))...)))).......	GGGCTGAGAGGTTAAGTGTAA	TTGCATCTGCCCACAGTCCCTGG	75	158	86.7995	136.522	0.690978	0.000409875	0.000926022	noDEG
novel_mir_70	NW_010729430.1:236120:236208:+	-42.9	GAGCTCGGGTTCTCAGTAGGGAGCTCGGGTTCTTAATAGGGAGCTCAGACTCTTAATAGGGAGCTCGGACTCCCAGTAGGGAGCTCGGA	....((((((((((.(..(((((..((((((((..((..((((......))))..))..))))))))..)))))..).)))))))))).	TCTCAGTAGGGAGCTCGGGTTCTT	GGAGCTCGGACTCCCAGTAG	5	21	5.78663	18.1453	1.6864	0.00814524	0.0147829	noDEG
novel_mir_71	NW_010729437.1:177478:177576:+	-32.6	CAGCAGGGCAGCGGAGCTGGAATCGTTCTGTATGGTCCAAGCGGGGTGAAACTAGAGCATGCGTTACGCTTTGAGTTCGCGGTGTCCAATAATGAAGTG	.....(((((.(((((((.(((.(((..((((((.((......((......)).)).))))))..))).))).))))).)).)))))............	GCGGAGCTGGAATCGTTCTGTA	GCTTTGAGTTCGCGGTGTCCAA	0	6	0.001	5.18436	3.41177	0.0338459	0.0524378	noDEG
novel_mir_72	NW_010729482.1:160161:160255:+	-32.8	TGACTGCTTCGGTGCCGTAGGTGAGGTTAAAGGGGGTTTCTCCTGTGGTGGTCTTTTCTGTGGTACGATAGGCCCATAATGCATTGGGCAGCTCG	.....((....((((((((((.(((..((.(((((....)))))....))..))).)))))))))).....(((((........))))).))...	GGTGCCGTAGGTGAGGTTAAA	TGGTGGTCTTTTCTGTGGTACGAT	0	14	0.001	12.0968	4.63417	0.000367843	0.000834934	Up
novel_mir_73	NW_010729716.1:24710:24805:-	-35.1	TGTTGGATTGGGCTGTCTTTGATATACCAATCAGTGAGATCCTTAGAGGGGGTCAAAACCTGGGTATGTTGGGACAGTCCGAGAATTCATCTGAGT	...((((((((((((((.(..(((((((.....((..((((((.....))))))...))...)))))))..)))))))))))...)))).......	GGCTGTCTTTGATATACCAAT	GTATGTTGGGACAGTCCGAGAAT	9	0	10.4159	0.001	-4.34311	0.00130054	0.0027392	noDEG
novel_mir_74	NW_010729717.1:22305:22397:+	-30	GATCATTATGGGCTGAGAGGTTAAGTGTAAGACCATTGAGGGTAATACCTGATGGGCTAATCTTGCATCTGCCCATAGTCCCTGGGATTTTAT	((((.(((.((((((.(.(((...(((((((((((((.(((......)))))))).....))))))))..)))).)))))).)))))))....	GGCTGAGAGGTTAAGTGTAAG	ATCTTGCATCTGCCCATAGTCCCT	7	8	8.10129	6.91248	-0.191339	0.797522	0.854342	noDEG
novel_mir_75	NW_010731045.1:6273:6350:-	-35.9	CTATTGGCTTGGGAGCTCCAGGCTCGCCCGAACTGGGGATCTTAGGCTCGACCGGCCCAGGGGCTTCGAGGCTAAACG	...(((((((.((((((((.(((.((..(((.(((((...)))))..)))..)))))..)))))))).)))))))...	GGGAGCTCCAGGCTCGCCCGAA	CGACCGGCCCAGGGGCTTCGAG	0	28	0.001	24.1937	5.63417	2.60168e-07	7.17405e-07	Up
novel_mir_76	NW_010731373.1:971:1046:+	-35	GATCTAGCTTGGCTCTGCTTCAAGGACGGGAGCGACCTCCTCTGCCCCACCGAGAATGCTAGGCCGAGGTAGGTCC	((((((.(((((((..(((((..((..(((.(((........)))))).))..))).))..))))))).)))))).	GGCTCTGCTTCAAGGACGGGA	CCACCGAGAATGCTAGGCCGA	17	14	19.6746	12.0968	-0.664093	0.201072	0.264297	noDEG
novel_mir_77	NW_010731927.1:106:186:+	-37.3	AAGGTAAGAAGGCGCAGGAGGAGGTCTCCTAGTGGATTGGTGGCCCTGATAGCTTGGACCTCCTTGTGGCTTCTTCCCTTG	((((.((((((.((((..(((((((((...(((..((..(.....)..)).))).))))))))))))).)))))).)))).	GGCGCAGGAGGAGGTCTCCTA	GGACCTCCTTGTGGCTT	105	54	121.519	46.6593	-1.34334	1.10598e-08	3.16831e-08	Down
