# Supplementary material for: Identification of Submergence-Responsive MicroRNAs and Their Targets Reveals Complex MiRNA-Mediated Regulatory Networks in Lotus (Nelumbo nucifera Gaertn)
Source: Front Plant Sci. 2017 Jan 18;8:6. doi: 10.3389/fpls.2017.00006 (PMC5241310; doi:10.3389/fpls.2017.00006)
Supplement: Table S6 — Predicted targets of all miRNAs identified in lotus. [file Table6.XLSX]

## Sheet: Sheet1
miRNAs	miRNA_Acc.	Target_Acc.	Expectation	UPE	miRNA_start	miRNA_end	Target_start	Target_end	miRNA_aligned_fragment	Target_aligned_fragment	Inhibition	Target_Desc.
	14343
NNU_aau-miR162	2
	NNU_aau-miR162	gi|720038243|ref|XM_010269627.1	3	18.132	1	20	1609	1628	UCGAUAAACCUCUGCAUCCA	UGUACGCAGACGUUUAUCGA	Translation	| PREDICTED: Nelumbo nucifera GDSL esterase/lipase At4g16230-like (LOC104605031), mRNA
	NNU_aau-miR162	gi|720066343|ref|XM_010278188.1	3	20.247	1	20	632	651	UCGAUAAACCUCUGCAUCCA	UGGAUGCCGAGGUUGGUCGA	Cleavage	| PREDICTED: Nelumbo nucifera transcription factor MYB108-like (LOC104611222), mRNA
NNU_aau-miR172	46
	NNU_aau-miR172	gi|719992172|ref|XM_010255186.1	0.5	12.619	1	22	2016	2037	UGAGAAUCUUGAUGAUGCUGCA	UGCAGCAUCAUCAGGAUUCUCA	Cleavage	| PREDICTED: Nelumbo nucifera AP2-like ethylene-responsive transcription factor TOE3 (LOC104594736), transcript variant X3, mRNA
	NNU_aau-miR172	gi|719992169|ref|XM_010255185.1	0.5	12.619	1	22	2084	2105	UGAGAAUCUUGAUGAUGCUGCA	UGCAGCAUCAUCAGGAUUCUCA	Cleavage	| PREDICTED: Nelumbo nucifera AP2-like ethylene-responsive transcription factor TOE3 (LOC104594736), transcript variant X2, mRNA
	NNU_aau-miR172	gi|719992165|ref|XM_010255184.1	0.5	12.619	1	22	2131	2152	UGAGAAUCUUGAUGAUGCUGCA	UGCAGCAUCAUCAGGAUUCUCA	Cleavage	| PREDICTED: Nelumbo nucifera AP2-like ethylene-responsive transcription factor TOE3 (LOC104594736), transcript variant X1, mRNA
	NNU_aau-miR172	gi|719970143|ref|XM_010272224.1	2	17.15	1	22	2152	2173	UGAGAAUCUUGAUGAUGCUGCA	UGCAGCAUCAUCAGGAUUCCCA	Cleavage	| PREDICTED: Nelumbo nucifera floral homeotic protein APETALA 2 (LOC104606822), transcript variant X3, mRNA
	NNU_aau-miR172	gi|719970140|ref|XM_010272216.1	2	17.15	1	22	2157	2178	UGAGAAUCUUGAUGAUGCUGCA	UGCAGCAUCAUCAGGAUUCCCA	Cleavage	| PREDICTED: Nelumbo nucifera floral homeotic protein APETALA 2 (LOC104606822), transcript variant X2, mRNA
	NNU_aau-miR172	gi|719970137|ref|XM_010272207.1	2	17.15	1	22	2195	2216	UGAGAAUCUUGAUGAUGCUGCA	UGCAGCAUCAUCAGGAUUCCCA	Cleavage	| PREDICTED: Nelumbo nucifera floral homeotic protein APETALA 2 (LOC104606822), transcript variant X1, mRNA
	NNU_aau-miR172	gi|719963278|ref|XM_010250970.1	3	17.602	1	20	2399	2418	UGAGAAUCUUGAUGAUGCUG	CAGUGCCAUCAAGGUUUUCA	Cleavage	| PREDICTED: Nelumbo nucifera putative pentatricopeptide repeat-containing protein At3g01580 (LOC104591854), transcript variant X7, mRNA
	NNU_aau-miR172	gi|719963273|ref|XM_010250951.1	3	17.602	1	20	2468	2487	UGAGAAUCUUGAUGAUGCUG	CAGUGCCAUCAAGGUUUUCA	Cleavage	| PREDICTED: Nelumbo nucifera putative pentatricopeptide repeat-containing protein At3g01580 (LOC104591854), transcript variant X5, mRNA
	NNU_aau-miR172	gi|719963265|ref|XM_010250931.1	3	17.602	1	20	2493	2512	UGAGAAUCUUGAUGAUGCUG	CAGUGCCAUCAAGGUUUUCA	Cleavage	| PREDICTED: Nelumbo nucifera putative pentatricopeptide repeat-containing protein At3g01580 (LOC104591854), transcript variant X2, mRNA
	NNU_aau-miR172	gi|719963268|ref|XM_010250940.1	3	17.602	1	20	2500	2519	UGAGAAUCUUGAUGAUGCUG	CAGUGCCAUCAAGGUUUUCA	Cleavage	| PREDICTED: Nelumbo nucifera putative pentatricopeptide repeat-containing protein At3g01580 (LOC104591854), transcript variant X3, mRNA
	NNU_aau-miR172	gi|719963262|ref|XM_010250923.1	3	17.602	1	20	2521	2540	UGAGAAUCUUGAUGAUGCUG	CAGUGCCAUCAAGGUUUUCA	Cleavage	| PREDICTED: Nelumbo nucifera putative pentatricopeptide repeat-containing protein At3g01580 (LOC104591854), transcript variant X1, mRNA
	NNU_aau-miR172	gi|719963282|ref|XM_010250980.1	3	17.602	1	20	2521	2540	UGAGAAUCUUGAUGAUGCUG	CAGUGCCAUCAAGGUUUUCA	Cleavage	| PREDICTED: Nelumbo nucifera putative pentatricopeptide repeat-containing protein At3g01580 (LOC104591854), transcript variant X8, mRNA
	NNU_aau-miR172	gi|719963271|ref|XR_734329.1	3	17.602	1	20	2521	2540	UGAGAAUCUUGAUGAUGCUG	CAGUGCCAUCAAGGUUUUCA	Cleavage	| PREDICTED: Nelumbo nucifera putative pentatricopeptide repeat-containing protein At3g01580 (LOC104591854), transcript variant X4, misc_RNA
	NNU_aau-miR172	gi|719963275|ref|XM_010250960.1	3	17.602	1	20	2521	2540	UGAGAAUCUUGAUGAUGCUG	CAGUGCCAUCAAGGUUUUCA	Cleavage	| PREDICTED: Nelumbo nucifera putative pentatricopeptide repeat-containing protein At3g01580 (LOC104591854), transcript variant X6, mRNA
	NNU_aau-miR172	gi|719969517|ref|XM_010270382.1	2.5	17.373	1	20	1981	2000	UGAGAAUCUUGAUGAUGCUG	CAGAGUCAUCAAUAUUCUCA	Cleavage	| PREDICTED: Nelumbo nucifera zinc finger CCCH domain-containing protein 62-like (LOC104605551), transcript variant X3, mRNA
	NNU_aau-miR172	gi|719969514|ref|XM_010270374.1	2.5	17.373	1	20	1878	1897	UGAGAAUCUUGAUGAUGCUG	CAGAGUCAUCAAUAUUCUCA	Cleavage	| PREDICTED: Nelumbo nucifera zinc finger CCCH domain-containing protein 62-like (LOC104605551), transcript variant X2, mRNA
	NNU_aau-miR172	gi|719969510|ref|XM_010270365.1	2.5	17.373	1	20	1979	1998	UGAGAAUCUUGAUGAUGCUG	CAGAGUCAUCAAUAUUCUCA	Cleavage	| PREDICTED: Nelumbo nucifera zinc finger CCCH domain-containing protein 62-like (LOC104605551), transcript variant X1, mRNA
	NNU_aau-miR172	gi|719989884|ref|XM_010254488.1	3	14.156	1	20	1759	1778	UGAGAAUCUUGAUGAUGCUG	AAGCAUGAUGAAGAUUCUCA	Translation	| PREDICTED: Nelumbo nucifera E3 ubiquitin-protein ligase UPL1-like (LOC104594266), mRNA
	NNU_aau-miR172	gi|720053399|ref|XM_010274415.1	2.5	7.83	1	22	220	241	UGAGAAUCUUGAUGAUGCUGCA	UUCACCAUUAUUAGGAUUCUCA	Cleavage	| PREDICTED: Nelumbo nucifera inositol polyphosphate multikinase alpha-like (LOC104608420), transcript variant X5, mRNA
	NNU_aau-miR172	gi|720053389|ref|XM_010274412.1	2.5	7.83	1	22	220	241	UGAGAAUCUUGAUGAUGCUGCA	UUCACCAUUAUUAGGAUUCUCA	Cleavage	| PREDICTED: Nelumbo nucifera inositol polyphosphate multikinase alpha-like (LOC104608420), transcript variant X2, mRNA
	NNU_aau-miR172	gi|720053396|ref|XM_010274414.1	2.5	7.83	1	22	220	241	UGAGAAUCUUGAUGAUGCUGCA	UUCACCAUUAUUAGGAUUCUCA	Cleavage	| PREDICTED: Nelumbo nucifera inositol polyphosphate multikinase alpha-like (LOC104608420), transcript variant X4, mRNA
	NNU_aau-miR172	gi|720053393|ref|XM_010274413.1	2.5	7.83	1	22	221	242	UGAGAAUCUUGAUGAUGCUGCA	UUCACCAUUAUUAGGAUUCUCA	Cleavage	| PREDICTED: Nelumbo nucifera inositol polyphosphate multikinase alpha-like (LOC104608420), transcript variant X3, mRNA
	NNU_aau-miR172	gi|720053386|ref|XM_010274410.1	2.5	7.83	1	22	220	241	UGAGAAUCUUGAUGAUGCUGCA	UUCACCAUUAUUAGGAUUCUCA	Cleavage	| PREDICTED: Nelumbo nucifera inositol polyphosphate multikinase alpha-like (LOC104608420), transcript variant X1, mRNA
	NNU_aau-miR172	gi|720045549|ref|XM_010271935.1	3	16.232	1	21	793	813	UGAGAAUCUUGAUGAUGCUGC	GCAGCAGCAGCAACAUUCUCA	Cleavage	| PREDICTED: Nelumbo nucifera cleavage and polyadenylation specificity factor subunit CG7185 (LOC104606631), mRNA
	NNU_aau-miR172	gi|720013388|ref|XM_010261856.1	0.5	11.001	1	22	1976	1997	UGAGAAUCUUGAUGAUGCUGCA	UGCAGCAUCAUCAGGAUUCUCA	Cleavage	| PREDICTED: Nelumbo nucifera ethylene-responsive transcription factor RAP2-7-like (LOC104599345), transcript variant X3, mRNA
	NNU_aau-miR172	gi|720013382|ref|XM_010261853.1	0.5	11.001	1	22	2020	2041	UGAGAAUCUUGAUGAUGCUGCA	UGCAGCAUCAUCAGGAUUCUCA	Cleavage	| PREDICTED: Nelumbo nucifera ethylene-responsive transcription factor RAP2-7-like (LOC104599345), transcript variant X1, mRNA
	NNU_aau-miR172	gi|720013385|ref|XM_010261854.1	0.5	11.001	1	22	2084	2105	UGAGAAUCUUGAUGAUGCUGCA	UGCAGCAUCAUCAGGAUUCUCA	Cleavage	| PREDICTED: Nelumbo nucifera ethylene-responsive transcription factor RAP2-7-like (LOC104599345), transcript variant X2, mRNA
	NNU_aau-miR172	gi|720023896|ref|XM_010265173.1	2	17.407	1	22	2143	2164	UGAGAAUCUUGAUGAUGCUGCA	UGCAGCAUCAUCAGGAUUCCCA	Cleavage	| PREDICTED: Nelumbo nucifera floral homeotic protein APETALA 2-like (LOC104601729), transcript variant X2, mRNA
	NNU_aau-miR172	gi|720023893|ref|XM_010265172.1	2	17.407	1	22	2154	2175	UGAGAAUCUUGAUGAUGCUGCA	UGCAGCAUCAUCAGGAUUCCCA	Cleavage	| PREDICTED: Nelumbo nucifera floral homeotic protein APETALA 2-like (LOC104601729), transcript variant X1, mRNA
	NNU_aau-miR172	gi|720029775|ref|XM_010267018.1	3	20.238	1	21	1647	1667	UGAGAAUCUUGAUGAUGCUGC	GUAGCUUCAUUGGGAUUCUCA	Cleavage	| PREDICTED: Nelumbo nucifera piriformospora indica-insensitive protein 2-like (LOC104603076), transcript variant X2, mRNA
	NNU_aau-miR172	gi|720029772|ref|XM_010267017.1	3	20.238	1	21	1877	1897	UGAGAAUCUUGAUGAUGCUGC	GUAGCUUCAUUGGGAUUCUCA	Cleavage	| PREDICTED: Nelumbo nucifera piriformospora indica-insensitive protein 2-like (LOC104603076), transcript variant X1, mRNA
	NNU_aau-miR172	gi|720024857|ref|XM_010265469.1	3	7.922	1	20	387	406	UGAGAAUCUUGAUGAUGCUG	CAACAUCAUCAGGAUCCUCA	Cleavage	| PREDICTED: Nelumbo nucifera dof zinc finger protein DOF5.7-like (LOC104601949), mRNA
	NNU_aau-miR172	gi|720018737|ref|XM_010263582.1	3	15.037	1	20	3605	3623	UGAGAAUCUUGAUGAUGCUG	CAGCAUCAUCAA-AUUCUUG	Cleavage	| PREDICTED: Nelumbo nucifera myosin-15 (LOC104600559), transcript variant X3, mRNA
	NNU_aau-miR172	gi|720018734|ref|XM_010263581.1	3	15.037	1	20	4083	4101	UGAGAAUCUUGAUGAUGCUG	CAGCAUCAUCAA-AUUCUUG	Cleavage	| PREDICTED: Nelumbo nucifera myosin-15 (LOC104600559), transcript variant X2, mRNA
	NNU_aau-miR172	gi|720018731|ref|XM_010263580.1	3	15.037	1	20	4090	4108	UGAGAAUCUUGAUGAUGCUG	CAGCAUCAUCAA-AUUCUUG	Cleavage	| PREDICTED: Nelumbo nucifera myosin-15 (LOC104600559), transcript variant X1, mRNA
	NNU_aau-miR172	gi|720068315|ref|XM_010278768.1	3	21.052	1	23	635	657	UGAGAAUCUUGAUGAUGCUGCAU	ACGCUGUAUCAUUAAAAUUCUCA	Cleavage	| PREDICTED: Nelumbo nucifera casein kinase II subunit alpha-like (LOC104611631), mRNA
	NNU_aau-miR172	gi|720096904|ref|XM_010248840.1	2.5	16.305	1	20	2210	2229	UGAGAAUCUUGAUGAUGCUG	CAUCAUCAUCGAGAUUUUUA	Cleavage	| PREDICTED: Nelumbo nucifera uncharacterized protein At1g04910 (LOC104590256), transcript variant X4, mRNA
	NNU_aau-miR172	gi|720096907|ref|XM_010248841.1	2.5	16.305	1	20	2270	2289	UGAGAAUCUUGAUGAUGCUG	CAUCAUCAUCGAGAUUUUUA	Cleavage	| PREDICTED: Nelumbo nucifera uncharacterized protein At1g04910 (LOC104590256), transcript variant X5, mRNA
	NNU_aau-miR172	gi|720096901|ref|XM_010248839.1	2.5	16.305	1	20	2276	2295	UGAGAAUCUUGAUGAUGCUG	CAUCAUCAUCGAGAUUUUUA	Cleavage	| PREDICTED: Nelumbo nucifera uncharacterized protein At1g04910 (LOC104590256), transcript variant X3, mRNA
	NNU_aau-miR172	gi|720096898|ref|XM_010248838.1	2.5	16.305	1	20	2387	2406	UGAGAAUCUUGAUGAUGCUG	CAUCAUCAUCGAGAUUUUUA	Cleavage	| PREDICTED: Nelumbo nucifera uncharacterized protein At1g04910 (LOC104590256), transcript variant X2, mRNA
	NNU_aau-miR172	gi|720096895|ref|XM_010248837.1	2.5	16.305	1	20	2393	2412	UGAGAAUCUUGAUGAUGCUG	CAUCAUCAUCGAGAUUUUUA	Cleavage	| PREDICTED: Nelumbo nucifera uncharacterized protein At1g04910 (LOC104590256), transcript variant X1, mRNA
	NNU_aau-miR172	gi|720098337|ref|XM_010249298.1	3	15.792	1	20	724	743	UGAGAAUCUUGAUGAUGCUG	GAGCUUCAUUGAGAUUCUCA	Cleavage	| PREDICTED: Nelumbo nucifera uncharacterized LOC104590582 (LOC104590582), mRNA
	NNU_aau-miR172	gi|720086802|ref|XM_010245654.1	3	11.802	1	20	1814	1833	UGAGAAUCUUGAUGAUGCUG	AAGCAUGAUGAAGAUUCUCA	Translation	| PREDICTED: Nelumbo nucifera E3 ubiquitin-protein ligase UPL1-like (LOC104587890), transcript variant X3, mRNA
	NNU_aau-miR172	gi|720086798|ref|XM_010245653.1	3	11.802	1	20	1814	1833	UGAGAAUCUUGAUGAUGCUG	AAGCAUGAUGAAGAUUCUCA	Translation	| PREDICTED: Nelumbo nucifera E3 ubiquitin-protein ligase UPL1-like (LOC104587890), transcript variant X2, mRNA
	NNU_aau-miR172	gi|720086795|ref|XM_010245652.1	3	11.802	1	20	1814	1833	UGAGAAUCUUGAUGAUGCUG	AAGCAUGAUGAAGAUUCUCA	Translation	| PREDICTED: Nelumbo nucifera E3 ubiquitin-protein ligase UPL1-like (LOC104587890), transcript variant X1, mRNA
	NNU_aau-miR172	gi|720077022|ref|XM_010242601.1	3	12.689	1	20	360	379	UGAGAAUCUUGAUGAUGCUG	CACAAUCCUCAAGAUUCUCA	Cleavage	| PREDICTED: Nelumbo nucifera ARF guanine-nucleotide exchange factor GNL2 (LOC104585650), mRNA
NNU_aau-miR319	13
	NNU_aau-miR319	gi|719985987|ref|XR_734570.1	2.5	20.639	1	21	667	687	UUGGACUGAAGGGAGCUCCCU	AGAGAGCUUCCUUCAGUCCAC	Cleavage	| PREDICTED: Nelumbo nucifera uncharacterized LOC104593429 (LOC104593429), ncRNA
	NNU_aau-miR319	gi|719968084|ref|XR_735992.1	2	18.966	1	21	52	72	UUGGACUGAAGGGAGCUCCCU	AAGGAGCUCCAUUCAGUCCAA	Translation	| PREDICTED: Nelumbo nucifera uncharacterized LOC104601917 (LOC104601917), ncRNA
	NNU_aau-miR319	gi|719986926|ref|XM_010253553.1	2.5	20.558	1	20	1143	1162	UUGGACUGAAGGGAGCUCCC	UGGAGCUCCCUUCACUCCAA	Cleavage	| PREDICTED: Nelumbo nucifera transcription factor GAMYB (LOC104593612), transcript variant X2, mRNA
	NNU_aau-miR319	gi|719986922|ref|XM_010253552.1	2.5	20.558	1	20	1259	1278	UUGGACUGAAGGGAGCUCCC	UGGAGCUCCCUUCACUCCAA	Cleavage	| PREDICTED: Nelumbo nucifera transcription factor GAMYB (LOC104593612), transcript variant X1, mRNA
	NNU_aau-miR319	gi|719986930|ref|XM_010253554.1	2.5	20.558	1	20	1352	1371	UUGGACUGAAGGGAGCUCCC	UGGAGCUCCCUUCACUCCAA	Cleavage	| PREDICTED: Nelumbo nucifera transcription factor GAMYB (LOC104593612), transcript variant X3, mRNA
	NNU_aau-miR319	gi|720034528|ref|XM_010268443.1	2.5	21.107	1	20	1127	1146	UUGGACUGAAGGGAGCUCCC	UGGAGCUCCCUUCACUCCAA	Cleavage	| PREDICTED: Nelumbo nucifera transcription factor GAMYB-like (LOC104604178), transcript variant X4, mRNA
	NNU_aau-miR319	gi|720034525|ref|XM_010268442.1	2.5	21.107	1	20	1393	1412	UUGGACUGAAGGGAGCUCCC	UGGAGCUCCCUUCACUCCAA	Cleavage	| PREDICTED: Nelumbo nucifera transcription factor GAMYB-like (LOC104604178), transcript variant X3, mRNA
	NNU_aau-miR319	gi|720034531|ref|XM_010268444.1	2.5	21.107	1	20	2278	2297	UUGGACUGAAGGGAGCUCCC	UGGAGCUCCCUUCACUCCAA	Cleavage	| PREDICTED: Nelumbo nucifera transcription factor GAMYB-like (LOC104604178), transcript variant X5, mRNA
	NNU_aau-miR319	gi|720034521|ref|XM_010268441.1	2.5	21.107	1	20	2098	2117	UUGGACUGAAGGGAGCUCCC	UGGAGCUCCCUUCACUCCAA	Cleavage	| PREDICTED: Nelumbo nucifera transcription factor GAMYB-like (LOC104604178), transcript variant X2, mRNA
	NNU_aau-miR319	gi|720034518|ref|XM_010268440.1	2.5	21.107	1	20	2278	2297	UUGGACUGAAGGGAGCUCCC	UGGAGCUCCCUUCACUCCAA	Cleavage	| PREDICTED: Nelumbo nucifera transcription factor GAMYB-like (LOC104604178), transcript variant X1, mRNA
	NNU_aau-miR319	gi|720023842|ref|XM_010265155.1	3	24.251	1	21	1391	1411	UUGGACUGAAGGGAGCUCCCU	AGGUGGCUCCCUUCCGUCCAA	Cleavage	| PREDICTED: Nelumbo nucifera uncharacterized LOC104601722 (LOC104601722), mRNA
	NNU_aau-miR319	gi|720074191|ref|XR_737860.1	3	22.99	1	21	2174	2194	UUGGACUGAAGGGAGCUCCCU	AGAGAGCUUUCUUCAGUCCAC	Cleavage	| PREDICTED: Nelumbo nucifera uncharacterized LOC104612966 (LOC104612966), ncRNA
	NNU_aau-miR319	gi|720069677|ref|XM_010279199.1	3	17.851	1	20	400	419	UUGGACUGAAGGGAGCUCCC	CGGGGUUCCCUUUAGUUCAA	Cleavage	| PREDICTED: Nelumbo nucifera magnesium-dependent phosphatase 1 (LOC104611916), mRNA
NNU_aau-miR396	44
	NNU_aau-miR396	gi|719969437|ref|XM_010270146.1	2.5	20.863	1	20	1063	1082	UUCCACAGCUUUCUUGAACU	AAUUCAAGAAGGUUGUGGAG	Cleavage	| PREDICTED: Nelumbo nucifera uncharacterized LOC104605397 (LOC104605397), transcript variant X1, mRNA
	NNU_aau-miR396	gi|719969440|ref|XR_736614.1	2.5	20.863	1	20	1064	1083	UUCCACAGCUUUCUUGAACU	AAUUCAAGAAGGUUGUGGAG	Cleavage	| PREDICTED: Nelumbo nucifera uncharacterized LOC104605397 (LOC104605397), transcript variant X2, misc_RNA
	NNU_aau-miR396	gi|719969442|ref|XR_736615.1	2.5	20.863	1	20	1064	1083	UUCCACAGCUUUCUUGAACU	AAUUCAAGAAGGUUGUGGAG	Cleavage	| PREDICTED: Nelumbo nucifera uncharacterized LOC104605397 (LOC104605397), transcript variant X3, misc_RNA
	NNU_aau-miR396	gi|719969444|ref|XM_010270163.1	2.5	20.863	1	20	1064	1083	UUCCACAGCUUUCUUGAACU	AAUUCAAGAAGGUUGUGGAG	Cleavage	| PREDICTED: Nelumbo nucifera uncharacterized LOC104605397 (LOC104605397), transcript variant X4, mRNA
	NNU_aau-miR396	gi|719974074|ref|XM_010245626.1	2	17.454	1	21	654	675	UUCCACA-GCUUUCUUGAACUG	CCGUUCAAGAAAGCCUGUGGAA	Cleavage	| PREDICTED: Nelumbo nucifera growth-regulating factor 3 (LOC104587868), mRNA
	NNU_aau-miR396	gi|719964187|ref|XM_010253658.1	2	19.786	1	21	1048	1069	UUCCACA-GCUUUCUUGAACUG	CCGUUCAAGAAAGCCUGUGGAA	Cleavage	| PREDICTED: Nelumbo nucifera growth-regulating factor 2 (LOC104593690), mRNA
	NNU_aau-miR396	gi|719971916|ref|XM_010277721.1	2	19.341	1	19	651	670	UUCCACA-GCUUUCUUGAAC	GUUCAAGAAAGCAUGUGGAA	Cleavage	| PREDICTED: Nelumbo nucifera growth-regulating factor 10 (LOC104610885), mRNA
	NNU_aau-miR396	gi|719971234|ref|XM_010275248.1	2	21.751	1	19	1080	1099	UUCCACA-GCUUUCUUGAAC	GUUCAAGAAAGCCUGUGGAA	Cleavage	| PREDICTED: Nelumbo nucifera growth-regulating factor 6-like (LOC104609045), transcript variant X2, mRNA
	NNU_aau-miR396	gi|719971231|ref|XM_010275239.1	2	21.751	1	19	1084	1103	UUCCACA-GCUUUCUUGAAC	GUUCAAGAAAGCCUGUGGAA	Cleavage	| PREDICTED: Nelumbo nucifera growth-regulating factor 6-like (LOC104609045), transcript variant X1, mRNA
	NNU_aau-miR396	gi|720038521|ref|XR_736540.1	2.5	19.789	1	20	2605	2624	UUCCACAGCUUUCUUGAACU	GGUUCAAGGAAGCUGUGGUA	Cleavage	| PREDICTED: Nelumbo nucifera protein FAR1-RELATED SEQUENCE 5-like (LOC104605090), transcript variant X6, misc_RNA
	NNU_aau-miR396	gi|720038523|ref|XR_736541.1	2.5	19.789	1	20	2605	2624	UUCCACAGCUUUCUUGAACU	GGUUCAAGGAAGCUGUGGUA	Cleavage	| PREDICTED: Nelumbo nucifera protein FAR1-RELATED SEQUENCE 5-like (LOC104605090), transcript variant X7, misc_RNA
	NNU_aau-miR396	gi|720038517|ref|XR_736538.1	2.5	19.789	1	20	2605	2624	UUCCACAGCUUUCUUGAACU	GGUUCAAGGAAGCUGUGGUA	Cleavage	| PREDICTED: Nelumbo nucifera protein FAR1-RELATED SEQUENCE 5-like (LOC104605090), transcript variant X4, misc_RNA
	NNU_aau-miR396	gi|720038519|ref|XR_736539.1	2.5	19.789	1	20	2605	2624	UUCCACAGCUUUCUUGAACU	GGUUCAAGGAAGCUGUGGUA	Cleavage	| PREDICTED: Nelumbo nucifera protein FAR1-RELATED SEQUENCE 5-like (LOC104605090), transcript variant X5, misc_RNA
	NNU_aau-miR396	gi|720038515|ref|XR_736536.1	2.5	19.789	1	20	2605	2624	UUCCACAGCUUUCUUGAACU	GGUUCAAGGAAGCUGUGGUA	Cleavage	| PREDICTED: Nelumbo nucifera protein FAR1-RELATED SEQUENCE 5-like (LOC104605090), transcript variant X3, misc_RNA
	NNU_aau-miR396	gi|720038511|ref|XR_736534.1	2.5	19.789	1	20	2605	2624	UUCCACAGCUUUCUUGAACU	GGUUCAAGGAAGCUGUGGUA	Cleavage	| PREDICTED: Nelumbo nucifera protein FAR1-RELATED SEQUENCE 5-like (LOC104605090), transcript variant X1, misc_RNA
	NNU_aau-miR396	gi|720057255|ref|XM_010275619.1	2	14.351	1	21	606	627	UUCCACA-GCUUUCUUGAACUG	CCGUUCAAGAAAGCCUGUGGAA	Cleavage	| PREDICTED: Nelumbo nucifera growth-regulating factor 1 (LOC104609332), transcript variant X2, mRNA
	NNU_aau-miR396	gi|720057252|ref|XM_010275618.1	2	14.351	1	21	609	630	UUCCACA-GCUUUCUUGAACUG	CCGUUCAAGAAAGCCUGUGGAA	Cleavage	| PREDICTED: Nelumbo nucifera growth-regulating factor 1 (LOC104609332), transcript variant X1, mRNA
	NNU_aau-miR396	gi|720036610|ref|XM_010269106.1	2	17.14	1	21	709	730	UUCCACA-GCUUUCUUGAACUG	CCGUUCAAGAAAGCCUGUGGAA	Cleavage	| PREDICTED: Nelumbo nucifera growth-regulating factor 7-like (LOC104604663), transcript variant X1, mRNA
	NNU_aau-miR396	gi|720036617|ref|XM_010269108.1	2	17.14	1	21	878	899	UUCCACA-GCUUUCUUGAACUG	CCGUUCAAGAAAGCCUGUGGAA	Cleavage	| PREDICTED: Nelumbo nucifera growth-regulating factor 7-like (LOC104604663), transcript variant X3, mRNA
	NNU_aau-miR396	gi|720036614|ref|XM_010269107.1	2	17.14	1	21	882	903	UUCCACA-GCUUUCUUGAACUG	CCGUUCAAGAAAGCCUGUGGAA	Cleavage	| PREDICTED: Nelumbo nucifera growth-regulating factor 7-like (LOC104604663), transcript variant X2, mRNA
	NNU_aau-miR396	gi|720033152|ref|XM_010268037.1	3	17.095	1	20	491	510	UUCCACAGCUUUCUUGAACU	AGUUGAACGAAGCUGUGGGA	Cleavage	| PREDICTED: Nelumbo nucifera GDSL esterase/lipase EXL3-like (LOC104603869), mRNA
	NNU_aau-miR396	gi|720006369|ref|XR_735270.1	1.5	15.911	1	20	1513	1532	UUCCACAGCUUUCUUGAACU	AGCUCAAGAAAGCUGUGGGA	Cleavage	| PREDICTED: Nelumbo nucifera uncharacterized LOC104597887 (LOC104597887), ncRNA
	NNU_aau-miR396	gi|720028045|ref|XM_010266473.1	3	15.572	1	21	668	688	UUCCACAGCUUUCUUGAACUG	UACUUCAAGAAAGUUGGGGAA	Cleavage	| PREDICTED: Nelumbo nucifera probable phytol kinase 2, chloroplastic (LOC104602694), partial mRNA
	NNU_aau-miR396	gi|720018839|ref|XM_010263620.1	2	20.164	1	21	633	654	UUCCACA-GCUUUCUUGAACUG	CCGUUCAAGAAAGCCUGUGGAA	Cleavage	| PREDICTED: Nelumbo nucifera growth-regulating factor 1-like (LOC104600579), mRNA
	NNU_aau-miR396	gi|719999763|ref|XM_010257521.1	2	20.279	1	21	876	897	UUCCACA-GCUUUCUUGAACUG	CCGUUCAAGAAAGCCUGUGGAA	Cleavage	| PREDICTED: Nelumbo nucifera growth-regulating factor 4-like (LOC104596390), mRNA
	NNU_aau-miR396	gi|720015755|ref|XR_735572.1	3	23.163	1	21	687	707	UUCCACAGCUUUCUUGAACUG	UGGUGCAAUAAAGCUGUGGGA	Cleavage	| PREDICTED: Nelumbo nucifera uncharacterized LOC104599894 (LOC104599894), ncRNA
	NNU_aau-miR396	gi|720070410|ref|XM_010279429.1	3	22.657	1	20	863	882	UUCCACAGCUUUCUUGAACU	UGUUUGAGGAAGUUGUGGAA	Cleavage	| PREDICTED: Nelumbo nucifera GDSL esterase/lipase At5g45920-like (LOC104612113), transcript variant X3, mRNA
	NNU_aau-miR396	gi|720070408|ref|XM_010279428.1	3	22.657	1	20	962	981	UUCCACAGCUUUCUUGAACU	UGUUUGAGGAAGUUGUGGAA	Cleavage	| PREDICTED: Nelumbo nucifera GDSL esterase/lipase At5g45920-like (LOC104612113), transcript variant X2, mRNA
	NNU_aau-miR396	gi|720070404|ref|XM_010279427.1	3	22.657	1	20	1033	1052	UUCCACAGCUUUCUUGAACU	UGUUUGAGGAAGUUGUGGAA	Cleavage	| PREDICTED: Nelumbo nucifera GDSL esterase/lipase At5g45920-like (LOC104612113), transcript variant X1, mRNA
	NNU_aau-miR396	gi|720082580|ref|XM_010244333.1	2	20.582	1	21	790	811	UUCCACA-GCUUUCUUGAACUG	CCGUUCAAGAAAGCCUGUGGAA	Cleavage	| PREDICTED: Nelumbo nucifera growth-regulating factor 3-like (LOC104586929), mRNA
	NNU_aau-miR396	gi|720081457|ref|XR_733496.1	3	23.368	1	21	66	86	UUCCACAGCUUUCUUGAACUG	UGGUGCAAUAAAGCUGUGGGA	Cleavage	| PREDICTED: Nelumbo nucifera katanin p80 WD40 repeat-containing subunit B1 homolog (LOC104586683), transcript variant X6, misc_RNA
	NNU_aau-miR396	gi|720081451|ref|XR_733493.1	3	22.601	1	21	156	176	UUCCACAGCUUUCUUGAACUG	UGGUGCAAUAAAGCUGUGGGA	Cleavage	| PREDICTED: Nelumbo nucifera katanin p80 WD40 repeat-containing subunit B1 homolog (LOC104586683), transcript variant X3, misc_RNA
	NNU_aau-miR396	gi|720081453|ref|XR_733494.1	3	17.642	1	21	286	306	UUCCACAGCUUUCUUGAACUG	UGGUGCAAUAAAGCUGUGGGA	Cleavage	| PREDICTED: Nelumbo nucifera katanin p80 WD40 repeat-containing subunit B1 homolog (LOC104586683), transcript variant X4, misc_RNA
	NNU_aau-miR396	gi|720081466|ref|XR_733500.1	3	19.606	1	21	1168	1188	UUCCACAGCUUUCUUGAACUG	UGGUGCAAUAAAGCUGUGGGA	Cleavage	| PREDICTED: Nelumbo nucifera katanin p80 WD40 repeat-containing subunit B1 homolog (LOC104586683), transcript variant X10, misc_RNA
	NNU_aau-miR396	gi|720081446|ref|XM_010243984.1	3	18.959	1	21	1168	1188	UUCCACAGCUUUCUUGAACUG	UGGUGCAAUAAAGCUGUGGGA	Cleavage	| PREDICTED: Nelumbo nucifera katanin p80 WD40 repeat-containing subunit B1 homolog (LOC104586683), transcript variant X1, mRNA
	NNU_aau-miR396	gi|720081461|ref|XR_733498.1	3	18.611	1	21	1238	1258	UUCCACAGCUUUCUUGAACUG	UGGUGCAAUAAAGCUGUGGGA	Cleavage	| PREDICTED: Nelumbo nucifera katanin p80 WD40 repeat-containing subunit B1 homolog (LOC104586683), transcript variant X8, misc_RNA
	NNU_aau-miR396	gi|720081463|ref|XR_733499.1	3	18.108	1	21	1238	1258	UUCCACAGCUUUCUUGAACUG	UGGUGCAAUAAAGCUGUGGGA	Cleavage	| PREDICTED: Nelumbo nucifera katanin p80 WD40 repeat-containing subunit B1 homolog (LOC104586683), transcript variant X9, misc_RNA
	NNU_aau-miR396	gi|720081455|ref|XR_733495.1	3	23.367	1	21	1168	1188	UUCCACAGCUUUCUUGAACUG	UGGUGCAAUAAAGCUGUGGGA	Cleavage	| PREDICTED: Nelumbo nucifera katanin p80 WD40 repeat-containing subunit B1 homolog (LOC104586683), transcript variant X5, misc_RNA
	NNU_aau-miR396	gi|720081449|ref|XR_733492.1	3	22.737	1	21	1238	1258	UUCCACAGCUUUCUUGAACUG	UGGUGCAAUAAAGCUGUGGGA	Cleavage	| PREDICTED: Nelumbo nucifera katanin p80 WD40 repeat-containing subunit B1 homolog (LOC104586683), transcript variant X2, misc_RNA
	NNU_aau-miR396	gi|720072320|ref|XR_737829.1	3	24.287	1	21	542	562	UUCCACAGCUUUCUUGAACUG	UGGUGCAAUAAAGCUGUGGGA	Cleavage	| PREDICTED: Nelumbo nucifera katanin p80 WD40 repeat-containing subunit B1 homolog (LOC104612577), transcript variant X3, misc_RNA
	NNU_aau-miR396	gi|720072318|ref|XR_737828.1	3	24.287	1	21	542	562	UUCCACAGCUUUCUUGAACUG	UGGUGCAAUAAAGCUGUGGGA	Cleavage	| PREDICTED: Nelumbo nucifera katanin p80 WD40 repeat-containing subunit B1 homolog (LOC104612577), transcript variant X2, misc_RNA
	NNU_aau-miR396	gi|720072315|ref|XM_010280028.1	3	24.287	1	21	542	562	UUCCACAGCUUUCUUGAACUG	UGGUGCAAUAAAGCUGUGGGA	Cleavage	| PREDICTED: Nelumbo nucifera katanin p80 WD40 repeat-containing subunit B1 homolog (LOC104612577), transcript variant X1, mRNA
	NNU_aau-miR396	gi|720079401|ref|XM_010243350.1	3	12.112	1	20	1093	1112	UUCCACAGCUUUCUUGAACU	AGUGCAAGGAAAUUGUGGAA	Translation	| PREDICTED: Nelumbo nucifera carotene epsilon-monooxygenase, chloroplastic (LOC104586192), transcript variant X2, mRNA
	NNU_aau-miR396	gi|720079398|ref|XM_010243349.1	3	12.112	1	20	1093	1112	UUCCACAGCUUUCUUGAACU	AGUGCAAGGAAAUUGUGGAA	Translation	| PREDICTED: Nelumbo nucifera carotene epsilon-monooxygenase, chloroplastic (LOC104586192), transcript variant X1, mRNA
NNU_ahy-miR156a	53
	NNU_ahy-miR156a	gi|719987904|ref|XM_010253861.1	0	14.749	1	20	2810	2829	UGACAGAAGAGAGAGAGCAC	GUGCUCUCUCUCUUCUGUCA	Cleavage	| PREDICTED: Nelumbo nucifera squamosa promoter-binding-like protein 3 (LOC104593839), transcript variant X1, mRNA
	NNU_ahy-miR156a	gi|719987907|ref|XM_010253862.1	0	14.749	1	20	2810	2829	UGACAGAAGAGAGAGAGCAC	GUGCUCUCUCUCUUCUGUCA	Cleavage	| PREDICTED: Nelumbo nucifera squamosa promoter-binding-like protein 3 (LOC104593839), transcript variant X2, mRNA
	NNU_ahy-miR156a	gi|719987910|ref|XM_010253864.1	0	14.749	1	20	2726	2745	UGACAGAAGAGAGAGAGCAC	GUGCUCUCUCUCUUCUGUCA	Cleavage	| PREDICTED: Nelumbo nucifera squamosa promoter-binding-like protein 3 (LOC104593839), transcript variant X3, mRNA
	NNU_ahy-miR156a	gi|719967062|ref|XM_010262424.1	0	18.331	1	20	1748	1767	UGACAGAAGAGAGAGAGCAC	GUGCUCUCUCUCUUCUGUCA	Cleavage	| PREDICTED: Nelumbo nucifera squamosa promoter-binding-like protein 6 (LOC104599748), transcript variant X1, mRNA
	NNU_ahy-miR156a	gi|719967081|ref|XM_010262473.1	0	18.331	1	20	1748	1767	UGACAGAAGAGAGAGAGCAC	GUGCUCUCUCUCUUCUGUCA	Cleavage	| PREDICTED: Nelumbo nucifera squamosa promoter-binding-like protein 6 (LOC104599748), transcript variant X7, mRNA
	NNU_ahy-miR156a	gi|719967084|ref|XM_010262483.1	0	18.331	1	20	1739	1758	UGACAGAAGAGAGAGAGCAC	GUGCUCUCUCUCUUCUGUCA	Cleavage	| PREDICTED: Nelumbo nucifera squamosa promoter-binding-like protein 6 (LOC104599748), transcript variant X8, mRNA
	NNU_ahy-miR156a	gi|719967068|ref|XM_010262443.1	0	18.331	1	20	1706	1725	UGACAGAAGAGAGAGAGCAC	GUGCUCUCUCUCUUCUGUCA	Cleavage	| PREDICTED: Nelumbo nucifera squamosa promoter-binding-like protein 6 (LOC104599748), transcript variant X3, mRNA
	NNU_ahy-miR156a	gi|719967074|ref|XM_010262459.1	0	18.331	1	20	1662	1681	UGACAGAAGAGAGAGAGCAC	GUGCUCUCUCUCUUCUGUCA	Cleavage	| PREDICTED: Nelumbo nucifera squamosa promoter-binding-like protein 6 (LOC104599748), transcript variant X5, mRNA
	NNU_ahy-miR156a	gi|719967065|ref|XM_010262434.1	0	18.331	1	20	1618	1637	UGACAGAAGAGAGAGAGCAC	GUGCUCUCUCUCUUCUGUCA	Cleavage	| PREDICTED: Nelumbo nucifera squamosa promoter-binding-like protein 6 (LOC104599748), transcript variant X2, mRNA
	NNU_ahy-miR156a	gi|719967071|ref|XM_010262451.1	0	18.331	1	20	1576	1595	UGACAGAAGAGAGAGAGCAC	GUGCUCUCUCUCUUCUGUCA	Cleavage	| PREDICTED: Nelumbo nucifera squamosa promoter-binding-like protein 6 (LOC104599748), transcript variant X4, mRNA
	NNU_ahy-miR156a	gi|719967077|ref|XM_010262466.1	0	18.331	1	20	1532	1551	UGACAGAAGAGAGAGAGCAC	GUGCUCUCUCUCUUCUGUCA	Cleavage	| PREDICTED: Nelumbo nucifera squamosa promoter-binding-like protein 6 (LOC104599748), transcript variant X6, mRNA
	NNU_ahy-miR156a	gi|719978104|ref|XM_010250761.1	0	18.283	1	20	1694	1713	UGACAGAAGAGAGAGAGCAC	GUGCUCUCUCUCUUCUGUCA	Cleavage	| PREDICTED: Nelumbo nucifera squamosa promoter-binding-like protein 18 (LOC104591759), transcript variant X1, mRNA
	NNU_ahy-miR156a	gi|719978107|ref|XM_010250762.1	0	18.283	1	20	1596	1615	UGACAGAAGAGAGAGAGCAC	GUGCUCUCUCUCUUCUGUCA	Cleavage	| PREDICTED: Nelumbo nucifera squamosa promoter-binding-like protein 18 (LOC104591759), transcript variant X2, mRNA
	NNU_ahy-miR156a	gi|719978110|ref|XM_010250763.1	0	18.283	1	20	1591	1610	UGACAGAAGAGAGAGAGCAC	GUGCUCUCUCUCUUCUGUCA	Cleavage	| PREDICTED: Nelumbo nucifera squamosa promoter-binding-like protein 18 (LOC104591759), transcript variant X3, mRNA
	NNU_ahy-miR156a	gi|719983125|ref|XM_010252358.1	0	14.066	1	20	1371	1390	UGACAGAAGAGAGAGAGCAC	GUGCUCUCUCUCUUCUGUCA	Cleavage	| PREDICTED: Nelumbo nucifera squamosa promoter-binding-like protein 16 (LOC104592849), transcript variant X1, mRNA
	NNU_ahy-miR156a	gi|719983129|ref|XM_010252359.1	0	14.066	1	20	1264	1283	UGACAGAAGAGAGAGAGCAC	GUGCUCUCUCUCUUCUGUCA	Cleavage	| PREDICTED: Nelumbo nucifera squamosa promoter-binding-like protein 16 (LOC104592849), transcript variant X2, mRNA
	NNU_ahy-miR156a	gi|719983132|ref|XM_010252360.1	0	14.066	1	20	1222	1241	UGACAGAAGAGAGAGAGCAC	GUGCUCUCUCUCUUCUGUCA	Cleavage	| PREDICTED: Nelumbo nucifera squamosa promoter-binding-like protein 16 (LOC104592849), transcript variant X3, mRNA
	NNU_ahy-miR156a	gi|719978113|ref|XM_010250764.1	0	18.283	1	20	1422	1441	UGACAGAAGAGAGAGAGCAC	GUGCUCUCUCUCUUCUGUCA	Cleavage	| PREDICTED: Nelumbo nucifera squamosa promoter-binding-like protein 18 (LOC104591759), transcript variant X4, mRNA
	NNU_ahy-miR156a	gi|719978116|ref|XM_010250765.1	0	18.283	1	20	1417	1436	UGACAGAAGAGAGAGAGCAC	GUGCUCUCUCUCUUCUGUCA	Cleavage	| PREDICTED: Nelumbo nucifera squamosa promoter-binding-like protein 18 (LOC104591759), transcript variant X5, mRNA
	NNU_ahy-miR156a	gi|719978119|ref|XM_010250766.1	0	18.283	1	20	1354	1373	UGACAGAAGAGAGAGAGCAC	GUGCUCUCUCUCUUCUGUCA	Cleavage	| PREDICTED: Nelumbo nucifera squamosa promoter-binding-like protein 18 (LOC104591759), transcript variant X6, mRNA
	NNU_ahy-miR156a	gi|720031555|ref|XM_010267551.1	0	20.541	1	20	971	990	UGACAGAAGAGAGAGAGCAC	GUGCUCUCUCUCUUCUGUCA	Cleavage	| PREDICTED: Nelumbo nucifera squamosa promoter-binding-like protein 14 (LOC104603500), mRNA
	NNU_ahy-miR156a	gi|720052365|ref|XM_010274087.1	1	12.681	1	20	695	714	UGACAGAAGAGAGAGAGCAC	AUGCUCUCUCUCUUCUGUCA	Cleavage	| PREDICTED: Nelumbo nucifera squamosa promoter-binding protein 1-like (LOC104608184), mRNA
	NNU_ahy-miR156a	gi|720042251|ref|XM_010270875.1	3	22.759	1	20	24	43	UGACAGAAGAGAGAGAGCAC	UCUCUCUCUCUCUUCUGUCA	Cleavage	| PREDICTED: Nelumbo nucifera trafficking protein particle complex subunit 12 (LOC104605919), transcript variant X2, mRNA
	NNU_ahy-miR156a	gi|720042248|ref|XM_010270871.1	3	22.759	1	20	24	43	UGACAGAAGAGAGAGAGCAC	UCUCUCUCUCUCUUCUGUCA	Cleavage	| PREDICTED: Nelumbo nucifera trafficking protein particle complex subunit 12 (LOC104605919), transcript variant X1, mRNA
	NNU_ahy-miR156a	gi|720042254|ref|XM_010270876.1	3	22.759	1	20	24	43	UGACAGAAGAGAGAGAGCAC	UCUCUCUCUCUCUUCUGUCA	Cleavage	| PREDICTED: Nelumbo nucifera trafficking protein particle complex subunit 12 (LOC104605919), transcript variant X3, mRNA
	NNU_ahy-miR156a	gi|720063450|ref|XM_010277348.1	3	9.768	1	20	40	59	UGACAGAAGAGAGAGAGCAC	UUGUUCUCUCUCUUCUGUUC	Cleavage	| PREDICTED: Nelumbo nucifera puromycin-sensitive aminopeptidase-like (LOC104610633), transcript variant X3, mRNA
	NNU_ahy-miR156a	gi|720006383|ref|XM_010259661.1	0	21.113	1	20	1710	1729	UGACAGAAGAGAGAGAGCAC	GUGCUCUCUCUCUUCUGUCA	Cleavage	| PREDICTED: Nelumbo nucifera squamosa promoter-binding-like protein 13A (LOC104597891), transcript variant X1, mRNA
	NNU_ahy-miR156a	gi|720006386|ref|XR_735272.1	0	21.113	1	20	1710	1729	UGACAGAAGAGAGAGAGCAC	GUGCUCUCUCUCUUCUGUCA	Cleavage	| PREDICTED: Nelumbo nucifera squamosa promoter-binding-like protein 13A (LOC104597891), transcript variant X2, misc_RNA
	NNU_ahy-miR156a	gi|720006403|ref|XM_010259668.1	0	21.113	1	20	1687	1706	UGACAGAAGAGAGAGAGCAC	GUGCUCUCUCUCUUCUGUCA	Cleavage	| PREDICTED: Nelumbo nucifera squamosa promoter-binding-like protein 13A (LOC104597891), transcript variant X8, mRNA
	NNU_ahy-miR156a	gi|720006388|ref|XM_010259662.1	0	21.113	1	20	1677	1696	UGACAGAAGAGAGAGAGCAC	GUGCUCUCUCUCUUCUGUCA	Cleavage	| PREDICTED: Nelumbo nucifera squamosa promoter-binding-like protein 13A (LOC104597891), transcript variant X3, mRNA
	NNU_ahy-miR156a	gi|720006391|ref|XM_010259663.1	0	21.113	1	20	1629	1648	UGACAGAAGAGAGAGAGCAC	GUGCUCUCUCUCUUCUGUCA	Cleavage	| PREDICTED: Nelumbo nucifera squamosa promoter-binding-like protein 13A (LOC104597891), transcript variant X4, mRNA
	NNU_ahy-miR156a	gi|720006394|ref|XM_010259665.1	0	21.113	1	20	1580	1599	UGACAGAAGAGAGAGAGCAC	GUGCUCUCUCUCUUCUGUCA	Cleavage	| PREDICTED: Nelumbo nucifera squamosa promoter-binding-like protein 13A (LOC104597891), transcript variant X5, mRNA
	NNU_ahy-miR156a	gi|720006397|ref|XM_010259666.1	0	21.113	1	20	1547	1566	UGACAGAAGAGAGAGAGCAC	GUGCUCUCUCUCUUCUGUCA	Cleavage	| PREDICTED: Nelumbo nucifera squamosa promoter-binding-like protein 13A (LOC104597891), transcript variant X6, mRNA
	NNU_ahy-miR156a	gi|720006400|ref|XM_010259667.1	0	21.113	1	20	1499	1518	UGACAGAAGAGAGAGAGCAC	GUGCUCUCUCUCUUCUGUCA	Cleavage	| PREDICTED: Nelumbo nucifera squamosa promoter-binding-like protein 13A (LOC104597891), transcript variant X7, mRNA
	NNU_ahy-miR156a	gi|720009276|ref|XM_010260590.1	0	13.753	1	20	1448	1467	UGACAGAAGAGAGAGAGCAC	GUGCUCUCUCUCUUCUGUCA	Cleavage	| PREDICTED: Nelumbo nucifera squamosa promoter-binding-like protein 7 (LOC104598496), mRNA
	NNU_ahy-miR156a	gi|720026687|ref|XM_010266030.1	0	13.83	1	20	1580	1599	UGACAGAAGAGAGAGAGCAC	GUGCUCUCUCUCUUCUGUCA	Cleavage	| PREDICTED: Nelumbo nucifera squamosa promoter-binding-like protein 7 (LOC104602369), mRNA
	NNU_ahy-miR156a	gi|720004738|ref|XM_010259128.1	0	23.105	1	20	1319	1338	UGACAGAAGAGAGAGAGCAC	GUGCUCUCUCUCUUCUGUCA	Cleavage	| PREDICTED: Nelumbo nucifera squamosa promoter-binding-like protein 17 (LOC104597533), mRNA
	NNU_ahy-miR156a	gi|720013713|ref|XM_010261969.1	1	14.788	1	20	1188	1207	UGACAGAAGAGAGAGAGCAC	AUGCUCUCUCUCUUCUGUCA	Cleavage	| PREDICTED: Nelumbo nucifera squamosa promoter-binding protein 1 (LOC104599433), mRNA
	NNU_ahy-miR156a	gi|720007524|ref|XM_010260026.1	3	22.107	1	20	385	404	UGACAGAAGAGAGAGAGCAC	CGGCUCUCUUUCUUCUGUCG	Cleavage	| PREDICTED: Nelumbo nucifera granule-bound starch synthase 2, chloroplastic/amyloplastic-like (LOC104598114), mRNA
	NNU_ahy-miR156a	gi|720022389|ref|XM_010264724.1	3	11.564	1	20	122	141	UGACAGAAGAGAGAGAGCAC	GUGUUCUUUCUUUUCUGUUU	Cleavage	| PREDICTED: Nelumbo nucifera repressor of RNA polymerase III transcription MAF1 homolog (LOC104601413), mRNA
	NNU_ahy-miR156a	gi|720018335|ref|XM_010263453.1	3	15.907	1	20	2870	2890	UGACAGAAGAG-AGAGAGCAC	GCGCUCUCUACUCUUCUGUCA	Cleavage	| PREDICTED: Nelumbo nucifera nuclear pore complex protein Nup107 (LOC104600493), transcript variant X1, mRNA
	NNU_ahy-miR156a	gi|720018338|ref|XM_010263454.1	3	15.907	1	20	2579	2599	UGACAGAAGAG-AGAGAGCAC	GCGCUCUCUACUCUUCUGUCA	Cleavage	| PREDICTED: Nelumbo nucifera nuclear pore complex protein Nup107 (LOC104600493), transcript variant X2, mRNA
	NNU_ahy-miR156a	gi|720072766|ref|XM_010280181.1	0	18.455	1	20	2812	2831	UGACAGAAGAGAGAGAGCAC	GUGCUCUCUCUCUUCUGUCA	Cleavage	| PREDICTED: Nelumbo nucifera squamosa promoter-binding-like protein 3 (LOC104612661), transcript variant X1, mRNA
	NNU_ahy-miR156a	gi|720072770|ref|XM_010280183.1	0	18.455	1	20	2724	2743	UGACAGAAGAGAGAGAGCAC	GUGCUCUCUCUCUUCUGUCA	Cleavage	| PREDICTED: Nelumbo nucifera squamosa promoter-binding-like protein 3 (LOC104612661), transcript variant X2, mRNA
	NNU_ahy-miR156a	gi|720072773|ref|XR_737837.1	0	18.455	1	20	2811	2830	UGACAGAAGAGAGAGAGCAC	GUGCUCUCUCUCUUCUGUCA	Cleavage	| PREDICTED: Nelumbo nucifera squamosa promoter-binding-like protein 3 (LOC104612661), transcript variant X3, misc_RNA
	NNU_ahy-miR156a	gi|720089215|ref|XM_010246388.1	3	8.234	1	20	225	244	UGACAGAAGAGAGAGAGCAC	UUGCUCUUUCUCUUCUGUUC	Cleavage	| PREDICTED: Nelumbo nucifera probable cytosolic oligopeptidase A (LOC104588450), mRNA
	NNU_ahy-miR156a	gi|720078029|ref|XM_010242924.1	3	16.68	1	20	1264	1283	UGACAGAAGAGAGAGAGCAC	UUGCUCUUUCUGUUUUGUCA	Translation	| PREDICTED: Nelumbo nucifera uncharacterized LOC104585894 (LOC104585894), transcript variant X1, mRNA
	NNU_ahy-miR156a	gi|720078033|ref|XM_010242925.1	3	16.68	1	20	407	426	UGACAGAAGAGAGAGAGCAC	UUGCUCUUUCUGUUUUGUCA	Translation	| PREDICTED: Nelumbo nucifera uncharacterized LOC104585894 (LOC104585894), transcript variant X2, mRNA
	NNU_ahy-miR156a	gi|720076501|ref|XR_737971.1	3	18.041	1	20	438	457	UGACAGAAGAGAGAGAGCAC	UUGCUCUCUGUUUUCUGUUA	Translation	| PREDICTED: Nelumbo nucifera cationic amino acid transporter 8, vacuolar-like (LOC104613495), transcript variant X1, misc_RNA
	NNU_ahy-miR156a	gi|720076506|ref|XM_010281329.1	3	18.041	1	20	438	457	UGACAGAAGAGAGAGAGCAC	UUGCUCUCUGUUUUCUGUUA	Translation	| PREDICTED: Nelumbo nucifera cationic amino acid transporter 8, vacuolar-like (LOC104613495), transcript variant X3, mRNA
	NNU_ahy-miR156a	gi|720076503|ref|XM_010281328.1	3	18.041	1	20	438	457	UGACAGAAGAGAGAGAGCAC	UUGCUCUCUGUUUUCUGUUA	Translation	| PREDICTED: Nelumbo nucifera cationic amino acid transporter 8, vacuolar-like (LOC104613495), transcript variant X2, mRNA
	NNU_ahy-miR156a	gi|720071119|ref|XM_010279663.1	3	8.623	1	20	174	193	UGACAGAAGAGAGAGAGCAC	GUCCUCUCUCUUCUCUGUUA	Cleavage	| PREDICTED: Nelumbo nucifera bifunctional riboflavin kinase/FMN phosphatase-like (LOC104612283), transcript variant X4, mRNA
	NNU_ahy-miR156a	gi|720071113|ref|XM_010279661.1	3	8.623	1	20	168	187	UGACAGAAGAGAGAGAGCAC	GUCCUCUCUCUUCUCUGUUA	Cleavage	| PREDICTED: Nelumbo nucifera bifunctional riboflavin kinase/FMN phosphatase-like (LOC104612283), transcript variant X2, mRNA
NNU_ahy-miR156b-3p	12
	NNU_ahy-miR156b-3p	gi|719986606|ref|XM_010253447.1	3	20.616	1	21	436	456	GCUCUCUAAGCUUCUGUCAUC	GAUGAUGGAAGCUUAUAGAGU	Cleavage	| PREDICTED: Nelumbo nucifera COP9 signalosome complex subunit 2 (LOC104593548), mRNA
	NNU_ahy-miR156b-3p	gi|719964407|ref|XM_010254285.1	3	22.895	1	20	45	64	GCUCUCUAAGCUUCUGUCAU	AUGACAUAAGAUUGGAGGGC	Translation	| PREDICTED: Nelumbo nucifera uncharacterized LOC104594116 (LOC104594116), transcript variant X3, mRNA
	NNU_ahy-miR156b-3p	gi|719964404|ref|XM_010254278.1	3	22.872	1	20	46	65	GCUCUCUAAGCUUCUGUCAU	AUGACAUAAGAUUGGAGGGC	Translation	| PREDICTED: Nelumbo nucifera uncharacterized LOC104594116 (LOC104594116), transcript variant X2, mRNA
	NNU_ahy-miR156b-3p	gi|719964401|ref|XM_010254272.1	3	22.895	1	20	45	64	GCUCUCUAAGCUUCUGUCAU	AUGACAUAAGAUUGGAGGGC	Translation	| PREDICTED: Nelumbo nucifera uncharacterized LOC104594116 (LOC104594116), transcript variant X1, mRNA
	NNU_ahy-miR156b-3p	gi|719986298|ref|XM_010253356.1	3	18.956	1	20	1594	1613	GCUCUCUAAGCUUCUGUCAU	AUGACGGAAAUUCAGAGAGC	Translation	| PREDICTED: Nelumbo nucifera methyltransferase-like protein 16 homolog (LOC104593486), transcript variant X2, mRNA
	NNU_ahy-miR156b-3p	gi|719977931|ref|XM_010250703.1	3	18.717	1	20	193	213	GCUCUCUAAGCUUCUG-UCAU	GUGAUCGGAAGUUUAGAGAGC	Cleavage	| PREDICTED: Nelumbo nucifera uncharacterized LOC104591722 (LOC104591722), transcript variant X2, mRNA
	NNU_ahy-miR156b-3p	gi|719977937|ref|XM_010250706.1	3	18.717	1	20	139	159	GCUCUCUAAGCUUCUG-UCAU	GUGAUCGGAAGUUUAGAGAGC	Cleavage	| PREDICTED: Nelumbo nucifera uncharacterized LOC104591722 (LOC104591722), transcript variant X4, mRNA
	NNU_ahy-miR156b-3p	gi|719977934|ref|XM_010250705.1	3	19.26	1	20	187	207	GCUCUCUAAGCUUCUG-UCAU	GUGAUCGGAAGUUUAGAGAGC	Cleavage	| PREDICTED: Nelumbo nucifera uncharacterized LOC104591722 (LOC104591722), transcript variant X3, mRNA
	NNU_ahy-miR156b-3p	gi|719977928|ref|XM_010250702.1	3	18.717	1	20	193	213	GCUCUCUAAGCUUCUG-UCAU	GUGAUCGGAAGUUUAGAGAGC	Cleavage	| PREDICTED: Nelumbo nucifera uncharacterized LOC104591722 (LOC104591722), transcript variant X1, mRNA
	NNU_ahy-miR156b-3p	gi|720015917|ref|XR_735586.1	3	18.782	1	21	166	186	GCUCUCUAAGCUUCUGUCAUC	GUUGAUAGAAGUUCAGAGAGC	Cleavage	| PREDICTED: Nelumbo nucifera uncharacterized LOC104599931 (LOC104599931), transcript variant X3, misc_RNA
	NNU_ahy-miR156b-3p	gi|720015913|ref|XM_010262685.1	3	18.782	1	21	378	398	GCUCUCUAAGCUUCUGUCAUC	GUUGAUAGAAGUUCAGAGAGC	Cleavage	| PREDICTED: Nelumbo nucifera uncharacterized LOC104599931 (LOC104599931), transcript variant X2, mRNA
	NNU_ahy-miR156b-3p	gi|720015505|ref|XM_010262557.1	3	15.707	1	21	331	351	GCUCUCUAAGCUUCUGUCAUC	GAUGUCAGGAGCUCAGGGAGC	Cleavage	| PREDICTED: Nelumbo nucifera uncharacterized LOC104599822 (LOC104599822), mRNA
NNU_ahy-miR156b-5p	92
	NNU_ahy-miR156b-5p	gi|719987904|ref|XM_010253861.1	1	15.18	1	21	2810	2830	UUGACAGAAGAUAGAGAGCAC	GUGCUCUCUCUCUUCUGUCAA	Cleavage	| PREDICTED: Nelumbo nucifera squamosa promoter-binding-like protein 3 (LOC104593839), transcript variant X1, mRNA
	NNU_ahy-miR156b-5p	gi|719987907|ref|XM_010253862.1	1	15.18	1	21	2810	2830	UUGACAGAAGAUAGAGAGCAC	GUGCUCUCUCUCUUCUGUCAA	Cleavage	| PREDICTED: Nelumbo nucifera squamosa promoter-binding-like protein 3 (LOC104593839), transcript variant X2, mRNA
	NNU_ahy-miR156b-5p	gi|719987910|ref|XM_010253864.1	1	15.18	1	21	2726	2746	UUGACAGAAGAUAGAGAGCAC	GUGCUCUCUCUCUUCUGUCAA	Cleavage	| PREDICTED: Nelumbo nucifera squamosa promoter-binding-like protein 3 (LOC104593839), transcript variant X3, mRNA
	NNU_ahy-miR156b-5p	gi|719967062|ref|XM_010262424.1	2	18.128	1	21	1748	1768	UUGACAGAAGAUAGAGAGCAC	GUGCUCUCUCUCUUCUGUCAU	Cleavage	| PREDICTED: Nelumbo nucifera squamosa promoter-binding-like protein 6 (LOC104599748), transcript variant X1, mRNA
	NNU_ahy-miR156b-5p	gi|719967081|ref|XM_010262473.1	2	18.128	1	21	1748	1768	UUGACAGAAGAUAGAGAGCAC	GUGCUCUCUCUCUUCUGUCAU	Cleavage	| PREDICTED: Nelumbo nucifera squamosa promoter-binding-like protein 6 (LOC104599748), transcript variant X7, mRNA
	NNU_ahy-miR156b-5p	gi|719967084|ref|XM_010262483.1	2	18.128	1	21	1739	1759	UUGACAGAAGAUAGAGAGCAC	GUGCUCUCUCUCUUCUGUCAU	Cleavage	| PREDICTED: Nelumbo nucifera squamosa promoter-binding-like protein 6 (LOC104599748), transcript variant X8, mRNA
	NNU_ahy-miR156b-5p	gi|719967068|ref|XM_010262443.1	2	18.128	1	21	1706	1726	UUGACAGAAGAUAGAGAGCAC	GUGCUCUCUCUCUUCUGUCAU	Cleavage	| PREDICTED: Nelumbo nucifera squamosa promoter-binding-like protein 6 (LOC104599748), transcript variant X3, mRNA
	NNU_ahy-miR156b-5p	gi|719967074|ref|XM_010262459.1	2	18.128	1	21	1662	1682	UUGACAGAAGAUAGAGAGCAC	GUGCUCUCUCUCUUCUGUCAU	Cleavage	| PREDICTED: Nelumbo nucifera squamosa promoter-binding-like protein 6 (LOC104599748), transcript variant X5, mRNA
	NNU_ahy-miR156b-5p	gi|719967065|ref|XM_010262434.1	2	18.128	1	21	1618	1638	UUGACAGAAGAUAGAGAGCAC	GUGCUCUCUCUCUUCUGUCAU	Cleavage	| PREDICTED: Nelumbo nucifera squamosa promoter-binding-like protein 6 (LOC104599748), transcript variant X2, mRNA
	NNU_ahy-miR156b-5p	gi|719967071|ref|XM_010262451.1	2	18.128	1	21	1576	1596	UUGACAGAAGAUAGAGAGCAC	GUGCUCUCUCUCUUCUGUCAU	Cleavage	| PREDICTED: Nelumbo nucifera squamosa promoter-binding-like protein 6 (LOC104599748), transcript variant X4, mRNA
	NNU_ahy-miR156b-5p	gi|719967077|ref|XM_010262466.1	2	18.128	1	21	1532	1552	UUGACAGAAGAUAGAGAGCAC	GUGCUCUCUCUCUUCUGUCAU	Cleavage	| PREDICTED: Nelumbo nucifera squamosa promoter-binding-like protein 6 (LOC104599748), transcript variant X6, mRNA
	NNU_ahy-miR156b-5p	gi|719978104|ref|XM_010250761.1	2	17.721	1	21	1694	1714	UUGACAGAAGAUAGAGAGCAC	GUGCUCUCUCUCUUCUGUCAU	Cleavage	| PREDICTED: Nelumbo nucifera squamosa promoter-binding-like protein 18 (LOC104591759), transcript variant X1, mRNA
	NNU_ahy-miR156b-5p	gi|719978107|ref|XM_010250762.1	2	17.721	1	21	1596	1616	UUGACAGAAGAUAGAGAGCAC	GUGCUCUCUCUCUUCUGUCAU	Cleavage	| PREDICTED: Nelumbo nucifera squamosa promoter-binding-like protein 18 (LOC104591759), transcript variant X2, mRNA
	NNU_ahy-miR156b-5p	gi|719978110|ref|XM_010250763.1	2	17.721	1	21	1591	1611	UUGACAGAAGAUAGAGAGCAC	GUGCUCUCUCUCUUCUGUCAU	Cleavage	| PREDICTED: Nelumbo nucifera squamosa promoter-binding-like protein 18 (LOC104591759), transcript variant X3, mRNA
	NNU_ahy-miR156b-5p	gi|719983125|ref|XM_010252358.1	2	14.036	1	21	1371	1391	UUGACAGAAGAUAGAGAGCAC	GUGCUCUCUCUCUUCUGUCAU	Cleavage	| PREDICTED: Nelumbo nucifera squamosa promoter-binding-like protein 16 (LOC104592849), transcript variant X1, mRNA
	NNU_ahy-miR156b-5p	gi|719983129|ref|XM_010252359.1	2	14.036	1	21	1264	1284	UUGACAGAAGAUAGAGAGCAC	GUGCUCUCUCUCUUCUGUCAU	Cleavage	| PREDICTED: Nelumbo nucifera squamosa promoter-binding-like protein 16 (LOC104592849), transcript variant X2, mRNA
	NNU_ahy-miR156b-5p	gi|719983132|ref|XM_010252360.1	2	14.036	1	21	1222	1242	UUGACAGAAGAUAGAGAGCAC	GUGCUCUCUCUCUUCUGUCAU	Cleavage	| PREDICTED: Nelumbo nucifera squamosa promoter-binding-like protein 16 (LOC104592849), transcript variant X3, mRNA
	NNU_ahy-miR156b-5p	gi|719978113|ref|XM_010250764.1	2	17.721	1	21	1422	1442	UUGACAGAAGAUAGAGAGCAC	GUGCUCUCUCUCUUCUGUCAU	Cleavage	| PREDICTED: Nelumbo nucifera squamosa promoter-binding-like protein 18 (LOC104591759), transcript variant X4, mRNA
	NNU_ahy-miR156b-5p	gi|719978116|ref|XM_010250765.1	2	17.721	1	21	1417	1437	UUGACAGAAGAUAGAGAGCAC	GUGCUCUCUCUCUUCUGUCAU	Cleavage	| PREDICTED: Nelumbo nucifera squamosa promoter-binding-like protein 18 (LOC104591759), transcript variant X5, mRNA
	NNU_ahy-miR156b-5p	gi|719978119|ref|XM_010250766.1	2	17.721	1	21	1354	1374	UUGACAGAAGAUAGAGAGCAC	GUGCUCUCUCUCUUCUGUCAU	Cleavage	| PREDICTED: Nelumbo nucifera squamosa promoter-binding-like protein 18 (LOC104591759), transcript variant X6, mRNA
	NNU_ahy-miR156b-5p	gi|719988886|ref|XM_010254179.1	3	23.112	1	21	1799	1820	UUGACAGAAGAUAG-AGAGCAC	GUGCUCCACUAUCUUCUGUCAA	Cleavage	| PREDICTED: Nelumbo nucifera 1,4-alpha-glucan-branching enzyme 3, chloroplastic/amyloplastic (LOC104594060), transcript variant X1, mRNA
	NNU_ahy-miR156b-5p	gi|719988890|ref|XR_734669.1	3	23.112	1	21	1799	1820	UUGACAGAAGAUAG-AGAGCAC	GUGCUCCACUAUCUUCUGUCAA	Cleavage	| PREDICTED: Nelumbo nucifera 1,4-alpha-glucan-branching enzyme 3, chloroplastic/amyloplastic (LOC104594060), transcript variant X2, misc_RNA
	NNU_ahy-miR156b-5p	gi|719995733|ref|XM_010256293.1	3	13.564	1	20	1521	1540	UUGACAGAAGAUAGAGAGCA	UCUUCUCUAUCUUUUGUUGA	Cleavage	| PREDICTED: Nelumbo nucifera E3 ubiquitin-protein ligase UPL2-like (LOC104595538), transcript variant X1, mRNA
	NNU_ahy-miR156b-5p	gi|719995736|ref|XM_010256294.1	3	13.564	1	20	1425	1444	UUGACAGAAGAUAGAGAGCA	UCUUCUCUAUCUUUUGUUGA	Cleavage	| PREDICTED: Nelumbo nucifera E3 ubiquitin-protein ligase UPL2-like (LOC104595538), transcript variant X2, mRNA
	NNU_ahy-miR156b-5p	gi|719995740|ref|XM_010256295.1	3	13.564	1	20	1065	1084	UUGACAGAAGAUAGAGAGCA	UCUUCUCUAUCUUUUGUUGA	Cleavage	| PREDICTED: Nelumbo nucifera E3 ubiquitin-protein ligase UPL2-like (LOC104595538), transcript variant X3, mRNA
	NNU_ahy-miR156b-5p	gi|719991646|ref|XM_010255023.1	3	18.258	1	20	138	157	UUGACAGAAGAUAGAGAGCA	UGUUCUUCAUUUUCUGUUAA	Cleavage	| PREDICTED: Nelumbo nucifera protein-tyrosine-phosphatase MKP1 (LOC104594637), transcript variant X3, mRNA
	NNU_ahy-miR156b-5p	gi|719972846|ref|XM_010280388.1	2.5	13.967	1	20	580	599	UUGACAGAAGAUAGAGAGCA	UGCUCUGGAUCUUCUGUUAA	Cleavage	| PREDICTED: Nelumbo nucifera mediator of RNA polymerase II transcription subunit 33A (LOC104612803), transcript variant X1, mRNA
	NNU_ahy-miR156b-5p	gi|719972849|ref|XM_010280396.1	2.5	13.967	1	20	580	599	UUGACAGAAGAUAGAGAGCA	UGCUCUGGAUCUUCUGUUAA	Cleavage	| PREDICTED: Nelumbo nucifera mediator of RNA polymerase II transcription subunit 33A (LOC104612803), transcript variant X2, mRNA
	NNU_ahy-miR156b-5p	gi|719991649|ref|XM_010255024.1	3	18.258	1	20	138	157	UUGACAGAAGAUAGAGAGCA	UGUUCUUCAUUUUCUGUUAA	Cleavage	| PREDICTED: Nelumbo nucifera protein-tyrosine-phosphatase MKP1 (LOC104594637), transcript variant X4, mRNA
	NNU_ahy-miR156b-5p	gi|719991643|ref|XM_010255022.1	3	18.258	1	20	138	157	UUGACAGAAGAUAGAGAGCA	UGUUCUUCAUUUUCUGUUAA	Cleavage	| PREDICTED: Nelumbo nucifera protein-tyrosine-phosphatase MKP1 (LOC104594637), transcript variant X2, mRNA
	NNU_ahy-miR156b-5p	gi|719991639|ref|XM_010255021.1	3	18.258	1	20	138	157	UUGACAGAAGAUAGAGAGCA	UGUUCUUCAUUUUCUGUUAA	Cleavage	| PREDICTED: Nelumbo nucifera protein-tyrosine-phosphatase MKP1 (LOC104594637), transcript variant X1, mRNA
	NNU_ahy-miR156b-5p	gi|719991653|ref|XM_010255025.1	3	18.258	1	20	138	157	UUGACAGAAGAUAGAGAGCA	UGUUCUUCAUUUUCUGUUAA	Cleavage	| PREDICTED: Nelumbo nucifera protein-tyrosine-phosphatase MKP1 (LOC104594637), transcript variant X5, mRNA
	NNU_ahy-miR156b-5p	gi|719979193|ref|XM_010251091.1	2.5	14.176	1	20	1595	1614	UUGACAGAAGAUAGAGAGCA	UUUUCUCUAUAUUCUGUCAA	Translation	| PREDICTED: Nelumbo nucifera histone-lysine N-methyltransferase ASHR2 (LOC104591934), transcript variant X4, mRNA
	NNU_ahy-miR156b-5p	gi|720031555|ref|XM_010267551.1	1	20.383	1	21	971	991	UUGACAGAAGAUAGAGAGCAC	GUGCUCUCUCUCUUCUGUCAA	Cleavage	| PREDICTED: Nelumbo nucifera squamosa promoter-binding-like protein 14 (LOC104603500), mRNA
	NNU_ahy-miR156b-5p	gi|720052365|ref|XM_010274087.1	2	12.971	1	20	696	715	UUGACAGAAGAUAGAGAGCA	UGCUCUCUCUCUUCUGUCAU	Cleavage	| PREDICTED: Nelumbo nucifera squamosa promoter-binding protein 1-like (LOC104608184), mRNA
	NNU_ahy-miR156b-5p	gi|720033007|ref|XM_010267991.1	3	20.938	1	20	191	210	UUGACAGAAGAUAGAGAGCA	UGCUUUCCAUAUUCUGUUAA	Translation	| PREDICTED: Nelumbo nucifera uncharacterized transporter YBR287W-like (LOC104603832), transcript variant X2, mRNA
	NNU_ahy-miR156b-5p	gi|720033010|ref|XM_010267992.1	3	21.518	1	20	216	235	UUGACAGAAGAUAGAGAGCA	UGCUUUCCAUAUUCUGUUAA	Translation	| PREDICTED: Nelumbo nucifera uncharacterized transporter YBR287W-like (LOC104603832), transcript variant X3, mRNA
	NNU_ahy-miR156b-5p	gi|720033003|ref|XM_010267990.1	3	21.522	1	20	191	210	UUGACAGAAGAUAGAGAGCA	UGCUUUCCAUAUUCUGUUAA	Translation	| PREDICTED: Nelumbo nucifera uncharacterized transporter YBR287W-like (LOC104603832), transcript variant X1, mRNA
	NNU_ahy-miR156b-5p	gi|720033017|ref|XM_010267994.1	3	21.519	1	20	189	208	UUGACAGAAGAUAGAGAGCA	UGCUUUCCAUAUUCUGUUAA	Translation	| PREDICTED: Nelumbo nucifera uncharacterized transporter YBR287W-like (LOC104603832), transcript variant X5, mRNA
	NNU_ahy-miR156b-5p	gi|720033013|ref|XM_010267993.1	3	19.936	1	20	176	195	UUGACAGAAGAUAGAGAGCA	UGCUUUCCAUAUUCUGUUAA	Translation	| PREDICTED: Nelumbo nucifera uncharacterized transporter YBR287W-like (LOC104603832), transcript variant X4, mRNA
	NNU_ahy-miR156b-5p	gi|720033020|ref|XM_010267995.1	3	21.12	1	20	110	129	UUGACAGAAGAUAGAGAGCA	UGCUUUCCAUAUUCUGUUAA	Translation	| PREDICTED: Nelumbo nucifera uncharacterized transporter YBR287W-like (LOC104603832), transcript variant X6, mRNA
	NNU_ahy-miR156b-5p	gi|720004738|ref|XM_010259128.1	1	23.119	1	21	1319	1339	UUGACAGAAGAUAGAGAGCAC	GUGCUCUCUCUCUUCUGUCAA	Cleavage	| PREDICTED: Nelumbo nucifera squamosa promoter-binding-like protein 17 (LOC104597533), mRNA
	NNU_ahy-miR156b-5p	gi|720006383|ref|XM_010259661.1	1.5	20.494	1	21	1710	1730	UUGACAGAAGAUAGAGAGCAC	GUGCUCUCUCUCUUCUGUCAG	Cleavage	| PREDICTED: Nelumbo nucifera squamosa promoter-binding-like protein 13A (LOC104597891), transcript variant X1, mRNA
	NNU_ahy-miR156b-5p	gi|720006386|ref|XR_735272.1	1.5	20.494	1	21	1710	1730	UUGACAGAAGAUAGAGAGCAC	GUGCUCUCUCUCUUCUGUCAG	Cleavage	| PREDICTED: Nelumbo nucifera squamosa promoter-binding-like protein 13A (LOC104597891), transcript variant X2, misc_RNA
	NNU_ahy-miR156b-5p	gi|720006403|ref|XM_010259668.1	1.5	20.494	1	21	1687	1707	UUGACAGAAGAUAGAGAGCAC	GUGCUCUCUCUCUUCUGUCAG	Cleavage	| PREDICTED: Nelumbo nucifera squamosa promoter-binding-like protein 13A (LOC104597891), transcript variant X8, mRNA
	NNU_ahy-miR156b-5p	gi|720006388|ref|XM_010259662.1	1.5	20.494	1	21	1677	1697	UUGACAGAAGAUAGAGAGCAC	GUGCUCUCUCUCUUCUGUCAG	Cleavage	| PREDICTED: Nelumbo nucifera squamosa promoter-binding-like protein 13A (LOC104597891), transcript variant X3, mRNA
	NNU_ahy-miR156b-5p	gi|720006391|ref|XM_010259663.1	1.5	20.494	1	21	1629	1649	UUGACAGAAGAUAGAGAGCAC	GUGCUCUCUCUCUUCUGUCAG	Cleavage	| PREDICTED: Nelumbo nucifera squamosa promoter-binding-like protein 13A (LOC104597891), transcript variant X4, mRNA
	NNU_ahy-miR156b-5p	gi|720006394|ref|XM_010259665.1	1.5	20.494	1	21	1580	1600	UUGACAGAAGAUAGAGAGCAC	GUGCUCUCUCUCUUCUGUCAG	Cleavage	| PREDICTED: Nelumbo nucifera squamosa promoter-binding-like protein 13A (LOC104597891), transcript variant X5, mRNA
	NNU_ahy-miR156b-5p	gi|720006397|ref|XM_010259666.1	1.5	20.494	1	21	1547	1567	UUGACAGAAGAUAGAGAGCAC	GUGCUCUCUCUCUUCUGUCAG	Cleavage	| PREDICTED: Nelumbo nucifera squamosa promoter-binding-like protein 13A (LOC104597891), transcript variant X6, mRNA
	NNU_ahy-miR156b-5p	gi|720006400|ref|XM_010259667.1	1.5	20.494	1	21	1499	1519	UUGACAGAAGAUAGAGAGCAC	GUGCUCUCUCUCUUCUGUCAG	Cleavage	| PREDICTED: Nelumbo nucifera squamosa promoter-binding-like protein 13A (LOC104597891), transcript variant X7, mRNA
	NNU_ahy-miR156b-5p	gi|720009276|ref|XM_010260590.1	2	14.667	1	21	1448	1468	UUGACAGAAGAUAGAGAGCAC	GUGCUCUCUCUCUUCUGUCAU	Cleavage	| PREDICTED: Nelumbo nucifera squamosa promoter-binding-like protein 7 (LOC104598496), mRNA
	NNU_ahy-miR156b-5p	gi|720026687|ref|XM_010266030.1	2	14.466	1	21	1580	1600	UUGACAGAAGAUAGAGAGCAC	GUGCUCUCUCUCUUCUGUCAU	Cleavage	| PREDICTED: Nelumbo nucifera squamosa promoter-binding-like protein 7 (LOC104602369), mRNA
	NNU_ahy-miR156b-5p	gi|720013713|ref|XM_010261969.1	2	14.327	1	20	1189	1208	UUGACAGAAGAUAGAGAGCA	UGCUCUCUCUCUUCUGUCAU	Cleavage	| PREDICTED: Nelumbo nucifera squamosa promoter-binding protein 1 (LOC104599433), mRNA
	NNU_ahy-miR156b-5p	gi|720016729|ref|XM_010262939.1	2.5	20.327	1	20	4661	4680	UUGACAGAAGAUAGAGAGCA	UGAUCUCUAUUUUUUGUUAA	Cleavage	| PREDICTED: Nelumbo nucifera probable helicase DDB_G0274399 (LOC104600108), transcript variant X1, mRNA
	NNU_ahy-miR156b-5p	gi|720016738|ref|XM_010262942.1	2.5	20.327	1	20	4658	4677	UUGACAGAAGAUAGAGAGCA	UGAUCUCUAUUUUUUGUUAA	Cleavage	| PREDICTED: Nelumbo nucifera probable helicase DDB_G0274399 (LOC104600108), transcript variant X4, mRNA
	NNU_ahy-miR156b-5p	gi|720016735|ref|XM_010262941.1	2.5	20.327	1	20	4581	4600	UUGACAGAAGAUAGAGAGCA	UGAUCUCUAUUUUUUGUUAA	Cleavage	| PREDICTED: Nelumbo nucifera probable helicase DDB_G0274399 (LOC104600108), transcript variant X3, mRNA
	NNU_ahy-miR156b-5p	gi|720016732|ref|XM_010262940.1	2.5	20.327	1	20	4539	4558	UUGACAGAAGAUAGAGAGCA	UGAUCUCUAUUUUUUGUUAA	Cleavage	| PREDICTED: Nelumbo nucifera probable helicase DDB_G0274399 (LOC104600108), transcript variant X2, mRNA
	NNU_ahy-miR156b-5p	gi|720018926|ref|XM_010263646.1	3	20.36	1	21	1647	1667	UUGACAGAAGAUAGAGAGCAC	GAGGUUUCUAUCUUCUGUUAA	Cleavage	| PREDICTED: Nelumbo nucifera uncharacterized LOC104600603 (LOC104600603), transcript variant X1, mRNA
	NNU_ahy-miR156b-5p	gi|720018929|ref|XM_010263647.1	3	20.36	1	21	1577	1597	UUGACAGAAGAUAGAGAGCAC	GAGGUUUCUAUCUUCUGUUAA	Cleavage	| PREDICTED: Nelumbo nucifera uncharacterized LOC104600603 (LOC104600603), transcript variant X2, mRNA
	NNU_ahy-miR156b-5p	gi|720018932|ref|XM_010263649.1	3	20.36	1	21	863	883	UUGACAGAAGAUAGAGAGCAC	GAGGUUUCUAUCUUCUGUUAA	Cleavage	| PREDICTED: Nelumbo nucifera uncharacterized LOC104600603 (LOC104600603), transcript variant X3, mRNA
	NNU_ahy-miR156b-5p	gi|720018935|ref|XM_010263650.1	3	20.36	1	21	862	882	UUGACAGAAGAUAGAGAGCAC	GAGGUUUCUAUCUUCUGUUAA	Cleavage	| PREDICTED: Nelumbo nucifera uncharacterized LOC104600603 (LOC104600603), transcript variant X4, mRNA
	NNU_ahy-miR156b-5p	gi|720018938|ref|XM_010263651.1	3	20.36	1	21	814	834	UUGACAGAAGAUAGAGAGCAC	GAGGUUUCUAUCUUCUGUUAA	Cleavage	| PREDICTED: Nelumbo nucifera uncharacterized LOC104600603 (LOC104600603), transcript variant X5, mRNA
	NNU_ahy-miR156b-5p	gi|720001321|ref|XM_010258025.1	3	19.006	1	21	825	845	UUGACAGAAGAUAGAGAGCAC	GUGCUAUGUGUCUUUUGUCAA	Cleavage	| PREDICTED: Nelumbo nucifera transmembrane protein 18 (LOC104596748), mRNA
	NNU_ahy-miR156b-5p	gi|720018335|ref|XM_010263453.1	2.5	15.963	1	21	2870	2891	UUGACAGAAGA-UAGAGAGCAC	GCGCUCUCUACUCUUCUGUCAG	Cleavage	| PREDICTED: Nelumbo nucifera nuclear pore complex protein Nup107 (LOC104600493), transcript variant X1, mRNA
	NNU_ahy-miR156b-5p	gi|720018338|ref|XM_010263454.1	2.5	15.963	1	21	2579	2600	UUGACAGAAGA-UAGAGAGCAC	GCGCUCUCUACUCUUCUGUCAG	Cleavage	| PREDICTED: Nelumbo nucifera nuclear pore complex protein Nup107 (LOC104600493), transcript variant X2, mRNA
	NNU_ahy-miR156b-5p	gi|720022813|ref|XM_010264853.1	3	11.198	1	20	472	490	UUGACAGAAGAUAGAGAGCA	UGCUCUCU-UUUUUUGUCAA	Cleavage	| PREDICTED: Nelumbo nucifera uncharacterized LOC104601497 (LOC104601497), mRNA
	NNU_ahy-miR156b-5p	gi|720072766|ref|XM_010280181.1	1	19.049	1	21	2812	2832	UUGACAGAAGAUAGAGAGCAC	GUGCUCUCUCUCUUCUGUCAA	Cleavage	| PREDICTED: Nelumbo nucifera squamosa promoter-binding-like protein 3 (LOC104612661), transcript variant X1, mRNA
	NNU_ahy-miR156b-5p	gi|720072770|ref|XM_010280183.1	1	19.049	1	21	2724	2744	UUGACAGAAGAUAGAGAGCAC	GUGCUCUCUCUCUUCUGUCAA	Cleavage	| PREDICTED: Nelumbo nucifera squamosa promoter-binding-like protein 3 (LOC104612661), transcript variant X2, mRNA
	NNU_ahy-miR156b-5p	gi|720072773|ref|XR_737837.1	1	19.049	1	21	2811	2831	UUGACAGAAGAUAGAGAGCAC	GUGCUCUCUCUCUUCUGUCAA	Cleavage	| PREDICTED: Nelumbo nucifera squamosa promoter-binding-like protein 3 (LOC104612661), transcript variant X3, misc_RNA
	NNU_ahy-miR156b-5p	gi|720076501|ref|XR_737971.1	2.5	18.375	1	20	439	458	UUGACAGAAGAUAGAGAGCA	UGCUCUCUGUUUUCUGUUAC	Cleavage	| PREDICTED: Nelumbo nucifera cationic amino acid transporter 8, vacuolar-like (LOC104613495), transcript variant X1, misc_RNA
	NNU_ahy-miR156b-5p	gi|720076506|ref|XM_010281329.1	2.5	18.375	1	20	439	458	UUGACAGAAGAUAGAGAGCA	UGCUCUCUGUUUUCUGUUAC	Cleavage	| PREDICTED: Nelumbo nucifera cationic amino acid transporter 8, vacuolar-like (LOC104613495), transcript variant X3, mRNA
	NNU_ahy-miR156b-5p	gi|720076503|ref|XM_010281328.1	2.5	18.375	1	20	439	458	UUGACAGAAGAUAGAGAGCA	UGCUCUCUGUUUUCUGUUAC	Cleavage	| PREDICTED: Nelumbo nucifera cationic amino acid transporter 8, vacuolar-like (LOC104613495), transcript variant X2, mRNA
	NNU_ahy-miR156b-5p	gi|720098803|ref|XM_010249442.1	3	11.968	1	21	60	80	UUGACAGAAGAUAGAGAGCAC	GUGUUCUUUGUUUCCUGUCAA	Cleavage	| PREDICTED: Nelumbo nucifera G-type lectin S-receptor-like serine/threonine-protein kinase At4g27290 (LOC104590709), mRNA
	NNU_ahy-miR156b-5p	gi|720097358|ref|XM_010248994.1	3	16.633	1	20	459	478	UUGACAGAAGAUAGAGAGCA	AGUUCUCUAUUUUCUGUCAU	Cleavage	| PREDICTED: Nelumbo nucifera protein RALF-like 32 (LOC104590361), mRNA
	NNU_ahy-miR156b-5p	gi|720097445|ref|XM_010249024.1	3	16.314	1	21	176	196	UUGACAGAAGAUAGAGAGCAC	GUGUUCACUAUCGUCUGUCGA	Translation	| PREDICTED: Nelumbo nucifera wall-associated receptor kinase 5-like (LOC104590379), partial mRNA
	NNU_ahy-miR156b-5p	gi|720077843|ref|XM_010242871.1	3	19.515	1	20	1072	1091	UUGACAGAAGAUAGAGAGCA	UGCUCUCCGUCUUCUGUUAC	Cleavage	| PREDICTED: Nelumbo nucifera cationic amino acid transporter 1-like (LOC104585859), transcript variant X1, mRNA
	NNU_ahy-miR156b-5p	gi|720077850|ref|XM_010242873.1	3	19.515	1	20	906	925	UUGACAGAAGAUAGAGAGCA	UGCUCUCCGUCUUCUGUUAC	Cleavage	| PREDICTED: Nelumbo nucifera cationic amino acid transporter 1-like (LOC104585859), transcript variant X3, mRNA
	NNU_ahy-miR156b-5p	gi|720077847|ref|XM_010242872.1	3	19.515	1	20	680	699	UUGACAGAAGAUAGAGAGCA	UGCUCUCCGUCUUCUGUUAC	Cleavage	| PREDICTED: Nelumbo nucifera cationic amino acid transporter 1-like (LOC104585859), transcript variant X2, mRNA
	NNU_ahy-miR156b-5p	gi|720077853|ref|XM_010242874.1	3	19.124	1	20	383	402	UUGACAGAAGAUAGAGAGCA	UGCUCUCCGUCUUCUGUUAC	Cleavage	| PREDICTED: Nelumbo nucifera cationic amino acid transporter 1-like (LOC104585860), transcript variant X1, mRNA
	NNU_ahy-miR156b-5p	gi|720077856|ref|XM_010242875.1	3	19.124	1	20	383	402	UUGACAGAAGAUAGAGAGCA	UGCUCUCCGUCUUCUGUUAC	Cleavage	| PREDICTED: Nelumbo nucifera cationic amino acid transporter 1-like (LOC104585860), transcript variant X2, mRNA
	NNU_ahy-miR156b-5p	gi|720067703|ref|XM_010278577.1	3	19.634	1	20	389	408	UUGACAGAAGAUAGAGAGCA	UGCUCUCUGUGUUCUGUUAC	Translation	| PREDICTED: Nelumbo nucifera cationic amino acid transporter 1-like (LOC104611498), mRNA
	NNU_ahy-miR156b-5p	gi|720099066|ref|XM_010249521.1	3	10.934	1	20	125	144	UUGACAGAAGAUAGAGAGCA	UGCUCCCUAUCUUGUGUUAA	Cleavage	| PREDICTED: Nelumbo nucifera CBS domain-containing protein CBSX6-like (LOC104590776), mRNA
	NNU_ahy-miR156b-5p	gi|720082386|ref|XM_010244273.1	3	18.03	1	20	107	126	UUGACAGAAGAUAGAGAGCA	UGCUUACUGUUUUCUGUCAG	Cleavage	| PREDICTED: Nelumbo nucifera histidine-containing phosphotransfer protein 1 (LOC104586892), transcript variant X1, mRNA
	NNU_ahy-miR156b-5p	gi|720082389|ref|XM_010244275.1	3	18.03	1	20	129	148	UUGACAGAAGAUAGAGAGCA	UGCUUACUGUUUUCUGUCAG	Cleavage	| PREDICTED: Nelumbo nucifera histidine-containing phosphotransfer protein 1 (LOC104586892), transcript variant X2, mRNA
	NNU_ahy-miR156b-5p	gi|720078029|ref|XM_010242924.1	3	16.578	1	20	1265	1284	UUGACAGAAGAUAGAGAGCA	UGCUCUUUCUGUUUUGUCAA	Translation	| PREDICTED: Nelumbo nucifera uncharacterized LOC104585894 (LOC104585894), transcript variant X1, mRNA
	NNU_ahy-miR156b-5p	gi|720078033|ref|XM_010242925.1	3	16.578	1	20	408	427	UUGACAGAAGAUAGAGAGCA	UGCUCUUUCUGUUUUGUCAA	Translation	| PREDICTED: Nelumbo nucifera uncharacterized LOC104585894 (LOC104585894), transcript variant X2, mRNA
	NNU_ahy-miR156b-5p	gi|720087780|ref|XR_733737.1	3	10.337	1	20	324	343	UUGACAGAAGAUAGAGAGCA	UGUUCUCUAUCCCCUGUUAA	Translation	| PREDICTED: Nelumbo nucifera uncharacterized LOC104588128 (LOC104588128), transcript variant X1, ncRNA
	NNU_ahy-miR156b-5p	gi|720087789|ref|XR_733740.1	3	10.337	1	20	324	343	UUGACAGAAGAUAGAGAGCA	UGUUCUCUAUCCCCUGUUAA	Translation	| PREDICTED: Nelumbo nucifera uncharacterized LOC104588128 (LOC104588128), transcript variant X4, ncRNA
	NNU_ahy-miR156b-5p	gi|720087791|ref|XR_733741.1	3	10.337	1	20	324	343	UUGACAGAAGAUAGAGAGCA	UGUUCUCUAUCCCCUGUUAA	Translation	| PREDICTED: Nelumbo nucifera uncharacterized LOC104588128 (LOC104588128), transcript variant X5, ncRNA
	NNU_ahy-miR156b-5p	gi|720087794|ref|XR_733742.1	3	10.337	1	20	324	343	UUGACAGAAGAUAGAGAGCA	UGUUCUCUAUCCCCUGUUAA	Translation	| PREDICTED: Nelumbo nucifera uncharacterized LOC104588128 (LOC104588128), transcript variant X6, ncRNA
	NNU_ahy-miR156b-5p	gi|720087783|ref|XR_733738.1	3	10.337	1	20	324	343	UUGACAGAAGAUAGAGAGCA	UGUUCUCUAUCCCCUGUUAA	Translation	| PREDICTED: Nelumbo nucifera uncharacterized LOC104588128 (LOC104588128), transcript variant X2, ncRNA
	NNU_ahy-miR156b-5p	gi|720087786|ref|XR_733739.1	3	10.337	1	20	324	343	UUGACAGAAGAUAGAGAGCA	UGUUCUCUAUCCCCUGUUAA	Translation	| PREDICTED: Nelumbo nucifera uncharacterized LOC104588128 (LOC104588128), transcript variant X3, ncRNA
NNU_ahy-miR156c	81
	NNU_ahy-miR156c	gi|719987904|ref|XM_010253861.1	0	15.18	1	21	2810	2830	UUGACAGAAGAGAGAGAGCAC	GUGCUCUCUCUCUUCUGUCAA	Cleavage	| PREDICTED: Nelumbo nucifera squamosa promoter-binding-like protein 3 (LOC104593839), transcript variant X1, mRNA
	NNU_ahy-miR156c	gi|719987907|ref|XM_010253862.1	0	15.18	1	21	2810	2830	UUGACAGAAGAGAGAGAGCAC	GUGCUCUCUCUCUUCUGUCAA	Cleavage	| PREDICTED: Nelumbo nucifera squamosa promoter-binding-like protein 3 (LOC104593839), transcript variant X2, mRNA
	NNU_ahy-miR156c	gi|719987910|ref|XM_010253864.1	0	15.18	1	21	2726	2746	UUGACAGAAGAGAGAGAGCAC	GUGCUCUCUCUCUUCUGUCAA	Cleavage	| PREDICTED: Nelumbo nucifera squamosa promoter-binding-like protein 3 (LOC104593839), transcript variant X3, mRNA
	NNU_ahy-miR156c	gi|719967062|ref|XM_010262424.1	1	18.128	1	21	1748	1768	UUGACAGAAGAGAGAGAGCAC	GUGCUCUCUCUCUUCUGUCAU	Cleavage	| PREDICTED: Nelumbo nucifera squamosa promoter-binding-like protein 6 (LOC104599748), transcript variant X1, mRNA
	NNU_ahy-miR156c	gi|719967081|ref|XM_010262473.1	1	18.128	1	21	1748	1768	UUGACAGAAGAGAGAGAGCAC	GUGCUCUCUCUCUUCUGUCAU	Cleavage	| PREDICTED: Nelumbo nucifera squamosa promoter-binding-like protein 6 (LOC104599748), transcript variant X7, mRNA
	NNU_ahy-miR156c	gi|719967084|ref|XM_010262483.1	1	18.128	1	21	1739	1759	UUGACAGAAGAGAGAGAGCAC	GUGCUCUCUCUCUUCUGUCAU	Cleavage	| PREDICTED: Nelumbo nucifera squamosa promoter-binding-like protein 6 (LOC104599748), transcript variant X8, mRNA
	NNU_ahy-miR156c	gi|719967068|ref|XM_010262443.1	1	18.128	1	21	1706	1726	UUGACAGAAGAGAGAGAGCAC	GUGCUCUCUCUCUUCUGUCAU	Cleavage	| PREDICTED: Nelumbo nucifera squamosa promoter-binding-like protein 6 (LOC104599748), transcript variant X3, mRNA
	NNU_ahy-miR156c	gi|719967074|ref|XM_010262459.1	1	18.128	1	21	1662	1682	UUGACAGAAGAGAGAGAGCAC	GUGCUCUCUCUCUUCUGUCAU	Cleavage	| PREDICTED: Nelumbo nucifera squamosa promoter-binding-like protein 6 (LOC104599748), transcript variant X5, mRNA
	NNU_ahy-miR156c	gi|719967065|ref|XM_010262434.1	1	18.128	1	21	1618	1638	UUGACAGAAGAGAGAGAGCAC	GUGCUCUCUCUCUUCUGUCAU	Cleavage	| PREDICTED: Nelumbo nucifera squamosa promoter-binding-like protein 6 (LOC104599748), transcript variant X2, mRNA
	NNU_ahy-miR156c	gi|719967071|ref|XM_010262451.1	1	18.128	1	21	1576	1596	UUGACAGAAGAGAGAGAGCAC	GUGCUCUCUCUCUUCUGUCAU	Cleavage	| PREDICTED: Nelumbo nucifera squamosa promoter-binding-like protein 6 (LOC104599748), transcript variant X4, mRNA
	NNU_ahy-miR156c	gi|719967077|ref|XM_010262466.1	1	18.128	1	21	1532	1552	UUGACAGAAGAGAGAGAGCAC	GUGCUCUCUCUCUUCUGUCAU	Cleavage	| PREDICTED: Nelumbo nucifera squamosa promoter-binding-like protein 6 (LOC104599748), transcript variant X6, mRNA
	NNU_ahy-miR156c	gi|719978104|ref|XM_010250761.1	1	17.721	1	21	1694	1714	UUGACAGAAGAGAGAGAGCAC	GUGCUCUCUCUCUUCUGUCAU	Cleavage	| PREDICTED: Nelumbo nucifera squamosa promoter-binding-like protein 18 (LOC104591759), transcript variant X1, mRNA
	NNU_ahy-miR156c	gi|719978107|ref|XM_010250762.1	1	17.721	1	21	1596	1616	UUGACAGAAGAGAGAGAGCAC	GUGCUCUCUCUCUUCUGUCAU	Cleavage	| PREDICTED: Nelumbo nucifera squamosa promoter-binding-like protein 18 (LOC104591759), transcript variant X2, mRNA
	NNU_ahy-miR156c	gi|719978110|ref|XM_010250763.1	1	17.721	1	21	1591	1611	UUGACAGAAGAGAGAGAGCAC	GUGCUCUCUCUCUUCUGUCAU	Cleavage	| PREDICTED: Nelumbo nucifera squamosa promoter-binding-like protein 18 (LOC104591759), transcript variant X3, mRNA
	NNU_ahy-miR156c	gi|719983125|ref|XM_010252358.1	1	14.036	1	21	1371	1391	UUGACAGAAGAGAGAGAGCAC	GUGCUCUCUCUCUUCUGUCAU	Cleavage	| PREDICTED: Nelumbo nucifera squamosa promoter-binding-like protein 16 (LOC104592849), transcript variant X1, mRNA
	NNU_ahy-miR156c	gi|719983129|ref|XM_010252359.1	1	14.036	1	21	1264	1284	UUGACAGAAGAGAGAGAGCAC	GUGCUCUCUCUCUUCUGUCAU	Cleavage	| PREDICTED: Nelumbo nucifera squamosa promoter-binding-like protein 16 (LOC104592849), transcript variant X2, mRNA
	NNU_ahy-miR156c	gi|719983132|ref|XM_010252360.1	1	14.036	1	21	1222	1242	UUGACAGAAGAGAGAGAGCAC	GUGCUCUCUCUCUUCUGUCAU	Cleavage	| PREDICTED: Nelumbo nucifera squamosa promoter-binding-like protein 16 (LOC104592849), transcript variant X3, mRNA
	NNU_ahy-miR156c	gi|719978113|ref|XM_010250764.1	1	17.721	1	21	1422	1442	UUGACAGAAGAGAGAGAGCAC	GUGCUCUCUCUCUUCUGUCAU	Cleavage	| PREDICTED: Nelumbo nucifera squamosa promoter-binding-like protein 18 (LOC104591759), transcript variant X4, mRNA
	NNU_ahy-miR156c	gi|719978116|ref|XM_010250765.1	1	17.721	1	21	1417	1437	UUGACAGAAGAGAGAGAGCAC	GUGCUCUCUCUCUUCUGUCAU	Cleavage	| PREDICTED: Nelumbo nucifera squamosa promoter-binding-like protein 18 (LOC104591759), transcript variant X5, mRNA
	NNU_ahy-miR156c	gi|719978119|ref|XM_010250766.1	1	17.721	1	21	1354	1374	UUGACAGAAGAGAGAGAGCAC	GUGCUCUCUCUCUUCUGUCAU	Cleavage	| PREDICTED: Nelumbo nucifera squamosa promoter-binding-like protein 18 (LOC104591759), transcript variant X6, mRNA
	NNU_ahy-miR156c	gi|719975482|ref|XM_010249444.1	2.5	12.728	1	20	211	230	UUGACAGAAGAGAGAGAGCA	CUCUUUCUCUCUUCUGUCAA	Cleavage	| PREDICTED: Nelumbo nucifera protein IQ-DOMAIN 1-like (LOC104590702), transcript variant X2, mRNA
	NNU_ahy-miR156c	gi|719975497|ref|XM_010249472.1	2.5	12.473	1	20	211	230	UUGACAGAAGAGAGAGAGCA	CUCUUUCUCUCUUCUGUCAA	Cleavage	| PREDICTED: Nelumbo nucifera protein IQ-DOMAIN 1-like (LOC104590702), transcript variant X6, mRNA
	NNU_ahy-miR156c	gi|719975490|ref|XM_010249459.1	2.5	9.467	1	20	211	230	UUGACAGAAGAGAGAGAGCA	CUCUUUCUCUCUUCUGUCAA	Cleavage	| PREDICTED: Nelumbo nucifera protein IQ-DOMAIN 1-like (LOC104590702), transcript variant X4, mRNA
	NNU_ahy-miR156c	gi|719987029|ref|XM_010253578.1	2.5	18.724	1	20	1355	1374	UUGACAGAAGAGAGAGAGCA	UGUUUUUUCUCUGCUGUCAA	Cleavage	| PREDICTED: Nelumbo nucifera uncharacterized LOC104593630 (LOC104593630), transcript variant X4, mRNA
	NNU_ahy-miR156c	gi|719987018|ref|XM_010253574.1	2.5	18.724	1	20	1355	1374	UUGACAGAAGAGAGAGAGCA	UGUUUUUUCUCUGCUGUCAA	Cleavage	| PREDICTED: Nelumbo nucifera uncharacterized LOC104593630 (LOC104593630), transcript variant X1, mRNA
	NNU_ahy-miR156c	gi|719987032|ref|XM_010253579.1	2.5	18.724	1	20	1355	1374	UUGACAGAAGAGAGAGAGCA	UGUUUUUUCUCUGCUGUCAA	Cleavage	| PREDICTED: Nelumbo nucifera uncharacterized LOC104593630 (LOC104593630), transcript variant X5, mRNA
	NNU_ahy-miR156c	gi|719987021|ref|XM_010253575.1	2.5	18.724	1	20	1355	1374	UUGACAGAAGAGAGAGAGCA	UGUUUUUUCUCUGCUGUCAA	Cleavage	| PREDICTED: Nelumbo nucifera uncharacterized LOC104593630 (LOC104593630), transcript variant X2, mRNA
	NNU_ahy-miR156c	gi|719987025|ref|XM_010253577.1	2.5	18.724	1	20	1355	1374	UUGACAGAAGAGAGAGAGCA	UGUUUUUUCUCUGCUGUCAA	Cleavage	| PREDICTED: Nelumbo nucifera uncharacterized LOC104593630 (LOC104593630), transcript variant X3, mRNA
	NNU_ahy-miR156c	gi|719987036|ref|XM_010253580.1	2.5	18.724	1	20	1355	1374	UUGACAGAAGAGAGAGAGCA	UGUUUUUUCUCUGCUGUCAA	Cleavage	| PREDICTED: Nelumbo nucifera uncharacterized LOC104593630 (LOC104593630), transcript variant X6, mRNA
	NNU_ahy-miR156c	gi|719973071|ref|XM_010281030.1	3	12.407	1	20	1646	1665	UUGACAGAAGAGAGAGAGCA	UGAUUUCUUUUUUCUGUUAA	Cleavage	| PREDICTED: Nelumbo nucifera probably inactive leucine-rich repeat receptor-like protein kinase IMK2 (LOC104613280), mRNA
	NNU_ahy-miR156c	gi|719976573|ref|XM_010250277.1	3	9.777	1	20	1749	1768	UUGACAGAAGAGAGAGAGCA	UGAUUUCUUUUUUCUGUUAA	Cleavage	| PREDICTED: Nelumbo nucifera uncharacterized LOC104591445 (LOC104591445), mRNA
	NNU_ahy-miR156c	gi|719973184|ref|XM_010281367.1	3	12.191	1	20	736	755	UUGACAGAAGAGAGAGAGCA	UUCUCAUUCUCUUCUGUUAA	Cleavage	| PREDICTED: Nelumbo nucifera uncharacterized LOC104613517 (LOC104613517), transcript variant X2, mRNA
	NNU_ahy-miR156c	gi|719973188|ref|XM_010281372.1	3	12.191	1	20	736	755	UUGACAGAAGAGAGAGAGCA	UUCUCAUUCUCUUCUGUUAA	Cleavage	| PREDICTED: Nelumbo nucifera uncharacterized LOC104613517 (LOC104613517), transcript variant X3, mRNA
	NNU_ahy-miR156c	gi|719973181|ref|XM_010281362.1	3	12.191	1	20	736	755	UUGACAGAAGAGAGAGAGCA	UUCUCAUUCUCUUCUGUUAA	Cleavage	| PREDICTED: Nelumbo nucifera uncharacterized LOC104613517 (LOC104613517), transcript variant X1, mRNA
	NNU_ahy-miR156c	gi|719973194|ref|XM_010242508.1	3	12.191	1	20	736	755	UUGACAGAAGAGAGAGAGCA	UUCUCAUUCUCUUCUGUUAA	Cleavage	| PREDICTED: Nelumbo nucifera uncharacterized LOC104613517 (LOC104613517), transcript variant X5, mRNA
	NNU_ahy-miR156c	gi|719973191|ref|XM_010242501.1	3	12.191	1	20	736	755	UUGACAGAAGAGAGAGAGCA	UUCUCAUUCUCUUCUGUUAA	Cleavage	| PREDICTED: Nelumbo nucifera uncharacterized LOC104613517 (LOC104613517), transcript variant X4, mRNA
	NNU_ahy-miR156c	gi|719983156|ref|XM_010252368.1	3	10.424	1	20	915	933	UUGACAGAAGAGAGAGAGCA	UGCUUUCUCU-UUCUGUUAA	Translation	| PREDICTED: Nelumbo nucifera uncharacterized LOC104592856 (LOC104592856), mRNA
	NNU_ahy-miR156c	gi|720031555|ref|XM_010267551.1	0	20.383	1	21	971	991	UUGACAGAAGAGAGAGAGCAC	GUGCUCUCUCUCUUCUGUCAA	Cleavage	| PREDICTED: Nelumbo nucifera squamosa promoter-binding-like protein 14 (LOC104603500), mRNA
	NNU_ahy-miR156c	gi|720052365|ref|XM_010274087.1	1	12.971	1	20	696	715	UUGACAGAAGAGAGAGAGCA	UGCUCUCUCUCUUCUGUCAU	Cleavage	| PREDICTED: Nelumbo nucifera squamosa promoter-binding protein 1-like (LOC104608184), mRNA
	NNU_ahy-miR156c	gi|720042251|ref|XM_010270875.1	3	22.737	1	20	25	44	UUGACAGAAGAGAGAGAGCA	CUCUCUCUCUCUUCUGUCAC	Cleavage	| PREDICTED: Nelumbo nucifera trafficking protein particle complex subunit 12 (LOC104605919), transcript variant X2, mRNA
	NNU_ahy-miR156c	gi|720042248|ref|XM_010270871.1	3	22.737	1	20	25	44	UUGACAGAAGAGAGAGAGCA	CUCUCUCUCUCUUCUGUCAC	Cleavage	| PREDICTED: Nelumbo nucifera trafficking protein particle complex subunit 12 (LOC104605919), transcript variant X1, mRNA
	NNU_ahy-miR156c	gi|720042254|ref|XM_010270876.1	3	22.737	1	20	25	44	UUGACAGAAGAGAGAGAGCA	CUCUCUCUCUCUUCUGUCAC	Cleavage	| PREDICTED: Nelumbo nucifera trafficking protein particle complex subunit 12 (LOC104605919), transcript variant X3, mRNA
	NNU_ahy-miR156c	gi|720059683|ref|XM_010276339.1	3	17.057	1	20	295	314	UUGACAGAAGAGAGAGAGCA	UCUUCUUUUUCUUCUGUUAA	Cleavage	| PREDICTED: Nelumbo nucifera putative 1-phosphatidylinositol-3-phosphate 5-kinase FAB1C (LOC104609914), mRNA
	NNU_ahy-miR156c	gi|720033046|ref|XM_010268003.1	3	13.219	1	20	3	22	UUGACAGAAGAGAGAGAGCA	UACUUUUUCUUUUCUGUCAG	Cleavage	| PREDICTED: Nelumbo nucifera uncharacterized LOC104603842 (LOC104603842), mRNA
	NNU_ahy-miR156c	gi|720058126|ref|XM_010275884.1	3	17.77	1	20	1702	1721	UUGACAGAAGAGAGAGAGCA	UGUCCUCUCUCUACUGUUAA	Cleavage	| PREDICTED: Nelumbo nucifera uncharacterized LOC104609543 (LOC104609543), transcript variant X1, mRNA
	NNU_ahy-miR156c	gi|720058129|ref|XM_010275885.1	3	17.77	1	20	1696	1715	UUGACAGAAGAGAGAGAGCA	UGUCCUCUCUCUACUGUUAA	Cleavage	| PREDICTED: Nelumbo nucifera uncharacterized LOC104609543 (LOC104609543), transcript variant X2, mRNA
	NNU_ahy-miR156c	gi|720060591|ref|XR_737382.1	3	14.396	1	20	582	600	UUGACAGAAGAGAGAGAGCA	CGCUCUCUCUCU-CUGUCAA	Cleavage	| PREDICTED: Nelumbo nucifera uncharacterized LOC104610129 (LOC104610129), transcript variant X1, ncRNA
	NNU_ahy-miR156c	gi|720060593|ref|XR_737383.1	3	14.396	1	20	581	599	UUGACAGAAGAGAGAGAGCA	CGCUCUCUCUCU-CUGUCAA	Cleavage	| PREDICTED: Nelumbo nucifera uncharacterized LOC104610129 (LOC104610129), transcript variant X2, ncRNA
	NNU_ahy-miR156c	gi|720056757|ref|XM_010275468.1	3	9.155	1	19	1261	1280	UUGACAGA-AGAGAGAGAGC	UCUCUCUCUCUCUCUGUCAA	Translation	| PREDICTED: Nelumbo nucifera uncharacterized LOC104609213 (LOC104609213), mRNA
	NNU_ahy-miR156c	gi|720004738|ref|XM_010259128.1	0	23.119	1	21	1319	1339	UUGACAGAAGAGAGAGAGCAC	GUGCUCUCUCUCUUCUGUCAA	Cleavage	| PREDICTED: Nelumbo nucifera squamosa promoter-binding-like protein 17 (LOC104597533), mRNA
	NNU_ahy-miR156c	gi|720006383|ref|XM_010259661.1	0.5	20.494	1	21	1710	1730	UUGACAGAAGAGAGAGAGCAC	GUGCUCUCUCUCUUCUGUCAG	Cleavage	| PREDICTED: Nelumbo nucifera squamosa promoter-binding-like protein 13A (LOC104597891), transcript variant X1, mRNA
	NNU_ahy-miR156c	gi|720006386|ref|XR_735272.1	0.5	20.494	1	21	1710	1730	UUGACAGAAGAGAGAGAGCAC	GUGCUCUCUCUCUUCUGUCAG	Cleavage	| PREDICTED: Nelumbo nucifera squamosa promoter-binding-like protein 13A (LOC104597891), transcript variant X2, misc_RNA
	NNU_ahy-miR156c	gi|720006403|ref|XM_010259668.1	0.5	20.494	1	21	1687	1707	UUGACAGAAGAGAGAGAGCAC	GUGCUCUCUCUCUUCUGUCAG	Cleavage	| PREDICTED: Nelumbo nucifera squamosa promoter-binding-like protein 13A (LOC104597891), transcript variant X8, mRNA
	NNU_ahy-miR156c	gi|720006388|ref|XM_010259662.1	0.5	20.494	1	21	1677	1697	UUGACAGAAGAGAGAGAGCAC	GUGCUCUCUCUCUUCUGUCAG	Cleavage	| PREDICTED: Nelumbo nucifera squamosa promoter-binding-like protein 13A (LOC104597891), transcript variant X3, mRNA
	NNU_ahy-miR156c	gi|720006391|ref|XM_010259663.1	0.5	20.494	1	21	1629	1649	UUGACAGAAGAGAGAGAGCAC	GUGCUCUCUCUCUUCUGUCAG	Cleavage	| PREDICTED: Nelumbo nucifera squamosa promoter-binding-like protein 13A (LOC104597891), transcript variant X4, mRNA
	NNU_ahy-miR156c	gi|720006394|ref|XM_010259665.1	0.5	20.494	1	21	1580	1600	UUGACAGAAGAGAGAGAGCAC	GUGCUCUCUCUCUUCUGUCAG	Cleavage	| PREDICTED: Nelumbo nucifera squamosa promoter-binding-like protein 13A (LOC104597891), transcript variant X5, mRNA
	NNU_ahy-miR156c	gi|720006397|ref|XM_010259666.1	0.5	20.494	1	21	1547	1567	UUGACAGAAGAGAGAGAGCAC	GUGCUCUCUCUCUUCUGUCAG	Cleavage	| PREDICTED: Nelumbo nucifera squamosa promoter-binding-like protein 13A (LOC104597891), transcript variant X6, mRNA
	NNU_ahy-miR156c	gi|720006400|ref|XM_010259667.1	0.5	20.494	1	21	1499	1519	UUGACAGAAGAGAGAGAGCAC	GUGCUCUCUCUCUUCUGUCAG	Cleavage	| PREDICTED: Nelumbo nucifera squamosa promoter-binding-like protein 13A (LOC104597891), transcript variant X7, mRNA
	NNU_ahy-miR156c	gi|720009276|ref|XM_010260590.1	1	14.667	1	21	1448	1468	UUGACAGAAGAGAGAGAGCAC	GUGCUCUCUCUCUUCUGUCAU	Cleavage	| PREDICTED: Nelumbo nucifera squamosa promoter-binding-like protein 7 (LOC104598496), mRNA
	NNU_ahy-miR156c	gi|720026687|ref|XM_010266030.1	1	14.466	1	21	1580	1600	UUGACAGAAGAGAGAGAGCAC	GUGCUCUCUCUCUUCUGUCAU	Cleavage	| PREDICTED: Nelumbo nucifera squamosa promoter-binding-like protein 7 (LOC104602369), mRNA
	NNU_ahy-miR156c	gi|720013713|ref|XM_010261969.1	1	14.327	1	20	1189	1208	UUGACAGAAGAGAGAGAGCA	UGCUCUCUCUCUUCUGUCAU	Cleavage	| PREDICTED: Nelumbo nucifera squamosa promoter-binding protein 1 (LOC104599433), mRNA
	NNU_ahy-miR156c	gi|720007524|ref|XM_010260026.1	3	22.254	1	20	386	405	UUGACAGAAGAGAGAGAGCA	GGCUCUCUUUCUUCUGUCGU	Cleavage	| PREDICTED: Nelumbo nucifera granule-bound starch synthase 2, chloroplastic/amyloplastic-like (LOC104598114), mRNA
	NNU_ahy-miR156c	gi|720028718|ref|XM_010266694.1	2.5	9.857	1	20	69	88	UUGACAGAAGAGAGAGAGCA	UGUUCUCUCUCUCUUGUCGA	Cleavage	| PREDICTED: Nelumbo nucifera uncharacterized LOC104602843 (LOC104602843), mRNA
	NNU_ahy-miR156c	gi|720000342|ref|XM_010257692.1	3	7.789	1	20	5704	5723	UUGACAGAAGAGAGAGAGCA	UUUUUUUUCUUUUCUGUCAA	Cleavage	| PREDICTED: Nelumbo nucifera protein TIME FOR COFFEE-like (LOC104596504), transcript variant X1, mRNA
	NNU_ahy-miR156c	gi|720000348|ref|XM_010257694.1	3	7.789	1	20	5675	5694	UUGACAGAAGAGAGAGAGCA	UUUUUUUUCUUUUCUGUCAA	Cleavage	| PREDICTED: Nelumbo nucifera protein TIME FOR COFFEE-like (LOC104596504), transcript variant X3, mRNA
	NNU_ahy-miR156c	gi|720018335|ref|XM_010263453.1	2.5	15.963	1	21	2870	2891	UUGACAGAAGAG-AGAGAGCAC	GCGCUCUCUACUCUUCUGUCAG	Cleavage	| PREDICTED: Nelumbo nucifera nuclear pore complex protein Nup107 (LOC104600493), transcript variant X1, mRNA
	NNU_ahy-miR156c	gi|720018338|ref|XM_010263454.1	2.5	15.963	1	21	2579	2600	UUGACAGAAGAG-AGAGAGCAC	GCGCUCUCUACUCUUCUGUCAG	Cleavage	| PREDICTED: Nelumbo nucifera nuclear pore complex protein Nup107 (LOC104600493), transcript variant X2, mRNA
	NNU_ahy-miR156c	gi|720027440|ref|XM_010266273.1	3	7.196	1	19	1836	1855	UUGACAGA-AGAGAGAGAGC	UCUCUCUCUCUAUCUGUCAA	Translation	| PREDICTED: Nelumbo nucifera auxin response factor 11-like (LOC104602544), transcript variant X1, mRNA
	NNU_ahy-miR156c	gi|720002008|ref|XM_010258236.1	3	10.094	1	20	950	968	UUGACAGAAGAGAGAGAGCA	UGCUCUCUCU-UUUUGUUAA	Translation	| PREDICTED: Nelumbo nucifera uncharacterized LOC104596918 (LOC104596918), mRNA
	NNU_ahy-miR156c	gi|720022813|ref|XM_010264853.1	3	11.198	1	20	472	490	UUGACAGAAGAGAGAGAGCA	UGCUCUCUUU-UUUUGUCAA	Translation	| PREDICTED: Nelumbo nucifera uncharacterized LOC104601497 (LOC104601497), mRNA
	NNU_ahy-miR156c	gi|720072766|ref|XM_010280181.1	0	19.049	1	21	2812	2832	UUGACAGAAGAGAGAGAGCAC	GUGCUCUCUCUCUUCUGUCAA	Cleavage	| PREDICTED: Nelumbo nucifera squamosa promoter-binding-like protein 3 (LOC104612661), transcript variant X1, mRNA
	NNU_ahy-miR156c	gi|720072770|ref|XM_010280183.1	0	19.049	1	21	2724	2744	UUGACAGAAGAGAGAGAGCAC	GUGCUCUCUCUCUUCUGUCAA	Cleavage	| PREDICTED: Nelumbo nucifera squamosa promoter-binding-like protein 3 (LOC104612661), transcript variant X2, mRNA
	NNU_ahy-miR156c	gi|720072773|ref|XR_737837.1	0	19.049	1	21	2811	2831	UUGACAGAAGAGAGAGAGCAC	GUGCUCUCUCUCUUCUGUCAA	Cleavage	| PREDICTED: Nelumbo nucifera squamosa promoter-binding-like protein 3 (LOC104612661), transcript variant X3, misc_RNA
	NNU_ahy-miR156c	gi|720078029|ref|XM_010242924.1	2	16.578	1	20	1265	1284	UUGACAGAAGAGAGAGAGCA	UGCUCUUUCUGUUUUGUCAA	Translation	| PREDICTED: Nelumbo nucifera uncharacterized LOC104585894 (LOC104585894), transcript variant X1, mRNA
	NNU_ahy-miR156c	gi|720078033|ref|XM_010242925.1	2	16.578	1	20	408	427	UUGACAGAAGAGAGAGAGCA	UGCUCUUUCUGUUUUGUCAA	Translation	| PREDICTED: Nelumbo nucifera uncharacterized LOC104585894 (LOC104585894), transcript variant X2, mRNA
	NNU_ahy-miR156c	gi|720076501|ref|XR_737971.1	3	18.375	1	20	439	458	UUGACAGAAGAGAGAGAGCA	UGCUCUCUGUUUUCUGUUAC	Cleavage	| PREDICTED: Nelumbo nucifera cationic amino acid transporter 8, vacuolar-like (LOC104613495), transcript variant X1, misc_RNA
	NNU_ahy-miR156c	gi|720076506|ref|XM_010281329.1	3	18.375	1	20	439	458	UUGACAGAAGAGAGAGAGCA	UGCUCUCUGUUUUCUGUUAC	Cleavage	| PREDICTED: Nelumbo nucifera cationic amino acid transporter 8, vacuolar-like (LOC104613495), transcript variant X3, mRNA
	NNU_ahy-miR156c	gi|720076503|ref|XM_010281328.1	3	18.375	1	20	439	458	UUGACAGAAGAGAGAGAGCA	UGCUCUCUGUUUUCUGUUAC	Cleavage	| PREDICTED: Nelumbo nucifera cationic amino acid transporter 8, vacuolar-like (LOC104613495), transcript variant X2, mRNA
	NNU_ahy-miR156c	gi|720094884|ref|XM_010248201.1	3	18.247	1	20	2178	2197	UUGACAGAAGAGAGAGAGCA	UGCUUUCUUGUUUCUGUUAA	Translation	| PREDICTED: Nelumbo nucifera probable LRR receptor-like serine/threonine-protein kinase At3g47570 (LOC104589768), mRNA
	NNU_ahy-miR156c	gi|720072302|ref|XM_010280024.1	3	8.961	1	20	15	34	UUGACAGAAGAGAGAGAGCA	UUUUCUUUCUUUUUUGUCAA	Cleavage	| PREDICTED: Nelumbo nucifera protein STRUBBELIG-RECEPTOR FAMILY 3 (LOC104612576), transcript variant X4, mRNA
	NNU_ahy-miR156c	gi|720065069|ref|XM_010277856.1	3	9.808	1	20	124	143	UUGACAGAAGAGAGAGAGCA	UAUUCUCUCUUUUUUGUUAA	Cleavage	| PREDICTED: Nelumbo nucifera cysteine-rich and transmembrane domain-containing protein A-like (LOC104610978), mRNA
NNU_ahy-miR159	40
	NNU_ahy-miR159	gi|719986926|ref|XM_010253553.1	3	20.252	1	21	1143	1163	UUUGGAUUGAAGGGAGCUCUA	UGGAGCUCCCUUCACUCCAAU	Cleavage	| PREDICTED: Nelumbo nucifera transcription factor GAMYB (LOC104593612), transcript variant X2, mRNA
	NNU_ahy-miR159	gi|719986922|ref|XM_010253552.1	3	20.252	1	21	1259	1279	UUUGGAUUGAAGGGAGCUCUA	UGGAGCUCCCUUCACUCCAAU	Cleavage	| PREDICTED: Nelumbo nucifera transcription factor GAMYB (LOC104593612), transcript variant X1, mRNA
	NNU_ahy-miR159	gi|719986930|ref|XM_010253554.1	3	20.252	1	21	1352	1372	UUUGGAUUGAAGGGAGCUCUA	UGGAGCUCCCUUCACUCCAAU	Cleavage	| PREDICTED: Nelumbo nucifera transcription factor GAMYB (LOC104593612), transcript variant X3, mRNA
	NNU_ahy-miR159	gi|719964824|ref|XM_010256265.1	3	15.697	1	21	58	78	UUUGGAUUGAAGGGAGCUCUA	UAGAGUUCCCUUCUAUUUAGA	Cleavage	| PREDICTED: Nelumbo nucifera pentatricopeptide repeat-containing protein At3g16010 (LOC104595489), transcript variant X5, mRNA
	NNU_ahy-miR159	gi|719964815|ref|XM_010256240.1	3	14.712	1	21	85	105	UUUGGAUUGAAGGGAGCUCUA	UAGAGUUCCCUUCUAUUUAGA	Cleavage	| PREDICTED: Nelumbo nucifera pentatricopeptide repeat-containing protein At3g16010 (LOC104595489), transcript variant X2, mRNA
	NNU_ahy-miR159	gi|719964821|ref|XM_010256257.1	3	15.618	1	21	182	202	UUUGGAUUGAAGGGAGCUCUA	UAGAGUUCCCUUCUAUUUAGA	Cleavage	| PREDICTED: Nelumbo nucifera pentatricopeptide repeat-containing protein At3g16010 (LOC104595489), transcript variant X4, mRNA
	NNU_ahy-miR159	gi|719964818|ref|XM_010256249.1	3	14.919	1	21	197	217	UUUGGAUUGAAGGGAGCUCUA	UAGAGUUCCCUUCUAUUUAGA	Cleavage	| PREDICTED: Nelumbo nucifera pentatricopeptide repeat-containing protein At3g16010 (LOC104595489), transcript variant X3, mRNA
	NNU_ahy-miR159	gi|719964813|ref|XM_010256231.1	3	15.577	1	21	719	739	UUUGGAUUGAAGGGAGCUCUA	UAGAGUUCCCUUCUAUUUAGA	Cleavage	| PREDICTED: Nelumbo nucifera pentatricopeptide repeat-containing protein At3g16010 (LOC104595489), transcript variant X1, mRNA
	NNU_ahy-miR159	gi|719968084|ref|XR_735992.1	3	19.273	1	20	54	73	UUUGGAUUGAAGGGAGCUCU	GGAGCUCCAUUCAGUCCAAU	Cleavage	| PREDICTED: Nelumbo nucifera uncharacterized LOC104601917 (LOC104601917), ncRNA
	NNU_ahy-miR159	gi|719983132|ref|XM_010252360.1	3	14.1	1	20	68	87	UUUGGAUUGAAGGGAGCUCU	AGAUUUCUCUUCAGUUCAAA	Cleavage	| PREDICTED: Nelumbo nucifera squamosa promoter-binding-like protein 16 (LOC104592849), transcript variant X3, mRNA
	NNU_ahy-miR159	gi|719993358|ref|XM_010255561.1	3	16.153	1	20	1412	1431	UUUGGAUUGAAGGGAGCUCU	AGAGUUGCCUUUAGUUCAAA	Cleavage	| PREDICTED: Nelumbo nucifera uncharacterized LOC104595017 (LOC104595017), mRNA
	NNU_ahy-miR159	gi|719993362|ref|XM_010255562.1	3	16.153	1	20	1412	1431	UUUGGAUUGAAGGGAGCUCU	AGAGUUGCCUUUAGUUCAAA	Cleavage	| PREDICTED: Nelumbo nucifera uncharacterized LOC104595018 (LOC104595018), mRNA
	NNU_ahy-miR159	gi|719973999|ref|XM_010245414.1	3	13.163	1	20	568	588	UUUGGAUUGAAGG-GAGCUCU	AGAGCUCACCUUCAAUUCGAA	Cleavage	| PREDICTED: Nelumbo nucifera flocculation protein FLO11-like (LOC104587695), transcript variant X2, mRNA
	NNU_ahy-miR159	gi|719973995|ref|XM_010245409.1	3	13.163	1	20	568	588	UUUGGAUUGAAGG-GAGCUCU	AGAGCUCACCUUCAAUUCGAA	Cleavage	| PREDICTED: Nelumbo nucifera flocculation protein FLO11-like (LOC104587695), transcript variant X1, mRNA
	NNU_ahy-miR159	gi|719992369|ref|XM_010255245.1	3	12.482	1	21	867	887	UUUGGAUUGAAGGGAGCUCUA	UAGAGCCACCUUCUAUCCAAA	Cleavage	| PREDICTED: Nelumbo nucifera uncharacterized LOC104594775 (LOC104594775), mRNA
	NNU_ahy-miR159	gi|720041451|ref|XM_010270609.1	1	19.313	1	20	604	623	UUUGGAUUGAAGGGAGCUCU	AGAGCUCUCUUCAAUUCAAA	Cleavage	| PREDICTED: Nelumbo nucifera uncharacterized LOC104605726 (LOC104605726), mRNA
	NNU_ahy-miR159	gi|720034528|ref|XM_010268443.1	3	21.107	1	21	1127	1147	UUUGGAUUGAAGGGAGCUCUA	UGGAGCUCCCUUCACUCCAAU	Cleavage	| PREDICTED: Nelumbo nucifera transcription factor GAMYB-like (LOC104604178), transcript variant X4, mRNA
	NNU_ahy-miR159	gi|720034525|ref|XM_010268442.1	3	21.107	1	21	1393	1413	UUUGGAUUGAAGGGAGCUCUA	UGGAGCUCCCUUCACUCCAAU	Cleavage	| PREDICTED: Nelumbo nucifera transcription factor GAMYB-like (LOC104604178), transcript variant X3, mRNA
	NNU_ahy-miR159	gi|720034531|ref|XM_010268444.1	3	21.107	1	21	2278	2298	UUUGGAUUGAAGGGAGCUCUA	UGGAGCUCCCUUCACUCCAAU	Cleavage	| PREDICTED: Nelumbo nucifera transcription factor GAMYB-like (LOC104604178), transcript variant X5, mRNA
	NNU_ahy-miR159	gi|720034521|ref|XM_010268441.1	3	21.107	1	21	2098	2118	UUUGGAUUGAAGGGAGCUCUA	UGGAGCUCCCUUCACUCCAAU	Cleavage	| PREDICTED: Nelumbo nucifera transcription factor GAMYB-like (LOC104604178), transcript variant X2, mRNA
	NNU_ahy-miR159	gi|720034518|ref|XM_010268440.1	3	21.107	1	21	2278	2298	UUUGGAUUGAAGGGAGCUCUA	UGGAGCUCCCUUCACUCCAAU	Cleavage	| PREDICTED: Nelumbo nucifera transcription factor GAMYB-like (LOC104604178), transcript variant X1, mRNA
	NNU_ahy-miR159	gi|720031844|ref|XR_736243.1	3	9.266	1	20	2058	2077	UUUGGAUUGAAGGGAGCUCU	UUCGCUCCCUUCAAUCCAAA	Cleavage	| PREDICTED: Nelumbo nucifera uncharacterized LOC104603564 (LOC104603564), ncRNA
	NNU_ahy-miR159	gi|720020550|ref|XR_735802.1	1.5	17.25	1	20	840	859	UUUGGAUUGAAGGGAGCUCU	AGAGCUUCUUUCAAUUCAAA	Cleavage	| PREDICTED: Nelumbo nucifera histone-lysine N-methyltransferase SUVR2-like (LOC104600961), transcript variant X4, misc_RNA
	NNU_ahy-miR159	gi|720020542|ref|XM_010264134.1	1.5	17.25	1	20	784	803	UUUGGAUUGAAGGGAGCUCU	AGAGCUUCUUUCAAUUCAAA	Cleavage	| PREDICTED: Nelumbo nucifera histone-lysine N-methyltransferase SUVR2-like (LOC104600961), transcript variant X2, mRNA
	NNU_ahy-miR159	gi|720020545|ref|XM_010264135.1	1.5	17.25	1	20	837	856	UUUGGAUUGAAGGGAGCUCU	AGAGCUUCUUUCAAUUCAAA	Cleavage	| PREDICTED: Nelumbo nucifera histone-lysine N-methyltransferase SUVR2-like (LOC104600961), transcript variant X3, mRNA
	NNU_ahy-miR159	gi|720020539|ref|XM_010264133.1	1.5	17.25	1	20	840	859	UUUGGAUUGAAGGGAGCUCU	AGAGCUUCUUUCAAUUCAAA	Cleavage	| PREDICTED: Nelumbo nucifera histone-lysine N-methyltransferase SUVR2-like (LOC104600961), transcript variant X1, mRNA
	NNU_ahy-miR159	gi|720017213|ref|XM_010263095.1	3	16.676	1	20	977	996	UUUGGAUUGAAGGGAGCUCU	GGAGCUCCCAUCAAUGCAAA	Translation	| PREDICTED: Nelumbo nucifera uncharacterized LOC104600240 (LOC104600240), transcript variant X2, mRNA
	NNU_ahy-miR159	gi|720017210|ref|XM_010263094.1	3	16.676	1	20	1271	1290	UUUGGAUUGAAGGGAGCUCU	GGAGCUCCCAUCAAUGCAAA	Translation	| PREDICTED: Nelumbo nucifera uncharacterized LOC104600240 (LOC104600240), transcript variant X1, mRNA
	NNU_ahy-miR159	gi|720070873|ref|XM_010279584.1	1	18.952	1	20	764	783	UUUGGAUUGAAGGGAGCUCU	AGAGCUCUCUUCAAUUCAAA	Cleavage	| PREDICTED: Nelumbo nucifera uncharacterized LOC104612234 (LOC104612234), mRNA
	NNU_ahy-miR159	gi|720064985|ref|XM_010277826.1	3	14.676	1	21	1185	1205	UUUGGAUUGAAGGGAGCUCUA	UGGAGCUCCCUUCAAGCCAAU	Cleavage	| PREDICTED: Nelumbo nucifera myb-related protein B-like (LOC104610953), mRNA
	NNU_ahy-miR159	gi|720073297|ref|XM_010280356.1	3	18.525	1	21	1129	1149	UUUGGAUUGAAGGGAGCUCUA	UGGAGCUCCCUUCAAGCCAAC	Cleavage	| PREDICTED: Nelumbo nucifera uncharacterized LOC104612781 (LOC104612781), mRNA
	NNU_ahy-miR159	gi|720070369|ref|XR_737771.1	3	20.755	1	21	1180	1200	UUUGGAUUGAAGGGAGCUCUA	UGGAGCCCCCUUCAAACCAAA	Cleavage	| PREDICTED: Nelumbo nucifera uncharacterized LOC104612101 (LOC104612101), transcript variant X2, misc_RNA
	NNU_ahy-miR159	gi|720070375|ref|XR_737774.1	3	20.755	1	21	1180	1200	UUUGGAUUGAAGGGAGCUCUA	UGGAGCCCCCUUCAAACCAAA	Cleavage	| PREDICTED: Nelumbo nucifera uncharacterized LOC104612101 (LOC104612101), transcript variant X5, misc_RNA
	NNU_ahy-miR159	gi|720070371|ref|XR_737772.1	3	20.755	1	21	1180	1200	UUUGGAUUGAAGGGAGCUCUA	UGGAGCCCCCUUCAAACCAAA	Cleavage	| PREDICTED: Nelumbo nucifera uncharacterized LOC104612101 (LOC104612101), transcript variant X3, misc_RNA
	NNU_ahy-miR159	gi|720070373|ref|XR_737773.1	3	20.755	1	21	1180	1200	UUUGGAUUGAAGGGAGCUCUA	UGGAGCCCCCUUCAAACCAAA	Cleavage	| PREDICTED: Nelumbo nucifera uncharacterized LOC104612101 (LOC104612101), transcript variant X4, misc_RNA
	NNU_ahy-miR159	gi|720074931|ref|XM_010280874.1	3	11.425	1	21	1231	1251	UUUGGAUUGAAGGGAGCUCUA	UGGAGCCCCCUUCAAACCAAA	Cleavage	| PREDICTED: Nelumbo nucifera uncharacterized LOC104613161 (LOC104613161), transcript variant X1, mRNA
	NNU_ahy-miR159	gi|720074934|ref|XM_010280875.1	3	11.425	1	21	1133	1153	UUUGGAUUGAAGGGAGCUCUA	UGGAGCCCCCUUCAAACCAAA	Cleavage	| PREDICTED: Nelumbo nucifera uncharacterized LOC104613161 (LOC104613161), transcript variant X2, mRNA
	NNU_ahy-miR159	gi|720070366|ref|XM_010279418.1	3	20.755	1	21	1180	1200	UUUGGAUUGAAGGGAGCUCUA	UGGAGCCCCCUUCAAACCAAA	Cleavage	| PREDICTED: Nelumbo nucifera uncharacterized LOC104612101 (LOC104612101), transcript variant X1, mRNA
	NNU_ahy-miR159	gi|720090310|ref|XM_010246753.1	3	11.099	1	20	392	411	UUUGGAUUGAAGGGAGCUCU	UGAGUUCCUUUCAAUUUAAA	Cleavage	| PREDICTED: Nelumbo nucifera uncharacterized LOC104588713 (LOC104588713), mRNA
	NNU_ahy-miR159	gi|720095515|ref|XM_010248404.1	3	13.362	1	20	457	476	UUUGGAUUGAAGGGAGCUCU	AGAGAUCUUUUUAAUUCAAA	Cleavage	| PREDICTED: Nelumbo nucifera uncharacterized LOC104589925 (LOC104589925), mRNA
NNU_ahy-miR160-5p	3
	NNU_ahy-miR160-5p	gi|720070261|ref|XM_010279374.1	1	20.797	1	21	1508	1528	UGCCUGGCUCCCUGAAUGCCA	UGGCAUGCAGGGAGCCAGGCA	Cleavage	| PREDICTED: Nelumbo nucifera auxin response factor 17-like (LOC104612061), transcript variant X1, mRNA
	NNU_ahy-miR160-5p	gi|720090340|ref|XM_010246762.1	1	17.188	1	21	1573	1593	UGCCUGGCUCCCUGAAUGCCA	UGGCAUGCAGGGAGCCAGGCA	Cleavage	| PREDICTED: Nelumbo nucifera auxin response factor 17-like (LOC104588718), mRNA
	NNU_ahy-miR160-5p	gi|720070265|ref|XR_737769.1	1	20.797	1	21	1509	1529	UGCCUGGCUCCCUGAAUGCCA	UGGCAUGCAGGGAGCCAGGCA	Cleavage	| PREDICTED: Nelumbo nucifera auxin response factor 17-like (LOC104612061), transcript variant X2, misc_RNA
NNU_ahy-miR167-3p	7
	NNU_ahy-miR167-3p	gi|719968897|ref|XM_010268495.1	2.5	21.876	1	20	4665	4684	AGAUCAUGUGGCAGUUUCAC	GGGGAUCUGCCACAUGAUCU	Cleavage	| PREDICTED: Nelumbo nucifera putative uncharacterized protein At4g01020, chloroplastic (LOC104604222), mRNA
	NNU_ahy-miR167-3p	gi|720009495|ref|XM_010260652.1	3	16.279	1	20	323	342	AGAUCAUGUGGCAGUUUCAC	GAGAAACUGGUAUAUGAUCU	Translation	| PREDICTED: Nelumbo nucifera luc7-like protein 3 (LOC104598532), transcript variant X5, mRNA
	NNU_ahy-miR167-3p	gi|720009489|ref|XM_010260651.1	3	18.096	1	20	753	772	AGAUCAUGUGGCAGUUUCAC	GAGAAACUGGUAUAUGAUCU	Translation	| PREDICTED: Nelumbo nucifera luc7-like protein 3 (LOC104598532), transcript variant X3, mRNA
	NNU_ahy-miR167-3p	gi|720009484|ref|XM_010260650.1	3	18.096	1	20	753	772	AGAUCAUGUGGCAGUUUCAC	GAGAAACUGGUAUAUGAUCU	Translation	| PREDICTED: Nelumbo nucifera luc7-like protein 3 (LOC104598532), transcript variant X1, mRNA
	NNU_ahy-miR167-3p	gi|720009492|ref|XR_735394.1	3	18.096	1	20	753	772	AGAUCAUGUGGCAGUUUCAC	GAGAAACUGGUAUAUGAUCU	Translation	| PREDICTED: Nelumbo nucifera luc7-like protein 3 (LOC104598532), transcript variant X4, misc_RNA
	NNU_ahy-miR167-3p	gi|720009487|ref|XR_735393.1	3	18.096	1	20	753	772	AGAUCAUGUGGCAGUUUCAC	GAGAAACUGGUAUAUGAUCU	Translation	| PREDICTED: Nelumbo nucifera luc7-like protein 3 (LOC104598532), transcript variant X2, misc_RNA
	NNU_ahy-miR167-3p	gi|720074712|ref|XM_010280802.1	2.5	15.514	1	20	1044	1063	AGAUCAUGUGGCAGUUUCAC	GUUAAGCUGUCAUAUGAUCU	Cleavage	| PREDICTED: Nelumbo nucifera protein DJ-1 homolog B-like (LOC104613106), mRNA
NNU_ahy-miR167-5p	5
	NNU_ahy-miR167-5p	gi|719985989|ref|XM_010253262.1	3	21.894	1	21	582	602	UGAAGCUGCCAGCAUGAUCUU	GAGAUCCUGUUGGCGGCUUCU	Cleavage	| PREDICTED: Nelumbo nucifera transcription factor IIIB 90 kDa subunit (LOC104593430), mRNA
	NNU_ahy-miR167-5p	gi|720035301|ref|XM_010268695.1	2.5	18.537	1	21	373	393	UGAAGCUGCCAGCAUGAUCUU	AAGCUGAUGCUGGUAGCUUCA	Cleavage	| PREDICTED: Nelumbo nucifera K(+) efflux antiporter 4-like (LOC104604395), transcript variant X2, mRNA
	NNU_ahy-miR167-5p	gi|720035298|ref|XM_010268694.1	2.5	18.537	1	21	373	393	UGAAGCUGCCAGCAUGAUCUU	AAGCUGAUGCUGGUAGCUUCA	Cleavage	| PREDICTED: Nelumbo nucifera K(+) efflux antiporter 4-like (LOC104604395), transcript variant X1, mRNA
	NNU_ahy-miR167-5p	gi|720033854|ref|XM_010268253.1	3	21.051	1	21	2240	2260	UGAAGCUGCCAGCAUGAUCUU	GAGAAUAUGUUGGCAGCUUUG	Cleavage	| PREDICTED: Nelumbo nucifera soluble starch synthase 1, chloroplastic/amyloplastic (LOC104604037), mRNA
	NNU_ahy-miR167-5p	gi|720042162|ref|XM_010270846.1	3	18.876	1	21	1353	1373	UGAAGCUGCCAGCAUGAUCUU	GAAAUCAUCCUGGAAGCUUCA	Cleavage	| PREDICTED: Nelumbo nucifera aminotransferase ALD1-like (LOC104605897), mRNA
NNU_ahy-miR394	18
	NNU_ahy-miR394	gi|719978015|ref|XM_010250731.1	1	16.572	1	20	1206	1225	UUGGCAUUCUGUCCACCUCC	GGAGGUUGACAGAAUGCCAA	Cleavage	| PREDICTED: Nelumbo nucifera F-box only protein 6-like (LOC104591738), transcript variant X1, mRNA
	NNU_ahy-miR394	gi|719978018|ref|XM_010250733.1	1	16.572	1	20	1257	1276	UUGGCAUUCUGUCCACCUCC	GGAGGUUGACAGAAUGCCAA	Cleavage	| PREDICTED: Nelumbo nucifera F-box only protein 6-like (LOC104591738), transcript variant X2, mRNA
	NNU_ahy-miR394	gi|719983268|ref|XM_010252402.1	1	17.161	1	20	1060	1079	UUGGCAUUCUGUCCACCUCC	GGAGGUUGACAGAAUGCCAA	Cleavage	| PREDICTED: Nelumbo nucifera F-box only protein 6-like (LOC104592877), transcript variant X2, mRNA
	NNU_ahy-miR394	gi|719983264|ref|XM_010252401.1	1	17.161	1	20	1225	1244	UUGGCAUUCUGUCCACCUCC	GGAGGUUGACAGAAUGCCAA	Cleavage	| PREDICTED: Nelumbo nucifera F-box only protein 6-like (LOC104592877), transcript variant X1, mRNA
	NNU_ahy-miR394	gi|720063797|ref|XM_010277449.1	1.5	16.718	1	20	437	456	UUGGCAUUCUGUCCACCUCC	GGAGGUGGACAAGAUGCCAA	Translation	| PREDICTED: Nelumbo nucifera uncharacterized LOC104610705 (LOC104610705), transcript variant X2, mRNA
	NNU_ahy-miR394	gi|720063801|ref|XM_010277450.1	1.5	16.718	1	20	706	725	UUGGCAUUCUGUCCACCUCC	GGAGGUGGACAAGAUGCCAA	Translation	| PREDICTED: Nelumbo nucifera uncharacterized LOC104610705 (LOC104610705), transcript variant X3, mRNA
	NNU_ahy-miR394	gi|720058431|ref|XM_010275980.1	2.5	24.602	1	20	358	377	UUGGCAUUCUGUCCACCUCC	GGAGGUGGAAAUGAUGCCAA	Translation	| PREDICTED: Nelumbo nucifera uncharacterized LOC104609607 (LOC104609607), mRNA
	NNU_ahy-miR394	gi|720038144|ref|XM_010269591.1	3	17.595	1	20	2473	2492	UUGGCAUUCUGUCCACCUCC	GGAGGUGGUUAUAAUGUCAA	Translation	| PREDICTED: Nelumbo nucifera uncharacterized LOC104604997 (LOC104604997), mRNA
	NNU_ahy-miR394	gi|720028962|ref|XM_010266770.1	2.5	18.074	1	20	1054	1073	UUGGCAUUCUGUCCACCUCC	GGGCGUGGACAGAAUGUCGA	Cleavage	| PREDICTED: Nelumbo nucifera probable receptor-like protein kinase At1g67000 (LOC104602908), mRNA
	NNU_ahy-miR394	gi|719998814|ref|XM_010257217.1	3	18.928	1	20	1124	1143	UUGGCAUUCUGUCCACCUCC	GGAGAUGGACAGAAUUCUAA	Cleavage	| PREDICTED: Nelumbo nucifera probable methyltransferase PMT15 (LOC104596166), transcript variant X2, mRNA
	NNU_ahy-miR394	gi|719998811|ref|XM_010257216.1	3	18.928	1	20	2211	2230	UUGGCAUUCUGUCCACCUCC	GGAGAUGGACAGAAUUCUAA	Cleavage	| PREDICTED: Nelumbo nucifera probable methyltransferase PMT15 (LOC104596166), transcript variant X1, mRNA
	NNU_ahy-miR394	gi|720016218|ref|XM_010262786.1	3	22.407	1	20	1330	1350	UUGGCAU-UCUGUCCACCUCC	GGAGGUGGACAGAGAUGCCAU	Cleavage	| PREDICTED: Nelumbo nucifera uncharacterized LOC104599999 (LOC104599999), mRNA
	NNU_ahy-miR394	gi|720021491|ref|XM_010264442.1	3	18.93	1	20	225	244	UUGGCAUUCUGUCCACCUCC	GGAAGUCGAUGGAAUGCCAA	Cleavage	| PREDICTED: Nelumbo nucifera uncharacterized LOC104601191 (LOC104601191), transcript variant X2, mRNA
	NNU_ahy-miR394	gi|720021494|ref|XM_010264443.1	3	18.422	1	20	237	256	UUGGCAUUCUGUCCACCUCC	GGAAGUCGAUGGAAUGCCAA	Cleavage	| PREDICTED: Nelumbo nucifera uncharacterized LOC104601191 (LOC104601191), transcript variant X3, mRNA
	NNU_ahy-miR394	gi|720021488|ref|XM_010264441.1	3	17.699	1	20	303	322	UUGGCAUUCUGUCCACCUCC	GGAAGUCGAUGGAAUGCCAA	Cleavage	| PREDICTED: Nelumbo nucifera uncharacterized LOC104601191 (LOC104601191), transcript variant X1, mRNA
	NNU_ahy-miR394	gi|720011241|ref|XM_010261200.1	3	17.238	1	20	2428	2447	UUGGCAUUCUGUCCACCUCC	GGAGCUGGACAAAGUGCUAA	Translation	| PREDICTED: Nelumbo nucifera glyoxysomal fatty acid beta-oxidation multifunctional protein MFP-a (LOC104598910), mRNA
	NNU_ahy-miR394	gi|720021686|ref|XM_010264499.1	3	15.258	1	20	1803	1822	UUGGCAUUCUGUCCACCUCC	GGAGGCAGAGAGAAUGCCAA	Translation	| PREDICTED: Nelumbo nucifera uncharacterized LOC104601232 (LOC104601232), mRNA
	NNU_ahy-miR394	gi|720072984|ref|XM_010280257.1	3	17.487	1	20	1822	1841	UUGGCAUUCUGUCCACCUCC	GGAGAUGGACAGAAUUCUAA	Cleavage	| PREDICTED: Nelumbo nucifera probable methyltransferase PMT15 (LOC104612715), mRNA
NNU_ahy-miR398	8
	NNU_ahy-miR398	gi|719973270|ref|XM_010242716.1	3	22.581	1	20	153	172	UGUGUUCUCAGGUCACCCCU	AGGGGUGUUCUGAGAUCACA	Cleavage	| PREDICTED: Nelumbo nucifera superoxide dismutase [Cu-Zn] (LOC104585738), transcript variant X1, mRNA
	NNU_ahy-miR398	gi|719964894|ref|XM_010256480.1	3	17.268	1	20	757	775	UGUGUUCUCAGGUCACCCCU	AGGGAUGAC-UGAGAACACA	Translation	| PREDICTED: Nelumbo nucifera LIM domain-containing protein WLIM1-like (LOC104595649), mRNA
	NNU_ahy-miR398	gi|720051268|ref|XM_010273734.1	2	21.027	1	20	717	735	UGUGUUCUCAGGUCACCCCU	AGGGGUGAC-UGAGAACACA	Translation	| PREDICTED: Nelumbo nucifera LIM domain-containing protein WLIM1-like (LOC104607941), transcript variant X1, mRNA
	NNU_ahy-miR398	gi|720050190|ref|XM_010273388.1	3	23.126	1	20	1021	1040	UGUGUUCUCAGGUCACCCCU	AGGGGGGAUUGGAGAACACA	Translation	| PREDICTED: Nelumbo nucifera protein TRANSPARENT TESTA 1-like (LOC104607695), mRNA
	NNU_ahy-miR398	gi|720033041|ref|XM_010268002.1	3	21.126	1	20	4237	4256	UGUGUUCUCAGGUCACCCCU	AGGGCUGAAUUGAGAGCACA	Cleavage	| PREDICTED: Nelumbo nucifera myosin-4 (LOC104603839), mRNA
	NNU_ahy-miR398	gi|720067623|ref|XM_010278550.1	3	22.461	1	20	126	145	UGUGUUCUCAGGUCACCCCU	AGGGGUGGCCUGGGGAUACU	Cleavage	| PREDICTED: Nelumbo nucifera B3 domain-containing protein Os04g0386900-like (LOC104611476), transcript variant X2, mRNA
	NNU_ahy-miR398	gi|720067620|ref|XM_010278549.1	3	22.013	1	20	127	146	UGUGUUCUCAGGUCACCCCU	AGGGGUGGCCUGGGGAUACU	Cleavage	| PREDICTED: Nelumbo nucifera B3 domain-containing protein Os04g0386900-like (LOC104611476), transcript variant X1, mRNA
	NNU_ahy-miR398	gi|720096251|ref|XM_010248625.1	3	22.917	1	20	929	948	UGUGUUCUCAGGUCACCCCU	AGGGGUGACUGGAGAACCCA	Translation	| PREDICTED: Nelumbo nucifera protein TRANSPARENT TESTA 1-like (LOC104590092), mRNA
NNU_ahy-miR408-3p	6
	NNU_ahy-miR408-3p	gi|719973659|ref|XM_010244036.1	0	7.442	1	21	1409	1429	AUGCACUGCCUCUUCCCUGGC	GCCAGGGAAGAGGCAGUGCAU	Cleavage	| PREDICTED: Nelumbo nucifera mavicyanin-like (LOC104586720), mRNA
	NNU_ahy-miR408-3p	gi|719986449|ref|XM_010253398.1	3	19.984	1	20	891	910	AUGCACUGCCUCUUCCCUGG	GAAGGGAAGAGGCAGUGCAC	Cleavage	| PREDICTED: Nelumbo nucifera L-ascorbate oxidase-like (LOC104593517), mRNA
	NNU_ahy-miR408-3p	gi|719969366|ref|XM_010269915.1	3	23.381	1	20	570	588	AUGCACUGCCUCUUCCCUGG	CCAGGGA-GAGGCAGUGCAG	Cleavage	| PREDICTED: Nelumbo nucifera naringenin,2-oxoglutarate 3-dioxygenase-like (LOC104605233), mRNA
	NNU_ahy-miR408-3p	gi|720062340|ref|XM_010277165.1	1	23.53	1	21	664	684	AUGCACUGCCUCUUCCCUGGC	GCUAGGGGAGAGGCAGUGCAU	Cleavage	| PREDICTED: Nelumbo nucifera uclacyanin-3-like (LOC104610511), mRNA
	NNU_ahy-miR408-3p	gi|720081793|ref|XM_010244092.1	2.5	19.603	1	20	2675	2694	AUGCACUGCCUCUUCCCUGG	CCAUGGAAGAGGCAGAGCAU	Cleavage	| PREDICTED: Nelumbo nucifera ABC transporter A family member 7-like (LOC104586759), mRNA
	NNU_ahy-miR408-3p	gi|720066517|ref|XM_010278244.1	3	22.943	1	20	1632	1651	AUGCACUGCCUCUUCCCUGG	CCAGGGCAGAGUUGGUGCAU	Translation	| PREDICTED: Nelumbo nucifera G8 domain-containing protein DDB_G0286311-like (LOC104611261), mRNA
NNU_aly-miR156a-3p	12
	NNU_aly-miR156a-3p	gi|719976714|ref|XM_010250323.1	3	20.144	1	21	71	91	GCUCACUGCUCUUUCUGUCAG	UUGAAAGGAGGACCAGUGAGC	Translation	| PREDICTED: Nelumbo nucifera uncharacterized LOC104591480 (LOC104591480), mRNA
	NNU_aly-miR156a-3p	gi|719979350|ref|XM_010251142.1	3	14.014	1	19	200	219	GCUCACUGCUCUU-UCUGUC	AACAGAGAAGAGCAGUGAGC	Cleavage	| PREDICTED: Nelumbo nucifera transcription repressor OFP8-like (LOC104591994), mRNA
	NNU_aly-miR156a-3p	gi|720062059|ref|XM_010277078.1	3	22.548	1	21	1600	1620	GCUCACUGCUCUUUCUGUCAG	UUGCCAGGAAGGGUGGUGAGC	Cleavage	| PREDICTED: Nelumbo nucifera ceramide kinase-like (LOC104610459), transcript variant X3, mRNA
	NNU_aly-miR156a-3p	gi|720062055|ref|XM_010277077.1	3	22.548	1	21	2251	2271	GCUCACUGCUCUUUCUGUCAG	UUGCCAGGAAGGGUGGUGAGC	Cleavage	| PREDICTED: Nelumbo nucifera ceramide kinase-like (LOC104610459), transcript variant X2, mRNA
	NNU_aly-miR156a-3p	gi|720062051|ref|XM_010277076.1	3	22.548	1	21	2269	2289	GCUCACUGCUCUUUCUGUCAG	UUGCCAGGAAGGGUGGUGAGC	Cleavage	| PREDICTED: Nelumbo nucifera ceramide kinase-like (LOC104610459), transcript variant X1, mRNA
	NNU_aly-miR156a-3p	gi|720045302|ref|XM_010271860.1	3	14.79	1	21	1850	1870	GCUCACUGCUCUUUCUGUCAG	UUGGAAGGAAAAGCAGUGAGC	Translation	| PREDICTED: Nelumbo nucifera BTB/POZ domain-containing protein At5g48130 (LOC104606584), mRNA
	NNU_aly-miR156a-3p	gi|720022893|ref|XM_010264879.1	2.5	14.385	1	20	14	33	GCUCACUGCUCUUUCUGUCA	UGGCAGAAACAGUGGUGAGC	Translation	| PREDICTED: Nelumbo nucifera disease resistance protein RPM1-like (LOC104601526), mRNA
	NNU_aly-miR156a-3p	gi|720096452|ref|XM_010248689.1	3	22.773	1	22	321	342	GCUCACUGCUCUUUCUGUCAGA	UUUGAUGGAAGGGGCAGUGAGG	Cleavage	| PREDICTED: Nelumbo nucifera uncharacterized LOC104590144 (LOC104590144), mRNA
	NNU_aly-miR156a-3p	gi|720070634|ref|XM_010279506.1	2.5	15.367	1	21	42	62	GCUCACUGCUCUUUCUGUCAG	CGGAUAGAGAGAGUAGUGAGC	Cleavage	| PREDICTED: Nelumbo nucifera probable dimethyladenosine transferase (LOC104612178), transcript variant X3, mRNA
	NNU_aly-miR156a-3p	gi|720070631|ref|XM_010279505.1	2.5	15.473	1	21	43	63	GCUCACUGCUCUUUCUGUCAG	CGGAUAGAGAGAGUAGUGAGC	Cleavage	| PREDICTED: Nelumbo nucifera probable dimethyladenosine transferase (LOC104612178), transcript variant X2, mRNA
	NNU_aly-miR156a-3p	gi|720070627|ref|XM_010279504.1	2.5	15.343	1	21	44	64	GCUCACUGCUCUUUCUGUCAG	CGGAUAGAGAGAGUAGUGAGC	Cleavage	| PREDICTED: Nelumbo nucifera probable dimethyladenosine transferase (LOC104612178), transcript variant X1, mRNA
	NNU_aly-miR156a-3p	gi|720092230|ref|XM_010247368.1	3	16.686	1	21	35	55	GCUCACUGCUCUUUCUGUCAG	CCGAGAGAACGAGCAGUGAGC	Cleavage	| PREDICTED: Nelumbo nucifera uncharacterized LOC104589151 (LOC104589151), transcript variant X1, mRNA
NNU_aly-miR156b-3p	15
	NNU_aly-miR156b-3p	gi|720062059|ref|XM_010277078.1	3	22.548	1	22	1599	1620	GCUCACCUCUCUUUCUGUCAGU	GUUGCCAGGAAGGGUGGUGAGC	Cleavage	| PREDICTED: Nelumbo nucifera ceramide kinase-like (LOC104610459), transcript variant X3, mRNA
	NNU_aly-miR156b-3p	gi|720062055|ref|XM_010277077.1	3	22.548	1	22	2250	2271	GCUCACCUCUCUUUCUGUCAGU	GUUGCCAGGAAGGGUGGUGAGC	Cleavage	| PREDICTED: Nelumbo nucifera ceramide kinase-like (LOC104610459), transcript variant X2, mRNA
	NNU_aly-miR156b-3p	gi|720062051|ref|XM_010277076.1	3	22.548	1	22	2268	2289	GCUCACCUCUCUUUCUGUCAGU	GUUGCCAGGAAGGGUGGUGAGC	Cleavage	| PREDICTED: Nelumbo nucifera ceramide kinase-like (LOC104610459), transcript variant X1, mRNA
	NNU_aly-miR156b-3p	gi|720057667|ref|XR_737262.1	3	15.644	1	20	463	482	GCUCACCUCUCUUUCUGUCA	UGACUGAUGGAGAGGUGAGU	Cleavage	| PREDICTED: Nelumbo nucifera protein FAR-RED IMPAIRED RESPONSE 1-like (LOC104609427), transcript variant X2, misc_RNA
	NNU_aly-miR156b-3p	gi|720057663|ref|XM_010275741.1	3	15.644	1	20	463	482	GCUCACCUCUCUUUCUGUCA	UGACUGAUGGAGAGGUGAGU	Cleavage	| PREDICTED: Nelumbo nucifera protein FAR-RED IMPAIRED RESPONSE 1-like (LOC104609427), transcript variant X1, mRNA
	NNU_aly-miR156b-3p	gi|720057671|ref|XR_737264.1	3	15.644	1	20	463	482	GCUCACCUCUCUUUCUGUCA	UGACUGAUGGAGAGGUGAGU	Cleavage	| PREDICTED: Nelumbo nucifera protein FAR-RED IMPAIRED RESPONSE 1-like (LOC104609427), transcript variant X4, misc_RNA
	NNU_aly-miR156b-3p	gi|720057669|ref|XR_737263.1	3	15.644	1	20	463	482	GCUCACCUCUCUUUCUGUCA	UGACUGAUGGAGAGGUGAGU	Cleavage	| PREDICTED: Nelumbo nucifera protein FAR-RED IMPAIRED RESPONSE 1-like (LOC104609427), transcript variant X3, misc_RNA
	NNU_aly-miR156b-3p	gi|720032897|ref|XM_010267956.1	3	17.038	1	21	3482	3501	GCUCACCUCUCUUUCUGUCAG	CUGA-AAAAAGAGAGGUGAGC	Cleavage	| PREDICTED: Nelumbo nucifera monosaccharide-sensing protein 2 (LOC104603804), transcript variant X2, mRNA
	NNU_aly-miR156b-3p	gi|720032894|ref|XM_010267955.1	3	17.038	1	21	3836	3855	GCUCACCUCUCUUUCUGUCAG	CUGA-AAAAAGAGAGGUGAGC	Cleavage	| PREDICTED: Nelumbo nucifera monosaccharide-sensing protein 2 (LOC104603804), transcript variant X1, mRNA
	NNU_aly-miR156b-3p	gi|720020870|ref|XM_010264244.1	3	22.672	1	22	784	805	GCUCACCUCUCUUUCUGUCAGU	AUUGGUAGAAGGAGAUGUGAGC	Cleavage	| PREDICTED: Nelumbo nucifera probable WRKY transcription factor 49 (LOC104601055), mRNA
	NNU_aly-miR156b-3p	gi|720017190|ref|XM_010263087.1	3	18.276	1	22	2646	2667	GCUCACCUCUCUUUCUGUCAGU	AAUGAAAGAGAGAGGGGUGAGG	Cleavage	| PREDICTED: Nelumbo nucifera pentatricopeptide repeat-containing protein At2g27610-like (LOC104600234), mRNA
	NNU_aly-miR156b-3p	gi|720022893|ref|XM_010264879.1	2.5	14.385	1	22	12	33	GCUCACCUCUCUUUCUGUCAGU	AAUGGCAGAAACAGUGGUGAGC	Translation	| PREDICTED: Nelumbo nucifera disease resistance protein RPM1-like (LOC104601526), mRNA
	NNU_aly-miR156b-3p	gi|720012173|ref|XR_735479.1	2.5	19.256	1	19	317	336	GCUCACCUC-UCUUUCUGUC	GACAGAAGGAUGAGGUGAGC	Translation	| PREDICTED: Nelumbo nucifera uncharacterized LOC104599105 (LOC104599105), transcript variant X12, misc_RNA
	NNU_aly-miR156b-3p	gi|720076498|ref|XM_010281327.1	3	17.476	1	20	1133	1152	GCUCACCUCUCUUUCUGUCA	UGAAAGAAGGAGAGGAGAGC	Cleavage	| PREDICTED: Nelumbo nucifera gibberellin 2-beta-dioxygenase (LOC104613494), mRNA
	NNU_aly-miR156b-3p	gi|720075090|ref|XM_010280917.1	3	21.38	1	20	350	369	GCUCACCUCUCUUUCUGUCA	UGGCAGCAUGAGAGGUGGGC	Cleavage	| PREDICTED: Nelumbo nucifera trichohyalin-like (LOC104613193), mRNA
NNU_aly-miR156d-3p	16
	NNU_aly-miR156d-3p	gi|719989692|ref|XM_010254427.1	3	11.397	1	20	3189	3208	GCUCACUCUCUUUCUGUCAU	AUGACGGAAAGAGAGAGAGA	Cleavage	| PREDICTED: Nelumbo nucifera uncharacterized LOC104594222 (LOC104594222), mRNA
	NNU_aly-miR156d-3p	gi|719985587|ref|XM_010253135.1	3	21.465	1	20	812	831	GCUCACUCUCUUUCUGUCAU	AUGACAGAAGGAGAGUCAGA	Cleavage	| PREDICTED: Nelumbo nucifera MLO-like protein 1 (LOC104593371), transcript variant X1, mRNA
	NNU_aly-miR156d-3p	gi|719985597|ref|XM_010253139.1	3	21.465	1	20	815	834	GCUCACUCUCUUUCUGUCAU	AUGACAGAAGGAGAGUCAGA	Cleavage	| PREDICTED: Nelumbo nucifera MLO-like protein 1 (LOC104593371), transcript variant X4, mRNA
	NNU_aly-miR156d-3p	gi|719985591|ref|XM_010253136.1	3	21.205	1	20	134	153	GCUCACUCUCUUUCUGUCAU	AUGACAGAAGGAGAGUCAGA	Cleavage	| PREDICTED: Nelumbo nucifera MLO-like protein 1 (LOC104593371), transcript variant X2, mRNA
	NNU_aly-miR156d-3p	gi|719994813|ref|XM_010255991.1	3	22.118	1	21	1587	1607	GCUCACUCUCUUUCUGUCAUA	UAUGGGAGAAGGAAAGUGAGC	Cleavage	| PREDICTED: Nelumbo nucifera structural maintenance of chromosomes protein 3 (LOC104595307), transcript variant X2, mRNA
	NNU_aly-miR156d-3p	gi|719994810|ref|XM_010255990.1	3	22.118	1	21	1573	1593	GCUCACUCUCUUUCUGUCAUA	UAUGGGAGAAGGAAAGUGAGC	Cleavage	| PREDICTED: Nelumbo nucifera structural maintenance of chromosomes protein 3 (LOC104595307), transcript variant X1, mRNA
	NNU_aly-miR156d-3p	gi|720063914|ref|XM_010277484.1	3	15.345	1	21	4534	4554	GCUCACUCUCUUUCUGUCAUA	UAUGACAGAGAGAGAGAGAGA	Cleavage	| PREDICTED: Nelumbo nucifera formin-like protein 18 (LOC104610729), transcript variant X2, mRNA
	NNU_aly-miR156d-3p	gi|720059774|ref|XM_010276367.1	3	23.347	1	20	213	232	GCUCACUCUCUUUCUGUCAU	CUGGCAGCGAGAGAGUGAGC	Cleavage	| PREDICTED: Nelumbo nucifera uncharacterized LOC104609933 (LOC104609933), transcript variant X2, mRNA
	NNU_aly-miR156d-3p	gi|720056022|ref|XR_737191.1	3	13.09	1	20	972	991	GCUCACUCUCUUUCUGUCAU	AUGACAAAAAGAGGAUGAGC	Cleavage	| PREDICTED: Nelumbo nucifera V-type proton ATPase subunit a1-like (LOC104609059), transcript variant X5, misc_RNA
	NNU_aly-miR156d-3p	gi|720055845|ref|XM_010275210.1	3	19.932	1	20	632	651	GCUCACUCUCUUUCUGUCAU	AUUGUGGAAAGAGAGUGAGU	Cleavage	| PREDICTED: Nelumbo nucifera UDP-glycosyltransferase 83A1-like (LOC104609024), mRNA
	NNU_aly-miR156d-3p	gi|720054043|ref|XM_010274621.1	3	13.699	1	20	626	645	GCUCACUCUCUUUCUGUCAU	AUGAUAGAAUGAGAGUAAGC	Translation	| PREDICTED: Nelumbo nucifera legumin type B-like (LOC104608590), mRNA
	NNU_aly-miR156d-3p	gi|720063755|ref|XM_010277437.1	3	11.813	1	20	1427	1446	GCUCACUCUCUUUCUGUCAU	AUGGAAGAAAAGGAGUGAGC	Translation	| PREDICTED: Nelumbo nucifera uncharacterized LOC104610694 (LOC104610694), mRNA
	NNU_aly-miR156d-3p	gi|720080531|ref|XM_010243694.1	3	15.777	1	20	1662	1681	GCUCACUCUCUUUCUGUCAU	GAGAGAGAAAGAGAGUGAGC	Cleavage	| PREDICTED: Nelumbo nucifera lanC-like protein GCL2 (LOC104586449), transcript variant X1, mRNA
	NNU_aly-miR156d-3p	gi|720080534|ref|XM_010243696.1	3	15.777	1	20	1578	1597	GCUCACUCUCUUUCUGUCAU	GAGAGAGAAAGAGAGUGAGC	Cleavage	| PREDICTED: Nelumbo nucifera lanC-like protein GCL2 (LOC104586449), transcript variant X2, mRNA
	NNU_aly-miR156d-3p	gi|720080537|ref|XM_010243697.1	3	15.777	1	20	1572	1591	GCUCACUCUCUUUCUGUCAU	GAGAGAGAAAGAGAGUGAGC	Cleavage	| PREDICTED: Nelumbo nucifera lanC-like protein GCL2 (LOC104586449), transcript variant X3, mRNA
	NNU_aly-miR156d-3p	gi|720097841|ref|XM_010249147.1	3	13.378	1	20	159	178	GCUCACUCUCUUUCUGUCAU	AGGGCAGAGAGAGAGUGAGA	Cleavage	| PREDICTED: Nelumbo nucifera protein ENHANCED DISEASE RESISTANCE 2-like (LOC104590469), mRNA
NNU_aly-miR156e-3p	32
	NNU_aly-miR156e-3p	gi|719964892|ref|XM_010256469.1	2	12.095	1	20	323	342	GCUUACUCUCUCUCUGUCAC	GAGAGAGAGAGAGAGUAAGC	Cleavage	| PREDICTED: Nelumbo nucifera pentatricopeptide repeat-containing protein At3g62890-like (LOC104595640), mRNA
	NNU_aly-miR156e-3p	gi|719972581|ref|XM_010279630.1	3	18.403	1	20	80	99	GCUUACUCUCUCUCUGUCAC	GUGAGAGAGAGAGAGAGAGC	Cleavage	| PREDICTED: Nelumbo nucifera probable microtubule-binding protein TANGLED (LOC104612269), mRNA
	NNU_aly-miR156e-3p	gi|719965638|ref|XM_010258787.1	3	17.198	1	20	221	240	GCUUACUCUCUCUCUGUCAC	GAGAGAGAGAGAGAGUAAGA	Cleavage	| PREDICTED: Nelumbo nucifera transcription factor TCP15-like (LOC104597313), transcript variant X1, mRNA
	NNU_aly-miR156e-3p	gi|719965641|ref|XM_010258796.1	3	16.511	1	20	220	239	GCUUACUCUCUCUCUGUCAC	GAGAGAGAGAGAGAGUAAGA	Cleavage	| PREDICTED: Nelumbo nucifera transcription factor TCP15-like (LOC104597313), transcript variant X2, mRNA
	NNU_aly-miR156e-3p	gi|719986840|ref|XM_010253526.1	3	14.05	1	20	2322	2341	GCUUACUCUCUCUCUGUCAC	GUGAAAGGGAAAGAGUAAGU	Translation	| PREDICTED: Nelumbo nucifera protein ROOT PRIMORDIUM DEFECTIVE 1 (LOC104593599), transcript variant X7, mRNA
	NNU_aly-miR156e-3p	gi|719986837|ref|XM_010253523.1	3	14.05	1	20	2137	2156	GCUUACUCUCUCUCUGUCAC	GUGAAAGGGAAAGAGUAAGU	Translation	| PREDICTED: Nelumbo nucifera protein ROOT PRIMORDIUM DEFECTIVE 1 (LOC104593599), transcript variant X6, mRNA
	NNU_aly-miR156e-3p	gi|719986830|ref|XM_010253520.1	3	13.102	1	20	1968	1987	GCUUACUCUCUCUCUGUCAC	GUGAAAGGGAAAGAGUAAGU	Translation	| PREDICTED: Nelumbo nucifera protein ROOT PRIMORDIUM DEFECTIVE 1 (LOC104593599), transcript variant X3, mRNA
	NNU_aly-miR156e-3p	gi|719986834|ref|XM_010253522.1	3	14.05	1	20	1987	2006	GCUUACUCUCUCUCUGUCAC	GUGAAAGGGAAAGAGUAAGU	Translation	| PREDICTED: Nelumbo nucifera protein ROOT PRIMORDIUM DEFECTIVE 1 (LOC104593599), transcript variant X5, mRNA
	NNU_aly-miR156e-3p	gi|719986826|ref|XM_010253519.1	3	14.894	1	20	1968	1987	GCUUACUCUCUCUCUGUCAC	GUGAAAGGGAAAGAGUAAGU	Translation	| PREDICTED: Nelumbo nucifera protein ROOT PRIMORDIUM DEFECTIVE 1 (LOC104593599), transcript variant X2, mRNA
	NNU_aly-miR156e-3p	gi|719986824|ref|XM_010253518.1	3	14.05	1	20	1968	1987	GCUUACUCUCUCUCUGUCAC	GUGAAAGGGAAAGAGUAAGU	Translation	| PREDICTED: Nelumbo nucifera protein ROOT PRIMORDIUM DEFECTIVE 1 (LOC104593599), transcript variant X1, mRNA
	NNU_aly-miR156e-3p	gi|719986832|ref|XM_010253521.1	3	14.05	1	20	1783	1802	GCUUACUCUCUCUCUGUCAC	GUGAAAGGGAAAGAGUAAGU	Translation	| PREDICTED: Nelumbo nucifera protein ROOT PRIMORDIUM DEFECTIVE 1 (LOC104593599), transcript variant X4, mRNA
	NNU_aly-miR156e-3p	gi|719986843|ref|XM_010253527.1	3	14.05	1	20	1630	1649	GCUUACUCUCUCUCUGUCAC	GUGAAAGGGAAAGAGUAAGU	Translation	| PREDICTED: Nelumbo nucifera protein ROOT PRIMORDIUM DEFECTIVE 1 (LOC104593599), transcript variant X8, mRNA
	NNU_aly-miR156e-3p	gi|719986846|ref|XM_010253528.1	3	14.05	1	20	1623	1642	GCUUACUCUCUCUCUGUCAC	GUGAAAGGGAAAGAGUAAGU	Translation	| PREDICTED: Nelumbo nucifera protein ROOT PRIMORDIUM DEFECTIVE 1 (LOC104593599), transcript variant X9, mRNA
	NNU_aly-miR156e-3p	gi|719970623|ref|XM_010273535.1	3	8.912	1	20	179	198	GCUUACUCUCUCUCUGUCAC	GAGAGAGAGAGAGAGUGAGU	Cleavage	| PREDICTED: Nelumbo nucifera probable protein phosphatase 2C 63 (LOC104607810), mRNA
	NNU_aly-miR156e-3p	gi|720063526|ref|XM_010277368.1	2.5	23.24	1	21	47	67	GCUUACUCUCUCUCUGUCACC	GGAGAGAGAGAGAGAGUGAGC	Cleavage	| PREDICTED: Nelumbo nucifera uncharacterized LOC104610646 (LOC104610646), transcript variant X3, mRNA
	NNU_aly-miR156e-3p	gi|720063523|ref|XM_010277367.1	2.5	23.24	1	21	47	67	GCUUACUCUCUCUCUGUCACC	GGAGAGAGAGAGAGAGUGAGC	Cleavage	| PREDICTED: Nelumbo nucifera uncharacterized LOC104610646 (LOC104610646), transcript variant X2, mRNA
	NNU_aly-miR156e-3p	gi|720063529|ref|XM_010277369.1	2.5	23.24	1	21	47	67	GCUUACUCUCUCUCUGUCACC	GGAGAGAGAGAGAGAGUGAGC	Cleavage	| PREDICTED: Nelumbo nucifera uncharacterized LOC104610646 (LOC104610646), transcript variant X4, mRNA
	NNU_aly-miR156e-3p	gi|720063519|ref|XM_010277366.1	2.5	23.24	1	21	47	67	GCUUACUCUCUCUCUGUCACC	GGAGAGAGAGAGAGAGUGAGC	Cleavage	| PREDICTED: Nelumbo nucifera uncharacterized LOC104610646 (LOC104610646), transcript variant X1, mRNA
	NNU_aly-miR156e-3p	gi|720059774|ref|XM_010276367.1	3	23.347	1	21	212	232	GCUUACUCUCUCUCUGUCACC	GCUGGCAGCGAGAGAGUGAGC	Cleavage	| PREDICTED: Nelumbo nucifera uncharacterized LOC104609933 (LOC104609933), transcript variant X2, mRNA
	NNU_aly-miR156e-3p	gi|720046777|ref|XM_010272303.1	2.5	21.456	1	20	896	915	GCUUACUCUCUCUCUGUCAC	GAGACUGAGAGAGGGUAAGC	Cleavage	| PREDICTED: Nelumbo nucifera uncharacterized LOC104606887 (LOC104606887), mRNA
	NNU_aly-miR156e-3p	gi|720009386|ref|XM_010260618.1	3	17.459	1	20	1665	1684	GCUUACUCUCUCUCUGUCAC	UUGGAGGAGAGAGAGUAAGC	Cleavage	| PREDICTED: Nelumbo nucifera structural maintenance of chromosomes protein 6B-like (LOC104598515), transcript variant X1, mRNA
	NNU_aly-miR156e-3p	gi|720009390|ref|XM_010260620.1	3	17.459	1	20	1021	1040	GCUUACUCUCUCUCUGUCAC	UUGGAGGAGAGAGAGUAAGC	Cleavage	| PREDICTED: Nelumbo nucifera structural maintenance of chromosomes protein 6B-like (LOC104598515), transcript variant X2, mRNA
	NNU_aly-miR156e-3p	gi|720012827|ref|XM_010261680.1	3	21.53	1	20	182	201	GCUUACUCUCUCUCUGUCAC	GAGAUAGGGAGAGAGUGAGU	Cleavage	| PREDICTED: Nelumbo nucifera metal tolerance protein A1-like (LOC104599232), transcript variant X2, mRNA
	NNU_aly-miR156e-3p	gi|720012824|ref|XM_010261679.1	3	21.53	1	20	182	201	GCUUACUCUCUCUCUGUCAC	GAGAUAGGGAGAGAGUGAGU	Cleavage	| PREDICTED: Nelumbo nucifera metal tolerance protein A1-like (LOC104599232), transcript variant X1, mRNA
	NNU_aly-miR156e-3p	gi|720023791|ref|XM_010265142.1	3	23.157	1	20	1433	1452	GCUUACUCUCUCUCUGUCAC	GAGAGAGAGAGAGAGUAAGA	Cleavage	| PREDICTED: Nelumbo nucifera probable WRKY transcription factor 7 (LOC104601709), mRNA
	NNU_aly-miR156e-3p	gi|720026335|ref|XM_010265923.1	3	10.408	1	20	60	79	GCUUACUCUCUCUCUGUCAC	GAGAGAGAGAGAGAGUGAGU	Cleavage	| PREDICTED: Nelumbo nucifera adenine phosphoribosyltransferase 4-like (LOC104602301), mRNA
	NNU_aly-miR156e-3p	gi|720065354|ref|XM_010277949.1	2	13.449	1	20	284	303	GCUUACUCUCUCUCUGUCAC	GAGAGAGAGAGAGAGUAAGC	Cleavage	| PREDICTED: Nelumbo nucifera DNA polymerase epsilon subunit 2 (LOC104611035), transcript variant X2, mRNA
	NNU_aly-miR156e-3p	gi|720065351|ref|XM_010277948.1	2	13.449	1	20	287	306	GCUUACUCUCUCUCUGUCAC	GAGAGAGAGAGAGAGUAAGC	Cleavage	| PREDICTED: Nelumbo nucifera DNA polymerase epsilon subunit 2 (LOC104611035), transcript variant X1, mRNA
	NNU_aly-miR156e-3p	gi|720089837|ref|XM_010246597.1	3	12.007	1	20	19	38	GCUUACUCUCUCUCUGUCAC	GAGACAGAGAGAGAGAGAGC	Cleavage	| PREDICTED: Nelumbo nucifera triphosphate tunel metalloenzyme 3-like (LOC104588596), transcript variant X1, mRNA
	NNU_aly-miR156e-3p	gi|720089840|ref|XM_010246598.1	3	12.007	1	20	19	38	GCUUACUCUCUCUCUGUCAC	GAGACAGAGAGAGAGAGAGC	Cleavage	| PREDICTED: Nelumbo nucifera triphosphate tunel metalloenzyme 3-like (LOC104588596), transcript variant X2, mRNA
	NNU_aly-miR156e-3p	gi|720080772|ref|XM_010243771.1	3	16.765	1	20	1026	1045	GCUUACUCUCUCUCUGUCAC	GUGAGAAGGGGAGAGUAAGC	Cleavage	| PREDICTED: Nelumbo nucifera pentatricopeptide repeat-containing protein At3g25210, mitochondrial (LOC104586509), mRNA
	NNU_aly-miR156e-3p	gi|720077753|ref|XM_010242841.1	3	16.942	1	20	56	75	GCUUACUCUCUCUCUGUCAC	GAGAGAGAGAGAGAGUGGGC	Cleavage	| PREDICTED: Nelumbo nucifera protein SULFUR DEFICIENCY-INDUCED 1-like (LOC104585837), mRNA
NNU_aly-miR156f-3p	19
	NNU_aly-miR156f-3p	gi|719985630|ref|XM_010253150.1	3	19	1	20	1292	1311	GCUCACUCUCUAUCUGUCAC	GUCAAAGAUAGGGGGUGAGC	Cleavage	| PREDICTED: Nelumbo nucifera uncharacterized LOC104593377 (LOC104593377), mRNA
	NNU_aly-miR156f-3p	gi|720063526|ref|XM_010277368.1	3	23.24	1	21	47	67	GCUCACUCUCUAUCUGUCACC	GGAGAGAGAGAGAGAGUGAGC	Cleavage	| PREDICTED: Nelumbo nucifera uncharacterized LOC104610646 (LOC104610646), transcript variant X3, mRNA
	NNU_aly-miR156f-3p	gi|720063523|ref|XM_010277367.1	3	23.24	1	21	47	67	GCUCACUCUCUAUCUGUCACC	GGAGAGAGAGAGAGAGUGAGC	Cleavage	| PREDICTED: Nelumbo nucifera uncharacterized LOC104610646 (LOC104610646), transcript variant X2, mRNA
	NNU_aly-miR156f-3p	gi|720063529|ref|XM_010277369.1	3	23.24	1	21	47	67	GCUCACUCUCUAUCUGUCACC	GGAGAGAGAGAGAGAGUGAGC	Cleavage	| PREDICTED: Nelumbo nucifera uncharacterized LOC104610646 (LOC104610646), transcript variant X4, mRNA
	NNU_aly-miR156f-3p	gi|720063519|ref|XM_010277366.1	3	23.24	1	21	47	67	GCUCACUCUCUAUCUGUCACC	GGAGAGAGAGAGAGAGUGAGC	Cleavage	| PREDICTED: Nelumbo nucifera uncharacterized LOC104610646 (LOC104610646), transcript variant X1, mRNA
	NNU_aly-miR156f-3p	gi|720039625|ref|XR_736584.1	3	19.349	1	20	1691	1710	GCUCACUCUCUAUCUGUCAC	GUGGCAGUUCGAGGGUGAGC	Translation	| PREDICTED: Nelumbo nucifera sentrin-specific protease 5-like (LOC104605338), transcript variant X4, misc_RNA
	NNU_aly-miR156f-3p	gi|720039623|ref|XR_736583.1	3	19.349	1	20	1691	1710	GCUCACUCUCUAUCUGUCAC	GUGGCAGUUCGAGGGUGAGC	Translation	| PREDICTED: Nelumbo nucifera sentrin-specific protease 5-like (LOC104605338), transcript variant X3, misc_RNA
	NNU_aly-miR156f-3p	gi|720039627|ref|XR_736585.1	3	19.349	1	20	1691	1710	GCUCACUCUCUAUCUGUCAC	GUGGCAGUUCGAGGGUGAGC	Translation	| PREDICTED: Nelumbo nucifera sentrin-specific protease 5-like (LOC104605338), transcript variant X5, misc_RNA
	NNU_aly-miR156f-3p	gi|720039629|ref|XR_736586.1	3	19.349	1	20	1691	1710	GCUCACUCUCUAUCUGUCAC	GUGGCAGUUCGAGGGUGAGC	Translation	| PREDICTED: Nelumbo nucifera sentrin-specific protease 5-like (LOC104605338), transcript variant X6, misc_RNA
	NNU_aly-miR156f-3p	gi|720039637|ref|XR_736590.1	3	19.349	1	20	1691	1710	GCUCACUCUCUAUCUGUCAC	GUGGCAGUUCGAGGGUGAGC	Translation	| PREDICTED: Nelumbo nucifera sentrin-specific protease 5-like (LOC104605338), transcript variant X10, misc_RNA
	NNU_aly-miR156f-3p	gi|720039631|ref|XR_736587.1	3	19.349	1	20	1691	1710	GCUCACUCUCUAUCUGUCAC	GUGGCAGUUCGAGGGUGAGC	Translation	| PREDICTED: Nelumbo nucifera sentrin-specific protease 5-like (LOC104605338), transcript variant X7, misc_RNA
	NNU_aly-miR156f-3p	gi|720039633|ref|XR_736588.1	3	19.349	1	20	1691	1710	GCUCACUCUCUAUCUGUCAC	GUGGCAGUUCGAGGGUGAGC	Translation	| PREDICTED: Nelumbo nucifera sentrin-specific protease 5-like (LOC104605338), transcript variant X8, misc_RNA
	NNU_aly-miR156f-3p	gi|720039617|ref|XM_010270062.1	3	19.349	1	20	1691	1710	GCUCACUCUCUAUCUGUCAC	GUGGCAGUUCGAGGGUGAGC	Translation	| PREDICTED: Nelumbo nucifera sentrin-specific protease 5-like (LOC104605338), transcript variant X1, mRNA
	NNU_aly-miR156f-3p	gi|720039635|ref|XR_736589.1	3	19.349	1	20	1691	1710	GCUCACUCUCUAUCUGUCAC	GUGGCAGUUCGAGGGUGAGC	Translation	| PREDICTED: Nelumbo nucifera sentrin-specific protease 5-like (LOC104605338), transcript variant X9, misc_RNA
	NNU_aly-miR156f-3p	gi|720039639|ref|XR_736591.1	3	19.349	1	20	1691	1710	GCUCACUCUCUAUCUGUCAC	GUGGCAGUUCGAGGGUGAGC	Translation	| PREDICTED: Nelumbo nucifera sentrin-specific protease 5-like (LOC104605338), transcript variant X11, misc_RNA
	NNU_aly-miR156f-3p	gi|720026775|ref|XM_010266057.1	3	22.34	1	20	574	592	GCUCACUCUCUAUCUGUCAC	GUGACA-AUAGAGAGUGAGA	Cleavage	| PREDICTED: Nelumbo nucifera phosphatidylserine decarboxylase proenzyme 1, mitochondrial (LOC104602382), mRNA
	NNU_aly-miR156f-3p	gi|720080531|ref|XM_010243694.1	3	15.777	1	20	1662	1681	GCUCACUCUCUAUCUGUCAC	GAGAGAGAAAGAGAGUGAGC	Cleavage	| PREDICTED: Nelumbo nucifera lanC-like protein GCL2 (LOC104586449), transcript variant X1, mRNA
	NNU_aly-miR156f-3p	gi|720080534|ref|XM_010243696.1	3	15.777	1	20	1578	1597	GCUCACUCUCUAUCUGUCAC	GAGAGAGAAAGAGAGUGAGC	Cleavage	| PREDICTED: Nelumbo nucifera lanC-like protein GCL2 (LOC104586449), transcript variant X2, mRNA
	NNU_aly-miR156f-3p	gi|720080537|ref|XM_010243697.1	3	15.777	1	20	1572	1591	GCUCACUCUCUAUCUGUCAC	GAGAGAGAAAGAGAGUGAGC	Cleavage	| PREDICTED: Nelumbo nucifera lanC-like protein GCL2 (LOC104586449), transcript variant X3, mRNA
NNU_aly-miR156g-5p	47
	NNU_aly-miR156g-5p	gi|719987904|ref|XM_010253861.1	2	14.749	1	20	2810	2829	CGACAGAAGAGAGUGAGCAC	GUGCUCUCUCUCUUCUGUCA	Cleavage	| PREDICTED: Nelumbo nucifera squamosa promoter-binding-like protein 3 (LOC104593839), transcript variant X1, mRNA
	NNU_aly-miR156g-5p	gi|719987907|ref|XM_010253862.1	2	14.749	1	20	2810	2829	CGACAGAAGAGAGUGAGCAC	GUGCUCUCUCUCUUCUGUCA	Cleavage	| PREDICTED: Nelumbo nucifera squamosa promoter-binding-like protein 3 (LOC104593839), transcript variant X2, mRNA
	NNU_aly-miR156g-5p	gi|719987910|ref|XM_010253864.1	2	14.749	1	20	2726	2745	CGACAGAAGAGAGUGAGCAC	GUGCUCUCUCUCUUCUGUCA	Cleavage	| PREDICTED: Nelumbo nucifera squamosa promoter-binding-like protein 3 (LOC104593839), transcript variant X3, mRNA
	NNU_aly-miR156g-5p	gi|719967062|ref|XM_010262424.1	2	18.331	1	20	1748	1767	CGACAGAAGAGAGUGAGCAC	GUGCUCUCUCUCUUCUGUCA	Cleavage	| PREDICTED: Nelumbo nucifera squamosa promoter-binding-like protein 6 (LOC104599748), transcript variant X1, mRNA
	NNU_aly-miR156g-5p	gi|719967081|ref|XM_010262473.1	2	18.331	1	20	1748	1767	CGACAGAAGAGAGUGAGCAC	GUGCUCUCUCUCUUCUGUCA	Cleavage	| PREDICTED: Nelumbo nucifera squamosa promoter-binding-like protein 6 (LOC104599748), transcript variant X7, mRNA
	NNU_aly-miR156g-5p	gi|719967084|ref|XM_010262483.1	2	18.331	1	20	1739	1758	CGACAGAAGAGAGUGAGCAC	GUGCUCUCUCUCUUCUGUCA	Cleavage	| PREDICTED: Nelumbo nucifera squamosa promoter-binding-like protein 6 (LOC104599748), transcript variant X8, mRNA
	NNU_aly-miR156g-5p	gi|719967068|ref|XM_010262443.1	2	18.331	1	20	1706	1725	CGACAGAAGAGAGUGAGCAC	GUGCUCUCUCUCUUCUGUCA	Cleavage	| PREDICTED: Nelumbo nucifera squamosa promoter-binding-like protein 6 (LOC104599748), transcript variant X3, mRNA
	NNU_aly-miR156g-5p	gi|719967074|ref|XM_010262459.1	2	18.331	1	20	1662	1681	CGACAGAAGAGAGUGAGCAC	GUGCUCUCUCUCUUCUGUCA	Cleavage	| PREDICTED: Nelumbo nucifera squamosa promoter-binding-like protein 6 (LOC104599748), transcript variant X5, mRNA
	NNU_aly-miR156g-5p	gi|719967065|ref|XM_010262434.1	2	18.331	1	20	1618	1637	CGACAGAAGAGAGUGAGCAC	GUGCUCUCUCUCUUCUGUCA	Cleavage	| PREDICTED: Nelumbo nucifera squamosa promoter-binding-like protein 6 (LOC104599748), transcript variant X2, mRNA
	NNU_aly-miR156g-5p	gi|719967071|ref|XM_010262451.1	2	18.331	1	20	1576	1595	CGACAGAAGAGAGUGAGCAC	GUGCUCUCUCUCUUCUGUCA	Cleavage	| PREDICTED: Nelumbo nucifera squamosa promoter-binding-like protein 6 (LOC104599748), transcript variant X4, mRNA
	NNU_aly-miR156g-5p	gi|719967077|ref|XM_010262466.1	2	18.331	1	20	1532	1551	CGACAGAAGAGAGUGAGCAC	GUGCUCUCUCUCUUCUGUCA	Cleavage	| PREDICTED: Nelumbo nucifera squamosa promoter-binding-like protein 6 (LOC104599748), transcript variant X6, mRNA
	NNU_aly-miR156g-5p	gi|719978104|ref|XM_010250761.1	2	18.283	1	20	1694	1713	CGACAGAAGAGAGUGAGCAC	GUGCUCUCUCUCUUCUGUCA	Cleavage	| PREDICTED: Nelumbo nucifera squamosa promoter-binding-like protein 18 (LOC104591759), transcript variant X1, mRNA
	NNU_aly-miR156g-5p	gi|719978107|ref|XM_010250762.1	2	18.283	1	20	1596	1615	CGACAGAAGAGAGUGAGCAC	GUGCUCUCUCUCUUCUGUCA	Cleavage	| PREDICTED: Nelumbo nucifera squamosa promoter-binding-like protein 18 (LOC104591759), transcript variant X2, mRNA
	NNU_aly-miR156g-5p	gi|719978110|ref|XM_010250763.1	2	18.283	1	20	1591	1610	CGACAGAAGAGAGUGAGCAC	GUGCUCUCUCUCUUCUGUCA	Cleavage	| PREDICTED: Nelumbo nucifera squamosa promoter-binding-like protein 18 (LOC104591759), transcript variant X3, mRNA
	NNU_aly-miR156g-5p	gi|719983125|ref|XM_010252358.1	2	14.066	1	20	1371	1390	CGACAGAAGAGAGUGAGCAC	GUGCUCUCUCUCUUCUGUCA	Cleavage	| PREDICTED: Nelumbo nucifera squamosa promoter-binding-like protein 16 (LOC104592849), transcript variant X1, mRNA
	NNU_aly-miR156g-5p	gi|719983129|ref|XM_010252359.1	2	14.066	1	20	1264	1283	CGACAGAAGAGAGUGAGCAC	GUGCUCUCUCUCUUCUGUCA	Cleavage	| PREDICTED: Nelumbo nucifera squamosa promoter-binding-like protein 16 (LOC104592849), transcript variant X2, mRNA
	NNU_aly-miR156g-5p	gi|719983132|ref|XM_010252360.1	2	14.066	1	20	1222	1241	CGACAGAAGAGAGUGAGCAC	GUGCUCUCUCUCUUCUGUCA	Cleavage	| PREDICTED: Nelumbo nucifera squamosa promoter-binding-like protein 16 (LOC104592849), transcript variant X3, mRNA
	NNU_aly-miR156g-5p	gi|719978113|ref|XM_010250764.1	2	18.283	1	20	1422	1441	CGACAGAAGAGAGUGAGCAC	GUGCUCUCUCUCUUCUGUCA	Cleavage	| PREDICTED: Nelumbo nucifera squamosa promoter-binding-like protein 18 (LOC104591759), transcript variant X4, mRNA
	NNU_aly-miR156g-5p	gi|719978116|ref|XM_010250765.1	2	18.283	1	20	1417	1436	CGACAGAAGAGAGUGAGCAC	GUGCUCUCUCUCUUCUGUCA	Cleavage	| PREDICTED: Nelumbo nucifera squamosa promoter-binding-like protein 18 (LOC104591759), transcript variant X5, mRNA
	NNU_aly-miR156g-5p	gi|719978119|ref|XM_010250766.1	2	18.283	1	20	1354	1373	CGACAGAAGAGAGUGAGCAC	GUGCUCUCUCUCUUCUGUCA	Cleavage	| PREDICTED: Nelumbo nucifera squamosa promoter-binding-like protein 18 (LOC104591759), transcript variant X6, mRNA
	NNU_aly-miR156g-5p	gi|719980635|ref|XM_010251564.1	2.5	12.252	1	20	1028	1047	CGACAGAAGAGAGUGAGCAC	GUGUUCAUUCUCUUUUGUCU	Cleavage	| PREDICTED: Nelumbo nucifera polyadenylate-binding protein-interacting protein 6 (LOC104592282), mRNA
	NNU_aly-miR156g-5p	gi|719977411|ref|XM_010250544.1	3	14.933	1	20	1968	1987	CGACAGAAGAGAGUGAGCAC	GAGUUCAUUUUCUUCUGUUG	Cleavage	| PREDICTED: Nelumbo nucifera uncharacterized LOC104591628 (LOC104591628), transcript variant X1, mRNA
	NNU_aly-miR156g-5p	gi|719977414|ref|XR_734283.1	3	14.933	1	20	1968	1987	CGACAGAAGAGAGUGAGCAC	GAGUUCAUUUUCUUCUGUUG	Cleavage	| PREDICTED: Nelumbo nucifera uncharacterized LOC104591628 (LOC104591628), transcript variant X2, misc_RNA
	NNU_aly-miR156g-5p	gi|720031555|ref|XM_010267551.1	2	20.541	1	20	971	990	CGACAGAAGAGAGUGAGCAC	GUGCUCUCUCUCUUCUGUCA	Cleavage	| PREDICTED: Nelumbo nucifera squamosa promoter-binding-like protein 14 (LOC104603500), mRNA
	NNU_aly-miR156g-5p	gi|720055618|ref|XM_010275140.1	3	12.022	1	20	220	239	CGACAGAAGAGAGUGAGCAC	GUGUUUAUUCUUUUUUGUUG	Cleavage	| PREDICTED: Nelumbo nucifera uncharacterized LOC104608991 (LOC104608991), mRNA
	NNU_aly-miR156g-5p	gi|720052365|ref|XM_010274087.1	3	12.681	1	20	695	714	CGACAGAAGAGAGUGAGCAC	AUGCUCUCUCUCUUCUGUCA	Cleavage	| PREDICTED: Nelumbo nucifera squamosa promoter-binding protein 1-like (LOC104608184), mRNA
	NNU_aly-miR156g-5p	gi|720045818|ref|XM_010272024.1	3	19.141	1	20	2258	2277	CGACAGAAGAGAGUGAGCAC	GUUGUCACUCUCUUCUGUCU	Cleavage	| PREDICTED: Nelumbo nucifera uncharacterized LOC104606694 (LOC104606694), transcript variant X1, mRNA
	NNU_aly-miR156g-5p	gi|720045823|ref|XR_736805.1	3	19.141	1	20	2258	2277	CGACAGAAGAGAGUGAGCAC	GUUGUCACUCUCUUCUGUCU	Cleavage	| PREDICTED: Nelumbo nucifera uncharacterized LOC104606694 (LOC104606694), transcript variant X3, misc_RNA
	NNU_aly-miR156g-5p	gi|720045821|ref|XR_736804.1	3	19.141	1	20	2258	2277	CGACAGAAGAGAGUGAGCAC	GUUGUCACUCUCUUCUGUCU	Cleavage	| PREDICTED: Nelumbo nucifera uncharacterized LOC104606694 (LOC104606694), transcript variant X2, misc_RNA
	NNU_aly-miR156g-5p	gi|720045825|ref|XR_736806.1	3	19.141	1	20	2258	2277	CGACAGAAGAGAGUGAGCAC	GUUGUCACUCUCUUCUGUCU	Cleavage	| PREDICTED: Nelumbo nucifera uncharacterized LOC104606694 (LOC104606694), transcript variant X4, misc_RNA
	NNU_aly-miR156g-5p	gi|720045827|ref|XR_736807.1	3	19.141	1	20	2259	2278	CGACAGAAGAGAGUGAGCAC	GUUGUCACUCUCUUCUGUCU	Cleavage	| PREDICTED: Nelumbo nucifera uncharacterized LOC104606694 (LOC104606694), transcript variant X5, misc_RNA
	NNU_aly-miR156g-5p	gi|720006383|ref|XM_010259661.1	2	21.113	1	20	1710	1729	CGACAGAAGAGAGUGAGCAC	GUGCUCUCUCUCUUCUGUCA	Cleavage	| PREDICTED: Nelumbo nucifera squamosa promoter-binding-like protein 13A (LOC104597891), transcript variant X1, mRNA
	NNU_aly-miR156g-5p	gi|720006386|ref|XR_735272.1	2	21.113	1	20	1710	1729	CGACAGAAGAGAGUGAGCAC	GUGCUCUCUCUCUUCUGUCA	Cleavage	| PREDICTED: Nelumbo nucifera squamosa promoter-binding-like protein 13A (LOC104597891), transcript variant X2, misc_RNA
	NNU_aly-miR156g-5p	gi|720006403|ref|XM_010259668.1	2	21.113	1	20	1687	1706	CGACAGAAGAGAGUGAGCAC	GUGCUCUCUCUCUUCUGUCA	Cleavage	| PREDICTED: Nelumbo nucifera squamosa promoter-binding-like protein 13A (LOC104597891), transcript variant X8, mRNA
	NNU_aly-miR156g-5p	gi|720006388|ref|XM_010259662.1	2	21.113	1	20	1677	1696	CGACAGAAGAGAGUGAGCAC	GUGCUCUCUCUCUUCUGUCA	Cleavage	| PREDICTED: Nelumbo nucifera squamosa promoter-binding-like protein 13A (LOC104597891), transcript variant X3, mRNA
	NNU_aly-miR156g-5p	gi|720006391|ref|XM_010259663.1	2	21.113	1	20	1629	1648	CGACAGAAGAGAGUGAGCAC	GUGCUCUCUCUCUUCUGUCA	Cleavage	| PREDICTED: Nelumbo nucifera squamosa promoter-binding-like protein 13A (LOC104597891), transcript variant X4, mRNA
	NNU_aly-miR156g-5p	gi|720006394|ref|XM_010259665.1	2	21.113	1	20	1580	1599	CGACAGAAGAGAGUGAGCAC	GUGCUCUCUCUCUUCUGUCA	Cleavage	| PREDICTED: Nelumbo nucifera squamosa promoter-binding-like protein 13A (LOC104597891), transcript variant X5, mRNA
	NNU_aly-miR156g-5p	gi|720006397|ref|XM_010259666.1	2	21.113	1	20	1547	1566	CGACAGAAGAGAGUGAGCAC	GUGCUCUCUCUCUUCUGUCA	Cleavage	| PREDICTED: Nelumbo nucifera squamosa promoter-binding-like protein 13A (LOC104597891), transcript variant X6, mRNA
	NNU_aly-miR156g-5p	gi|720006400|ref|XM_010259667.1	2	21.113	1	20	1499	1518	CGACAGAAGAGAGUGAGCAC	GUGCUCUCUCUCUUCUGUCA	Cleavage	| PREDICTED: Nelumbo nucifera squamosa promoter-binding-like protein 13A (LOC104597891), transcript variant X7, mRNA
	NNU_aly-miR156g-5p	gi|720009276|ref|XM_010260590.1	2	13.753	1	20	1448	1467	CGACAGAAGAGAGUGAGCAC	GUGCUCUCUCUCUUCUGUCA	Cleavage	| PREDICTED: Nelumbo nucifera squamosa promoter-binding-like protein 7 (LOC104598496), mRNA
	NNU_aly-miR156g-5p	gi|720026687|ref|XM_010266030.1	2	13.83	1	20	1580	1599	CGACAGAAGAGAGUGAGCAC	GUGCUCUCUCUCUUCUGUCA	Cleavage	| PREDICTED: Nelumbo nucifera squamosa promoter-binding-like protein 7 (LOC104602369), mRNA
	NNU_aly-miR156g-5p	gi|720004738|ref|XM_010259128.1	2	23.105	1	20	1319	1338	CGACAGAAGAGAGUGAGCAC	GUGCUCUCUCUCUUCUGUCA	Cleavage	| PREDICTED: Nelumbo nucifera squamosa promoter-binding-like protein 17 (LOC104597533), mRNA
	NNU_aly-miR156g-5p	gi|720013713|ref|XM_010261969.1	3	14.788	1	20	1188	1207	CGACAGAAGAGAGUGAGCAC	AUGCUCUCUCUCUUCUGUCA	Cleavage	| PREDICTED: Nelumbo nucifera squamosa promoter-binding protein 1 (LOC104599433), mRNA
	NNU_aly-miR156g-5p	gi|720072766|ref|XM_010280181.1	2	18.455	1	20	2812	2831	CGACAGAAGAGAGUGAGCAC	GUGCUCUCUCUCUUCUGUCA	Cleavage	| PREDICTED: Nelumbo nucifera squamosa promoter-binding-like protein 3 (LOC104612661), transcript variant X1, mRNA
	NNU_aly-miR156g-5p	gi|720072770|ref|XM_010280183.1	2	18.455	1	20	2724	2743	CGACAGAAGAGAGUGAGCAC	GUGCUCUCUCUCUUCUGUCA	Cleavage	| PREDICTED: Nelumbo nucifera squamosa promoter-binding-like protein 3 (LOC104612661), transcript variant X2, mRNA
	NNU_aly-miR156g-5p	gi|720072773|ref|XR_737837.1	2	18.455	1	20	2811	2830	CGACAGAAGAGAGUGAGCAC	GUGCUCUCUCUCUUCUGUCA	Cleavage	| PREDICTED: Nelumbo nucifera squamosa promoter-binding-like protein 3 (LOC104612661), transcript variant X3, misc_RNA
	NNU_aly-miR156g-5p	gi|720097445|ref|XM_010249024.1	2.5	14.855	1	20	176	195	CGACAGAAGAGAGUGAGCAC	GUGUUCACUAUCGUCUGUCG	Translation	| PREDICTED: Nelumbo nucifera wall-associated receptor kinase 5-like (LOC104590379), partial mRNA
NNU_aly-miR156h-5p	53
	NNU_aly-miR156h-5p	gi|719987904|ref|XM_010253861.1	1	14.749	1	20	2810	2829	UGACAGAAGAAAGAGAGCAC	GUGCUCUCUCUCUUCUGUCA	Translation	| PREDICTED: Nelumbo nucifera squamosa promoter-binding-like protein 3 (LOC104593839), transcript variant X1, mRNA
	NNU_aly-miR156h-5p	gi|719987907|ref|XM_010253862.1	1	14.749	1	20	2810	2829	UGACAGAAGAAAGAGAGCAC	GUGCUCUCUCUCUUCUGUCA	Translation	| PREDICTED: Nelumbo nucifera squamosa promoter-binding-like protein 3 (LOC104593839), transcript variant X2, mRNA
	NNU_aly-miR156h-5p	gi|719987910|ref|XM_010253864.1	1	14.749	1	20	2726	2745	UGACAGAAGAAAGAGAGCAC	GUGCUCUCUCUCUUCUGUCA	Translation	| PREDICTED: Nelumbo nucifera squamosa promoter-binding-like protein 3 (LOC104593839), transcript variant X3, mRNA
	NNU_aly-miR156h-5p	gi|719967062|ref|XM_010262424.1	1	18.331	1	20	1748	1767	UGACAGAAGAAAGAGAGCAC	GUGCUCUCUCUCUUCUGUCA	Translation	| PREDICTED: Nelumbo nucifera squamosa promoter-binding-like protein 6 (LOC104599748), transcript variant X1, mRNA
	NNU_aly-miR156h-5p	gi|719967081|ref|XM_010262473.1	1	18.331	1	20	1748	1767	UGACAGAAGAAAGAGAGCAC	GUGCUCUCUCUCUUCUGUCA	Translation	| PREDICTED: Nelumbo nucifera squamosa promoter-binding-like protein 6 (LOC104599748), transcript variant X7, mRNA
	NNU_aly-miR156h-5p	gi|719967084|ref|XM_010262483.1	1	18.331	1	20	1739	1758	UGACAGAAGAAAGAGAGCAC	GUGCUCUCUCUCUUCUGUCA	Translation	| PREDICTED: Nelumbo nucifera squamosa promoter-binding-like protein 6 (LOC104599748), transcript variant X8, mRNA
	NNU_aly-miR156h-5p	gi|719967068|ref|XM_010262443.1	1	18.331	1	20	1706	1725	UGACAGAAGAAAGAGAGCAC	GUGCUCUCUCUCUUCUGUCA	Translation	| PREDICTED: Nelumbo nucifera squamosa promoter-binding-like protein 6 (LOC104599748), transcript variant X3, mRNA
	NNU_aly-miR156h-5p	gi|719967074|ref|XM_010262459.1	1	18.331	1	20	1662	1681	UGACAGAAGAAAGAGAGCAC	GUGCUCUCUCUCUUCUGUCA	Translation	| PREDICTED: Nelumbo nucifera squamosa promoter-binding-like protein 6 (LOC104599748), transcript variant X5, mRNA
	NNU_aly-miR156h-5p	gi|719967065|ref|XM_010262434.1	1	18.331	1	20	1618	1637	UGACAGAAGAAAGAGAGCAC	GUGCUCUCUCUCUUCUGUCA	Translation	| PREDICTED: Nelumbo nucifera squamosa promoter-binding-like protein 6 (LOC104599748), transcript variant X2, mRNA
	NNU_aly-miR156h-5p	gi|719967071|ref|XM_010262451.1	1	18.331	1	20	1576	1595	UGACAGAAGAAAGAGAGCAC	GUGCUCUCUCUCUUCUGUCA	Translation	| PREDICTED: Nelumbo nucifera squamosa promoter-binding-like protein 6 (LOC104599748), transcript variant X4, mRNA
	NNU_aly-miR156h-5p	gi|719967077|ref|XM_010262466.1	1	18.331	1	20	1532	1551	UGACAGAAGAAAGAGAGCAC	GUGCUCUCUCUCUUCUGUCA	Translation	| PREDICTED: Nelumbo nucifera squamosa promoter-binding-like protein 6 (LOC104599748), transcript variant X6, mRNA
	NNU_aly-miR156h-5p	gi|719978104|ref|XM_010250761.1	1	18.283	1	20	1694	1713	UGACAGAAGAAAGAGAGCAC	GUGCUCUCUCUCUUCUGUCA	Translation	| PREDICTED: Nelumbo nucifera squamosa promoter-binding-like protein 18 (LOC104591759), transcript variant X1, mRNA
	NNU_aly-miR156h-5p	gi|719978107|ref|XM_010250762.1	1	18.283	1	20	1596	1615	UGACAGAAGAAAGAGAGCAC	GUGCUCUCUCUCUUCUGUCA	Translation	| PREDICTED: Nelumbo nucifera squamosa promoter-binding-like protein 18 (LOC104591759), transcript variant X2, mRNA
	NNU_aly-miR156h-5p	gi|719978110|ref|XM_010250763.1	1	18.283	1	20	1591	1610	UGACAGAAGAAAGAGAGCAC	GUGCUCUCUCUCUUCUGUCA	Translation	| PREDICTED: Nelumbo nucifera squamosa promoter-binding-like protein 18 (LOC104591759), transcript variant X3, mRNA
	NNU_aly-miR156h-5p	gi|719983125|ref|XM_010252358.1	1	14.066	1	20	1371	1390	UGACAGAAGAAAGAGAGCAC	GUGCUCUCUCUCUUCUGUCA	Translation	| PREDICTED: Nelumbo nucifera squamosa promoter-binding-like protein 16 (LOC104592849), transcript variant X1, mRNA
	NNU_aly-miR156h-5p	gi|719983129|ref|XM_010252359.1	1	14.066	1	20	1264	1283	UGACAGAAGAAAGAGAGCAC	GUGCUCUCUCUCUUCUGUCA	Translation	| PREDICTED: Nelumbo nucifera squamosa promoter-binding-like protein 16 (LOC104592849), transcript variant X2, mRNA
	NNU_aly-miR156h-5p	gi|719983132|ref|XM_010252360.1	1	14.066	1	20	1222	1241	UGACAGAAGAAAGAGAGCAC	GUGCUCUCUCUCUUCUGUCA	Translation	| PREDICTED: Nelumbo nucifera squamosa promoter-binding-like protein 16 (LOC104592849), transcript variant X3, mRNA
	NNU_aly-miR156h-5p	gi|719978113|ref|XM_010250764.1	1	18.283	1	20	1422	1441	UGACAGAAGAAAGAGAGCAC	GUGCUCUCUCUCUUCUGUCA	Translation	| PREDICTED: Nelumbo nucifera squamosa promoter-binding-like protein 18 (LOC104591759), transcript variant X4, mRNA
	NNU_aly-miR156h-5p	gi|719978116|ref|XM_010250765.1	1	18.283	1	20	1417	1436	UGACAGAAGAAAGAGAGCAC	GUGCUCUCUCUCUUCUGUCA	Translation	| PREDICTED: Nelumbo nucifera squamosa promoter-binding-like protein 18 (LOC104591759), transcript variant X5, mRNA
	NNU_aly-miR156h-5p	gi|719978119|ref|XM_010250766.1	1	18.283	1	20	1354	1373	UGACAGAAGAAAGAGAGCAC	GUGCUCUCUCUCUUCUGUCA	Translation	| PREDICTED: Nelumbo nucifera squamosa promoter-binding-like protein 18 (LOC104591759), transcript variant X6, mRNA
	NNU_aly-miR156h-5p	gi|719978608|ref|XM_010250914.1	3	20.496	1	20	210	229	UGACAGAAGAAAGAGAGCAC	GUGUUCCCUUUCUUCUGUUU	Cleavage	| PREDICTED: Nelumbo nucifera inactive leucine-rich repeat receptor-like protein kinase CORYNE (LOC104591850), mRNA
	NNU_aly-miR156h-5p	gi|719981437|ref|XM_010251824.1	3	13.406	1	19	1075	1094	UGACAGA-AGAAAGAGAGCA	UGCUCUCUUUCUCUCUGUCU	Cleavage	| PREDICTED: Nelumbo nucifera uncharacterized LOC104592449 (LOC104592449), mRNA
	NNU_aly-miR156h-5p	gi|720031555|ref|XM_010267551.1	1	20.541	1	20	971	990	UGACAGAAGAAAGAGAGCAC	GUGCUCUCUCUCUUCUGUCA	Translation	| PREDICTED: Nelumbo nucifera squamosa promoter-binding-like protein 14 (LOC104603500), mRNA
	NNU_aly-miR156h-5p	gi|720052365|ref|XM_010274087.1	2	12.681	1	20	695	714	UGACAGAAGAAAGAGAGCAC	AUGCUCUCUCUCUUCUGUCA	Translation	| PREDICTED: Nelumbo nucifera squamosa promoter-binding protein 1-like (LOC104608184), mRNA
	NNU_aly-miR156h-5p	gi|720038658|ref|XM_010269749.1	3	16.076	1	20	1662	1681	UGACAGAAGAAAGAGAGCAC	GUGAUCUAUUUUUUCUGUUA	Cleavage	| PREDICTED: Nelumbo nucifera uncharacterized LOC104605124 (LOC104605124), mRNA
	NNU_aly-miR156h-5p	gi|720006383|ref|XM_010259661.1	1	21.113	1	20	1710	1729	UGACAGAAGAAAGAGAGCAC	GUGCUCUCUCUCUUCUGUCA	Translation	| PREDICTED: Nelumbo nucifera squamosa promoter-binding-like protein 13A (LOC104597891), transcript variant X1, mRNA
	NNU_aly-miR156h-5p	gi|720006386|ref|XR_735272.1	1	21.113	1	20	1710	1729	UGACAGAAGAAAGAGAGCAC	GUGCUCUCUCUCUUCUGUCA	Translation	| PREDICTED: Nelumbo nucifera squamosa promoter-binding-like protein 13A (LOC104597891), transcript variant X2, misc_RNA
	NNU_aly-miR156h-5p	gi|720006403|ref|XM_010259668.1	1	21.113	1	20	1687	1706	UGACAGAAGAAAGAGAGCAC	GUGCUCUCUCUCUUCUGUCA	Translation	| PREDICTED: Nelumbo nucifera squamosa promoter-binding-like protein 13A (LOC104597891), transcript variant X8, mRNA
	NNU_aly-miR156h-5p	gi|720006388|ref|XM_010259662.1	1	21.113	1	20	1677	1696	UGACAGAAGAAAGAGAGCAC	GUGCUCUCUCUCUUCUGUCA	Translation	| PREDICTED: Nelumbo nucifera squamosa promoter-binding-like protein 13A (LOC104597891), transcript variant X3, mRNA
	NNU_aly-miR156h-5p	gi|720006391|ref|XM_010259663.1	1	21.113	1	20	1629	1648	UGACAGAAGAAAGAGAGCAC	GUGCUCUCUCUCUUCUGUCA	Translation	| PREDICTED: Nelumbo nucifera squamosa promoter-binding-like protein 13A (LOC104597891), transcript variant X4, mRNA
	NNU_aly-miR156h-5p	gi|720006394|ref|XM_010259665.1	1	21.113	1	20	1580	1599	UGACAGAAGAAAGAGAGCAC	GUGCUCUCUCUCUUCUGUCA	Translation	| PREDICTED: Nelumbo nucifera squamosa promoter-binding-like protein 13A (LOC104597891), transcript variant X5, mRNA
	NNU_aly-miR156h-5p	gi|720006397|ref|XM_010259666.1	1	21.113	1	20	1547	1566	UGACAGAAGAAAGAGAGCAC	GUGCUCUCUCUCUUCUGUCA	Translation	| PREDICTED: Nelumbo nucifera squamosa promoter-binding-like protein 13A (LOC104597891), transcript variant X6, mRNA
	NNU_aly-miR156h-5p	gi|720006400|ref|XM_010259667.1	1	21.113	1	20	1499	1518	UGACAGAAGAAAGAGAGCAC	GUGCUCUCUCUCUUCUGUCA	Translation	| PREDICTED: Nelumbo nucifera squamosa promoter-binding-like protein 13A (LOC104597891), transcript variant X7, mRNA
	NNU_aly-miR156h-5p	gi|720009276|ref|XM_010260590.1	1	13.753	1	20	1448	1467	UGACAGAAGAAAGAGAGCAC	GUGCUCUCUCUCUUCUGUCA	Translation	| PREDICTED: Nelumbo nucifera squamosa promoter-binding-like protein 7 (LOC104598496), mRNA
	NNU_aly-miR156h-5p	gi|720026687|ref|XM_010266030.1	1	13.83	1	20	1580	1599	UGACAGAAGAAAGAGAGCAC	GUGCUCUCUCUCUUCUGUCA	Translation	| PREDICTED: Nelumbo nucifera squamosa promoter-binding-like protein 7 (LOC104602369), mRNA
	NNU_aly-miR156h-5p	gi|720004738|ref|XM_010259128.1	1	23.105	1	20	1319	1338	UGACAGAAGAAAGAGAGCAC	GUGCUCUCUCUCUUCUGUCA	Translation	| PREDICTED: Nelumbo nucifera squamosa promoter-binding-like protein 17 (LOC104597533), mRNA
	NNU_aly-miR156h-5p	gi|720007524|ref|XM_010260026.1	2.5	22.107	1	20	385	404	UGACAGAAGAAAGAGAGCAC	CGGCUCUCUUUCUUCUGUCG	Cleavage	| PREDICTED: Nelumbo nucifera granule-bound starch synthase 2, chloroplastic/amyloplastic-like (LOC104598114), mRNA
	NNU_aly-miR156h-5p	gi|720013713|ref|XM_010261969.1	2	14.788	1	20	1188	1207	UGACAGAAGAAAGAGAGCAC	AUGCUCUCUCUCUUCUGUCA	Translation	| PREDICTED: Nelumbo nucifera squamosa promoter-binding protein 1 (LOC104599433), mRNA
	NNU_aly-miR156h-5p	gi|720018395|ref|XM_010263470.1	3	8.848	1	20	1201	1220	UGACAGAAGAAAGAGAGCAC	GUGUUCUUUUUUUUUUGUCC	Cleavage	| PREDICTED: Nelumbo nucifera protein FLUORESCENT IN BLUE LIGHT, chloroplastic (LOC104600501), transcript variant X1, mRNA
	NNU_aly-miR156h-5p	gi|720018398|ref|XM_010263471.1	3	8.848	1	20	791	810	UGACAGAAGAAAGAGAGCAC	GUGUUCUUUUUUUUUUGUCC	Cleavage	| PREDICTED: Nelumbo nucifera protein FLUORESCENT IN BLUE LIGHT, chloroplastic (LOC104600501), transcript variant X2, mRNA
	NNU_aly-miR156h-5p	gi|720017026|ref|XM_010263038.1	3	16.474	1	20	961	980	UGACAGAAGAAAGAGAGCAC	UUGUACUUUUUCUUCUGUCA	Cleavage	| PREDICTED: Nelumbo nucifera 50S ribosomal protein L5, chloroplastic (LOC104600203), mRNA
	NNU_aly-miR156h-5p	gi|720022340|ref|XM_010264706.1	3	13.216	1	20	1833	1852	UGACAGAAGAAAGAGAGCAC	CUGCCCUCUUGCUUCUGUCA	Translation	| PREDICTED: Nelumbo nucifera aluminum-activated malate transporter 8-like (LOC104601404), mRNA
	NNU_aly-miR156h-5p	gi|720027376|ref|XM_010266253.1	3	9.649	1	20	202	221	UGACAGAAGAAAGAGAGCAC	CUUCUCUGUUUCUUCUGUCA	Cleavage	| PREDICTED: Nelumbo nucifera gamma-interferon-inducible lysosomal thiol reductase (LOC104602527), transcript variant X1, mRNA
	NNU_aly-miR156h-5p	gi|720027380|ref|XM_010266254.1	3	9.649	1	20	205	224	UGACAGAAGAAAGAGAGCAC	CUUCUCUGUUUCUUCUGUCA	Cleavage	| PREDICTED: Nelumbo nucifera gamma-interferon-inducible lysosomal thiol reductase (LOC104602527), transcript variant X2, mRNA
	NNU_aly-miR156h-5p	gi|720072766|ref|XM_010280181.1	1	18.455	1	20	2812	2831	UGACAGAAGAAAGAGAGCAC	GUGCUCUCUCUCUUCUGUCA	Translation	| PREDICTED: Nelumbo nucifera squamosa promoter-binding-like protein 3 (LOC104612661), transcript variant X1, mRNA
	NNU_aly-miR156h-5p	gi|720072770|ref|XM_010280183.1	1	18.455	1	20	2724	2743	UGACAGAAGAAAGAGAGCAC	GUGCUCUCUCUCUUCUGUCA	Translation	| PREDICTED: Nelumbo nucifera squamosa promoter-binding-like protein 3 (LOC104612661), transcript variant X2, mRNA
	NNU_aly-miR156h-5p	gi|720072773|ref|XR_737837.1	1	18.455	1	20	2811	2830	UGACAGAAGAAAGAGAGCAC	GUGCUCUCUCUCUUCUGUCA	Translation	| PREDICTED: Nelumbo nucifera squamosa promoter-binding-like protein 3 (LOC104612661), transcript variant X3, misc_RNA
	NNU_aly-miR156h-5p	gi|720076501|ref|XR_737971.1	3	18.041	1	20	438	457	UGACAGAAGAAAGAGAGCAC	UUGCUCUCUGUUUUCUGUUA	Translation	| PREDICTED: Nelumbo nucifera cationic amino acid transporter 8, vacuolar-like (LOC104613495), transcript variant X1, misc_RNA
	NNU_aly-miR156h-5p	gi|720076506|ref|XM_010281329.1	3	18.041	1	20	438	457	UGACAGAAGAAAGAGAGCAC	UUGCUCUCUGUUUUCUGUUA	Translation	| PREDICTED: Nelumbo nucifera cationic amino acid transporter 8, vacuolar-like (LOC104613495), transcript variant X3, mRNA
	NNU_aly-miR156h-5p	gi|720076503|ref|XM_010281328.1	3	18.041	1	20	438	457	UGACAGAAGAAAGAGAGCAC	UUGCUCUCUGUUUUCUGUUA	Translation	| PREDICTED: Nelumbo nucifera cationic amino acid transporter 8, vacuolar-like (LOC104613495), transcript variant X2, mRNA
	NNU_aly-miR156h-5p	gi|720096272|ref|XM_010248629.1	3	16.44	1	20	400	419	UGACAGAAGAAAGAGAGCAC	GGGUUCUGUUUCUUCUGUUA	Cleavage	| PREDICTED: Nelumbo nucifera uncharacterized LOC104590097 (LOC104590097), transcript variant X1, mRNA
	NNU_aly-miR156h-5p	gi|720074319|ref|XM_010280678.1	3	17.651	1	20	1057	1076	UGACAGAAGAAAGAGAGCAC	GUGCUCUUCUUCCUUUGUCA	Cleavage	| PREDICTED: Nelumbo nucifera uncharacterized LOC104613003 (LOC104613003), transcript variant X1, mRNA
	NNU_aly-miR156h-5p	gi|720074322|ref|XM_010280679.1	3	17.651	1	20	918	937	UGACAGAAGAAAGAGAGCAC	GUGCUCUUCUUCCUUUGUCA	Cleavage	| PREDICTED: Nelumbo nucifera uncharacterized LOC104613003 (LOC104613003), transcript variant X2, mRNA
NNU_aly-miR157a-3p	2
	NNU_aly-miR157a-3p	gi|719967462|ref|XM_010263648.1	3	15.167	1	22	129	150	GCUCUCUAGCCUUCUGUCAUCA	UCAUGCCAAGAGGCUGGAGAGC	Cleavage	| PREDICTED: Nelumbo nucifera stress-induced protein KIN2-like (LOC104600601), mRNA
	NNU_aly-miR157a-3p	gi|720024011|ref|XM_010265205.1	3	11.309	1	20	206	225	GCUCUCUAGCCUUCUGUCAU	AUGACAAAAUGCUAGAGAGA	Translation	| PREDICTED: Nelumbo nucifera PI-PLC X domain-containing protein At5g67130-like (LOC104601748), mRNA
NNU_aly-miR157b-3p	12
	NNU_aly-miR157b-3p	gi|719986606|ref|XM_010253447.1	3	20.616	1	21	436	456	GCUCUCUAAGCUUCUGUCAUC	GAUGAUGGAAGCUUAUAGAGU	Cleavage	| PREDICTED: Nelumbo nucifera COP9 signalosome complex subunit 2 (LOC104593548), mRNA
	NNU_aly-miR157b-3p	gi|719964407|ref|XM_010254285.1	3	22.895	1	22	43	64	GCUCUCUAAGCUUCUGUCAUCA	UCAUGACAUAAGAUUGGAGGGC	Translation	| PREDICTED: Nelumbo nucifera uncharacterized LOC104594116 (LOC104594116), transcript variant X3, mRNA
	NNU_aly-miR157b-3p	gi|719964404|ref|XM_010254278.1	3	22.872	1	22	44	65	GCUCUCUAAGCUUCUGUCAUCA	UCAUGACAUAAGAUUGGAGGGC	Translation	| PREDICTED: Nelumbo nucifera uncharacterized LOC104594116 (LOC104594116), transcript variant X2, mRNA
	NNU_aly-miR157b-3p	gi|719964401|ref|XM_010254272.1	3	22.895	1	22	43	64	GCUCUCUAAGCUUCUGUCAUCA	UCAUGACAUAAGAUUGGAGGGC	Translation	| PREDICTED: Nelumbo nucifera uncharacterized LOC104594116 (LOC104594116), transcript variant X1, mRNA
	NNU_aly-miR157b-3p	gi|719986298|ref|XM_010253356.1	3	18.956	1	22	1592	1613	GCUCUCUAAGCUUCUGUCAUCA	UCAUGACGGAAAUUCAGAGAGC	Translation	| PREDICTED: Nelumbo nucifera methyltransferase-like protein 16 homolog (LOC104593486), transcript variant X2, mRNA
	NNU_aly-miR157b-3p	gi|719977931|ref|XM_010250703.1	3	18.717	1	20	193	213	GCUCUCUAAGCUUCUG-UCAU	GUGAUCGGAAGUUUAGAGAGC	Cleavage	| PREDICTED: Nelumbo nucifera uncharacterized LOC104591722 (LOC104591722), transcript variant X2, mRNA
	NNU_aly-miR157b-3p	gi|719977937|ref|XM_010250706.1	3	18.717	1	20	139	159	GCUCUCUAAGCUUCUG-UCAU	GUGAUCGGAAGUUUAGAGAGC	Cleavage	| PREDICTED: Nelumbo nucifera uncharacterized LOC104591722 (LOC104591722), transcript variant X4, mRNA
	NNU_aly-miR157b-3p	gi|719977934|ref|XM_010250705.1	3	19.26	1	20	187	207	GCUCUCUAAGCUUCUG-UCAU	GUGAUCGGAAGUUUAGAGAGC	Cleavage	| PREDICTED: Nelumbo nucifera uncharacterized LOC104591722 (LOC104591722), transcript variant X3, mRNA
	NNU_aly-miR157b-3p	gi|719977928|ref|XM_010250702.1	3	18.717	1	20	193	213	GCUCUCUAAGCUUCUG-UCAU	GUGAUCGGAAGUUUAGAGAGC	Cleavage	| PREDICTED: Nelumbo nucifera uncharacterized LOC104591722 (LOC104591722), transcript variant X1, mRNA
	NNU_aly-miR157b-3p	gi|720015917|ref|XR_735586.1	3	18.782	1	21	166	186	GCUCUCUAAGCUUCUGUCAUC	GUUGAUAGAAGUUCAGAGAGC	Cleavage	| PREDICTED: Nelumbo nucifera uncharacterized LOC104599931 (LOC104599931), transcript variant X3, misc_RNA
	NNU_aly-miR157b-3p	gi|720015913|ref|XM_010262685.1	3	18.782	1	21	378	398	GCUCUCUAAGCUUCUGUCAUC	GUUGAUAGAAGUUCAGAGAGC	Cleavage	| PREDICTED: Nelumbo nucifera uncharacterized LOC104599931 (LOC104599931), transcript variant X2, mRNA
	NNU_aly-miR157b-3p	gi|720015505|ref|XM_010262557.1	3	15.707	1	21	331	351	GCUCUCUAAGCUUCUGUCAUC	GAUGUCAGGAGCUCAGGGAGC	Cleavage	| PREDICTED: Nelumbo nucifera uncharacterized LOC104599822 (LOC104599822), mRNA
NNU_aly-miR157d-3p	9
	NNU_aly-miR157d-3p	gi|719984660|ref|XM_010252841.1	3	17.914	1	21	486	506	GCUCUCUAUGCUUCUGUCAUC	GAUGACAGAAGCAUAGAGGUA	Cleavage	| PREDICTED: Nelumbo nucifera uncharacterized LOC104593132 (LOC104593132), mRNA
	NNU_aly-miR157d-3p	gi|719982453|ref|XM_010252152.1	2.5	23.302	1	20	787	806	GCUCUCUAUGCUUCUGUCAU	AUCACAGAAGCAUGGAGGGU	Cleavage	| PREDICTED: Nelumbo nucifera DNA repair protein recA homolog 3, mitochondrial (LOC104592701), mRNA
	NNU_aly-miR157d-3p	gi|719971603|ref|XM_010276868.1	3	18.277	1	20	1450	1469	GCUCUCUAUGCUUCUGUCAU	AUGACAGAAGCAAAGAUGGC	Cleavage	| PREDICTED: Nelumbo nucifera cytochrome P450 CYP72A219-like (LOC104610308), mRNA
	NNU_aly-miR157d-3p	gi|720028515|ref|XM_010266627.1	2.5	19.895	1	20	1252	1271	GCUCUCUAUGCUUCUGUCAU	UUGACAGGAGUAUAGGGAGC	Cleavage	| PREDICTED: Nelumbo nucifera protein NRT1/ PTR FAMILY 5.2-like (LOC104602806), mRNA
	NNU_aly-miR157d-3p	gi|720020481|ref|XM_010264113.1	3	15.147	1	20	1199	1218	GCUCUCUAUGCUUCUGUCAU	UUGACAGAAGCAUAGGCAGC	Cleavage	| PREDICTED: Nelumbo nucifera protein NRT1/ PTR FAMILY 5.2-like (LOC104600942), mRNA
	NNU_aly-miR157d-3p	gi|719996539|ref|XM_010256505.1	3	13.025	1	21	1066	1086	GCUCUCUAUGCUUCUGUCAUC	GAUGGUAGAAUCAGAGAGAGC	Translation	| PREDICTED: Nelumbo nucifera zinc-finger homeodomain protein 5-like (LOC104595670), transcript variant X3, mRNA
	NNU_aly-miR157d-3p	gi|719996537|ref|XM_010256504.1	3	13.428	1	21	1083	1103	GCUCUCUAUGCUUCUGUCAUC	GAUGGUAGAAUCAGAGAGAGC	Translation	| PREDICTED: Nelumbo nucifera zinc-finger homeodomain protein 5-like (LOC104595670), transcript variant X2, mRNA
	NNU_aly-miR157d-3p	gi|719996532|ref|XM_010256503.1	3	14.305	1	21	1260	1280	GCUCUCUAUGCUUCUGUCAUC	GAUGGUAGAAUCAGAGAGAGC	Translation	| PREDICTED: Nelumbo nucifera zinc-finger homeodomain protein 5-like (LOC104595670), transcript variant X1, mRNA
	NNU_aly-miR157d-3p	gi|720096641|ref|XM_010248750.1	3	20.555	1	21	144	164	GCUCUCUAUGCUUCUGUCAUC	GACGAUGGGAGCGUAGAGAGC	Cleavage	| PREDICTED: Nelumbo nucifera DNA-directed RNA polymerases IV and V subunit 5B-like (LOC104590192), mRNA
NNU_aly-miR157d-5p	62
	NNU_aly-miR157d-5p	gi|719987904|ref|XM_010253861.1	1	14.749	1	20	2810	2829	UGACAGAAGAUAGAGAGCAC	GUGCUCUCUCUCUUCUGUCA	Translation	| PREDICTED: Nelumbo nucifera squamosa promoter-binding-like protein 3 (LOC104593839), transcript variant X1, mRNA
	NNU_aly-miR157d-5p	gi|719987907|ref|XM_010253862.1	1	14.749	1	20	2810	2829	UGACAGAAGAUAGAGAGCAC	GUGCUCUCUCUCUUCUGUCA	Translation	| PREDICTED: Nelumbo nucifera squamosa promoter-binding-like protein 3 (LOC104593839), transcript variant X2, mRNA
	NNU_aly-miR157d-5p	gi|719987910|ref|XM_010253864.1	1	14.749	1	20	2726	2745	UGACAGAAGAUAGAGAGCAC	GUGCUCUCUCUCUUCUGUCA	Translation	| PREDICTED: Nelumbo nucifera squamosa promoter-binding-like protein 3 (LOC104593839), transcript variant X3, mRNA
	NNU_aly-miR157d-5p	gi|719967062|ref|XM_010262424.1	1	18.331	1	20	1748	1767	UGACAGAAGAUAGAGAGCAC	GUGCUCUCUCUCUUCUGUCA	Translation	| PREDICTED: Nelumbo nucifera squamosa promoter-binding-like protein 6 (LOC104599748), transcript variant X1, mRNA
	NNU_aly-miR157d-5p	gi|719967081|ref|XM_010262473.1	1	18.331	1	20	1748	1767	UGACAGAAGAUAGAGAGCAC	GUGCUCUCUCUCUUCUGUCA	Translation	| PREDICTED: Nelumbo nucifera squamosa promoter-binding-like protein 6 (LOC104599748), transcript variant X7, mRNA
	NNU_aly-miR157d-5p	gi|719967084|ref|XM_010262483.1	1	18.331	1	20	1739	1758	UGACAGAAGAUAGAGAGCAC	GUGCUCUCUCUCUUCUGUCA	Translation	| PREDICTED: Nelumbo nucifera squamosa promoter-binding-like protein 6 (LOC104599748), transcript variant X8, mRNA
	NNU_aly-miR157d-5p	gi|719967068|ref|XM_010262443.1	1	18.331	1	20	1706	1725	UGACAGAAGAUAGAGAGCAC	GUGCUCUCUCUCUUCUGUCA	Translation	| PREDICTED: Nelumbo nucifera squamosa promoter-binding-like protein 6 (LOC104599748), transcript variant X3, mRNA
	NNU_aly-miR157d-5p	gi|719967074|ref|XM_010262459.1	1	18.331	1	20	1662	1681	UGACAGAAGAUAGAGAGCAC	GUGCUCUCUCUCUUCUGUCA	Translation	| PREDICTED: Nelumbo nucifera squamosa promoter-binding-like protein 6 (LOC104599748), transcript variant X5, mRNA
	NNU_aly-miR157d-5p	gi|719967065|ref|XM_010262434.1	1	18.331	1	20	1618	1637	UGACAGAAGAUAGAGAGCAC	GUGCUCUCUCUCUUCUGUCA	Translation	| PREDICTED: Nelumbo nucifera squamosa promoter-binding-like protein 6 (LOC104599748), transcript variant X2, mRNA
	NNU_aly-miR157d-5p	gi|719967071|ref|XM_010262451.1	1	18.331	1	20	1576	1595	UGACAGAAGAUAGAGAGCAC	GUGCUCUCUCUCUUCUGUCA	Translation	| PREDICTED: Nelumbo nucifera squamosa promoter-binding-like protein 6 (LOC104599748), transcript variant X4, mRNA
	NNU_aly-miR157d-5p	gi|719967077|ref|XM_010262466.1	1	18.331	1	20	1532	1551	UGACAGAAGAUAGAGAGCAC	GUGCUCUCUCUCUUCUGUCA	Translation	| PREDICTED: Nelumbo nucifera squamosa promoter-binding-like protein 6 (LOC104599748), transcript variant X6, mRNA
	NNU_aly-miR157d-5p	gi|719978104|ref|XM_010250761.1	1	18.283	1	20	1694	1713	UGACAGAAGAUAGAGAGCAC	GUGCUCUCUCUCUUCUGUCA	Translation	| PREDICTED: Nelumbo nucifera squamosa promoter-binding-like protein 18 (LOC104591759), transcript variant X1, mRNA
	NNU_aly-miR157d-5p	gi|719978107|ref|XM_010250762.1	1	18.283	1	20	1596	1615	UGACAGAAGAUAGAGAGCAC	GUGCUCUCUCUCUUCUGUCA	Translation	| PREDICTED: Nelumbo nucifera squamosa promoter-binding-like protein 18 (LOC104591759), transcript variant X2, mRNA
	NNU_aly-miR157d-5p	gi|719978110|ref|XM_010250763.1	1	18.283	1	20	1591	1610	UGACAGAAGAUAGAGAGCAC	GUGCUCUCUCUCUUCUGUCA	Translation	| PREDICTED: Nelumbo nucifera squamosa promoter-binding-like protein 18 (LOC104591759), transcript variant X3, mRNA
	NNU_aly-miR157d-5p	gi|719983125|ref|XM_010252358.1	1	14.066	1	20	1371	1390	UGACAGAAGAUAGAGAGCAC	GUGCUCUCUCUCUUCUGUCA	Translation	| PREDICTED: Nelumbo nucifera squamosa promoter-binding-like protein 16 (LOC104592849), transcript variant X1, mRNA
	NNU_aly-miR157d-5p	gi|719983129|ref|XM_010252359.1	1	14.066	1	20	1264	1283	UGACAGAAGAUAGAGAGCAC	GUGCUCUCUCUCUUCUGUCA	Translation	| PREDICTED: Nelumbo nucifera squamosa promoter-binding-like protein 16 (LOC104592849), transcript variant X2, mRNA
	NNU_aly-miR157d-5p	gi|719983132|ref|XM_010252360.1	1	14.066	1	20	1222	1241	UGACAGAAGAUAGAGAGCAC	GUGCUCUCUCUCUUCUGUCA	Translation	| PREDICTED: Nelumbo nucifera squamosa promoter-binding-like protein 16 (LOC104592849), transcript variant X3, mRNA
	NNU_aly-miR157d-5p	gi|719978113|ref|XM_010250764.1	1	18.283	1	20	1422	1441	UGACAGAAGAUAGAGAGCAC	GUGCUCUCUCUCUUCUGUCA	Translation	| PREDICTED: Nelumbo nucifera squamosa promoter-binding-like protein 18 (LOC104591759), transcript variant X4, mRNA
	NNU_aly-miR157d-5p	gi|719978116|ref|XM_010250765.1	1	18.283	1	20	1417	1436	UGACAGAAGAUAGAGAGCAC	GUGCUCUCUCUCUUCUGUCA	Translation	| PREDICTED: Nelumbo nucifera squamosa promoter-binding-like protein 18 (LOC104591759), transcript variant X5, mRNA
	NNU_aly-miR157d-5p	gi|719978119|ref|XM_010250766.1	1	18.283	1	20	1354	1373	UGACAGAAGAUAGAGAGCAC	GUGCUCUCUCUCUUCUGUCA	Translation	| PREDICTED: Nelumbo nucifera squamosa promoter-binding-like protein 18 (LOC104591759), transcript variant X6, mRNA
	NNU_aly-miR157d-5p	gi|719977680|ref|XM_010250618.1	3	13.986	1	20	44	63	UGACAGAAGAUAGAGAGCAC	GUGCUUUUUAUUUUCUGUUU	Cleavage	| PREDICTED: Nelumbo nucifera sister chromatid cohesion 1 protein 2 (LOC104591666), transcript variant X1, mRNA
	NNU_aly-miR157d-5p	gi|719977683|ref|XM_010250619.1	3	13.923	1	20	45	64	UGACAGAAGAUAGAGAGCAC	GUGCUUUUUAUUUUCUGUUU	Cleavage	| PREDICTED: Nelumbo nucifera sister chromatid cohesion 1 protein 2 (LOC104591666), transcript variant X2, mRNA
	NNU_aly-miR157d-5p	gi|719988886|ref|XM_010254179.1	3	24.312	1	20	1799	1819	UGACAGAAGAUAG-AGAGCAC	GUGCUCCACUAUCUUCUGUCA	Cleavage	| PREDICTED: Nelumbo nucifera 1,4-alpha-glucan-branching enzyme 3, chloroplastic/amyloplastic (LOC104594060), transcript variant X1, mRNA
	NNU_aly-miR157d-5p	gi|719988890|ref|XR_734669.1	3	24.312	1	20	1799	1819	UGACAGAAGAUAG-AGAGCAC	GUGCUCCACUAUCUUCUGUCA	Cleavage	| PREDICTED: Nelumbo nucifera 1,4-alpha-glucan-branching enzyme 3, chloroplastic/amyloplastic (LOC104594060), transcript variant X2, misc_RNA
	NNU_aly-miR157d-5p	gi|719991969|ref|XM_010255120.1	3	15.489	1	19	645	664	UGACAGA-AGAUAGAGAGCA	UGCUCUCUAUCUAUCUGUCU	Cleavage	| PREDICTED: Nelumbo nucifera WUSCHEL-related homeobox 3A (LOC104594701), mRNA
	NNU_aly-miR157d-5p	gi|720031555|ref|XM_010267551.1	1	20.541	1	20	971	990	UGACAGAAGAUAGAGAGCAC	GUGCUCUCUCUCUUCUGUCA	Translation	| PREDICTED: Nelumbo nucifera squamosa promoter-binding-like protein 14 (LOC104603500), mRNA
	NNU_aly-miR157d-5p	gi|720052365|ref|XM_010274087.1	2	12.681	1	20	695	714	UGACAGAAGAUAGAGAGCAC	AUGCUCUCUCUCUUCUGUCA	Translation	| PREDICTED: Nelumbo nucifera squamosa promoter-binding protein 1-like (LOC104608184), mRNA
	NNU_aly-miR157d-5p	gi|720006383|ref|XM_010259661.1	1	21.113	1	20	1710	1729	UGACAGAAGAUAGAGAGCAC	GUGCUCUCUCUCUUCUGUCA	Translation	| PREDICTED: Nelumbo nucifera squamosa promoter-binding-like protein 13A (LOC104597891), transcript variant X1, mRNA
	NNU_aly-miR157d-5p	gi|720006386|ref|XR_735272.1	1	21.113	1	20	1710	1729	UGACAGAAGAUAGAGAGCAC	GUGCUCUCUCUCUUCUGUCA	Translation	| PREDICTED: Nelumbo nucifera squamosa promoter-binding-like protein 13A (LOC104597891), transcript variant X2, misc_RNA
	NNU_aly-miR157d-5p	gi|720006403|ref|XM_010259668.1	1	21.113	1	20	1687	1706	UGACAGAAGAUAGAGAGCAC	GUGCUCUCUCUCUUCUGUCA	Translation	| PREDICTED: Nelumbo nucifera squamosa promoter-binding-like protein 13A (LOC104597891), transcript variant X8, mRNA
	NNU_aly-miR157d-5p	gi|720006388|ref|XM_010259662.1	1	21.113	1	20	1677	1696	UGACAGAAGAUAGAGAGCAC	GUGCUCUCUCUCUUCUGUCA	Translation	| PREDICTED: Nelumbo nucifera squamosa promoter-binding-like protein 13A (LOC104597891), transcript variant X3, mRNA
	NNU_aly-miR157d-5p	gi|720006391|ref|XM_010259663.1	1	21.113	1	20	1629	1648	UGACAGAAGAUAGAGAGCAC	GUGCUCUCUCUCUUCUGUCA	Translation	| PREDICTED: Nelumbo nucifera squamosa promoter-binding-like protein 13A (LOC104597891), transcript variant X4, mRNA
	NNU_aly-miR157d-5p	gi|720006394|ref|XM_010259665.1	1	21.113	1	20	1580	1599	UGACAGAAGAUAGAGAGCAC	GUGCUCUCUCUCUUCUGUCA	Translation	| PREDICTED: Nelumbo nucifera squamosa promoter-binding-like protein 13A (LOC104597891), transcript variant X5, mRNA
	NNU_aly-miR157d-5p	gi|720006397|ref|XM_010259666.1	1	21.113	1	20	1547	1566	UGACAGAAGAUAGAGAGCAC	GUGCUCUCUCUCUUCUGUCA	Translation	| PREDICTED: Nelumbo nucifera squamosa promoter-binding-like protein 13A (LOC104597891), transcript variant X6, mRNA
	NNU_aly-miR157d-5p	gi|720006400|ref|XM_010259667.1	1	21.113	1	20	1499	1518	UGACAGAAGAUAGAGAGCAC	GUGCUCUCUCUCUUCUGUCA	Translation	| PREDICTED: Nelumbo nucifera squamosa promoter-binding-like protein 13A (LOC104597891), transcript variant X7, mRNA
	NNU_aly-miR157d-5p	gi|720009276|ref|XM_010260590.1	1	13.753	1	20	1448	1467	UGACAGAAGAUAGAGAGCAC	GUGCUCUCUCUCUUCUGUCA	Translation	| PREDICTED: Nelumbo nucifera squamosa promoter-binding-like protein 7 (LOC104598496), mRNA
	NNU_aly-miR157d-5p	gi|720026687|ref|XM_010266030.1	1	13.83	1	20	1580	1599	UGACAGAAGAUAGAGAGCAC	GUGCUCUCUCUCUUCUGUCA	Translation	| PREDICTED: Nelumbo nucifera squamosa promoter-binding-like protein 7 (LOC104602369), mRNA
	NNU_aly-miR157d-5p	gi|720004738|ref|XM_010259128.1	1	23.105	1	20	1319	1338	UGACAGAAGAUAGAGAGCAC	GUGCUCUCUCUCUUCUGUCA	Translation	| PREDICTED: Nelumbo nucifera squamosa promoter-binding-like protein 17 (LOC104597533), mRNA
	NNU_aly-miR157d-5p	gi|720013713|ref|XM_010261969.1	2	14.788	1	20	1188	1207	UGACAGAAGAUAGAGAGCAC	AUGCUCUCUCUCUUCUGUCA	Translation	| PREDICTED: Nelumbo nucifera squamosa promoter-binding protein 1 (LOC104599433), mRNA
	NNU_aly-miR157d-5p	gi|720018926|ref|XM_010263646.1	3	20.495	1	20	1647	1666	UGACAGAAGAUAGAGAGCAC	GAGGUUUCUAUCUUCUGUUA	Cleavage	| PREDICTED: Nelumbo nucifera uncharacterized LOC104600603 (LOC104600603), transcript variant X1, mRNA
	NNU_aly-miR157d-5p	gi|720018929|ref|XM_010263647.1	3	20.495	1	20	1577	1596	UGACAGAAGAUAGAGAGCAC	GAGGUUUCUAUCUUCUGUUA	Cleavage	| PREDICTED: Nelumbo nucifera uncharacterized LOC104600603 (LOC104600603), transcript variant X2, mRNA
	NNU_aly-miR157d-5p	gi|720018932|ref|XM_010263649.1	3	20.495	1	20	863	882	UGACAGAAGAUAGAGAGCAC	GAGGUUUCUAUCUUCUGUUA	Cleavage	| PREDICTED: Nelumbo nucifera uncharacterized LOC104600603 (LOC104600603), transcript variant X3, mRNA
	NNU_aly-miR157d-5p	gi|720018935|ref|XM_010263650.1	3	20.495	1	20	862	881	UGACAGAAGAUAGAGAGCAC	GAGGUUUCUAUCUUCUGUUA	Cleavage	| PREDICTED: Nelumbo nucifera uncharacterized LOC104600603 (LOC104600603), transcript variant X4, mRNA
	NNU_aly-miR157d-5p	gi|720018938|ref|XM_010263651.1	3	20.495	1	20	814	833	UGACAGAAGAUAGAGAGCAC	GAGGUUUCUAUCUUCUGUUA	Cleavage	| PREDICTED: Nelumbo nucifera uncharacterized LOC104600603 (LOC104600603), transcript variant X5, mRNA
	NNU_aly-miR157d-5p	gi|720001321|ref|XM_010258025.1	3	19.133	1	20	825	844	UGACAGAAGAUAGAGAGCAC	GUGCUAUGUGUCUUUUGUCA	Cleavage	| PREDICTED: Nelumbo nucifera transmembrane protein 18 (LOC104596748), mRNA
	NNU_aly-miR157d-5p	gi|720018335|ref|XM_010263453.1	3	15.907	1	20	2870	2890	UGACAGAAGA-UAGAGAGCAC	GCGCUCUCUACUCUUCUGUCA	Translation	| PREDICTED: Nelumbo nucifera nuclear pore complex protein Nup107 (LOC104600493), transcript variant X1, mRNA
	NNU_aly-miR157d-5p	gi|720018338|ref|XM_010263454.1	3	15.907	1	20	2579	2599	UGACAGAAGA-UAGAGAGCAC	GCGCUCUCUACUCUUCUGUCA	Translation	| PREDICTED: Nelumbo nucifera nuclear pore complex protein Nup107 (LOC104600493), transcript variant X2, mRNA
	NNU_aly-miR157d-5p	gi|720072766|ref|XM_010280181.1	1	18.455	1	20	2812	2831	UGACAGAAGAUAGAGAGCAC	GUGCUCUCUCUCUUCUGUCA	Translation	| PREDICTED: Nelumbo nucifera squamosa promoter-binding-like protein 3 (LOC104612661), transcript variant X1, mRNA
	NNU_aly-miR157d-5p	gi|720072770|ref|XM_010280183.1	1	18.455	1	20	2724	2743	UGACAGAAGAUAGAGAGCAC	GUGCUCUCUCUCUUCUGUCA	Translation	| PREDICTED: Nelumbo nucifera squamosa promoter-binding-like protein 3 (LOC104612661), transcript variant X2, mRNA
	NNU_aly-miR157d-5p	gi|720072773|ref|XR_737837.1	1	18.455	1	20	2811	2830	UGACAGAAGAUAGAGAGCAC	GUGCUCUCUCUCUUCUGUCA	Translation	| PREDICTED: Nelumbo nucifera squamosa promoter-binding-like protein 3 (LOC104612661), transcript variant X3, misc_RNA
	NNU_aly-miR157d-5p	gi|720076501|ref|XR_737971.1	2.5	18.041	1	20	438	457	UGACAGAAGAUAGAGAGCAC	UUGCUCUCUGUUUUCUGUUA	Cleavage	| PREDICTED: Nelumbo nucifera cationic amino acid transporter 8, vacuolar-like (LOC104613495), transcript variant X1, misc_RNA
	NNU_aly-miR157d-5p	gi|720076506|ref|XM_010281329.1	2.5	18.041	1	20	438	457	UGACAGAAGAUAGAGAGCAC	UUGCUCUCUGUUUUCUGUUA	Cleavage	| PREDICTED: Nelumbo nucifera cationic amino acid transporter 8, vacuolar-like (LOC104613495), transcript variant X3, mRNA
	NNU_aly-miR157d-5p	gi|720076503|ref|XM_010281328.1	2.5	18.041	1	20	438	457	UGACAGAAGAUAGAGAGCAC	UUGCUCUCUGUUUUCUGUUA	Cleavage	| PREDICTED: Nelumbo nucifera cationic amino acid transporter 8, vacuolar-like (LOC104613495), transcript variant X2, mRNA
	NNU_aly-miR157d-5p	gi|720097358|ref|XM_010248994.1	3	17.788	1	20	458	477	UGACAGAAGAUAGAGAGCAC	UAGUUCUCUAUUUUCUGUCA	Cleavage	| PREDICTED: Nelumbo nucifera protein RALF-like 32 (LOC104590361), mRNA
	NNU_aly-miR157d-5p	gi|720077843|ref|XM_010242871.1	3	19.903	1	20	1071	1090	UGACAGAAGAUAGAGAGCAC	AUGCUCUCCGUCUUCUGUUA	Cleavage	| PREDICTED: Nelumbo nucifera cationic amino acid transporter 1-like (LOC104585859), transcript variant X1, mRNA
	NNU_aly-miR157d-5p	gi|720077850|ref|XM_010242873.1	3	19.903	1	20	905	924	UGACAGAAGAUAGAGAGCAC	AUGCUCUCCGUCUUCUGUUA	Cleavage	| PREDICTED: Nelumbo nucifera cationic amino acid transporter 1-like (LOC104585859), transcript variant X3, mRNA
	NNU_aly-miR157d-5p	gi|720077847|ref|XM_010242872.1	3	19.903	1	20	679	698	UGACAGAAGAUAGAGAGCAC	AUGCUCUCCGUCUUCUGUUA	Cleavage	| PREDICTED: Nelumbo nucifera cationic amino acid transporter 1-like (LOC104585859), transcript variant X2, mRNA
	NNU_aly-miR157d-5p	gi|720077853|ref|XM_010242874.1	3	18.921	1	20	382	401	UGACAGAAGAUAGAGAGCAC	AUGCUCUCCGUCUUCUGUUA	Cleavage	| PREDICTED: Nelumbo nucifera cationic amino acid transporter 1-like (LOC104585860), transcript variant X1, mRNA
	NNU_aly-miR157d-5p	gi|720077856|ref|XM_010242875.1	3	18.921	1	20	382	401	UGACAGAAGAUAGAGAGCAC	AUGCUCUCCGUCUUCUGUUA	Cleavage	| PREDICTED: Nelumbo nucifera cationic amino acid transporter 1-like (LOC104585860), transcript variant X2, mRNA
	NNU_aly-miR157d-5p	gi|720067703|ref|XM_010278577.1	3	19.624	1	20	388	407	UGACAGAAGAUAGAGAGCAC	CUGCUCUCUGUGUUCUGUUA	Translation	| PREDICTED: Nelumbo nucifera cationic amino acid transporter 1-like (LOC104611498), mRNA
	NNU_aly-miR157d-5p	gi|720067652|ref|XM_010278558.1	3	20.974	1	20	5	24	UGACAGAAGAUAGAGAGCAC	GUGCUCUCUGCCUUCUCUCA	Translation	| PREDICTED: Nelumbo nucifera alpha,alpha-trehalose-phosphate synthase [UDP-forming] 5-like (LOC104611481), transcript variant X1, mRNA
	NNU_aly-miR157d-5p	gi|720097445|ref|XM_010249024.1	3	14.855	1	20	176	195	UGACAGAAGAUAGAGAGCAC	GUGUUCACUAUCGUCUGUCG	Cleavage	| PREDICTED: Nelumbo nucifera wall-associated receptor kinase 5-like (LOC104590379), partial mRNA
NNU_aly-miR159a-5p	11
	NNU_aly-miR159a-5p	gi|719963895|ref|XM_010252732.1	3	20.655	1	20	1855	1874	GAGCUCCUUGAAGUUCAAAC	GUUGGAUUUUCAAGGAGUUC	Cleavage	| PREDICTED: Nelumbo nucifera autophagy-related protein 13 (LOC104593051), transcript variant X3, mRNA
	NNU_aly-miR159a-5p	gi|719963892|ref|XM_010252723.1	3	20.655	1	20	2298	2317	GAGCUCCUUGAAGUUCAAAC	GUUGGAUUUUCAAGGAGUUC	Cleavage	| PREDICTED: Nelumbo nucifera autophagy-related protein 13 (LOC104593051), transcript variant X2, mRNA
	NNU_aly-miR159a-5p	gi|719963889|ref|XM_010252714.1	3	20.655	1	20	2383	2402	GAGCUCCUUGAAGUUCAAAC	GUUGGAUUUUCAAGGAGUUC	Cleavage	| PREDICTED: Nelumbo nucifera autophagy-related protein 13 (LOC104593051), transcript variant X1, mRNA
	NNU_aly-miR159a-5p	gi|720035138|ref|XM_010268640.1	3	22.688	1	21	2885	2905	GAGCUCCUUGAAGUUCAAACG	UGUUGGAAAUUUGAGGAGCUC	Cleavage	| PREDICTED: Nelumbo nucifera tRNA pseudouridine synthase A, mitochondrial-like (LOC104604340), transcript variant X2, mRNA
	NNU_aly-miR159a-5p	gi|720035134|ref|XM_010268639.1	3	22.688	1	21	2953	2973	GAGCUCCUUGAAGUUCAAACG	UGUUGGAAAUUUGAGGAGCUC	Cleavage	| PREDICTED: Nelumbo nucifera tRNA pseudouridine synthase A, mitochondrial-like (LOC104604340), transcript variant X1, mRNA
	NNU_aly-miR159a-5p	gi|720038181|ref|XM_010269605.1	3	22.1	1	20	321	340	GAGCUCCUUGAAGUUCAAAC	GUGUGAAGUCCAAGGAGCUC	Translation	| PREDICTED: Nelumbo nucifera uncharacterized LOC104605016 (LOC104605016), mRNA
	NNU_aly-miR159a-5p	gi|720005856|ref|XM_010259487.1	3	14.508	1	21	34	54	GAGCUCCUUGAAGUUCAAACG	CAUUUGAACUGUGAGGAGCUC	Translation	| PREDICTED: Nelumbo nucifera polygalacturonase inhibitor-like (LOC104597762), mRNA
	NNU_aly-miR159a-5p	gi|720078827|ref|XM_010243167.1	2	19.747	1	21	208	228	GAGCUCCUUGAAGUUCAAACG	UGGUUGAACUUCAAGGAGCUG	Cleavage	| PREDICTED: Nelumbo nucifera cysteine proteinase inhibitor 12-like (LOC104586062), mRNA
	NNU_aly-miR159a-5p	gi|720088389|ref|XM_010246133.1	2	18.744	1	21	458	478	GAGCUCCUUGAAGUUCAAACG	UGGUUGAACUUCAAGGAGCUG	Cleavage	| PREDICTED: Nelumbo nucifera cysteine proteinase inhibitor 12-like (LOC104588274), mRNA
	NNU_aly-miR159a-5p	gi|720090606|ref|XM_010246848.1	2.5	18.827	1	21	386	406	GAGCUCCUUGAAGUUCAAACG	UGGUUGAACUUCAAGGAGUUG	Cleavage	| PREDICTED: Nelumbo nucifera cysteine proteinase inhibitor 12-like (LOC104588774), mRNA
	NNU_aly-miR159a-5p	gi|720076384|ref|XM_010281298.1	3	18.956	1	21	1738	1758	GAGCUCCUUGAAGUUCAAACG	CAUAUGAACUUGAAGGAGCUC	Translation	| PREDICTED: Nelumbo nucifera putative disease resistance protein RGA4 (LOC104613473), mRNA
NNU_aly-miR159b-3p	43
	NNU_aly-miR159b-3p	gi|719968084|ref|XR_735992.1	3	19.273	1	21	53	73	UUUGGAUUGAAGGGAGCUCUU	AGGAGCUCCAUUCAGUCCAAU	Cleavage	| PREDICTED: Nelumbo nucifera uncharacterized LOC104601917 (LOC104601917), ncRNA
	NNU_aly-miR159b-3p	gi|719993358|ref|XM_010255561.1	3	16.153	1	21	1411	1431	UUUGGAUUGAAGGGAGCUCUU	AAGAGUUGCCUUUAGUUCAAA	Cleavage	| PREDICTED: Nelumbo nucifera uncharacterized LOC104595017 (LOC104595017), mRNA
	NNU_aly-miR159b-3p	gi|719993362|ref|XM_010255562.1	3	16.153	1	21	1411	1431	UUUGGAUUGAAGGGAGCUCUU	AAGAGUUGCCUUUAGUUCAAA	Cleavage	| PREDICTED: Nelumbo nucifera uncharacterized LOC104595018 (LOC104595018), mRNA
	NNU_aly-miR159b-3p	gi|719986926|ref|XM_010253553.1	3	20.252	1	20	1144	1163	UUUGGAUUGAAGGGAGCUCU	GGAGCUCCCUUCACUCCAAU	Cleavage	| PREDICTED: Nelumbo nucifera transcription factor GAMYB (LOC104593612), transcript variant X2, mRNA
	NNU_aly-miR159b-3p	gi|719986922|ref|XM_010253552.1	3	20.252	1	20	1260	1279	UUUGGAUUGAAGGGAGCUCU	GGAGCUCCCUUCACUCCAAU	Cleavage	| PREDICTED: Nelumbo nucifera transcription factor GAMYB (LOC104593612), transcript variant X1, mRNA
	NNU_aly-miR159b-3p	gi|719986930|ref|XM_010253554.1	3	20.252	1	20	1353	1372	UUUGGAUUGAAGGGAGCUCU	GGAGCUCCCUUCACUCCAAU	Cleavage	| PREDICTED: Nelumbo nucifera transcription factor GAMYB (LOC104593612), transcript variant X3, mRNA
	NNU_aly-miR159b-3p	gi|719983132|ref|XM_010252360.1	3	14.1	1	21	67	87	UUUGGAUUGAAGGGAGCUCUU	GAGAUUUCUCUUCAGUUCAAA	Cleavage	| PREDICTED: Nelumbo nucifera squamosa promoter-binding-like protein 16 (LOC104592849), transcript variant X3, mRNA
	NNU_aly-miR159b-3p	gi|719964824|ref|XM_010256265.1	3	15.697	1	20	59	78	UUUGGAUUGAAGGGAGCUCU	AGAGUUCCCUUCUAUUUAGA	Cleavage	| PREDICTED: Nelumbo nucifera pentatricopeptide repeat-containing protein At3g16010 (LOC104595489), transcript variant X5, mRNA
	NNU_aly-miR159b-3p	gi|719964815|ref|XM_010256240.1	3	14.712	1	20	86	105	UUUGGAUUGAAGGGAGCUCU	AGAGUUCCCUUCUAUUUAGA	Cleavage	| PREDICTED: Nelumbo nucifera pentatricopeptide repeat-containing protein At3g16010 (LOC104595489), transcript variant X2, mRNA
	NNU_aly-miR159b-3p	gi|719964821|ref|XM_010256257.1	3	15.618	1	20	183	202	UUUGGAUUGAAGGGAGCUCU	AGAGUUCCCUUCUAUUUAGA	Cleavage	| PREDICTED: Nelumbo nucifera pentatricopeptide repeat-containing protein At3g16010 (LOC104595489), transcript variant X4, mRNA
	NNU_aly-miR159b-3p	gi|719964818|ref|XM_010256249.1	3	14.919	1	20	198	217	UUUGGAUUGAAGGGAGCUCU	AGAGUUCCCUUCUAUUUAGA	Cleavage	| PREDICTED: Nelumbo nucifera pentatricopeptide repeat-containing protein At3g16010 (LOC104595489), transcript variant X3, mRNA
	NNU_aly-miR159b-3p	gi|719964813|ref|XM_010256231.1	3	15.577	1	20	720	739	UUUGGAUUGAAGGGAGCUCU	AGAGUUCCCUUCUAUUUAGA	Cleavage	| PREDICTED: Nelumbo nucifera pentatricopeptide repeat-containing protein At3g16010 (LOC104595489), transcript variant X1, mRNA
	NNU_aly-miR159b-3p	gi|719973999|ref|XM_010245414.1	3	13.163	1	20	568	588	UUUGGAUUGAAGG-GAGCUCU	AGAGCUCACCUUCAAUUCGAA	Cleavage	| PREDICTED: Nelumbo nucifera flocculation protein FLO11-like (LOC104587695), transcript variant X2, mRNA
	NNU_aly-miR159b-3p	gi|719973995|ref|XM_010245409.1	3	13.163	1	20	568	588	UUUGGAUUGAAGG-GAGCUCU	AGAGCUCACCUUCAAUUCGAA	Cleavage	| PREDICTED: Nelumbo nucifera flocculation protein FLO11-like (LOC104587695), transcript variant X1, mRNA
	NNU_aly-miR159b-3p	gi|719992369|ref|XM_010255245.1	3	12.482	1	20	868	887	UUUGGAUUGAAGGGAGCUCU	AGAGCCACCUUCUAUCCAAA	Cleavage	| PREDICTED: Nelumbo nucifera uncharacterized LOC104594775 (LOC104594775), mRNA
	NNU_aly-miR159b-3p	gi|720041451|ref|XM_010270609.1	1	19.313	1	21	603	623	UUUGGAUUGAAGGGAGCUCUU	AAGAGCUCUCUUCAAUUCAAA	Cleavage	| PREDICTED: Nelumbo nucifera uncharacterized LOC104605726 (LOC104605726), mRNA
	NNU_aly-miR159b-3p	gi|720031844|ref|XR_736243.1	3	9.266	1	20	2058	2077	UUUGGAUUGAAGGGAGCUCU	UUCGCUCCCUUCAAUCCAAA	Cleavage	| PREDICTED: Nelumbo nucifera uncharacterized LOC104603564 (LOC104603564), ncRNA
	NNU_aly-miR159b-3p	gi|720034528|ref|XM_010268443.1	3	21.107	1	20	1128	1147	UUUGGAUUGAAGGGAGCUCU	GGAGCUCCCUUCACUCCAAU	Cleavage	| PREDICTED: Nelumbo nucifera transcription factor GAMYB-like (LOC104604178), transcript variant X4, mRNA
	NNU_aly-miR159b-3p	gi|720034525|ref|XM_010268442.1	3	21.107	1	20	1394	1413	UUUGGAUUGAAGGGAGCUCU	GGAGCUCCCUUCACUCCAAU	Cleavage	| PREDICTED: Nelumbo nucifera transcription factor GAMYB-like (LOC104604178), transcript variant X3, mRNA
	NNU_aly-miR159b-3p	gi|720034531|ref|XM_010268444.1	3	21.107	1	20	2279	2298	UUUGGAUUGAAGGGAGCUCU	GGAGCUCCCUUCACUCCAAU	Cleavage	| PREDICTED: Nelumbo nucifera transcription factor GAMYB-like (LOC104604178), transcript variant X5, mRNA
	NNU_aly-miR159b-3p	gi|720034521|ref|XM_010268441.1	3	21.107	1	20	2099	2118	UUUGGAUUGAAGGGAGCUCU	GGAGCUCCCUUCACUCCAAU	Cleavage	| PREDICTED: Nelumbo nucifera transcription factor GAMYB-like (LOC104604178), transcript variant X2, mRNA
	NNU_aly-miR159b-3p	gi|720034518|ref|XM_010268440.1	3	21.107	1	20	2279	2298	UUUGGAUUGAAGGGAGCUCU	GGAGCUCCCUUCACUCCAAU	Cleavage	| PREDICTED: Nelumbo nucifera transcription factor GAMYB-like (LOC104604178), transcript variant X1, mRNA
	NNU_aly-miR159b-3p	gi|720020550|ref|XR_735802.1	1.5	17.25	1	21	839	859	UUUGGAUUGAAGGGAGCUCUU	AAGAGCUUCUUUCAAUUCAAA	Cleavage	| PREDICTED: Nelumbo nucifera histone-lysine N-methyltransferase SUVR2-like (LOC104600961), transcript variant X4, misc_RNA
	NNU_aly-miR159b-3p	gi|720020542|ref|XM_010264134.1	1.5	17.25	1	21	783	803	UUUGGAUUGAAGGGAGCUCUU	AAGAGCUUCUUUCAAUUCAAA	Cleavage	| PREDICTED: Nelumbo nucifera histone-lysine N-methyltransferase SUVR2-like (LOC104600961), transcript variant X2, mRNA
	NNU_aly-miR159b-3p	gi|720020545|ref|XM_010264135.1	1.5	17.25	1	21	836	856	UUUGGAUUGAAGGGAGCUCUU	AAGAGCUUCUUUCAAUUCAAA	Cleavage	| PREDICTED: Nelumbo nucifera histone-lysine N-methyltransferase SUVR2-like (LOC104600961), transcript variant X3, mRNA
	NNU_aly-miR159b-3p	gi|720020539|ref|XM_010264133.1	1.5	17.25	1	21	839	859	UUUGGAUUGAAGGGAGCUCUU	AAGAGCUUCUUUCAAUUCAAA	Cleavage	| PREDICTED: Nelumbo nucifera histone-lysine N-methyltransferase SUVR2-like (LOC104600961), transcript variant X1, mRNA
	NNU_aly-miR159b-3p	gi|720017213|ref|XM_010263095.1	3	16.676	1	21	976	996	UUUGGAUUGAAGGGAGCUCUU	AGGAGCUCCCAUCAAUGCAAA	Translation	| PREDICTED: Nelumbo nucifera uncharacterized LOC104600240 (LOC104600240), transcript variant X2, mRNA
	NNU_aly-miR159b-3p	gi|720017210|ref|XM_010263094.1	3	16.676	1	21	1270	1290	UUUGGAUUGAAGGGAGCUCUU	AGGAGCUCCCAUCAAUGCAAA	Translation	| PREDICTED: Nelumbo nucifera uncharacterized LOC104600240 (LOC104600240), transcript variant X1, mRNA
	NNU_aly-miR159b-3p	gi|720019325|ref|XM_010263750.1	3	15.392	1	21	127	147	UUUGGAUUGAAGGGAGCUCUU	GGGUUCUUCCUUCAAUCCAAA	Cleavage	| PREDICTED: Nelumbo nucifera GDP-mannose transporter GONST4-like (LOC104600671), transcript variant X1, mRNA
	NNU_aly-miR159b-3p	gi|720019331|ref|XM_010263752.1	3	15.392	1	21	127	147	UUUGGAUUGAAGGGAGCUCUU	GGGUUCUUCCUUCAAUCCAAA	Cleavage	| PREDICTED: Nelumbo nucifera GDP-mannose transporter GONST4-like (LOC104600671), transcript variant X3, mRNA
	NNU_aly-miR159b-3p	gi|720019328|ref|XM_010263751.1	3	15.392	1	21	127	147	UUUGGAUUGAAGGGAGCUCUU	GGGUUCUUCCUUCAAUCCAAA	Cleavage	| PREDICTED: Nelumbo nucifera GDP-mannose transporter GONST4-like (LOC104600671), transcript variant X2, mRNA
	NNU_aly-miR159b-3p	gi|720070873|ref|XM_010279584.1	1	18.952	1	21	763	783	UUUGGAUUGAAGGGAGCUCUU	AAGAGCUCUCUUCAAUUCAAA	Cleavage	| PREDICTED: Nelumbo nucifera uncharacterized LOC104612234 (LOC104612234), mRNA
	NNU_aly-miR159b-3p	gi|720064985|ref|XM_010277826.1	3	14.676	1	20	1186	1205	UUUGGAUUGAAGGGAGCUCU	GGAGCUCCCUUCAAGCCAAU	Cleavage	| PREDICTED: Nelumbo nucifera myb-related protein B-like (LOC104610953), mRNA
	NNU_aly-miR159b-3p	gi|720073297|ref|XM_010280356.1	3	18.525	1	20	1130	1149	UUUGGAUUGAAGGGAGCUCU	GGAGCUCCCUUCAAGCCAAC	Cleavage	| PREDICTED: Nelumbo nucifera uncharacterized LOC104612781 (LOC104612781), mRNA
	NNU_aly-miR159b-3p	gi|720090310|ref|XM_010246753.1	3	11.099	1	20	392	411	UUUGGAUUGAAGGGAGCUCU	UGAGUUCCUUUCAAUUUAAA	Cleavage	| PREDICTED: Nelumbo nucifera uncharacterized LOC104588713 (LOC104588713), mRNA
	NNU_aly-miR159b-3p	gi|720095515|ref|XM_010248404.1	3	13.362	1	21	456	476	UUUGGAUUGAAGGGAGCUCUU	GAGAGAUCUUUUUAAUUCAAA	Cleavage	| PREDICTED: Nelumbo nucifera uncharacterized LOC104589925 (LOC104589925), mRNA
	NNU_aly-miR159b-3p	gi|720070369|ref|XR_737771.1	3	20.755	1	20	1181	1200	UUUGGAUUGAAGGGAGCUCU	GGAGCCCCCUUCAAACCAAA	Cleavage	| PREDICTED: Nelumbo nucifera uncharacterized LOC104612101 (LOC104612101), transcript variant X2, misc_RNA
	NNU_aly-miR159b-3p	gi|720070375|ref|XR_737774.1	3	20.755	1	20	1181	1200	UUUGGAUUGAAGGGAGCUCU	GGAGCCCCCUUCAAACCAAA	Cleavage	| PREDICTED: Nelumbo nucifera uncharacterized LOC104612101 (LOC104612101), transcript variant X5, misc_RNA
	NNU_aly-miR159b-3p	gi|720070371|ref|XR_737772.1	3	20.755	1	20	1181	1200	UUUGGAUUGAAGGGAGCUCU	GGAGCCCCCUUCAAACCAAA	Cleavage	| PREDICTED: Nelumbo nucifera uncharacterized LOC104612101 (LOC104612101), transcript variant X3, misc_RNA
	NNU_aly-miR159b-3p	gi|720070373|ref|XR_737773.1	3	20.755	1	20	1181	1200	UUUGGAUUGAAGGGAGCUCU	GGAGCCCCCUUCAAACCAAA	Cleavage	| PREDICTED: Nelumbo nucifera uncharacterized LOC104612101 (LOC104612101), transcript variant X4, misc_RNA
	NNU_aly-miR159b-3p	gi|720074931|ref|XM_010280874.1	3	11.425	1	20	1232	1251	UUUGGAUUGAAGGGAGCUCU	GGAGCCCCCUUCAAACCAAA	Cleavage	| PREDICTED: Nelumbo nucifera uncharacterized LOC104613161 (LOC104613161), transcript variant X1, mRNA
	NNU_aly-miR159b-3p	gi|720074934|ref|XM_010280875.1	3	11.425	1	20	1134	1153	UUUGGAUUGAAGGGAGCUCU	GGAGCCCCCUUCAAACCAAA	Cleavage	| PREDICTED: Nelumbo nucifera uncharacterized LOC104613161 (LOC104613161), transcript variant X2, mRNA
	NNU_aly-miR159b-3p	gi|720070366|ref|XM_010279418.1	3	20.755	1	20	1181	1200	UUUGGAUUGAAGGGAGCUCU	GGAGCCCCCUUCAAACCAAA	Cleavage	| PREDICTED: Nelumbo nucifera uncharacterized LOC104612101 (LOC104612101), transcript variant X1, mRNA
NNU_aly-miR159b-5p	20
	NNU_aly-miR159b-5p	gi|719984529|ref|XM_010252799.1	3	20.608	1	20	1641	1660	GAGCUCCUUGAAGUUCAAUG	AAUGGAACUUCAAGGGGUUC	Cleavage	| PREDICTED: Nelumbo nucifera pescadillo homolog (LOC104593111), mRNA
	NNU_aly-miR159b-5p	gi|719994101|ref|XM_010255775.1	3	23.831	1	21	1273	1292	GAGCUCCUUGAAGUUCAAUGG	CCAUU-AACUUUAGGGAGCUC	Cleavage	| PREDICTED: Nelumbo nucifera target of Myb protein 1-like (LOC104595165), transcript variant X5, mRNA
	NNU_aly-miR159b-5p	gi|719994098|ref|XM_010255774.1	3	23.831	1	21	1273	1292	GAGCUCCUUGAAGUUCAAUGG	CCAUU-AACUUUAGGGAGCUC	Cleavage	| PREDICTED: Nelumbo nucifera target of Myb protein 1-like (LOC104595165), transcript variant X4, mRNA
	NNU_aly-miR159b-5p	gi|720060273|ref|XM_010276522.1	3	20.078	1	21	482	502	GAGCUCCUUGAAGUUCAAUGG	UCACUGAACUUCAAGGGGAUC	Cleavage	| PREDICTED: Nelumbo nucifera uncharacterized LOC104610060 (LOC104610060), mRNA
	NNU_aly-miR159b-5p	gi|720042210|ref|XM_010270859.1	3	13.686	1	21	163	183	GAGCUCCUUGAAGUUCAAUGG	CCAUUGAAUUCGAAGGAGCUU	Translation	| PREDICTED: Nelumbo nucifera aspartic proteinase-like protein 1 (LOC104605910), transcript variant X1, mRNA
	NNU_aly-miR159b-5p	gi|720022825|ref|XM_010264856.1	2	18.967	1	21	220	240	GAGCUCCUUGAAGUUCAAUGG	UCAUUGGACUUGAAGGAGUUC	Translation	| PREDICTED: Nelumbo nucifera uncharacterized LOC104601501 (LOC104601501), mRNA
	NNU_aly-miR159b-5p	gi|720024817|ref|XR_735993.1	2.5	21.68	1	21	1007	1027	GAGCUCCUUGAAGUUCAAUGG	CCAUUGGACUUGGAGGAGUUC	Translation	| PREDICTED: Nelumbo nucifera uncharacterized LOC104601941 (LOC104601941), ncRNA
	NNU_aly-miR159b-5p	gi|720010754|ref|XM_010261044.1	2.5	20.296	1	20	262	281	GAGCUCCUUGAAGUUCAAUG	CAUAGAACUUGAAGGAGCUU	Translation	| PREDICTED: Nelumbo nucifera adrenodoxin-like protein 2, mitochondrial (LOC104598811), transcript variant X3, mRNA
	NNU_aly-miR159b-5p	gi|720010750|ref|XM_010261043.1	2.5	20.296	1	20	693	712	GAGCUCCUUGAAGUUCAAUG	CAUAGAACUUGAAGGAGCUU	Translation	| PREDICTED: Nelumbo nucifera adrenodoxin-like protein 2, mitochondrial (LOC104598811), transcript variant X2, mRNA
	NNU_aly-miR159b-5p	gi|720010746|ref|XM_010261042.1	2.5	20.296	1	20	725	744	GAGCUCCUUGAAGUUCAAUG	CAUAGAACUUGAAGGAGCUU	Translation	| PREDICTED: Nelumbo nucifera adrenodoxin-like protein 2, mitochondrial (LOC104598811), transcript variant X1, mRNA
	NNU_aly-miR159b-5p	gi|720078827|ref|XM_010243167.1	2.5	19.747	1	20	209	228	GAGCUCCUUGAAGUUCAAUG	GGUUGAACUUCAAGGAGCUG	Cleavage	| PREDICTED: Nelumbo nucifera cysteine proteinase inhibitor 12-like (LOC104586062), mRNA
	NNU_aly-miR159b-5p	gi|720088389|ref|XM_010246133.1	2.5	18.744	1	20	459	478	GAGCUCCUUGAAGUUCAAUG	GGUUGAACUUCAAGGAGCUG	Cleavage	| PREDICTED: Nelumbo nucifera cysteine proteinase inhibitor 12-like (LOC104588274), mRNA
	NNU_aly-miR159b-5p	gi|720099693|ref|XM_010249712.1	3	22.632	1	21	1111	1131	GAGCUCCUUGAAGUUCAAUGG	CUAUUGGACUUUGGGGAGUUC	Cleavage	| PREDICTED: Nelumbo nucifera translation initiation factor eIF-2B subunit beta (LOC104590937), mRNA
	NNU_aly-miR159b-5p	gi|720090606|ref|XM_010246848.1	3	18.827	1	20	387	406	GAGCUCCUUGAAGUUCAAUG	GGUUGAACUUCAAGGAGUUG	Cleavage	| PREDICTED: Nelumbo nucifera cysteine proteinase inhibitor 12-like (LOC104588774), mRNA
	NNU_aly-miR159b-5p	gi|720073381|ref|XM_010280382.1	3	17.804	1	21	324	344	GAGCUCCUUGAAGUUCAAUGG	UCAUUCAACUUCAAGGGGAUC	Cleavage	| PREDICTED: Nelumbo nucifera protein translation factor SUI1 homolog (LOC104612801), transcript variant X3, mRNA
	NNU_aly-miR159b-5p	gi|720073374|ref|XM_010280380.1	3	17.804	1	21	361	381	GAGCUCCUUGAAGUUCAAUGG	UCAUUCAACUUCAAGGGGAUC	Cleavage	| PREDICTED: Nelumbo nucifera protein translation factor SUI1 homolog (LOC104612801), transcript variant X1, mRNA
	NNU_aly-miR159b-5p	gi|720073377|ref|XM_010280381.1	3	17.804	1	21	488	508	GAGCUCCUUGAAGUUCAAUGG	UCAUUCAACUUCAAGGGGAUC	Cleavage	| PREDICTED: Nelumbo nucifera protein translation factor SUI1 homolog (LOC104612801), transcript variant X2, mRNA
	NNU_aly-miR159b-5p	gi|720076384|ref|XM_010281298.1	3	18.956	1	21	1737	1758	GAGCUCCUUGAAGUUCA-AUGG	UCAUAUGAACUUGAAGGAGCUC	Translation	| PREDICTED: Nelumbo nucifera putative disease resistance protein RGA4 (LOC104613473), mRNA
	NNU_aly-miR159b-5p	gi|720080893|ref|XM_010243808.1	3	12.412	1	20	180	199	GAGCUCCUUGAAGUUCAAUG	CAUCGAUCUUCAAGGAGUUU	Cleavage	| PREDICTED: Nelumbo nucifera probable WRKY transcription factor 65 (LOC104586541), transcript variant X2, mRNA
	NNU_aly-miR159b-5p	gi|720080889|ref|XM_010243807.1	3	12.412	1	20	179	198	GAGCUCCUUGAAGUUCAAUG	CAUCGAUCUUCAAGGAGUUU	Cleavage	| PREDICTED: Nelumbo nucifera probable WRKY transcription factor 65 (LOC104586541), transcript variant X1, mRNA
NNU_aly-miR159c-3p	39
	NNU_aly-miR159c-3p	gi|719968084|ref|XR_735992.1	2.5	19.273	1	21	53	73	UUUGGAUUGAAGGGAGCUCCU	AGGAGCUCCAUUCAGUCCAAU	Cleavage	| PREDICTED: Nelumbo nucifera uncharacterized LOC104601917 (LOC104601917), ncRNA
	NNU_aly-miR159c-3p	gi|719985285|ref|XM_010253033.1	3	15.61	1	21	459	479	UUUGGAUUGAAGGGAGCUCCU	AGGAGCUUCCUUCAAGUCGAA	Cleavage	| PREDICTED: Nelumbo nucifera HORMA domain-containing protein 1 (LOC104593272), mRNA
	NNU_aly-miR159c-3p	gi|719986926|ref|XM_010253553.1	2.5	20.252	1	20	1144	1163	UUUGGAUUGAAGGGAGCUCC	GGAGCUCCCUUCACUCCAAU	Cleavage	| PREDICTED: Nelumbo nucifera transcription factor GAMYB (LOC104593612), transcript variant X2, mRNA
	NNU_aly-miR159c-3p	gi|719986922|ref|XM_010253552.1	2.5	20.252	1	20	1260	1279	UUUGGAUUGAAGGGAGCUCC	GGAGCUCCCUUCACUCCAAU	Cleavage	| PREDICTED: Nelumbo nucifera transcription factor GAMYB (LOC104593612), transcript variant X1, mRNA
	NNU_aly-miR159c-3p	gi|719986930|ref|XM_010253554.1	2.5	20.252	1	20	1353	1372	UUUGGAUUGAAGGGAGCUCC	GGAGCUCCCUUCACUCCAAU	Cleavage	| PREDICTED: Nelumbo nucifera transcription factor GAMYB (LOC104593612), transcript variant X3, mRNA
	NNU_aly-miR159c-3p	gi|719973999|ref|XM_010245414.1	3	13.163	1	19	569	588	UUUGGAUUGAAGG-GAGCUC	GAGCUCACCUUCAAUUCGAA	Cleavage	| PREDICTED: Nelumbo nucifera flocculation protein FLO11-like (LOC104587695), transcript variant X2, mRNA
	NNU_aly-miR159c-3p	gi|719973995|ref|XM_010245409.1	3	13.163	1	19	569	588	UUUGGAUUGAAGG-GAGCUC	GAGCUCACCUUCAAUUCGAA	Cleavage	| PREDICTED: Nelumbo nucifera flocculation protein FLO11-like (LOC104587695), transcript variant X1, mRNA
	NNU_aly-miR159c-3p	gi|720041451|ref|XM_010270609.1	2	19.313	1	21	603	623	UUUGGAUUGAAGGGAGCUCCU	AAGAGCUCUCUUCAAUUCAAA	Cleavage	| PREDICTED: Nelumbo nucifera uncharacterized LOC104605726 (LOC104605726), mRNA
	NNU_aly-miR159c-3p	gi|720034528|ref|XM_010268443.1	2.5	21.107	1	20	1128	1147	UUUGGAUUGAAGGGAGCUCC	GGAGCUCCCUUCACUCCAAU	Cleavage	| PREDICTED: Nelumbo nucifera transcription factor GAMYB-like (LOC104604178), transcript variant X4, mRNA
	NNU_aly-miR159c-3p	gi|720034525|ref|XM_010268442.1	2.5	21.107	1	20	1394	1413	UUUGGAUUGAAGGGAGCUCC	GGAGCUCCCUUCACUCCAAU	Cleavage	| PREDICTED: Nelumbo nucifera transcription factor GAMYB-like (LOC104604178), transcript variant X3, mRNA
	NNU_aly-miR159c-3p	gi|720034531|ref|XM_010268444.1	2.5	21.107	1	20	2279	2298	UUUGGAUUGAAGGGAGCUCC	GGAGCUCCCUUCACUCCAAU	Cleavage	| PREDICTED: Nelumbo nucifera transcription factor GAMYB-like (LOC104604178), transcript variant X5, mRNA
	NNU_aly-miR159c-3p	gi|720034521|ref|XM_010268441.1	2.5	21.107	1	20	2099	2118	UUUGGAUUGAAGGGAGCUCC	GGAGCUCCCUUCACUCCAAU	Cleavage	| PREDICTED: Nelumbo nucifera transcription factor GAMYB-like (LOC104604178), transcript variant X2, mRNA
	NNU_aly-miR159c-3p	gi|720034518|ref|XM_010268440.1	2.5	21.107	1	20	2279	2298	UUUGGAUUGAAGGGAGCUCC	GGAGCUCCCUUCACUCCAAU	Cleavage	| PREDICTED: Nelumbo nucifera transcription factor GAMYB-like (LOC104604178), transcript variant X1, mRNA
	NNU_aly-miR159c-3p	gi|720031844|ref|XR_736243.1	3	9.266	1	20	2058	2077	UUUGGAUUGAAGGGAGCUCC	UUCGCUCCCUUCAAUCCAAA	Cleavage	| PREDICTED: Nelumbo nucifera uncharacterized LOC104603564 (LOC104603564), ncRNA
	NNU_aly-miR159c-3p	gi|720017213|ref|XM_010263095.1	2.5	16.676	1	21	976	996	UUUGGAUUGAAGGGAGCUCCU	AGGAGCUCCCAUCAAUGCAAA	Translation	| PREDICTED: Nelumbo nucifera uncharacterized LOC104600240 (LOC104600240), transcript variant X2, mRNA
	NNU_aly-miR159c-3p	gi|720017210|ref|XM_010263094.1	2.5	16.676	1	21	1270	1290	UUUGGAUUGAAGGGAGCUCCU	AGGAGCUCCCAUCAAUGCAAA	Translation	| PREDICTED: Nelumbo nucifera uncharacterized LOC104600240 (LOC104600240), transcript variant X1, mRNA
	NNU_aly-miR159c-3p	gi|720020550|ref|XR_735802.1	2.5	17.25	1	21	839	859	UUUGGAUUGAAGGGAGCUCCU	AAGAGCUUCUUUCAAUUCAAA	Cleavage	| PREDICTED: Nelumbo nucifera histone-lysine N-methyltransferase SUVR2-like (LOC104600961), transcript variant X4, misc_RNA
	NNU_aly-miR159c-3p	gi|720020542|ref|XM_010264134.1	2.5	17.25	1	21	783	803	UUUGGAUUGAAGGGAGCUCCU	AAGAGCUUCUUUCAAUUCAAA	Cleavage	| PREDICTED: Nelumbo nucifera histone-lysine N-methyltransferase SUVR2-like (LOC104600961), transcript variant X2, mRNA
	NNU_aly-miR159c-3p	gi|720020545|ref|XM_010264135.1	2.5	17.25	1	21	836	856	UUUGGAUUGAAGGGAGCUCCU	AAGAGCUUCUUUCAAUUCAAA	Cleavage	| PREDICTED: Nelumbo nucifera histone-lysine N-methyltransferase SUVR2-like (LOC104600961), transcript variant X3, mRNA
	NNU_aly-miR159c-3p	gi|720020539|ref|XM_010264133.1	2.5	17.25	1	21	839	859	UUUGGAUUGAAGGGAGCUCCU	AAGAGCUUCUUUCAAUUCAAA	Cleavage	| PREDICTED: Nelumbo nucifera histone-lysine N-methyltransferase SUVR2-like (LOC104600961), transcript variant X1, mRNA
	NNU_aly-miR159c-3p	gi|720019325|ref|XM_010263750.1	2.5	15.392	1	21	127	147	UUUGGAUUGAAGGGAGCUCCU	GGGUUCUUCCUUCAAUCCAAA	Cleavage	| PREDICTED: Nelumbo nucifera GDP-mannose transporter GONST4-like (LOC104600671), transcript variant X1, mRNA
	NNU_aly-miR159c-3p	gi|720019331|ref|XM_010263752.1	2.5	15.392	1	21	127	147	UUUGGAUUGAAGGGAGCUCCU	GGGUUCUUCCUUCAAUCCAAA	Cleavage	| PREDICTED: Nelumbo nucifera GDP-mannose transporter GONST4-like (LOC104600671), transcript variant X3, mRNA
	NNU_aly-miR159c-3p	gi|720019328|ref|XM_010263751.1	2.5	15.392	1	21	127	147	UUUGGAUUGAAGGGAGCUCCU	GGGUUCUUCCUUCAAUCCAAA	Cleavage	| PREDICTED: Nelumbo nucifera GDP-mannose transporter GONST4-like (LOC104600671), transcript variant X2, mRNA
	NNU_aly-miR159c-3p	gi|720070873|ref|XM_010279584.1	2	18.952	1	21	763	783	UUUGGAUUGAAGGGAGCUCCU	AAGAGCUCUCUUCAAUUCAAA	Cleavage	| PREDICTED: Nelumbo nucifera uncharacterized LOC104612234 (LOC104612234), mRNA
	NNU_aly-miR159c-3p	gi|720064985|ref|XM_010277826.1	2.5	14.676	1	20	1186	1205	UUUGGAUUGAAGGGAGCUCC	GGAGCUCCCUUCAAGCCAAU	Cleavage	| PREDICTED: Nelumbo nucifera myb-related protein B-like (LOC104610953), mRNA
	NNU_aly-miR159c-3p	gi|720073297|ref|XM_010280356.1	2.5	18.525	1	20	1130	1149	UUUGGAUUGAAGGGAGCUCC	GGAGCUCCCUUCAAGCCAAC	Cleavage	| PREDICTED: Nelumbo nucifera uncharacterized LOC104612781 (LOC104612781), mRNA
	NNU_aly-miR159c-3p	gi|720090310|ref|XM_010246753.1	3	11.099	1	20	392	411	UUUGGAUUGAAGGGAGCUCC	UGAGUUCCUUUCAAUUUAAA	Cleavage	| PREDICTED: Nelumbo nucifera uncharacterized LOC104588713 (LOC104588713), mRNA
	NNU_aly-miR159c-3p	gi|720070369|ref|XR_737771.1	2.5	20.755	1	20	1181	1200	UUUGGAUUGAAGGGAGCUCC	GGAGCCCCCUUCAAACCAAA	Cleavage	| PREDICTED: Nelumbo nucifera uncharacterized LOC104612101 (LOC104612101), transcript variant X2, misc_RNA
	NNU_aly-miR159c-3p	gi|720070375|ref|XR_737774.1	2.5	20.755	1	20	1181	1200	UUUGGAUUGAAGGGAGCUCC	GGAGCCCCCUUCAAACCAAA	Cleavage	| PREDICTED: Nelumbo nucifera uncharacterized LOC104612101 (LOC104612101), transcript variant X5, misc_RNA
	NNU_aly-miR159c-3p	gi|720070371|ref|XR_737772.1	2.5	20.755	1	20	1181	1200	UUUGGAUUGAAGGGAGCUCC	GGAGCCCCCUUCAAACCAAA	Cleavage	| PREDICTED: Nelumbo nucifera uncharacterized LOC104612101 (LOC104612101), transcript variant X3, misc_RNA
	NNU_aly-miR159c-3p	gi|720070373|ref|XR_737773.1	2.5	20.755	1	20	1181	1200	UUUGGAUUGAAGGGAGCUCC	GGAGCCCCCUUCAAACCAAA	Cleavage	| PREDICTED: Nelumbo nucifera uncharacterized LOC104612101 (LOC104612101), transcript variant X4, misc_RNA
	NNU_aly-miR159c-3p	gi|720074931|ref|XM_010280874.1	2.5	11.425	1	20	1232	1251	UUUGGAUUGAAGGGAGCUCC	GGAGCCCCCUUCAAACCAAA	Cleavage	| PREDICTED: Nelumbo nucifera uncharacterized LOC104613161 (LOC104613161), transcript variant X1, mRNA
	NNU_aly-miR159c-3p	gi|720074934|ref|XM_010280875.1	2.5	11.425	1	20	1134	1153	UUUGGAUUGAAGGGAGCUCC	GGAGCCCCCUUCAAACCAAA	Cleavage	| PREDICTED: Nelumbo nucifera uncharacterized LOC104613161 (LOC104613161), transcript variant X2, mRNA
	NNU_aly-miR159c-3p	gi|720070366|ref|XM_010279418.1	2.5	20.755	1	20	1181	1200	UUUGGAUUGAAGGGAGCUCC	GGAGCCCCCUUCAAACCAAA	Cleavage	| PREDICTED: Nelumbo nucifera uncharacterized LOC104612101 (LOC104612101), transcript variant X1, mRNA
	NNU_aly-miR159c-3p	gi|720084536|ref|XM_010244939.1	3	12.839	1	21	2233	2253	UUUGGAUUGAAGGGAGCUCCU	AGGAGCUUCCUACCAUUCAAA	Translation	| PREDICTED: Nelumbo nucifera uncharacterized LOC104587361 (LOC104587361), mRNA
	NNU_aly-miR159c-3p	gi|720065814|ref|XM_010278079.1	3	16.053	1	20	1392	1411	UUUGGAUUGAAGGGAGCUCC	GGAGAUCCCAUUGAUCCAAA	Translation	| PREDICTED: Nelumbo nucifera glutamate dehydrogenase 1 (LOC104611147), transcript variant X2, mRNA
	NNU_aly-miR159c-3p	gi|720065811|ref|XM_010278078.1	3	16.053	1	20	1375	1394	UUUGGAUUGAAGGGAGCUCC	GGAGAUCCCAUUGAUCCAAA	Translation	| PREDICTED: Nelumbo nucifera glutamate dehydrogenase 1 (LOC104611147), transcript variant X1, mRNA
	NNU_aly-miR159c-3p	gi|720065820|ref|XM_010278081.1	3	16.053	1	20	1123	1142	UUUGGAUUGAAGGGAGCUCC	GGAGAUCCCAUUGAUCCAAA	Translation	| PREDICTED: Nelumbo nucifera glutamate dehydrogenase 1 (LOC104611147), transcript variant X4, mRNA
	NNU_aly-miR159c-3p	gi|720065817|ref|XM_010278080.1	3	16.053	1	20	1103	1122	UUUGGAUUGAAGGGAGCUCC	GGAGAUCCCAUUGAUCCAAA	Translation	| PREDICTED: Nelumbo nucifera glutamate dehydrogenase 1 (LOC104611147), transcript variant X3, mRNA
NNU_aly-miR160a-5p	3
	NNU_aly-miR160a-5p	gi|720070261|ref|XM_010279374.1	0.5	20.797	1	21	1508	1528	UGCCUGGCUCCCUGUAUGCCA	UGGCAUGCAGGGAGCCAGGCA	Cleavage	| PREDICTED: Nelumbo nucifera auxin response factor 17-like (LOC104612061), transcript variant X1, mRNA
	NNU_aly-miR160a-5p	gi|720090340|ref|XM_010246762.1	0.5	17.188	1	21	1573	1593	UGCCUGGCUCCCUGUAUGCCA	UGGCAUGCAGGGAGCCAGGCA	Cleavage	| PREDICTED: Nelumbo nucifera auxin response factor 17-like (LOC104588718), mRNA
	NNU_aly-miR160a-5p	gi|720070265|ref|XR_737769.1	0.5	20.797	1	21	1509	1529	UGCCUGGCUCCCUGUAUGCCA	UGGCAUGCAGGGAGCCAGGCA	Cleavage	| PREDICTED: Nelumbo nucifera auxin response factor 17-like (LOC104612061), transcript variant X2, misc_RNA
NNU_aly-miR164a-3p	4
	NNU_aly-miR164a-3p	gi|720057584|ref|XM_010275719.1	2.5	14.239	1	21	1347	1367	CACGUACUCCCCUUCUCCAAC	GAUGGAGGAGGGGAGUACGUA	Cleavage	| PREDICTED: Nelumbo nucifera uncharacterized LOC104609415 (LOC104609415), mRNA
	NNU_aly-miR164a-3p	gi|720040623|ref|XM_010270350.1	3	19.885	1	20	1194	1213	CACGUACUCCCCUUCUCCAA	UGGGCGCAGGGGAGUACGUG	Cleavage	| PREDICTED: Nelumbo nucifera thaumatin-like protein 1 (LOC104605542), mRNA
	NNU_aly-miR164a-3p	gi|720078587|ref|XM_010243091.1	2	14.619	1	21	1514	1534	CACGUACUCCCCUUCUCCAAC	GAUGGAGGGGGGGAGUACGUG	Cleavage	| PREDICTED: Nelumbo nucifera uncharacterized LOC104586010 (LOC104586010), mRNA
	NNU_aly-miR164a-3p	gi|720090256|ref|XM_010246736.1	3	18.863	1	21	891	911	CACGUACUCCCCUUCUCCAAC	GUUGGAGAAGAGGAAUGCGUG	Translation	| PREDICTED: Nelumbo nucifera pentatricopeptide repeat-containing protein At1g60770 (LOC104588699), mRNA
NNU_aly-miR164a-5p	10
	NNU_aly-miR164a-5p	gi|719966109|ref|XM_010259730.1	2	23.074	1	20	1032	1051	UGGAGAAGCAGGGCACGUGC	UCACGUGACCUGCUUCUCCA	Cleavage	| PREDICTED: Nelumbo nucifera NAC domain-containing protein 100-like (LOC104597930), mRNA
	NNU_aly-miR164a-5p	gi|719964802|ref|XM_010256189.1	3	16.186	1	21	184	204	UGGAGAAGCAGGGCACGUGCA	UGUACGUACCUUGUUUUUCCA	Cleavage	| PREDICTED: Nelumbo nucifera serine/threonine-protein kinase PBS1-like (LOC104595450), transcript variant X4, mRNA
	NNU_aly-miR164a-5p	gi|719968758|ref|XM_010268080.1	3	12.389	1	21	57	77	UGGAGAAGCAGGGCACGUGCA	UCCCUGUGCUCUGCUUCUCCA	Cleavage	| PREDICTED: Nelumbo nucifera uncharacterized LOC104603913 (LOC104603913), transcript variant X1, mRNA
	NNU_aly-miR164a-5p	gi|719968761|ref|XM_010268089.1	3	12.389	1	21	57	77	UGGAGAAGCAGGGCACGUGCA	UCCCUGUGCUCUGCUUCUCCA	Cleavage	| PREDICTED: Nelumbo nucifera uncharacterized LOC104603913 (LOC104603913), transcript variant X2, mRNA
	NNU_aly-miR164a-5p	gi|719964187|ref|XM_010253658.1	3	22.063	1	20	1647	1666	UGGAGAAGCAGGGCACGUGC	GCAAGUCCCCUGUUUCUUCA	Cleavage	| PREDICTED: Nelumbo nucifera growth-regulating factor 2 (LOC104593690), mRNA
	NNU_aly-miR164a-5p	gi|720050021|ref|XM_010273330.1	2.5	22.886	1	21	584	604	UGGAGAAGCAGGGCACGUGCA	UGCACGUGCCAUGGUUCUUCA	Translation	| PREDICTED: Nelumbo nucifera N-carbamoylputrescine amidase (LOC104607652), mRNA
	NNU_aly-miR164a-5p	gi|720031244|ref|XM_010267452.1	3	19.061	1	20	1182	1201	UGGAGAAGCAGGGCACGUGC	GGACGUGCCCUCCUUCUCCU	Translation	| PREDICTED: Nelumbo nucifera uncharacterized LOC104603429 (LOC104603429), mRNA
	NNU_aly-miR164a-5p	gi|720061327|ref|XM_010276830.1	3	20.035	1	20	1822	1841	UGGAGAAGCAGGGCACGUGC	GGACGUGCCCAUCUUCUCCA	Translation	| PREDICTED: Nelumbo nucifera probable carotenoid cleavage dioxygenase 4, chloroplastic (LOC104610284), mRNA
	NNU_aly-miR164a-5p	gi|720008614|ref|XM_010260373.1	1	19.302	1	20	777	796	UGGAGAAGCAGGGCACGUGC	GCAAGUGCCCUGCUUCUCCA	Cleavage	| PREDICTED: Nelumbo nucifera NAC domain-containing protein 21/22 (LOC104598350), mRNA
	NNU_aly-miR164a-5p	gi|720007391|ref|XM_010259988.1	2	22.358	1	20	1089	1108	UGGAGAAGCAGGGCACGUGC	UCACGUGACCUGCUUCUCCA	Cleavage	| PREDICTED: Nelumbo nucifera NAC domain-containing protein 100-like (LOC104598088), mRNA
NNU_aly-miR164b-3p	13
	NNU_aly-miR164b-3p	gi|719992721|ref|XM_010255361.1	3	19.583	1	21	1141	1161	CAUGUGCCCAUCUUCACCAUC	GAGGGUGAAGAUGGGCGGAUG	Cleavage	| PREDICTED: Nelumbo nucifera 4-hydroxy-3-methylbut-2-en-1-yl diphosphate synthase, chloroplastic (LOC104594845), transcript variant X2, mRNA
	NNU_aly-miR164b-3p	gi|719992717|ref|XM_010255360.1	3	19.583	1	21	1165	1185	CAUGUGCCCAUCUUCACCAUC	GAGGGUGAAGAUGGGCGGAUG	Cleavage	| PREDICTED: Nelumbo nucifera 4-hydroxy-3-methylbut-2-en-1-yl diphosphate synthase, chloroplastic (LOC104594845), transcript variant X1, mRNA
	NNU_aly-miR164b-3p	gi|720040391|ref|XM_010270288.1	1	18.824	1	20	414	433	CAUGUGCCCAUCUUCACCAU	AUGGUGAAGAUGAGCACAUG	Cleavage	| PREDICTED: Nelumbo nucifera probable WRKY transcription factor 13 (LOC104605499), mRNA
	NNU_aly-miR164b-3p	gi|720041020|ref|XM_010270482.1	3	21.875	1	21	632	652	CAUGUGCCCAUCUUCACCAUC	GAUGGUGAGGUGGGGUACAUG	Translation	| PREDICTED: Nelumbo nucifera uncharacterized LOC104605637 (LOC104605637), transcript variant X2, mRNA
	NNU_aly-miR164b-3p	gi|720041017|ref|XM_010270481.1	3	21.875	1	21	628	648	CAUGUGCCCAUCUUCACCAUC	GAUGGUGAGGUGGGGUACAUG	Translation	| PREDICTED: Nelumbo nucifera uncharacterized LOC104605637 (LOC104605637), transcript variant X1, mRNA
	NNU_aly-miR164b-3p	gi|720061845|ref|XM_010277002.1	3	11.886	1	20	457	476	CAUGUGCCCAUCUUCACCAU	AGGGUGAUGGUGGGUACAUG	Cleavage	| PREDICTED: Nelumbo nucifera type I inositol 1,4,5-trisphosphate 5-phosphatase 2-like (LOC104610404), transcript variant X5, mRNA
	NNU_aly-miR164b-3p	gi|720061836|ref|XM_010276999.1	3	11.886	1	20	1735	1754	CAUGUGCCCAUCUUCACCAU	AGGGUGAUGGUGGGUACAUG	Cleavage	| PREDICTED: Nelumbo nucifera type I inositol 1,4,5-trisphosphate 5-phosphatase 2-like (LOC104610404), transcript variant X2, mRNA
	NNU_aly-miR164b-3p	gi|720061839|ref|XM_010277000.1	3	11.886	1	20	1735	1754	CAUGUGCCCAUCUUCACCAU	AGGGUGAUGGUGGGUACAUG	Cleavage	| PREDICTED: Nelumbo nucifera type I inositol 1,4,5-trisphosphate 5-phosphatase 2-like (LOC104610404), transcript variant X3, mRNA
	NNU_aly-miR164b-3p	gi|720061842|ref|XM_010277001.1	3	11.886	1	20	1332	1351	CAUGUGCCCAUCUUCACCAU	AGGGUGAUGGUGGGUACAUG	Cleavage	| PREDICTED: Nelumbo nucifera type I inositol 1,4,5-trisphosphate 5-phosphatase 2-like (LOC104610404), transcript variant X4, mRNA
	NNU_aly-miR164b-3p	gi|720061849|ref|XM_010277003.1	3	11.886	1	20	1735	1754	CAUGUGCCCAUCUUCACCAU	AGGGUGAUGGUGGGUACAUG	Cleavage	| PREDICTED: Nelumbo nucifera type I inositol 1,4,5-trisphosphate 5-phosphatase 2-like (LOC104610404), transcript variant X6, mRNA
	NNU_aly-miR164b-3p	gi|720061832|ref|XM_010276998.1	3	11.886	1	20	1735	1754	CAUGUGCCCAUCUUCACCAU	AGGGUGAUGGUGGGUACAUG	Cleavage	| PREDICTED: Nelumbo nucifera type I inositol 1,4,5-trisphosphate 5-phosphatase 2-like (LOC104610404), transcript variant X1, mRNA
	NNU_aly-miR164b-3p	gi|720066728|ref|XM_010278309.1	3	21.4	1	21	1312	1332	CAUGUGCCCAUCUUCACCAUC	GAUGGUCUAAAUGGGCACAUG	Cleavage	| PREDICTED: Nelumbo nucifera uncharacterized LOC104611308 (LOC104611308), mRNA
	NNU_aly-miR164b-3p	gi|720067242|ref|XM_010278446.1	3	22.574	1	20	319	338	CAUGUGCCCAUCUUCACCAU	AUGCUGAAGUUGGGUGCAUG	Translation	| PREDICTED: Nelumbo nucifera pEARLI1-like lipid transfer protein 2 (LOC104611422), mRNA
NNU_aly-miR165a-3p	15
	NNU_aly-miR165a-3p	gi|719992779|ref|XM_010255378.1	1.5	18.639	1	20	1072	1091	UCGGACCAGGCUUCAUCCCC	UGGGAUGAAGCCUGGUCCGG	Cleavage	| PREDICTED: Nelumbo nucifera homeobox-leucine zipper protein REVOLUTA-like (LOC104594858), mRNA
	NNU_aly-miR165a-3p	gi|719979631|ref|XM_010251242.1	1.5	19.437	1	20	1797	1816	UCGGACCAGGCUUCAUCCCC	UGGGAUGAAGCCUGGUCCGG	Cleavage	| PREDICTED: Nelumbo nucifera homeobox-leucine zipper protein ATHB-15-like (LOC104592078), transcript variant X6, mRNA
	NNU_aly-miR165a-3p	gi|719979627|ref|XM_010251241.1	1.5	19.437	1	20	1871	1890	UCGGACCAGGCUUCAUCCCC	UGGGAUGAAGCCUGGUCCGG	Cleavage	| PREDICTED: Nelumbo nucifera homeobox-leucine zipper protein ATHB-15-like (LOC104592078), transcript variant X5, mRNA
	NNU_aly-miR165a-3p	gi|719979624|ref|XM_010251240.1	1.5	19.437	1	20	2063	2082	UCGGACCAGGCUUCAUCCCC	UGGGAUGAAGCCUGGUCCGG	Cleavage	| PREDICTED: Nelumbo nucifera homeobox-leucine zipper protein ATHB-15-like (LOC104592078), transcript variant X4, mRNA
	NNU_aly-miR165a-3p	gi|719979618|ref|XM_010251237.1	1.5	19.437	1	20	1949	1968	UCGGACCAGGCUUCAUCCCC	UGGGAUGAAGCCUGGUCCGG	Cleavage	| PREDICTED: Nelumbo nucifera homeobox-leucine zipper protein ATHB-15-like (LOC104592078), transcript variant X2, mRNA
	NNU_aly-miR165a-3p	gi|719979621|ref|XM_010251238.1	1.5	19.437	1	20	1985	2004	UCGGACCAGGCUUCAUCCCC	UGGGAUGAAGCCUGGUCCGG	Cleavage	| PREDICTED: Nelumbo nucifera homeobox-leucine zipper protein ATHB-15-like (LOC104592078), transcript variant X3, mRNA
	NNU_aly-miR165a-3p	gi|719979634|ref|XM_010251243.1	1.5	19.437	1	20	2060	2079	UCGGACCAGGCUUCAUCCCC	UGGGAUGAAGCCUGGUCCGG	Cleavage	| PREDICTED: Nelumbo nucifera homeobox-leucine zipper protein ATHB-15-like (LOC104592078), transcript variant X7, mRNA
	NNU_aly-miR165a-3p	gi|719979614|ref|XM_010251236.1	1.5	19.437	1	20	2063	2082	UCGGACCAGGCUUCAUCCCC	UGGGAUGAAGCCUGGUCCGG	Cleavage	| PREDICTED: Nelumbo nucifera homeobox-leucine zipper protein ATHB-15-like (LOC104592078), transcript variant X1, mRNA
	NNU_aly-miR165a-3p	gi|720035936|ref|XM_010268882.1	1.5	20.347	1	20	2110	2129	UCGGACCAGGCUUCAUCCCC	UGGGAUGAAGCCUGGUCCGG	Cleavage	| PREDICTED: Nelumbo nucifera homeobox-leucine zipper protein ATHB-15-like (LOC104604509), transcript variant X2, mRNA
	NNU_aly-miR165a-3p	gi|720035933|ref|XM_010268881.1	1.5	20.347	1	20	2317	2336	UCGGACCAGGCUUCAUCCCC	UGGGAUGAAGCCUGGUCCGG	Cleavage	| PREDICTED: Nelumbo nucifera homeobox-leucine zipper protein ATHB-15-like (LOC104604509), transcript variant X1, mRNA
	NNU_aly-miR165a-3p	gi|720027776|ref|XM_010266377.1	1.5	18.876	1	20	1274	1293	UCGGACCAGGCUUCAUCCCC	UGGGAUGAAGCCUGGUCCGG	Cleavage	| PREDICTED: Nelumbo nucifera homeobox-leucine zipper protein REVOLUTA-like (LOC104602618), transcript variant X3, mRNA
	NNU_aly-miR165a-3p	gi|720027773|ref|XM_010266376.1	1.5	18.876	1	20	1281	1300	UCGGACCAGGCUUCAUCCCC	UGGGAUGAAGCCUGGUCCGG	Cleavage	| PREDICTED: Nelumbo nucifera homeobox-leucine zipper protein REVOLUTA-like (LOC104602618), transcript variant X2, mRNA
	NNU_aly-miR165a-3p	gi|720027770|ref|XM_010266375.1	1.5	18.876	1	20	1879	1898	UCGGACCAGGCUUCAUCCCC	UGGGAUGAAGCCUGGUCCGG	Cleavage	| PREDICTED: Nelumbo nucifera homeobox-leucine zipper protein REVOLUTA-like (LOC104602618), transcript variant X1, mRNA
	NNU_aly-miR165a-3p	gi|720097990|ref|XM_010249196.1	1.5	21.183	1	20	1033	1052	UCGGACCAGGCUUCAUCCCC	UGGGAUGAAGCCUGGUCCGG	Cleavage	| PREDICTED: Nelumbo nucifera homeobox-leucine zipper protein HOX32-like (LOC104590505), transcript variant X1, mRNA
	NNU_aly-miR165a-3p	gi|720097994|ref|XM_010249197.1	1.5	21.183	1	20	1005	1024	UCGGACCAGGCUUCAUCCCC	UGGGAUGAAGCCUGGUCCGG	Cleavage	| PREDICTED: Nelumbo nucifera homeobox-leucine zipper protein HOX32-like (LOC104590505), transcript variant X2, mRNA
NNU_aly-miR165a-5p	17
	NNU_aly-miR165a-5p	gi|719977849|ref|XM_010250675.1	3	7.89	1	20	283	302	GAAUGUUGUCUGGAUCGAGG	CUUCCAUCCAGACAAAAUUC	Cleavage	| PREDICTED: Nelumbo nucifera F-box/kelch-repeat protein At3g27150 (LOC104591703), mRNA
	NNU_aly-miR165a-5p	gi|719983178|ref|XM_010252375.1	3	15.368	1	20	2626	2645	GAAUGUUGUCUGGAUCGAGG	CUUUGCUCCAGAUGACAUUC	Cleavage	| PREDICTED: Nelumbo nucifera calmodulin-binding transcription activator 4-like (LOC104592861), transcript variant X3, mRNA
	NNU_aly-miR165a-5p	gi|719983175|ref|XM_010252374.1	3	15.368	1	20	2838	2857	GAAUGUUGUCUGGAUCGAGG	CUUUGCUCCAGAUGACAUUC	Cleavage	| PREDICTED: Nelumbo nucifera calmodulin-binding transcription activator 4-like (LOC104592861), transcript variant X2, mRNA
	NNU_aly-miR165a-5p	gi|719983172|ref|XM_010252373.1	3	15.368	1	20	2871	2890	GAAUGUUGUCUGGAUCGAGG	CUUUGCUCCAGAUGACAUUC	Cleavage	| PREDICTED: Nelumbo nucifera calmodulin-binding transcription activator 4-like (LOC104592861), transcript variant X1, mRNA
	NNU_aly-miR165a-5p	gi|720048172|ref|XM_010272740.1	3	19.93	1	20	522	541	GAAUGUUGUCUGGAUCGAGG	CUUUGGUCAAGAUAACAUUC	Cleavage	| PREDICTED: Nelumbo nucifera aspartic proteinase-like (LOC104607174), transcript variant X3, mRNA
	NNU_aly-miR165a-5p	gi|720048169|ref|XM_010272739.1	3	19.93	1	20	522	541	GAAUGUUGUCUGGAUCGAGG	CUUUGGUCAAGAUAACAUUC	Cleavage	| PREDICTED: Nelumbo nucifera aspartic proteinase-like (LOC104607174), transcript variant X2, mRNA
	NNU_aly-miR165a-5p	gi|720048166|ref|XM_010272738.1	3	19.93	1	20	522	541	GAAUGUUGUCUGGAUCGAGG	CUUUGGUCAAGAUAACAUUC	Cleavage	| PREDICTED: Nelumbo nucifera aspartic proteinase-like (LOC104607174), transcript variant X1, mRNA
	NNU_aly-miR165a-5p	gi|720003915|ref|XM_010258848.1	3	15.307	1	20	1327	1346	GAAUGUUGUCUGGAUCGAGG	CUUCAAUCCAGACACCAUUC	Cleavage	| PREDICTED: Nelumbo nucifera zinc-metallopeptidase, peroxisomal-like (LOC104597374), transcript variant X1, mRNA
	NNU_aly-miR165a-5p	gi|720003918|ref|XM_010258849.1	3	15.307	1	20	1368	1387	GAAUGUUGUCUGGAUCGAGG	CUUCAAUCCAGACACCAUUC	Cleavage	| PREDICTED: Nelumbo nucifera zinc-metallopeptidase, peroxisomal-like (LOC104597374), transcript variant X2, mRNA
	NNU_aly-miR165a-5p	gi|720073713|ref|XM_010280492.1	2.5	8.505	1	20	204	223	GAAUGUUGUCUGGAUCGAGG	CUUCAAUUCAGAUAACAUUC	Cleavage	| PREDICTED: Nelumbo nucifera myb family transcription factor APL-like (LOC104612868), transcript variant X1, mRNA
	NNU_aly-miR165a-5p	gi|720073716|ref|XM_010280493.1	2.5	8.505	1	20	204	223	GAAUGUUGUCUGGAUCGAGG	CUUCAAUUCAGAUAACAUUC	Cleavage	| PREDICTED: Nelumbo nucifera myb family transcription factor APL-like (LOC104612868), transcript variant X2, mRNA
	NNU_aly-miR165a-5p	gi|720075058|ref|XR_737906.1	3	20.113	1	20	774	793	GAAUGUUGUCUGGAUCGAGG	CUUUGGUCAAGAUAACAUUC	Cleavage	| PREDICTED: Nelumbo nucifera aspartate aminotransferase, cytoplasmic-like (LOC104613185), transcript variant X4, misc_RNA
	NNU_aly-miR165a-5p	gi|720075049|ref|XM_010280906.1	3	20.113	1	20	888	907	GAAUGUUGUCUGGAUCGAGG	CUUUGGUCAAGAUAACAUUC	Cleavage	| PREDICTED: Nelumbo nucifera aspartate aminotransferase, cytoplasmic-like (LOC104613185), transcript variant X1, mRNA
	NNU_aly-miR165a-5p	gi|720075056|ref|XR_737905.1	3	20.113	1	20	941	960	GAAUGUUGUCUGGAUCGAGG	CUUUGGUCAAGAUAACAUUC	Cleavage	| PREDICTED: Nelumbo nucifera aspartate aminotransferase, cytoplasmic-like (LOC104613185), transcript variant X3, misc_RNA
	NNU_aly-miR165a-5p	gi|720082968|ref|XR_733538.1	3	5.276	1	20	1646	1665	GAAUGUUGUCUGGAUCGAGG	CCUAUAUACAGACAACAUUC	Cleavage	| PREDICTED: Nelumbo nucifera uncharacterized LOC104587023 (LOC104587023), transcript variant X3, ncRNA
	NNU_aly-miR165a-5p	gi|720082970|ref|XR_733539.1	3	5.276	1	20	1735	1754	GAAUGUUGUCUGGAUCGAGG	CCUAUAUACAGACAACAUUC	Cleavage	| PREDICTED: Nelumbo nucifera uncharacterized LOC104587023 (LOC104587023), transcript variant X4, ncRNA
	NNU_aly-miR165a-5p	gi|720082963|ref|XR_733536.1	3	5.276	1	20	1774	1793	GAAUGUUGUCUGGAUCGAGG	CCUAUAUACAGACAACAUUC	Cleavage	| PREDICTED: Nelumbo nucifera uncharacterized LOC104587023 (LOC104587023), transcript variant X1, ncRNA
NNU_aly-miR165b-5p	9
	NNU_aly-miR165b-5p	gi|719964754|ref|XM_010256049.1	2.5	13.147	1	20	1711	1730	GAAUGUUGUUUGGAUCGAGG	CCUCCAUCCAAACAACACUC	Cleavage	| PREDICTED: Nelumbo nucifera WAT1-related protein At4g15540-like (LOC104595345), mRNA
	NNU_aly-miR165b-5p	gi|719968315|ref|XM_010266097.1	3	10.768	1	20	393	412	GAAUGUUGUUUGGAUCGAGG	CCUCCAUUUAAACAAUAUUU	Cleavage	| PREDICTED: Nelumbo nucifera uncharacterized LOC104602410 (LOC104602410), transcript variant X1, mRNA
	NNU_aly-miR165b-5p	gi|720090971|ref|XM_010246973.1	2.5	16.111	1	20	3456	3475	GAAUGUUGUUUGGAUCGAGG	CCUGGAUCCAAAUGGCAUUC	Cleavage	| PREDICTED: Nelumbo nucifera uncharacterized LOC104588850 (LOC104588850), transcript variant X1, mRNA
	NNU_aly-miR165b-5p	gi|720090974|ref|XR_733862.1	2.5	16.111	1	20	3456	3475	GAAUGUUGUUUGGAUCGAGG	CCUGGAUCCAAAUGGCAUUC	Cleavage	| PREDICTED: Nelumbo nucifera uncharacterized LOC104588850 (LOC104588850), transcript variant X2, misc_RNA
	NNU_aly-miR165b-5p	gi|720073713|ref|XM_010280492.1	3	8.505	1	20	204	223	GAAUGUUGUUUGGAUCGAGG	CUUCAAUUCAGAUAACAUUC	Cleavage	| PREDICTED: Nelumbo nucifera myb family transcription factor APL-like (LOC104612868), transcript variant X1, mRNA
	NNU_aly-miR165b-5p	gi|720073716|ref|XM_010280493.1	3	8.505	1	20	204	223	GAAUGUUGUUUGGAUCGAGG	CUUCAAUUCAGAUAACAUUC	Cleavage	| PREDICTED: Nelumbo nucifera myb family transcription factor APL-like (LOC104612868), transcript variant X2, mRNA
	NNU_aly-miR165b-5p	gi|720081242|ref|XM_010243922.1	3	11.803	1	20	108	127	GAAUGUUGUUUGGAUCGAGG	UCUCUCUCCAAACAAUAUUC	Cleavage	| PREDICTED: Nelumbo nucifera receptor-like serine/threonine-protein kinase ALE2 (LOC104586631), transcript variant X3, mRNA
	NNU_aly-miR165b-5p	gi|720081239|ref|XM_010243921.1	3	11.803	1	20	108	127	GAAUGUUGUUUGGAUCGAGG	UCUCUCUCCAAACAAUAUUC	Cleavage	| PREDICTED: Nelumbo nucifera receptor-like serine/threonine-protein kinase ALE2 (LOC104586631), transcript variant X2, mRNA
	NNU_aly-miR165b-5p	gi|720081236|ref|XM_010243920.1	3	11.803	1	20	109	128	GAAUGUUGUUUGGAUCGAGG	UCUCUCUCCAAACAAUAUUC	Cleavage	| PREDICTED: Nelumbo nucifera receptor-like serine/threonine-protein kinase ALE2 (LOC104586631), transcript variant X1, mRNA
NNU_aly-miR166a-3p	25
	NNU_aly-miR166a-3p	gi|719992779|ref|XM_010255378.1	2	18.639	1	20	1072	1091	UCGGACCAGGCUUCAUUCCC	UGGGAUGAAGCCUGGUCCGG	Cleavage	| PREDICTED: Nelumbo nucifera homeobox-leucine zipper protein REVOLUTA-like (LOC104594858), mRNA
	NNU_aly-miR166a-3p	gi|719979631|ref|XM_010251242.1	2	19.437	1	20	1797	1816	UCGGACCAGGCUUCAUUCCC	UGGGAUGAAGCCUGGUCCGG	Cleavage	| PREDICTED: Nelumbo nucifera homeobox-leucine zipper protein ATHB-15-like (LOC104592078), transcript variant X6, mRNA
	NNU_aly-miR166a-3p	gi|719979627|ref|XM_010251241.1	2	19.437	1	20	1871	1890	UCGGACCAGGCUUCAUUCCC	UGGGAUGAAGCCUGGUCCGG	Cleavage	| PREDICTED: Nelumbo nucifera homeobox-leucine zipper protein ATHB-15-like (LOC104592078), transcript variant X5, mRNA
	NNU_aly-miR166a-3p	gi|719979624|ref|XM_010251240.1	2	19.437	1	20	2063	2082	UCGGACCAGGCUUCAUUCCC	UGGGAUGAAGCCUGGUCCGG	Cleavage	| PREDICTED: Nelumbo nucifera homeobox-leucine zipper protein ATHB-15-like (LOC104592078), transcript variant X4, mRNA
	NNU_aly-miR166a-3p	gi|719979618|ref|XM_010251237.1	2	19.437	1	20	1949	1968	UCGGACCAGGCUUCAUUCCC	UGGGAUGAAGCCUGGUCCGG	Cleavage	| PREDICTED: Nelumbo nucifera homeobox-leucine zipper protein ATHB-15-like (LOC104592078), transcript variant X2, mRNA
	NNU_aly-miR166a-3p	gi|719979621|ref|XM_010251238.1	2	19.437	1	20	1985	2004	UCGGACCAGGCUUCAUUCCC	UGGGAUGAAGCCUGGUCCGG	Cleavage	| PREDICTED: Nelumbo nucifera homeobox-leucine zipper protein ATHB-15-like (LOC104592078), transcript variant X3, mRNA
	NNU_aly-miR166a-3p	gi|719979634|ref|XM_010251243.1	2	19.437	1	20	2060	2079	UCGGACCAGGCUUCAUUCCC	UGGGAUGAAGCCUGGUCCGG	Cleavage	| PREDICTED: Nelumbo nucifera homeobox-leucine zipper protein ATHB-15-like (LOC104592078), transcript variant X7, mRNA
	NNU_aly-miR166a-3p	gi|719979614|ref|XM_010251236.1	2	19.437	1	20	2063	2082	UCGGACCAGGCUUCAUUCCC	UGGGAUGAAGCCUGGUCCGG	Cleavage	| PREDICTED: Nelumbo nucifera homeobox-leucine zipper protein ATHB-15-like (LOC104592078), transcript variant X1, mRNA
	NNU_aly-miR166a-3p	gi|720035936|ref|XM_010268882.1	2	20.347	1	20	2110	2129	UCGGACCAGGCUUCAUUCCC	UGGGAUGAAGCCUGGUCCGG	Cleavage	| PREDICTED: Nelumbo nucifera homeobox-leucine zipper protein ATHB-15-like (LOC104604509), transcript variant X2, mRNA
	NNU_aly-miR166a-3p	gi|720035933|ref|XM_010268881.1	2	20.347	1	20	2317	2336	UCGGACCAGGCUUCAUUCCC	UGGGAUGAAGCCUGGUCCGG	Cleavage	| PREDICTED: Nelumbo nucifera homeobox-leucine zipper protein ATHB-15-like (LOC104604509), transcript variant X1, mRNA
	NNU_aly-miR166a-3p	gi|720051440|ref|XM_010273785.1	3	20.095	1	20	408	427	UCGGACCAGGCUUCAUUCCC	GGUAAUGAAGCUAGGUUCGA	Cleavage	| PREDICTED: Nelumbo nucifera uncharacterized LOC104607980 (LOC104607980), transcript variant X2, mRNA
	NNU_aly-miR166a-3p	gi|720051437|ref|XM_010273784.1	3	20.095	1	20	408	427	UCGGACCAGGCUUCAUUCCC	GGUAAUGAAGCUAGGUUCGA	Cleavage	| PREDICTED: Nelumbo nucifera uncharacterized LOC104607980 (LOC104607980), transcript variant X1, mRNA
	NNU_aly-miR166a-3p	gi|720027776|ref|XM_010266377.1	2	18.876	1	20	1274	1293	UCGGACCAGGCUUCAUUCCC	UGGGAUGAAGCCUGGUCCGG	Cleavage	| PREDICTED: Nelumbo nucifera homeobox-leucine zipper protein REVOLUTA-like (LOC104602618), transcript variant X3, mRNA
	NNU_aly-miR166a-3p	gi|720027773|ref|XM_010266376.1	2	18.876	1	20	1281	1300	UCGGACCAGGCUUCAUUCCC	UGGGAUGAAGCCUGGUCCGG	Cleavage	| PREDICTED: Nelumbo nucifera homeobox-leucine zipper protein REVOLUTA-like (LOC104602618), transcript variant X2, mRNA
	NNU_aly-miR166a-3p	gi|720027770|ref|XM_010266375.1	2	18.876	1	20	1879	1898	UCGGACCAGGCUUCAUUCCC	UGGGAUGAAGCCUGGUCCGG	Cleavage	| PREDICTED: Nelumbo nucifera homeobox-leucine zipper protein REVOLUTA-like (LOC104602618), transcript variant X1, mRNA
	NNU_aly-miR166a-3p	gi|720002477|ref|XM_010258392.1	3	20.253	1	20	748	767	UCGGACCAGGCUUCAUUCCC	GGGAAGGGAGCUUGGUCUGG	Cleavage	| PREDICTED: Nelumbo nucifera mRNA-capping enzyme (LOC104597018), transcript variant X7, mRNA
	NNU_aly-miR166a-3p	gi|720002458|ref|XM_010258386.1	3	20.253	1	20	780	799	UCGGACCAGGCUUCAUUCCC	GGGAAGGGAGCUUGGUCUGG	Cleavage	| PREDICTED: Nelumbo nucifera mRNA-capping enzyme (LOC104597018), transcript variant X1, mRNA
	NNU_aly-miR166a-3p	gi|720002474|ref|XM_010258391.1	3	20.253	1	20	806	825	UCGGACCAGGCUUCAUUCCC	GGGAAGGGAGCUUGGUCUGG	Cleavage	| PREDICTED: Nelumbo nucifera mRNA-capping enzyme (LOC104597018), transcript variant X6, mRNA
	NNU_aly-miR166a-3p	gi|720002461|ref|XM_010258387.1	3	20.253	1	20	815	834	UCGGACCAGGCUUCAUUCCC	GGGAAGGGAGCUUGGUCUGG	Cleavage	| PREDICTED: Nelumbo nucifera mRNA-capping enzyme (LOC104597018), transcript variant X2, mRNA
	NNU_aly-miR166a-3p	gi|720002467|ref|XM_010258389.1	3	20.253	1	20	838	857	UCGGACCAGGCUUCAUUCCC	GGGAAGGGAGCUUGGUCUGG	Cleavage	| PREDICTED: Nelumbo nucifera mRNA-capping enzyme (LOC104597018), transcript variant X4, mRNA
	NNU_aly-miR166a-3p	gi|720002464|ref|XM_010258388.1	3	20.253	1	20	873	892	UCGGACCAGGCUUCAUUCCC	GGGAAGGGAGCUUGGUCUGG	Cleavage	| PREDICTED: Nelumbo nucifera mRNA-capping enzyme (LOC104597018), transcript variant X3, mRNA
	NNU_aly-miR166a-3p	gi|720002480|ref|XM_010258393.1	3	20.253	1	20	2102	2121	UCGGACCAGGCUUCAUUCCC	GGGAAGGGAGCUUGGUCUGG	Cleavage	| PREDICTED: Nelumbo nucifera mRNA-capping enzyme (LOC104597018), transcript variant X8, mRNA
	NNU_aly-miR166a-3p	gi|720002470|ref|XM_010258390.1	3	20.253	1	20	2137	2156	UCGGACCAGGCUUCAUUCCC	GGGAAGGGAGCUUGGUCUGG	Cleavage	| PREDICTED: Nelumbo nucifera mRNA-capping enzyme (LOC104597018), transcript variant X5, mRNA
	NNU_aly-miR166a-3p	gi|720097990|ref|XM_010249196.1	2	21.183	1	20	1033	1052	UCGGACCAGGCUUCAUUCCC	UGGGAUGAAGCCUGGUCCGG	Cleavage	| PREDICTED: Nelumbo nucifera homeobox-leucine zipper protein HOX32-like (LOC104590505), transcript variant X1, mRNA
	NNU_aly-miR166a-3p	gi|720097994|ref|XM_010249197.1	2	21.183	1	20	1005	1024	UCGGACCAGGCUUCAUUCCC	UGGGAUGAAGCCUGGUCCGG	Cleavage	| PREDICTED: Nelumbo nucifera homeobox-leucine zipper protein HOX32-like (LOC104590505), transcript variant X2, mRNA
NNU_aly-miR166a-5p	17
	NNU_aly-miR166a-5p	gi|719991665|ref|XM_010255028.1	2.5	12.783	1	21	816	836	GGAAUGUUGUCUGGCUCGAGG	UCUCAAGCCAGAAAACAUUCU	Translation	| PREDICTED: Nelumbo nucifera serine/threonine-protein kinase AFC1 (LOC104594639), transcript variant X4, mRNA
	NNU_aly-miR166a-5p	gi|719991660|ref|XR_734758.1	2.5	12.783	1	21	816	836	GGAAUGUUGUCUGGCUCGAGG	UCUCAAGCCAGAAAACAUUCU	Translation	| PREDICTED: Nelumbo nucifera serine/threonine-protein kinase AFC1 (LOC104594639), transcript variant X2, misc_RNA
	NNU_aly-miR166a-5p	gi|719991662|ref|XR_734759.1	2.5	12.783	1	21	816	836	GGAAUGUUGUCUGGCUCGAGG	UCUCAAGCCAGAAAACAUUCU	Translation	| PREDICTED: Nelumbo nucifera serine/threonine-protein kinase AFC1 (LOC104594639), transcript variant X3, misc_RNA
	NNU_aly-miR166a-5p	gi|719991657|ref|XM_010255026.1	2.5	12.783	1	21	816	836	GGAAUGUUGUCUGGCUCGAGG	UCUCAAGCCAGAAAACAUUCU	Translation	| PREDICTED: Nelumbo nucifera serine/threonine-protein kinase AFC1 (LOC104594639), transcript variant X1, mRNA
	NNU_aly-miR166a-5p	gi|719968408|ref|XM_010266407.1	3	21.629	1	21	635	655	GGAAUGUUGUCUGGCUCGAGG	UUUCGAGACAGACAAGAUUCC	Cleavage	| PREDICTED: Nelumbo nucifera probable receptor-like protein kinase At1g67000 (LOC104602633), transcript variant X2, mRNA
	NNU_aly-miR166a-5p	gi|719968406|ref|XM_010266400.1	3	21.629	1	21	635	655	GGAAUGUUGUCUGGCUCGAGG	UUUCGAGACAGACAAGAUUCC	Cleavage	| PREDICTED: Nelumbo nucifera probable receptor-like protein kinase At1g67000 (LOC104602633), transcript variant X1, mRNA
	NNU_aly-miR166a-5p	gi|719970932|ref|XM_010274420.1	3	23.711	1	21	1541	1561	GGAAUGUUGUCUGGCUCGAGG	UCUUAAGGCAGACAACAUUCU	Cleavage	| PREDICTED: Nelumbo nucifera uncharacterized LOC104608413 (LOC104608413), transcript variant X4, mRNA
	NNU_aly-miR166a-5p	gi|719970929|ref|XM_010274411.1	3	23.711	1	21	1609	1629	GGAAUGUUGUCUGGCUCGAGG	UCUUAAGGCAGACAACAUUCU	Cleavage	| PREDICTED: Nelumbo nucifera uncharacterized LOC104608413 (LOC104608413), transcript variant X3, mRNA
	NNU_aly-miR166a-5p	gi|719970926|ref|XM_010274402.1	3	23.711	1	21	1626	1646	GGAAUGUUGUCUGGCUCGAGG	UCUUAAGGCAGACAACAUUCU	Cleavage	| PREDICTED: Nelumbo nucifera uncharacterized LOC104608413 (LOC104608413), transcript variant X2, mRNA
	NNU_aly-miR166a-5p	gi|719970923|ref|XM_010274393.1	3	23.711	1	21	1647	1667	GGAAUGUUGUCUGGCUCGAGG	UCUUAAGGCAGACAACAUUCU	Cleavage	| PREDICTED: Nelumbo nucifera uncharacterized LOC104608413 (LOC104608413), transcript variant X1, mRNA
	NNU_aly-miR166a-5p	gi|720043757|ref|XM_010271364.1	3	18.157	1	21	2606	2626	GGAAUGUUGUCUGGCUCGAGG	CCUCAAGCCAGGCAAUGUUCU	Cleavage	| PREDICTED: Nelumbo nucifera probable LRR receptor-like serine/threonine-protein kinase At3g47570 (LOC104606261), transcript variant X2, mRNA
	NNU_aly-miR166a-5p	gi|720043754|ref|XM_010271363.1	3	18.157	1	21	2750	2770	GGAAUGUUGUCUGGCUCGAGG	CCUCAAGCCAGGCAAUGUUCU	Cleavage	| PREDICTED: Nelumbo nucifera probable LRR receptor-like serine/threonine-protein kinase At3g47570 (LOC104606261), transcript variant X1, mRNA
	NNU_aly-miR166a-5p	gi|720044151|ref|XM_010271493.1	3	12.302	1	21	1437	1457	GGAAUGUUGUCUGGCUCGAGG	UCUCAAGCCAGGCAAUGUUCU	Cleavage	| PREDICTED: Nelumbo nucifera probable LRR receptor-like serine/threonine-protein kinase At3g47570 (LOC104606348), mRNA
	NNU_aly-miR166a-5p	gi|720063450|ref|XM_010277348.1	3	17.024	1	21	132	152	GGAAUGUUGUCUGGCUCGAGG	UCUAGAGCCAGGCAAUAUUUU	Cleavage	| PREDICTED: Nelumbo nucifera puromycin-sensitive aminopeptidase-like (LOC104610633), transcript variant X3, mRNA
	NNU_aly-miR166a-5p	gi|720063447|ref|XM_010277347.1	3	17.763	1	21	394	414	GGAAUGUUGUCUGGCUCGAGG	UCUAGAGCCAGGCAAUAUUUU	Cleavage	| PREDICTED: Nelumbo nucifera puromycin-sensitive aminopeptidase-like (LOC104610633), transcript variant X2, mRNA
	NNU_aly-miR166a-5p	gi|720063442|ref|XM_010277345.1	3	17.763	1	21	395	415	GGAAUGUUGUCUGGCUCGAGG	UCUAGAGCCAGGCAAUAUUUU	Cleavage	| PREDICTED: Nelumbo nucifera puromycin-sensitive aminopeptidase-like (LOC104610633), transcript variant X1, mRNA
	NNU_aly-miR166a-5p	gi|720018944|ref|XM_010263653.1	3	22.752	1	21	243	263	GGAAUGUUGUCUGGCUCGAGG	UUUCGAGUCAGACAAGAUUUC	Cleavage	| PREDICTED: Nelumbo nucifera uncharacterized LOC104600605 (LOC104600605), mRNA
NNU_aly-miR166b-5p	8
	NNU_aly-miR166b-5p	gi|720017937|ref|XM_010263320.1	3	13.865	1	21	1390	1410	GGACUGUUGUCUGGCUCGAGG	CCUCCAGCCAGGCAGCAGUUU	Cleavage	| PREDICTED: Nelumbo nucifera phosphoribulokinase, chloroplastic (LOC104600397), mRNA
	NNU_aly-miR166b-5p	gi|720030264|ref|XR_736168.1	3	15.636	1	21	44	64	GGACUGUUGUCUGGCUCGAGG	UCACGAGCAAGACAGCAGUUC	Cleavage	| PREDICTED: Nelumbo nucifera uncharacterized LOC104603191 (LOC104603191), transcript variant X6, ncRNA
	NNU_aly-miR166b-5p	gi|720030273|ref|XR_736169.1	3	15.636	1	21	44	64	GGACUGUUGUCUGGCUCGAGG	UCACGAGCAAGACAGCAGUUC	Cleavage	| PREDICTED: Nelumbo nucifera uncharacterized LOC104603191 (LOC104603191), transcript variant X7, ncRNA
	NNU_aly-miR166b-5p	gi|720030261|ref|XR_736166.1	3	15.636	1	21	44	64	GGACUGUUGUCUGGCUCGAGG	UCACGAGCAAGACAGCAGUUC	Cleavage	| PREDICTED: Nelumbo nucifera uncharacterized LOC104603191 (LOC104603191), transcript variant X4, ncRNA
	NNU_aly-miR166b-5p	gi|720030263|ref|XR_736167.1	3	15.636	1	21	44	64	GGACUGUUGUCUGGCUCGAGG	UCACGAGCAAGACAGCAGUUC	Cleavage	| PREDICTED: Nelumbo nucifera uncharacterized LOC104603191 (LOC104603191), transcript variant X5, ncRNA
	NNU_aly-miR166b-5p	gi|720030254|ref|XR_736163.1	3	15.636	1	21	44	64	GGACUGUUGUCUGGCUCGAGG	UCACGAGCAAGACAGCAGUUC	Cleavage	| PREDICTED: Nelumbo nucifera uncharacterized LOC104603191 (LOC104603191), transcript variant X1, ncRNA
	NNU_aly-miR166b-5p	gi|720030259|ref|XR_736165.1	3	15.636	1	21	44	64	GGACUGUUGUCUGGCUCGAGG	UCACGAGCAAGACAGCAGUUC	Cleavage	| PREDICTED: Nelumbo nucifera uncharacterized LOC104603191 (LOC104603191), transcript variant X3, ncRNA
	NNU_aly-miR166b-5p	gi|720030257|ref|XR_736164.1	3	15.636	1	21	44	64	GGACUGUUGUCUGGCUCGAGG	UCACGAGCAAGACAGCAGUUC	Cleavage	| PREDICTED: Nelumbo nucifera uncharacterized LOC104603191 (LOC104603191), transcript variant X2, ncRNA
NNU_aly-miR166e-5p	10
	NNU_aly-miR166e-5p	gi|719963329|ref|XM_010251111.1	3	15.56	1	20	748	767	GGAAUGUUGUCUGGCACGAG	AUCGUGCUAGACAGCAUUUU	Cleavage	| PREDICTED: Nelumbo nucifera exonuclease 1 (LOC104591943), transcript variant X2, mRNA
	NNU_aly-miR166e-5p	gi|719963326|ref|XM_010251105.1	3	15.56	1	20	748	767	GGAAUGUUGUCUGGCACGAG	AUCGUGCUAGACAGCAUUUU	Cleavage	| PREDICTED: Nelumbo nucifera exonuclease 1 (LOC104591943), transcript variant X1, mRNA
	NNU_aly-miR166e-5p	gi|719988800|ref|XM_010254155.1	3	10.058	1	20	1172	1191	GGAAUGUUGUCUGGCACGAG	CUCUUGCCAGACAACGAUCC	Cleavage	| PREDICTED: Nelumbo nucifera S-type anion channel SLAH1-like (LOC104594041), mRNA
	NNU_aly-miR166e-5p	gi|719967804|ref|XM_010264661.1	3	16.257	1	21	1520	1540	GGAAUGUUGUCUGGCACGAGG	UCCUGUGCCAGAUCACAUUCC	Cleavage	| PREDICTED: Nelumbo nucifera methionine aminopeptidase 1B, chloroplastic-like (LOC104601358), transcript variant X2, mRNA
	NNU_aly-miR166e-5p	gi|719967800|ref|XM_010264653.1	3	16.257	1	21	1518	1538	GGAAUGUUGUCUGGCACGAGG	UCCUGUGCCAGAUCACAUUCC	Cleavage	| PREDICTED: Nelumbo nucifera methionine aminopeptidase 1B, chloroplastic-like (LOC104601358), transcript variant X1, mRNA
	NNU_aly-miR166e-5p	gi|719987218|ref|XM_010253642.1	3	21.755	1	20	784	803	GGAAUGUUGUCUGGCACGAG	CUCUUGGCUGACAACAUUCC	Cleavage	| PREDICTED: Nelumbo nucifera putative glucan endo-1,3-beta-glucosidase GVI (LOC104593675), mRNA
	NNU_aly-miR166e-5p	gi|720015044|ref|XM_010262400.1	3	4.853	1	21	10	30	GGAAUGUUGUCUGGCACGAGG	CUUCGUGCCACACAGCAUUUU	Translation	| PREDICTED: Nelumbo nucifera zinc transporter 8-like (LOC104599732), mRNA
	NNU_aly-miR166e-5p	gi|720005013|ref|XM_010259218.1	3	15.087	1	20	3169	3188	GGAAUGUUGUCUGGCACGAG	GUCAUGUCAGGCAACAUUCC	Cleavage	| PREDICTED: Nelumbo nucifera uncharacterized LOC104597588 (LOC104597588), transcript variant X3, mRNA
	NNU_aly-miR166e-5p	gi|720005009|ref|XM_010259217.1	3	15.087	1	20	3225	3244	GGAAUGUUGUCUGGCACGAG	GUCAUGUCAGGCAACAUUCC	Cleavage	| PREDICTED: Nelumbo nucifera uncharacterized LOC104597588 (LOC104597588), transcript variant X2, mRNA
	NNU_aly-miR166e-5p	gi|720005006|ref|XM_010259216.1	3	15.087	1	20	3252	3271	GGAAUGUUGUCUGGCACGAG	GUCAUGUCAGGCAACAUUCC	Cleavage	| PREDICTED: Nelumbo nucifera uncharacterized LOC104597588 (LOC104597588), transcript variant X1, mRNA
NNU_aly-miR166f-5p	2
	NNU_aly-miR166f-5p	gi|720021316|ref|XM_010264389.1	3	17.397	1	21	3032	3052	UGAAUGAUGCCUGGCUCGAGA	UCUUCAGCUUGGCAUCAUUCA	Cleavage	| PREDICTED: Nelumbo nucifera uncharacterized LOC104601156 (LOC104601156), transcript variant X1, mRNA
	NNU_aly-miR166f-5p	gi|720021320|ref|XM_010264390.1	3	17.397	1	21	3035	3055	UGAAUGAUGCCUGGCUCGAGA	UCUUCAGCUUGGCAUCAUUCA	Cleavage	| PREDICTED: Nelumbo nucifera uncharacterized LOC104601156 (LOC104601156), transcript variant X2, mRNA
NNU_aly-miR166g-5p	12
	NNU_aly-miR166g-5p	gi|719966320|ref|XM_010260290.1	3	10.925	1	21	1737	1757	GGAAUGUUGUUUGGCUCGAGG	CCUUGAGCCCAAGAAUAUUCC	Translation	| PREDICTED: Nelumbo nucifera CSC1-like protein HYP1 (LOC104598288), transcript variant X2, mRNA
	NNU_aly-miR166g-5p	gi|719966316|ref|XM_010260280.1	3	10.925	1	21	1735	1755	GGAAUGUUGUUUGGCUCGAGG	CCUUGAGCCCAAGAAUAUUCC	Translation	| PREDICTED: Nelumbo nucifera CSC1-like protein HYP1 (LOC104598288), transcript variant X1, mRNA
	NNU_aly-miR166g-5p	gi|719991665|ref|XM_010255028.1	3	12.783	1	21	816	836	GGAAUGUUGUUUGGCUCGAGG	UCUCAAGCCAGAAAACAUUCU	Translation	| PREDICTED: Nelumbo nucifera serine/threonine-protein kinase AFC1 (LOC104594639), transcript variant X4, mRNA
	NNU_aly-miR166g-5p	gi|719991660|ref|XR_734758.1	3	12.783	1	21	816	836	GGAAUGUUGUUUGGCUCGAGG	UCUCAAGCCAGAAAACAUUCU	Translation	| PREDICTED: Nelumbo nucifera serine/threonine-protein kinase AFC1 (LOC104594639), transcript variant X2, misc_RNA
	NNU_aly-miR166g-5p	gi|719991662|ref|XR_734759.1	3	12.783	1	21	816	836	GGAAUGUUGUUUGGCUCGAGG	UCUCAAGCCAGAAAACAUUCU	Translation	| PREDICTED: Nelumbo nucifera serine/threonine-protein kinase AFC1 (LOC104594639), transcript variant X3, misc_RNA
	NNU_aly-miR166g-5p	gi|719991657|ref|XM_010255026.1	3	12.783	1	21	816	836	GGAAUGUUGUUUGGCUCGAGG	UCUCAAGCCAGAAAACAUUCU	Translation	| PREDICTED: Nelumbo nucifera serine/threonine-protein kinase AFC1 (LOC104594639), transcript variant X1, mRNA
	NNU_aly-miR166g-5p	gi|720039222|ref|XM_010269933.1	3	17.694	1	21	2636	2656	GGAAUGUUGUUUGGCUCGAGG	UCUAAAGCCAAGCAACAUUCU	Cleavage	| PREDICTED: Nelumbo nucifera putative receptor-like protein kinase At3g47110 (LOC104605248), mRNA
	NNU_aly-miR166g-5p	gi|720007228|ref|XM_010259937.1	3	11.564	1	21	1648	1668	GGAAUGUUGUUUGGCUCGAGG	CCUUGAGCCCAAGAAUAUUCC	Translation	| PREDICTED: Nelumbo nucifera CSC1-like protein HYP1 (LOC104598051), mRNA
	NNU_aly-miR166g-5p	gi|720077277|ref|XM_010242686.1	3	18.148	1	21	2108	2128	GGAAUGUUGUUUGGCUCGAGG	CCUCAAGGCAAGCAACAUUCU	Cleavage	| PREDICTED: Nelumbo nucifera receptor-like serine/threonine-protein kinase SD1-8 (LOC104585716), mRNA
	NNU_aly-miR166g-5p	gi|720098813|ref|XM_010249446.1	3	13.909	1	21	2097	2117	GGAAUGUUGUUUGGCUCGAGG	UCUCAAGGCAAGCAACAUUCU	Cleavage	| PREDICTED: Nelumbo nucifera G-type lectin S-receptor-like serine/threonine-protein kinase At4g27290 (LOC104590710), transcript variant X3, mRNA
	NNU_aly-miR166g-5p	gi|720098810|ref|XM_010249445.1	3	13.909	1	21	2092	2112	GGAAUGUUGUUUGGCUCGAGG	UCUCAAGGCAAGCAACAUUCU	Cleavage	| PREDICTED: Nelumbo nucifera G-type lectin S-receptor-like serine/threonine-protein kinase At4g27290 (LOC104590710), transcript variant X2, mRNA
	NNU_aly-miR166g-5p	gi|720098807|ref|XM_010249443.1	3	13.909	1	21	2095	2115	GGAAUGUUGUUUGGCUCGAGG	UCUCAAGGCAAGCAACAUUCU	Cleavage	| PREDICTED: Nelumbo nucifera G-type lectin S-receptor-like serine/threonine-protein kinase At4g27290 (LOC104590710), transcript variant X1, mRNA
NNU_aly-miR167a-3p	6
	NNU_aly-miR167a-3p	gi|719966880|ref|XM_010261906.1	3	20.995	1	20	4476	4495	GAUCAUGUUCGCAGUUUCAC	GUGAAGUUGCGGGCGUGGUC	Cleavage	| PREDICTED: Nelumbo nucifera protein LONGIFOLIA 1-like (LOC104599392), mRNA
	NNU_aly-miR167a-3p	gi|720011063|ref|XM_010261144.1	2.5	16.966	1	20	133	152	GAUCAUGUUCGCAGUUUCAC	GUGAAACUGCGGAUGUGAUG	Cleavage	| PREDICTED: Nelumbo nucifera probable polygalacturonase (LOC104598874), transcript variant X1, mRNA
	NNU_aly-miR167a-3p	gi|720078260|ref|XM_010242995.1	3	16.375	1	21	2399	2419	GAUCAUGUUCGCAGUUUCACC	GGUGAAACUGUGCAUAUGAUG	Translation	| PREDICTED: Nelumbo nucifera DNA replication licensing factor MCM3 homolog 3 (LOC104585945), mRNA
	NNU_aly-miR167a-3p	gi|720091051|ref|XM_010247000.1	3	21.585	1	20	2688	2707	GAUCAUGUUCGCAGUUUCAC	GUGAAGCUGAGAAGAUGAUC	Translation	| PREDICTED: Nelumbo nucifera uncharacterized LOC104588878 (LOC104588878), transcript variant X2, mRNA
	NNU_aly-miR167a-3p	gi|720091049|ref|XM_010246999.1	3	20.5	1	20	2688	2707	GAUCAUGUUCGCAGUUUCAC	GUGAAGCUGAGAAGAUGAUC	Translation	| PREDICTED: Nelumbo nucifera uncharacterized LOC104588878 (LOC104588878), transcript variant X1, mRNA
	NNU_aly-miR167a-3p	gi|720089173|ref|XM_010246379.1	3	19.875	1	20	1622	1641	GAUCAUGUUCGCAGUUUCAC	GUGAUAGUGUGAAUAUGAUC	Cleavage	| PREDICTED: Nelumbo nucifera uncharacterized LOC104588442 (LOC104588442), mRNA
NNU_aly-miR167a-5p	5
	NNU_aly-miR167a-5p	gi|719985989|ref|XM_010253262.1	3	21.894	1	20	583	602	UGAAGCUGCCAGCAUGAUCU	AGAUCCUGUUGGCGGCUUCU	Cleavage	| PREDICTED: Nelumbo nucifera transcription factor IIIB 90 kDa subunit (LOC104593430), mRNA
	NNU_aly-miR167a-5p	gi|720035301|ref|XM_010268695.1	2.5	18.537	1	20	374	393	UGAAGCUGCCAGCAUGAUCU	AGCUGAUGCUGGUAGCUUCA	Cleavage	| PREDICTED: Nelumbo nucifera K(+) efflux antiporter 4-like (LOC104604395), transcript variant X2, mRNA
	NNU_aly-miR167a-5p	gi|720035298|ref|XM_010268694.1	2.5	18.537	1	20	374	393	UGAAGCUGCCAGCAUGAUCU	AGCUGAUGCUGGUAGCUUCA	Cleavage	| PREDICTED: Nelumbo nucifera K(+) efflux antiporter 4-like (LOC104604395), transcript variant X1, mRNA
	NNU_aly-miR167a-5p	gi|720033854|ref|XM_010268253.1	3	21.051	1	20	2241	2260	UGAAGCUGCCAGCAUGAUCU	AGAAUAUGUUGGCAGCUUUG	Cleavage	| PREDICTED: Nelumbo nucifera soluble starch synthase 1, chloroplastic/amyloplastic (LOC104604037), mRNA
	NNU_aly-miR167a-5p	gi|720042162|ref|XM_010270846.1	3	18.876	1	20	1354	1373	UGAAGCUGCCAGCAUGAUCU	AAAUCAUCCUGGAAGCUUCA	Cleavage	| PREDICTED: Nelumbo nucifera aminotransferase ALD1-like (LOC104605897), mRNA
NNU_aly-miR167c-3p	4
	NNU_aly-miR167c-3p	gi|720051211|ref|XM_010273716.1	2.5	22.37	1	21	3189	3209	AGGUCAUGCUGGUAGUUUCAC	GUGAAACUUCCAGCAUGGUUU	Cleavage	| PREDICTED: Nelumbo nucifera uncharacterized LOC104607929 (LOC104607929), transcript variant X1, mRNA
	NNU_aly-miR167c-3p	gi|720051215|ref|XR_737026.1	2.5	22.37	1	21	3189	3209	AGGUCAUGCUGGUAGUUUCAC	GUGAAACUUCCAGCAUGGUUU	Cleavage	| PREDICTED: Nelumbo nucifera uncharacterized LOC104607929 (LOC104607929), transcript variant X2, misc_RNA
	NNU_aly-miR167c-3p	gi|720083467|ref|XM_010244607.1	3	20.815	1	20	5350	5369	AGGUCAUGCUGGUAGUUUCA	UGGCACUACUAGCAUGGCUU	Cleavage	| PREDICTED: Nelumbo nucifera callose synthase 12-like (LOC104587134), transcript variant X2, mRNA
	NNU_aly-miR167c-3p	gi|720083464|ref|XM_010244606.1	3	20.815	1	20	5350	5369	AGGUCAUGCUGGUAGUUUCA	UGGCACUACUAGCAUGGCUU	Cleavage	| PREDICTED: Nelumbo nucifera callose synthase 12-like (LOC104587134), transcript variant X1, mRNA
NNU_aly-miR167d-5p	5
	NNU_aly-miR167d-5p	gi|719985989|ref|XM_010253262.1	3	21.894	1	22	581	602	UGAAGCUGCCAGCAUGAUCUGG	CGAGAUCCUGUUGGCGGCUUCU	Cleavage	| PREDICTED: Nelumbo nucifera transcription factor IIIB 90 kDa subunit (LOC104593430), mRNA
	NNU_aly-miR167d-5p	gi|720035301|ref|XM_010268695.1	2.5	18.537	1	20	374	393	UGAAGCUGCCAGCAUGAUCU	AGCUGAUGCUGGUAGCUUCA	Cleavage	| PREDICTED: Nelumbo nucifera K(+) efflux antiporter 4-like (LOC104604395), transcript variant X2, mRNA
	NNU_aly-miR167d-5p	gi|720035298|ref|XM_010268694.1	2.5	18.537	1	20	374	393	UGAAGCUGCCAGCAUGAUCU	AGCUGAUGCUGGUAGCUUCA	Cleavage	| PREDICTED: Nelumbo nucifera K(+) efflux antiporter 4-like (LOC104604395), transcript variant X1, mRNA
	NNU_aly-miR167d-5p	gi|720033854|ref|XM_010268253.1	3	21.051	1	20	2241	2260	UGAAGCUGCCAGCAUGAUCU	AGAAUAUGUUGGCAGCUUUG	Cleavage	| PREDICTED: Nelumbo nucifera soluble starch synthase 1, chloroplastic/amyloplastic (LOC104604037), mRNA
	NNU_aly-miR167d-5p	gi|720042162|ref|XM_010270846.1	3	18.876	1	20	1354	1373	UGAAGCUGCCAGCAUGAUCU	AAAUCAUCCUGGAAGCUUCA	Cleavage	| PREDICTED: Nelumbo nucifera aminotransferase ALD1-like (LOC104605897), mRNA
NNU_aly-miR168a-3p	5
	NNU_aly-miR168a-3p	gi|719977161|ref|XM_010250464.1	3	24.067	1	20	4150	4169	CCCGCCUUGCAUCAACUGAA	UUCAGUUGAAGUAAGGAGGG	Translation	| PREDICTED: Nelumbo nucifera uncharacterized LOC104591580 (LOC104591580), transcript variant X2, mRNA
	NNU_aly-miR168a-3p	gi|719977479|ref|XM_010250560.1	3	20.26	1	21	3115	3135	CCCGCCUUGCAUCAACUGAAU	GUUCACUUGGUGAAAGGUGGG	Translation	| PREDICTED: Nelumbo nucifera integrator complex subunit 4 (LOC104591635), transcript variant X2, mRNA
	NNU_aly-miR168a-3p	gi|719977485|ref|XM_010250562.1	3	20.26	1	21	3115	3135	CCCGCCUUGCAUCAACUGAAU	GUUCACUUGGUGAAAGGUGGG	Translation	| PREDICTED: Nelumbo nucifera integrator complex subunit 4 (LOC104591635), transcript variant X4, mRNA
	NNU_aly-miR168a-3p	gi|719977482|ref|XM_010250561.1	3	20.26	1	21	3115	3135	CCCGCCUUGCAUCAACUGAAU	GUUCACUUGGUGAAAGGUGGG	Translation	| PREDICTED: Nelumbo nucifera integrator complex subunit 4 (LOC104591635), transcript variant X3, mRNA
	NNU_aly-miR168a-3p	gi|719977476|ref|XM_010250559.1	3	20.26	1	21	3115	3135	CCCGCCUUGCAUCAACUGAAU	GUUCACUUGGUGAAAGGUGGG	Translation	| PREDICTED: Nelumbo nucifera integrator complex subunit 4 (LOC104591635), transcript variant X1, mRNA
NNU_aly-miR168a-5p	7
	NNU_aly-miR168a-5p	gi|719974557|ref|XM_010246949.1	3	14.787	1	20	146	165	UCGCUUGGUGCAGGUCGGGA	ACUCGACUUGCGCCAGGCGA	Cleavage	| PREDICTED: Nelumbo nucifera octanoyltransferase (LOC104588822), transcript variant X4, mRNA
	NNU_aly-miR168a-5p	gi|719974554|ref|XM_010246944.1	3	14.787	1	20	146	165	UCGCUUGGUGCAGGUCGGGA	ACUCGACUUGCGCCAGGCGA	Cleavage	| PREDICTED: Nelumbo nucifera octanoyltransferase (LOC104588822), transcript variant X3, mRNA
	NNU_aly-miR168a-5p	gi|719974547|ref|XM_010246926.1	3	14.787	1	20	146	165	UCGCUUGGUGCAGGUCGGGA	ACUCGACUUGCGCCAGGCGA	Cleavage	| PREDICTED: Nelumbo nucifera octanoyltransferase (LOC104588822), transcript variant X1, mRNA
	NNU_aly-miR168a-5p	gi|719974551|ref|XM_010246935.1	3	14.787	1	20	146	165	UCGCUUGGUGCAGGUCGGGA	ACUCGACUUGCGCCAGGCGA	Cleavage	| PREDICTED: Nelumbo nucifera octanoyltransferase (LOC104588822), transcript variant X2, mRNA
	NNU_aly-miR168a-5p	gi|719994906|ref|XM_010256021.1	3	17.94	1	20	1666	1685	UCGCUUGGUGCAGGUCGGGA	UUCCGACUUGCACCGAGCUA	Cleavage	| PREDICTED: Nelumbo nucifera cytochrome P450 734A1-like (LOC104595327), mRNA
	NNU_aly-miR168a-5p	gi|720027232|ref|XM_010266209.1	3	9.612	1	20	16	35	UCGCUUGGUGCAGGUCGGGA	UUCCGAACUGCACCAAGCCA	Cleavage	| PREDICTED: Nelumbo nucifera F-box/LRR-repeat protein 3-like (LOC104602495), transcript variant X2, mRNA
	NNU_aly-miR168a-5p	gi|720027229|ref|XM_010266208.1	3	9.612	1	20	16	35	UCGCUUGGUGCAGGUCGGGA	UUCCGAACUGCACCAAGCCA	Cleavage	| PREDICTED: Nelumbo nucifera F-box/LRR-repeat protein 3-like (LOC104602495), transcript variant X1, mRNA
NNU_aly-miR168b-3p	1
	NNU_aly-miR168b-3p	gi|719970433|ref|XM_010273069.1	3	15.218	1	21	1802	1822	CCCGUCUUGUAUCAACUGAAU	AUUUGGUCGAUACGAGAUGGG	Cleavage	| PREDICTED: Nelumbo nucifera F-box-like/WD repeat-containing protein TBL1XR1 (LOC104607425), mRNA
NNU_aly-miR169a-3p	10
	NNU_aly-miR169a-3p	gi|719966094|ref|XR_735273.1	2	23.59	1	21	397	417	GGCAAGUUGUCCUUGGCUACA	UGCAGCCAAGGAUGACUUGCC	Cleavage	| PREDICTED: Nelumbo nucifera uncharacterized LOC104597896 (LOC104597896), ncRNA
	NNU_aly-miR169a-3p	gi|719970081|ref|XM_010272062.1	3	16.389	1	20	348	367	GGCAAGUUGUCCUUGGCUAC	GUUUUCAAGGACGACUUGCC	Cleavage	| PREDICTED: Nelumbo nucifera histone-lysine N-methyltransferase EZ1-like (LOC104606710), transcript variant X2, mRNA
	NNU_aly-miR169a-3p	gi|719970077|ref|XM_010272053.1	3	16.389	1	20	347	366	GGCAAGUUGUCCUUGGCUAC	GUUUUCAAGGACGACUUGCC	Cleavage	| PREDICTED: Nelumbo nucifera histone-lysine N-methyltransferase EZ1-like (LOC104606710), transcript variant X1, mRNA
	NNU_aly-miR169a-3p	gi|720040525|ref|XM_010270324.1	3	16.177	1	20	784	803	GGCAAGUUGUCCUUGGCUAC	GUAGCCAAAGACAAUUUACC	Cleavage	| PREDICTED: Nelumbo nucifera chromatin structure-remodeling complex subunit RSC1-like (LOC104605522), transcript variant X3, mRNA
	NNU_aly-miR169a-3p	gi|720043806|ref|XM_010271379.1	3	16.68	1	20	1891	1910	GGCAAGUUGUCCUUGGCUAC	GUAGCCAUGGGGAACUUGUC	Translation	| PREDICTED: Nelumbo nucifera calcium-transporting ATPase 4, plasma membrane-type-like (LOC104606275), transcript variant X3, mRNA
	NNU_aly-miR169a-3p	gi|720043799|ref|XM_010271377.1	3	16.68	1	20	1978	1997	GGCAAGUUGUCCUUGGCUAC	GUAGCCAUGGGGAACUUGUC	Translation	| PREDICTED: Nelumbo nucifera calcium-transporting ATPase 4, plasma membrane-type-like (LOC104606275), transcript variant X1, mRNA
	NNU_aly-miR169a-3p	gi|720043803|ref|XM_010271378.1	3	16.68	1	20	2479	2498	GGCAAGUUGUCCUUGGCUAC	GUAGCCAUGGGGAACUUGUC	Translation	| PREDICTED: Nelumbo nucifera calcium-transporting ATPase 4, plasma membrane-type-like (LOC104606275), transcript variant X2, mRNA
	NNU_aly-miR169a-3p	gi|720081236|ref|XM_010243920.1	2.5	17.764	1	20	3330	3348	GGCAAGUUGUCCUUGGCUAC	GUAGCCA-GGACAACUUGUC	Cleavage	| PREDICTED: Nelumbo nucifera receptor-like serine/threonine-protein kinase ALE2 (LOC104586631), transcript variant X1, mRNA
	NNU_aly-miR169a-3p	gi|720081239|ref|XM_010243921.1	2.5	17.764	1	20	3137	3155	GGCAAGUUGUCCUUGGCUAC	GUAGCCA-GGACAACUUGUC	Cleavage	| PREDICTED: Nelumbo nucifera receptor-like serine/threonine-protein kinase ALE2 (LOC104586631), transcript variant X2, mRNA
	NNU_aly-miR169a-3p	gi|720081242|ref|XM_010243922.1	2.5	17.764	1	20	3047	3065	GGCAAGUUGUCCUUGGCUAC	GUAGCCA-GGACAACUUGUC	Cleavage	| PREDICTED: Nelumbo nucifera receptor-like serine/threonine-protein kinase ALE2 (LOC104586631), transcript variant X3, mRNA
NNU_aly-miR169a-5p	9
	NNU_aly-miR169a-5p	gi|720057385|ref|XM_010275657.1	2.5	16.968	1	21	1622	1642	CAGCCAAGGAUGACUUGCCGA	UUGGCAAUUCAUCCUUGGCUU	Cleavage	| PREDICTED: Nelumbo nucifera nuclear transcription factor Y subunit A-3-like (LOC104609359), transcript variant X1, mRNA
	NNU_aly-miR169a-5p	gi|720057388|ref|XM_010275658.1	2.5	16.968	1	21	2037	2057	CAGCCAAGGAUGACUUGCCGA	UUGGCAAUUCAUCCUUGGCUU	Cleavage	| PREDICTED: Nelumbo nucifera nuclear transcription factor Y subunit A-3-like (LOC104609359), transcript variant X2, mRNA
	NNU_aly-miR169a-5p	gi|720019006|ref|XM_010263673.1	2.5	22.323	1	21	1572	1592	CAGCCAAGGAUGACUUGCCGA	UUGGCAAUUCAUCCUUGGCUU	Cleavage	| PREDICTED: Nelumbo nucifera nuclear transcription factor Y subunit A-4-like (LOC104600617), transcript variant X1, mRNA
	NNU_aly-miR169a-5p	gi|720019009|ref|XM_010263675.1	2.5	22.323	1	21	2090	2110	CAGCCAAGGAUGACUUGCCGA	UUGGCAAUUCAUCCUUGGCUU	Cleavage	| PREDICTED: Nelumbo nucifera nuclear transcription factor Y subunit A-4-like (LOC104600617), transcript variant X2, mRNA
	NNU_aly-miR169a-5p	gi|720079300|ref|XM_010243319.1	2.5	22.645	1	20	1831	1850	CAGCCAAGGAUGACUUGCCG	UGGCAAGUCUUCUUUGGUUG	Translation	| PREDICTED: Nelumbo nucifera uncharacterized LOC104586161 (LOC104586161), transcript variant X5, mRNA
	NNU_aly-miR169a-5p	gi|720079293|ref|XM_010243317.1	2.5	22.645	1	20	1887	1906	CAGCCAAGGAUGACUUGCCG	UGGCAAGUCUUCUUUGGUUG	Translation	| PREDICTED: Nelumbo nucifera uncharacterized LOC104586161 (LOC104586161), transcript variant X3, mRNA
	NNU_aly-miR169a-5p	gi|720079287|ref|XM_010243315.1	2.5	22.645	1	20	1924	1943	CAGCCAAGGAUGACUUGCCG	UGGCAAGUCUUCUUUGGUUG	Translation	| PREDICTED: Nelumbo nucifera uncharacterized LOC104586161 (LOC104586161), transcript variant X1, mRNA
	NNU_aly-miR169a-5p	gi|720079296|ref|XM_010243318.1	2.5	22.645	1	20	2672	2691	CAGCCAAGGAUGACUUGCCG	UGGCAAGUCUUCUUUGGUUG	Translation	| PREDICTED: Nelumbo nucifera uncharacterized LOC104586161 (LOC104586161), transcript variant X4, mRNA
	NNU_aly-miR169a-5p	gi|720079290|ref|XM_010243316.1	2.5	22.645	1	20	2762	2781	CAGCCAAGGAUGACUUGCCG	UGGCAAGUCUUCUUUGGUUG	Translation	| PREDICTED: Nelumbo nucifera uncharacterized LOC104586161 (LOC104586161), transcript variant X2, mRNA
NNU_aly-miR169b-5p	9
	NNU_aly-miR169b-5p	gi|720057385|ref|XM_010275657.1	2.5	16.968	1	21	1622	1642	CAGCCAAGGAUGACUUGCCGG	UUGGCAAUUCAUCCUUGGCUU	Cleavage	| PREDICTED: Nelumbo nucifera nuclear transcription factor Y subunit A-3-like (LOC104609359), transcript variant X1, mRNA
	NNU_aly-miR169b-5p	gi|720057388|ref|XM_010275658.1	2.5	16.968	1	21	2037	2057	CAGCCAAGGAUGACUUGCCGG	UUGGCAAUUCAUCCUUGGCUU	Cleavage	| PREDICTED: Nelumbo nucifera nuclear transcription factor Y subunit A-3-like (LOC104609359), transcript variant X2, mRNA
	NNU_aly-miR169b-5p	gi|720019006|ref|XM_010263673.1	2.5	22.323	1	21	1572	1592	CAGCCAAGGAUGACUUGCCGG	UUGGCAAUUCAUCCUUGGCUU	Cleavage	| PREDICTED: Nelumbo nucifera nuclear transcription factor Y subunit A-4-like (LOC104600617), transcript variant X1, mRNA
	NNU_aly-miR169b-5p	gi|720019009|ref|XM_010263675.1	2.5	22.323	1	21	2090	2110	CAGCCAAGGAUGACUUGCCGG	UUGGCAAUUCAUCCUUGGCUU	Cleavage	| PREDICTED: Nelumbo nucifera nuclear transcription factor Y subunit A-4-like (LOC104600617), transcript variant X2, mRNA
	NNU_aly-miR169b-5p	gi|720079300|ref|XM_010243319.1	2.5	22.645	1	20	1831	1850	CAGCCAAGGAUGACUUGCCG	UGGCAAGUCUUCUUUGGUUG	Translation	| PREDICTED: Nelumbo nucifera uncharacterized LOC104586161 (LOC104586161), transcript variant X5, mRNA
	NNU_aly-miR169b-5p	gi|720079293|ref|XM_010243317.1	2.5	22.645	1	20	1887	1906	CAGCCAAGGAUGACUUGCCG	UGGCAAGUCUUCUUUGGUUG	Translation	| PREDICTED: Nelumbo nucifera uncharacterized LOC104586161 (LOC104586161), transcript variant X3, mRNA
	NNU_aly-miR169b-5p	gi|720079287|ref|XM_010243315.1	2.5	22.645	1	20	1924	1943	CAGCCAAGGAUGACUUGCCG	UGGCAAGUCUUCUUUGGUUG	Translation	| PREDICTED: Nelumbo nucifera uncharacterized LOC104586161 (LOC104586161), transcript variant X1, mRNA
	NNU_aly-miR169b-5p	gi|720079296|ref|XM_010243318.1	2.5	22.645	1	20	2672	2691	CAGCCAAGGAUGACUUGCCG	UGGCAAGUCUUCUUUGGUUG	Translation	| PREDICTED: Nelumbo nucifera uncharacterized LOC104586161 (LOC104586161), transcript variant X4, mRNA
	NNU_aly-miR169b-5p	gi|720079290|ref|XM_010243316.1	2.5	22.645	1	20	2762	2781	CAGCCAAGGAUGACUUGCCG	UGGCAAGUCUUCUUUGGUUG	Translation	| PREDICTED: Nelumbo nucifera uncharacterized LOC104586161 (LOC104586161), transcript variant X2, mRNA
NNU_aly-miR169h-5p	26
	NNU_aly-miR169h-5p	gi|719975460|ref|XM_010249388.1	2.5	20.009	1	20	1482	1501	UAGCCAAGGAUGACUUGCCU	AGGCAAUUCAUUCUUGGCUU	Cleavage	| PREDICTED: Nelumbo nucifera nuclear transcription factor Y subunit A-10-like (LOC104590654), transcript variant X3, mRNA
	NNU_aly-miR169h-5p	gi|719975457|ref|XM_010249381.1	2.5	20.009	1	20	1559	1578	UAGCCAAGGAUGACUUGCCU	AGGCAAUUCAUUCUUGGCUU	Cleavage	| PREDICTED: Nelumbo nucifera nuclear transcription factor Y subunit A-10-like (LOC104590654), transcript variant X2, mRNA
	NNU_aly-miR169h-5p	gi|719975454|ref|XM_010249377.1	2.5	20.009	1	20	1568	1587	UAGCCAAGGAUGACUUGCCU	AGGCAAUUCAUUCUUGGCUU	Cleavage	| PREDICTED: Nelumbo nucifera nuclear transcription factor Y subunit A-10-like (LOC104590654), transcript variant X1, mRNA
	NNU_aly-miR169h-5p	gi|720057385|ref|XM_010275657.1	3	16.968	1	20	1623	1642	UAGCCAAGGAUGACUUGCCU	UGGCAAUUCAUCCUUGGCUU	Cleavage	| PREDICTED: Nelumbo nucifera nuclear transcription factor Y subunit A-3-like (LOC104609359), transcript variant X1, mRNA
	NNU_aly-miR169h-5p	gi|720057388|ref|XM_010275658.1	3	16.968	1	20	2038	2057	UAGCCAAGGAUGACUUGCCU	UGGCAAUUCAUCCUUGGCUU	Cleavage	| PREDICTED: Nelumbo nucifera nuclear transcription factor Y subunit A-3-like (LOC104609359), transcript variant X2, mRNA
	NNU_aly-miR169h-5p	gi|720051842|ref|XM_010273917.1	3	13.04	1	20	511	530	UAGCCAAGGAUGACUUGCCU	UGUUGAGUCAUCCUUGGCUA	Cleavage	| PREDICTED: Nelumbo nucifera uncharacterized LOC104608056 (LOC104608056), mRNA
	NNU_aly-miR169h-5p	gi|720004087|ref|XM_010258909.1	2.5	19.125	1	21	1397	1417	UAGCCAAGGAUGACUUGCCUG	CAGGCAAUUCAUUCUUGGCUU	Cleavage	| PREDICTED: Nelumbo nucifera nuclear transcription factor Y subunit A-7-like (LOC104597408), transcript variant X2, mRNA
	NNU_aly-miR169h-5p	gi|720004084|ref|XM_010258908.1	2.5	19.125	1	21	1565	1585	UAGCCAAGGAUGACUUGCCUG	CAGGCAAUUCAUUCUUGGCUU	Cleavage	| PREDICTED: Nelumbo nucifera nuclear transcription factor Y subunit A-7-like (LOC104597408), transcript variant X1, mRNA
	NNU_aly-miR169h-5p	gi|720022457|ref|XM_010264743.1	2.5	18.945	1	21	1351	1371	UAGCCAAGGAUGACUUGCCUG	UAGGCAAAUCAUUCUUGGCUU	Cleavage	| PREDICTED: Nelumbo nucifera nuclear transcription factor Y subunit A-10-like (LOC104601425), transcript variant X5, mRNA
	NNU_aly-miR169h-5p	gi|720022448|ref|XM_010264740.1	2.5	18.945	1	21	1420	1440	UAGCCAAGGAUGACUUGCCUG	UAGGCAAAUCAUUCUUGGCUU	Cleavage	| PREDICTED: Nelumbo nucifera nuclear transcription factor Y subunit A-10-like (LOC104601425), transcript variant X3, mRNA
	NNU_aly-miR169h-5p	gi|720022452|ref|XM_010264742.1	2.5	18.945	1	21	1439	1459	UAGCCAAGGAUGACUUGCCUG	UAGGCAAAUCAUUCUUGGCUU	Cleavage	| PREDICTED: Nelumbo nucifera nuclear transcription factor Y subunit A-10-like (LOC104601425), transcript variant X4, mRNA
	NNU_aly-miR169h-5p	gi|720022444|ref|XM_010264739.1	2.5	18.945	1	21	1555	1575	UAGCCAAGGAUGACUUGCCUG	UAGGCAAAUCAUUCUUGGCUU	Cleavage	| PREDICTED: Nelumbo nucifera nuclear transcription factor Y subunit A-10-like (LOC104601425), transcript variant X2, mRNA
	NNU_aly-miR169h-5p	gi|720022462|ref|XM_010264744.1	2.5	18.945	1	21	1596	1616	UAGCCAAGGAUGACUUGCCUG	UAGGCAAAUCAUUCUUGGCUU	Cleavage	| PREDICTED: Nelumbo nucifera nuclear transcription factor Y subunit A-10-like (LOC104601425), transcript variant X6, mRNA
	NNU_aly-miR169h-5p	gi|720022440|ref|XM_010264738.1	2.5	18.945	1	21	1609	1629	UAGCCAAGGAUGACUUGCCUG	UAGGCAAAUCAUUCUUGGCUU	Cleavage	| PREDICTED: Nelumbo nucifera nuclear transcription factor Y subunit A-10-like (LOC104601425), transcript variant X1, mRNA
	NNU_aly-miR169h-5p	gi|720013251|ref|XM_010261808.1	3	23.265	1	20	3497	3516	UAGCCAAGGAUGACUUGCCU	AGGCAAGUCAUCCAUGGUUC	Cleavage	| PREDICTED: Nelumbo nucifera uncharacterized LOC104599318 (LOC104599318), transcript variant X5, mRNA
	NNU_aly-miR169h-5p	gi|720013248|ref|XM_010261807.1	3	23.265	1	20	3503	3522	UAGCCAAGGAUGACUUGCCU	AGGCAAGUCAUCCAUGGUUC	Cleavage	| PREDICTED: Nelumbo nucifera uncharacterized LOC104599318 (LOC104599318), transcript variant X4, mRNA
	NNU_aly-miR169h-5p	gi|720013245|ref|XM_010261806.1	3	23.265	1	20	3506	3525	UAGCCAAGGAUGACUUGCCU	AGGCAAGUCAUCCAUGGUUC	Cleavage	| PREDICTED: Nelumbo nucifera uncharacterized LOC104599318 (LOC104599318), transcript variant X3, mRNA
	NNU_aly-miR169h-5p	gi|720013242|ref|XM_010261805.1	3	23.265	1	20	3572	3591	UAGCCAAGGAUGACUUGCCU	AGGCAAGUCAUCCAUGGUUC	Cleavage	| PREDICTED: Nelumbo nucifera uncharacterized LOC104599318 (LOC104599318), transcript variant X2, mRNA
	NNU_aly-miR169h-5p	gi|720013239|ref|XM_010261804.1	3	23.265	1	20	3578	3597	UAGCCAAGGAUGACUUGCCU	AGGCAAGUCAUCCAUGGUUC	Cleavage	| PREDICTED: Nelumbo nucifera uncharacterized LOC104599318 (LOC104599318), transcript variant X1, mRNA
	NNU_aly-miR169h-5p	gi|720019006|ref|XM_010263673.1	3	22.323	1	20	1573	1592	UAGCCAAGGAUGACUUGCCU	UGGCAAUUCAUCCUUGGCUU	Cleavage	| PREDICTED: Nelumbo nucifera nuclear transcription factor Y subunit A-4-like (LOC104600617), transcript variant X1, mRNA
	NNU_aly-miR169h-5p	gi|720019009|ref|XM_010263675.1	3	22.323	1	20	2091	2110	UAGCCAAGGAUGACUUGCCU	UGGCAAUUCAUCCUUGGCUU	Cleavage	| PREDICTED: Nelumbo nucifera nuclear transcription factor Y subunit A-4-like (LOC104600617), transcript variant X2, mRNA
	NNU_aly-miR169h-5p	gi|720074297|ref|XM_010280671.1	2.5	23.958	1	21	1307	1327	UAGCCAAGGAUGACUUGCCUG	CAGGCAAUUCAUUCUUGGCUU	Cleavage	| PREDICTED: Nelumbo nucifera nuclear transcription factor Y subunit A-7-like (LOC104612996), transcript variant X3, mRNA
	NNU_aly-miR169h-5p	gi|720074300|ref|XM_010280672.1	2.5	23.958	1	21	1359	1379	UAGCCAAGGAUGACUUGCCUG	CAGGCAAUUCAUUCUUGGCUU	Cleavage	| PREDICTED: Nelumbo nucifera nuclear transcription factor Y subunit A-7-like (LOC104612996), transcript variant X4, mRNA
	NNU_aly-miR169h-5p	gi|720074286|ref|XM_010280668.1	2.5	23.958	1	21	1428	1448	UAGCCAAGGAUGACUUGCCUG	CAGGCAAUUCAUUCUUGGCUU	Cleavage	| PREDICTED: Nelumbo nucifera nuclear transcription factor Y subunit A-7-like (LOC104612996), transcript variant X1, mRNA
	NNU_aly-miR169h-5p	gi|720074294|ref|XM_010280670.1	2.5	23.958	1	21	1522	1542	UAGCCAAGGAUGACUUGCCUG	CAGGCAAUUCAUUCUUGGCUU	Cleavage	| PREDICTED: Nelumbo nucifera nuclear transcription factor Y subunit A-7-like (LOC104612996), transcript variant X2, mRNA
	NNU_aly-miR169h-5p	gi|720081589|ref|XM_010244027.1	3	13.04	1	20	554	573	UAGCCAAGGAUGACUUGCCU	UGUUGAGUCAUCCUUGGCUA	Cleavage	| PREDICTED: Nelumbo nucifera uncharacterized LOC104586716 (LOC104586716), mRNA
NNU_aly-miR169n-5p	11
	NNU_aly-miR169n-5p	gi|720020766|ref|XM_010264209.1	3	18.853	1	21	371	391	UAGCCAAAGAUGACUUGCCUG	CAGGGAUGUCUUCUUUGGCUA	Translation	| PREDICTED: Nelumbo nucifera uncharacterized LOC104601029 (LOC104601029), mRNA
	NNU_aly-miR169n-5p	gi|720079300|ref|XM_010243319.1	3	22.645	1	20	1831	1850	UAGCCAAAGAUGACUUGCCU	UGGCAAGUCUUCUUUGGUUG	Translation	| PREDICTED: Nelumbo nucifera uncharacterized LOC104586161 (LOC104586161), transcript variant X5, mRNA
	NNU_aly-miR169n-5p	gi|720079293|ref|XM_010243317.1	3	22.645	1	20	1887	1906	UAGCCAAAGAUGACUUGCCU	UGGCAAGUCUUCUUUGGUUG	Translation	| PREDICTED: Nelumbo nucifera uncharacterized LOC104586161 (LOC104586161), transcript variant X3, mRNA
	NNU_aly-miR169n-5p	gi|720079287|ref|XM_010243315.1	3	22.645	1	20	1924	1943	UAGCCAAAGAUGACUUGCCU	UGGCAAGUCUUCUUUGGUUG	Translation	| PREDICTED: Nelumbo nucifera uncharacterized LOC104586161 (LOC104586161), transcript variant X1, mRNA
	NNU_aly-miR169n-5p	gi|720079296|ref|XM_010243318.1	3	22.645	1	20	2672	2691	UAGCCAAAGAUGACUUGCCU	UGGCAAGUCUUCUUUGGUUG	Translation	| PREDICTED: Nelumbo nucifera uncharacterized LOC104586161 (LOC104586161), transcript variant X4, mRNA
	NNU_aly-miR169n-5p	gi|720079290|ref|XM_010243316.1	3	22.645	1	20	2762	2781	UAGCCAAAGAUGACUUGCCU	UGGCAAGUCUUCUUUGGUUG	Translation	| PREDICTED: Nelumbo nucifera uncharacterized LOC104586161 (LOC104586161), transcript variant X2, mRNA
	NNU_aly-miR169n-5p	gi|720079529|ref|XM_010243392.1	3	24.742	1	21	588	608	UAGCCAAAGAUGACUUGCCUG	CAGGGAUGUCUUCUUUGGCUA	Translation	| PREDICTED: Nelumbo nucifera G-box-binding factor 4-like (LOC104586228), transcript variant X4, mRNA
	NNU_aly-miR169n-5p	gi|720079526|ref|XM_010243390.1	3	24.742	1	21	587	607	UAGCCAAAGAUGACUUGCCUG	CAGGGAUGUCUUCUUUGGCUA	Translation	| PREDICTED: Nelumbo nucifera G-box-binding factor 4-like (LOC104586228), transcript variant X3, mRNA
	NNU_aly-miR169n-5p	gi|720079523|ref|XM_010243389.1	3	24.742	1	21	585	605	UAGCCAAAGAUGACUUGCCUG	CAGGGAUGUCUUCUUUGGCUA	Translation	| PREDICTED: Nelumbo nucifera G-box-binding factor 4-like (LOC104586228), transcript variant X2, mRNA
	NNU_aly-miR169n-5p	gi|720079520|ref|XM_010243388.1	3	24.742	1	21	589	609	UAGCCAAAGAUGACUUGCCUG	CAGGGAUGUCUUCUUUGGCUA	Translation	| PREDICTED: Nelumbo nucifera G-box-binding factor 4-like (LOC104586228), transcript variant X1, mRNA
	NNU_aly-miR169n-5p	gi|720068535|ref|XM_010278838.1	3	20.381	1	21	1346	1366	UAGCCAAAGAUGACUUGCCUG	UAGGCACGUCUUGUUUGGCUA	Translation	| PREDICTED: Nelumbo nucifera uncharacterized LOC104611670 (LOC104611670), mRNA
NNU_aly-miR170-3p	7
	NNU_aly-miR170-3p	gi|720037986|ref|XM_010269540.1	2.5	17.444	1	20	459	478	UGAUUGAGCCGUGUCAAUAU	GUAUUGAAAUGGCUCAGUCA	Cleavage	| PREDICTED: Nelumbo nucifera glycine-rich RNA-binding protein 4, mitochondrial (LOC104604956), mRNA
	NNU_aly-miR170-3p	gi|720053106|ref|XM_010274324.1	3	14.706	1	20	1215	1234	UGAUUGAGCCGUGUCAAUAU	AUAUUGGUGCGGAUCAGUCA	Cleavage	| PREDICTED: Nelumbo nucifera receptor-like serine/threonine-protein kinase At2g45590 (LOC104608363), mRNA
	NNU_aly-miR170-3p	gi|720062554|ref|XM_010277201.1	3	17.415	1	21	454	474	UGAUUGAGCCGUGUCAAUAUC	GAUACAGACACCGCUCAAUCA	Translation	| PREDICTED: Nelumbo nucifera uncharacterized protein At5g65660 (LOC104610540), mRNA
	NNU_aly-miR170-3p	gi|719997754|ref|XM_010256898.1	1	22.028	1	21	618	638	UGAUUGAGCCGUGUCAAUAUC	GAUAUUGGCGCGGCUCAAUCA	Cleavage	| PREDICTED: Nelumbo nucifera scarecrow-like protein 15 (LOC104595949), mRNA
	NNU_aly-miR170-3p	gi|720026909|ref|XM_010266103.1	1	21.523	1	21	1482	1502	UGAUUGAGCCGUGUCAAUAUC	GAUAUUGGCGCGGCUCAAUCA	Cleavage	| PREDICTED: Nelumbo nucifera scarecrow-like protein 27 (LOC104602418), mRNA
	NNU_aly-miR170-3p	gi|720009552|ref|XM_010260669.1	1	20.845	1	21	1970	1990	UGAUUGAGCCGUGUCAAUAUC	GAUAUUGGCGCGGCUCAAUCA	Cleavage	| PREDICTED: Nelumbo nucifera scarecrow-like protein 6 (LOC104598545), mRNA
	NNU_aly-miR170-3p	gi|720072971|ref|XM_010280253.1	2	19.719	1	20	371	390	UGAUUGAGCCGUGUCAAUAU	AAAUUGGCACGGCUCAAUCG	Cleavage	| PREDICTED: Nelumbo nucifera F-box protein PP2-A13-like (LOC104612712), mRNA
NNU_aly-miR171a-3p	6
	NNU_aly-miR171a-3p	gi|720053106|ref|XM_010274324.1	2	14.706	1	20	1215	1234	UGAUUGAGCCGCGCCAAUAU	AUAUUGGUGCGGAUCAGUCA	Cleavage	| PREDICTED: Nelumbo nucifera receptor-like serine/threonine-protein kinase At2g45590 (LOC104608363), mRNA
	NNU_aly-miR171a-3p	gi|719997754|ref|XM_010256898.1	0	22.028	1	21	618	638	UGAUUGAGCCGCGCCAAUAUC	GAUAUUGGCGCGGCUCAAUCA	Cleavage	| PREDICTED: Nelumbo nucifera scarecrow-like protein 15 (LOC104595949), mRNA
	NNU_aly-miR171a-3p	gi|720026909|ref|XM_010266103.1	0	21.523	1	21	1482	1502	UGAUUGAGCCGCGCCAAUAUC	GAUAUUGGCGCGGCUCAAUCA	Cleavage	| PREDICTED: Nelumbo nucifera scarecrow-like protein 27 (LOC104602418), mRNA
	NNU_aly-miR171a-3p	gi|720009552|ref|XM_010260669.1	0	20.845	1	21	1970	1990	UGAUUGAGCCGCGCCAAUAUC	GAUAUUGGCGCGGCUCAAUCA	Cleavage	| PREDICTED: Nelumbo nucifera scarecrow-like protein 6 (LOC104598545), mRNA
	NNU_aly-miR171a-3p	gi|720026119|ref|XM_010265855.1	3	21.296	1	20	1515	1534	UGAUUGAGCCGCGCCAAUAU	AUAUUGGUGUGGAUCAGUCG	Cleavage	| PREDICTED: Nelumbo nucifera receptor-like serine/threonine-protein kinase At2g45590 (LOC104602242), mRNA
	NNU_aly-miR171a-3p	gi|720072971|ref|XM_010280253.1	2.5	19.719	1	20	371	390	UGAUUGAGCCGCGCCAAUAU	AAAUUGGCACGGCUCAAUCG	Cleavage	| PREDICTED: Nelumbo nucifera F-box protein PP2-A13-like (LOC104612712), mRNA
NNU_aly-miR171b-3p	5
	NNU_aly-miR171b-3p	gi|719978372|ref|XM_010250840.1	3	22.115	1	20	135	154	UUGAGCCGUGCCAAUAUCAC	CUGGUGUUGGCACGGUUCGA	Cleavage	| PREDICTED: Nelumbo nucifera uncharacterized LOC104591804 (LOC104591804), mRNA
	NNU_aly-miR171b-3p	gi|719972297|ref|XM_010278822.1	3	20.134	1	20	3093	3112	UUGAGCCGUGCCAAUAUCAC	GUGGUAUUGUUAGGGCUCAA	Translation	| PREDICTED: Nelumbo nucifera protein MPE1-like (LOC104611647), transcript variant X4, mRNA
	NNU_aly-miR171b-3p	gi|720026909|ref|XM_010266103.1	1.5	22.06	1	20	1480	1499	UUGAGCCGUGCCAAUAUCAC	GGGAUAUUGGCGCGGCUCAA	Cleavage	| PREDICTED: Nelumbo nucifera scarecrow-like protein 27 (LOC104602418), mRNA
	NNU_aly-miR171b-3p	gi|720009552|ref|XM_010260669.1	1.5	20.328	1	20	1968	1987	UUGAGCCGUGCCAAUAUCAC	GGGAUAUUGGCGCGGCUCAA	Cleavage	| PREDICTED: Nelumbo nucifera scarecrow-like protein 6 (LOC104598545), mRNA
	NNU_aly-miR171b-3p	gi|719997754|ref|XM_010256898.1	2.5	18.772	1	20	616	635	UUGAGCCGUGCCAAUAUCAC	ACGAUAUUGGCGCGGCUCAA	Cleavage	| PREDICTED: Nelumbo nucifera scarecrow-like protein 15 (LOC104595949), mRNA
NNU_aly-miR171c-5p	3
	NNU_aly-miR171c-5p	gi|719998860|ref|XM_010257232.1	2.5	18.818	1	20	964	983	AGAUAUUGGUGCGGUUCAAU	GUUGGGCCGCAGCAAUAUCU	Translation	| PREDICTED: Nelumbo nucifera ARMADILLO BTB ARABIDOPSIS PROTEIN 1 (LOC104596175), transcript variant X3, mRNA
	NNU_aly-miR171c-5p	gi|719998857|ref|XM_010257230.1	2.5	18.818	1	20	1000	1019	AGAUAUUGGUGCGGUUCAAU	GUUGGGCCGCAGCAAUAUCU	Translation	| PREDICTED: Nelumbo nucifera ARMADILLO BTB ARABIDOPSIS PROTEIN 1 (LOC104596175), transcript variant X2, mRNA
	NNU_aly-miR171c-5p	gi|719998854|ref|XM_010257229.1	2.5	18.818	1	20	1035	1054	AGAUAUUGGUGCGGUUCAAU	GUUGGGCCGCAGCAAUAUCU	Translation	| PREDICTED: Nelumbo nucifera ARMADILLO BTB ARABIDOPSIS PROTEIN 1 (LOC104596175), transcript variant X1, mRNA
NNU_aly-miR172a-3p	16
	NNU_aly-miR172a-3p	gi|719992172|ref|XM_010255186.1	0.5	12.476	1	20	2016	2035	AGAAUCUUGAUGAUGCUGCA	UGCAGCAUCAUCAGGAUUCU	Cleavage	| PREDICTED: Nelumbo nucifera AP2-like ethylene-responsive transcription factor TOE3 (LOC104594736), transcript variant X3, mRNA
	NNU_aly-miR172a-3p	gi|719992169|ref|XM_010255185.1	0.5	12.476	1	20	2084	2103	AGAAUCUUGAUGAUGCUGCA	UGCAGCAUCAUCAGGAUUCU	Cleavage	| PREDICTED: Nelumbo nucifera AP2-like ethylene-responsive transcription factor TOE3 (LOC104594736), transcript variant X2, mRNA
	NNU_aly-miR172a-3p	gi|719992165|ref|XM_010255184.1	0.5	12.476	1	20	2131	2150	AGAAUCUUGAUGAUGCUGCA	UGCAGCAUCAUCAGGAUUCU	Cleavage	| PREDICTED: Nelumbo nucifera AP2-like ethylene-responsive transcription factor TOE3 (LOC104594736), transcript variant X1, mRNA
	NNU_aly-miR172a-3p	gi|719970143|ref|XM_010272224.1	1.5	18.125	1	20	2152	2171	AGAAUCUUGAUGAUGCUGCA	UGCAGCAUCAUCAGGAUUCC	Cleavage	| PREDICTED: Nelumbo nucifera floral homeotic protein APETALA 2 (LOC104606822), transcript variant X3, mRNA
	NNU_aly-miR172a-3p	gi|719970140|ref|XM_010272216.1	1.5	18.125	1	20	2157	2176	AGAAUCUUGAUGAUGCUGCA	UGCAGCAUCAUCAGGAUUCC	Cleavage	| PREDICTED: Nelumbo nucifera floral homeotic protein APETALA 2 (LOC104606822), transcript variant X2, mRNA
	NNU_aly-miR172a-3p	gi|719970137|ref|XM_010272207.1	1.5	18.125	1	20	2195	2214	AGAAUCUUGAUGAUGCUGCA	UGCAGCAUCAUCAGGAUUCC	Cleavage	| PREDICTED: Nelumbo nucifera floral homeotic protein APETALA 2 (LOC104606822), transcript variant X1, mRNA
	NNU_aly-miR172a-3p	gi|720032642|ref|XM_010267878.1	2.5	17.356	1	21	2417	2437	AGAAUCUUGAUGAUGCUGCAU	AAGCAGCAUCGCCAAGAUUCU	Translation	| PREDICTED: Nelumbo nucifera protein NLP4 (LOC104603759), transcript variant X2, mRNA
	NNU_aly-miR172a-3p	gi|720032639|ref|XM_010267877.1	2.5	17.356	1	21	2460	2480	AGAAUCUUGAUGAUGCUGCAU	AAGCAGCAUCGCCAAGAUUCU	Translation	| PREDICTED: Nelumbo nucifera protein NLP4 (LOC104603759), transcript variant X1, mRNA
	NNU_aly-miR172a-3p	gi|720013388|ref|XM_010261856.1	0.5	11.664	1	20	1976	1995	AGAAUCUUGAUGAUGCUGCA	UGCAGCAUCAUCAGGAUUCU	Cleavage	| PREDICTED: Nelumbo nucifera ethylene-responsive transcription factor RAP2-7-like (LOC104599345), transcript variant X3, mRNA
	NNU_aly-miR172a-3p	gi|720013382|ref|XM_010261853.1	0.5	11.664	1	20	2020	2039	AGAAUCUUGAUGAUGCUGCA	UGCAGCAUCAUCAGGAUUCU	Cleavage	| PREDICTED: Nelumbo nucifera ethylene-responsive transcription factor RAP2-7-like (LOC104599345), transcript variant X1, mRNA
	NNU_aly-miR172a-3p	gi|720013385|ref|XM_010261854.1	0.5	11.664	1	20	2084	2103	AGAAUCUUGAUGAUGCUGCA	UGCAGCAUCAUCAGGAUUCU	Cleavage	| PREDICTED: Nelumbo nucifera ethylene-responsive transcription factor RAP2-7-like (LOC104599345), transcript variant X2, mRNA
	NNU_aly-miR172a-3p	gi|720023896|ref|XM_010265173.1	1.5	18.021	1	20	2143	2162	AGAAUCUUGAUGAUGCUGCA	UGCAGCAUCAUCAGGAUUCC	Cleavage	| PREDICTED: Nelumbo nucifera floral homeotic protein APETALA 2-like (LOC104601729), transcript variant X2, mRNA
	NNU_aly-miR172a-3p	gi|720023893|ref|XM_010265172.1	1.5	18.021	1	20	2154	2173	AGAAUCUUGAUGAUGCUGCA	UGCAGCAUCAUCAGGAUUCC	Cleavage	| PREDICTED: Nelumbo nucifera floral homeotic protein APETALA 2-like (LOC104601729), transcript variant X1, mRNA
	NNU_aly-miR172a-3p	gi|720010698|ref|XM_010261028.1	3	20.524	1	20	793	812	AGAAUCUUGAUGAUGCUGCA	UGCAGCAUCAUCAUGAGUCU	Cleavage	| PREDICTED: Nelumbo nucifera uncharacterized LOC104598799 (LOC104598799), mRNA
	NNU_aly-miR172a-3p	gi|720026862|ref|XM_010266085.1	3	14.611	1	21	1093	1113	AGAAUCUUGAUGAUGCUGCAU	GUGCAGAAUCAUCGAGAUGCU	Cleavage	| PREDICTED: Nelumbo nucifera E3 ubiquitin-protein ligase BRE1-like 1 (LOC104602398), transcript variant X2, mRNA
	NNU_aly-miR172a-3p	gi|720026859|ref|XM_010266084.1	3	14.611	1	21	1093	1113	AGAAUCUUGAUGAUGCUGCAU	GUGCAGAAUCAUCGAGAUGCU	Cleavage	| PREDICTED: Nelumbo nucifera E3 ubiquitin-protein ligase BRE1-like 1 (LOC104602398), transcript variant X1, mRNA
NNU_aly-miR172a-5p	24
	NNU_aly-miR172a-5p	gi|719979390|ref|XM_010251157.1	3	13.166	1	21	18	38	GUGGCAUCAUCAAGAUUCACA	UGUGACUUUUGAUGAUGCUAA	Cleavage	| PREDICTED: Nelumbo nucifera ATP-dependent zinc metalloprotease FTSH 2, chloroplastic-like (LOC104592015), mRNA
	NNU_aly-miR172a-5p	gi|719964157|ref|XM_010253566.1	3	17.524	1	21	1171	1191	GUGGCAUCAUCAAGAUUCACA	UGUGAACCUUGAUGAUGUUAA	Cleavage	| PREDICTED: Nelumbo nucifera CBL-interacting serine/threonine-protein kinase 9 (LOC104593614), transcript variant X2, mRNA
	NNU_aly-miR172a-5p	gi|719964154|ref|XM_010253560.1	3	15.378	1	21	1170	1190	GUGGCAUCAUCAAGAUUCACA	UGUGAACCUUGAUGAUGUUAA	Cleavage	| PREDICTED: Nelumbo nucifera CBL-interacting serine/threonine-protein kinase 9 (LOC104593614), transcript variant X1, mRNA
	NNU_aly-miR172a-5p	gi|719988672|ref|XM_010254110.1	3	22.838	1	20	1054	1073	GUGGCAUCAUCAAGAUUCAC	GUGGAUCUUGCCGAUGCCAU	Translation	| PREDICTED: Nelumbo nucifera WRKY transcription factor 55 (LOC104593988), mRNA
	NNU_aly-miR172a-5p	gi|719977618|ref|XM_010250601.1	3	21.06	1	20	905	923	GUGGCAUCAUCAAGAUUCAC	GUGGAUCU-GAUGAUGCCAU	Cleavage	| PREDICTED: Nelumbo nucifera cyclin-dependent kinase G-2-like (LOC104591657), transcript variant X6, mRNA
	NNU_aly-miR172a-5p	gi|719977615|ref|XM_010250600.1	3	21.06	1	20	905	923	GUGGCAUCAUCAAGAUUCAC	GUGGAUCU-GAUGAUGCCAU	Cleavage	| PREDICTED: Nelumbo nucifera cyclin-dependent kinase G-2-like (LOC104591657), transcript variant X5, mRNA
	NNU_aly-miR172a-5p	gi|719977613|ref|XR_734292.1	3	21.06	1	20	905	923	GUGGCAUCAUCAAGAUUCAC	GUGGAUCU-GAUGAUGCCAU	Cleavage	| PREDICTED: Nelumbo nucifera cyclin-dependent kinase G-2-like (LOC104591657), transcript variant X4, misc_RNA
	NNU_aly-miR172a-5p	gi|719977611|ref|XR_734291.1	3	21.06	1	20	904	922	GUGGCAUCAUCAAGAUUCAC	GUGGAUCU-GAUGAUGCCAU	Cleavage	| PREDICTED: Nelumbo nucifera cyclin-dependent kinase G-2-like (LOC104591657), transcript variant X3, misc_RNA
	NNU_aly-miR172a-5p	gi|719977604|ref|XM_010250598.1	3	21.06	1	20	904	922	GUGGCAUCAUCAAGAUUCAC	GUGGAUCU-GAUGAUGCCAU	Cleavage	| PREDICTED: Nelumbo nucifera cyclin-dependent kinase G-2-like (LOC104591657), transcript variant X1, mRNA
	NNU_aly-miR172a-5p	gi|719977608|ref|XR_734290.1	3	21.06	1	20	904	922	GUGGCAUCAUCAAGAUUCAC	GUGGAUCU-GAUGAUGCCAU	Cleavage	| PREDICTED: Nelumbo nucifera cyclin-dependent kinase G-2-like (LOC104591657), transcript variant X2, misc_RNA
	NNU_aly-miR172a-5p	gi|720046847|ref|XR_736859.1	3	19.424	1	21	930	950	GUGGCAUCAUCAAGAUUCACA	UGAGAAACUUGAUGAUGCCAA	Cleavage	| PREDICTED: Nelumbo nucifera pentatricopeptide repeat-containing protein At4g38150-like (LOC104606901), transcript variant X6, misc_RNA
	NNU_aly-miR172a-5p	gi|720046839|ref|XR_736857.1	3	19.424	1	21	929	949	GUGGCAUCAUCAAGAUUCACA	UGAGAAACUUGAUGAUGCCAA	Cleavage	| PREDICTED: Nelumbo nucifera pentatricopeptide repeat-containing protein At4g38150-like (LOC104606901), transcript variant X3, misc_RNA
	NNU_aly-miR172a-5p	gi|720046841|ref|XR_736858.1	3	19.424	1	21	930	950	GUGGCAUCAUCAAGAUUCACA	UGAGAAACUUGAUGAUGCCAA	Cleavage	| PREDICTED: Nelumbo nucifera pentatricopeptide repeat-containing protein At4g38150-like (LOC104606901), transcript variant X4, misc_RNA
	NNU_aly-miR172a-5p	gi|720046834|ref|XR_736856.1	3	19.424	1	21	929	949	GUGGCAUCAUCAAGAUUCACA	UGAGAAACUUGAUGAUGCCAA	Cleavage	| PREDICTED: Nelumbo nucifera pentatricopeptide repeat-containing protein At4g38150-like (LOC104606901), transcript variant X1, misc_RNA
	NNU_aly-miR172a-5p	gi|720046843|ref|XM_010272323.1	3	19.424	1	21	930	950	GUGGCAUCAUCAAGAUUCACA	UGAGAAACUUGAUGAUGCCAA	Cleavage	| PREDICTED: Nelumbo nucifera pentatricopeptide repeat-containing protein At4g38150-like (LOC104606901), transcript variant X5, mRNA
	NNU_aly-miR172a-5p	gi|720046836|ref|XM_010272322.1	3	19.424	1	21	929	949	GUGGCAUCAUCAAGAUUCACA	UGAGAAACUUGAUGAUGCCAA	Cleavage	| PREDICTED: Nelumbo nucifera pentatricopeptide repeat-containing protein At4g38150-like (LOC104606901), transcript variant X2, mRNA
	NNU_aly-miR172a-5p	gi|720034783|ref|XM_010268527.1	3	18.537	1	21	2152	2172	GUGGCAUCAUCAAGAUUCACA	UGUGGAUGAUGAUGAUGUCAC	Cleavage	| PREDICTED: Nelumbo nucifera probable receptor-like protein kinase At5g15080 (LOC104604253), transcript variant X3, mRNA
	NNU_aly-miR172a-5p	gi|720039492|ref|XM_010270021.1	3	19.24	1	21	1871	1891	GUGGCAUCAUCAAGAUUCACA	UGAUAAUCUUGAUGGUGCUAC	Cleavage	| PREDICTED: Nelumbo nucifera protein ROOT PRIMORDIUM DEFECTIVE 1 (LOC104605301), mRNA
	NNU_aly-miR172a-5p	gi|720034777|ref|XM_010268525.1	3	18.537	1	21	2382	2402	GUGGCAUCAUCAAGAUUCACA	UGUGGAUGAUGAUGAUGUCAC	Cleavage	| PREDICTED: Nelumbo nucifera probable receptor-like protein kinase At5g15080 (LOC104604253), transcript variant X1, mRNA
	NNU_aly-miR172a-5p	gi|720034780|ref|XM_010268526.1	3	18.537	1	21	2446	2466	GUGGCAUCAUCAAGAUUCACA	UGUGGAUGAUGAUGAUGUCAC	Cleavage	| PREDICTED: Nelumbo nucifera probable receptor-like protein kinase At5g15080 (LOC104604253), transcript variant X2, mRNA
	NNU_aly-miR172a-5p	gi|720043447|ref|XM_010271260.1	3	16.788	1	20	3464	3483	GUGGCAUCAUCAAGAUUCAC	CUCAAUCUUGAUGAUGUUAC	Cleavage	| PREDICTED: Nelumbo nucifera condensin-2 complex subunit D3 (LOC104606177), mRNA
	NNU_aly-miR172a-5p	gi|720018866|ref|XM_010263628.1	2.5	10.944	1	20	1145	1164	GUGGCAUCAUCAAGAUUCAC	GUGAAUUUUGAUAAUGCCAG	Cleavage	| PREDICTED: Nelumbo nucifera uncharacterized LOC104600589 (LOC104600589), mRNA
	NNU_aly-miR172a-5p	gi|720030850|ref|XR_736205.1	3	18.995	1	20	708	727	GUGGCAUCAUCAAGAUUCAC	GUGAAUCUAGAUGUUGCCAU	Cleavage	| PREDICTED: Nelumbo nucifera uncharacterized LOC104603327 (LOC104603327), ncRNA
	NNU_aly-miR172a-5p	gi|720070123|ref|XM_010279343.1	3	17.634	1	20	515	533	GUGGCAUCAUCAAGAUUCAC	GUGGAUCUUG-UGAUGCCGC	Translation	| PREDICTED: Nelumbo nucifera uncharacterized LOC104612037 (LOC104612037), mRNA
NNU_aly-miR172b-5p	18
	NNU_aly-miR172b-5p	gi|719979112|ref|XM_010251067.1	2.5	16.813	1	21	802	822	GCAGCACCAUCAAGAUUCACA	UGUUAGUCUUGCUGGUGCUGC	Translation	| PREDICTED: Nelumbo nucifera uncharacterized LOC104591919 (LOC104591919), mRNA
	NNU_aly-miR172b-5p	gi|719994095|ref|XM_010255773.1	3	22.9	1	20	964	983	GCAGCACCAUCAAGAUUCAC	GUGGAUAUUGAUGGUCCUGC	Cleavage	| PREDICTED: Nelumbo nucifera target of Myb protein 1-like (LOC104595165), transcript variant X3, mRNA
	NNU_aly-miR172b-5p	gi|719994092|ref|XM_010255771.1	3	22.9	1	20	1036	1055	GCAGCACCAUCAAGAUUCAC	GUGGAUAUUGAUGGUCCUGC	Cleavage	| PREDICTED: Nelumbo nucifera target of Myb protein 1-like (LOC104595165), transcript variant X2, mRNA
	NNU_aly-miR172b-5p	gi|719994089|ref|XM_010255770.1	3	22.9	1	20	1160	1179	GCAGCACCAUCAAGAUUCAC	GUGGAUAUUGAUGGUCCUGC	Cleavage	| PREDICTED: Nelumbo nucifera target of Myb protein 1-like (LOC104595165), transcript variant X1, mRNA
	NNU_aly-miR172b-5p	gi|719994101|ref|XM_010255775.1	3	22.9	1	20	2875	2894	GCAGCACCAUCAAGAUUCAC	GUGGAUAUUGAUGGUCCUGC	Cleavage	| PREDICTED: Nelumbo nucifera target of Myb protein 1-like (LOC104595165), transcript variant X5, mRNA
	NNU_aly-miR172b-5p	gi|719994098|ref|XM_010255774.1	3	22.9	1	20	2957	2976	GCAGCACCAUCAAGAUUCAC	GUGGAUAUUGAUGGUCCUGC	Cleavage	| PREDICTED: Nelumbo nucifera target of Myb protein 1-like (LOC104595165), transcript variant X4, mRNA
	NNU_aly-miR172b-5p	gi|720040899|ref|XM_010270437.1	3	17.321	1	21	366	386	GCAGCACCAUCAAGAUUCACA	UGUUGAUUUUGAUGGUGCUGA	Cleavage	| PREDICTED: Nelumbo nucifera uncharacterized LOC104605605 (LOC104605605), mRNA
	NNU_aly-miR172b-5p	gi|720037398|ref|XM_010269359.1	3	14.426	1	19	230	249	GCAGC-ACCAUCAAGAUUCA	UGAAUUUUGAUGGUAGCUGC	Cleavage	| PREDICTED: Nelumbo nucifera uncharacterized LOC104604812 (LOC104604812), mRNA
	NNU_aly-miR172b-5p	gi|720044677|ref|XM_010271662.1	3	13.743	1	20	564	583	GCAGCACCAUCAAGAUUCAC	GUGGAGCUUGGUUGUGCUGC	Cleavage	| PREDICTED: Nelumbo nucifera tobamovirus multiplication protein 2A-like (LOC104606442), transcript variant X4, mRNA
	NNU_aly-miR172b-5p	gi|720044674|ref|XM_010271661.1	3	13.743	1	20	587	606	GCAGCACCAUCAAGAUUCAC	GUGGAGCUUGGUUGUGCUGC	Cleavage	| PREDICTED: Nelumbo nucifera tobamovirus multiplication protein 2A-like (LOC104606442), transcript variant X3, mRNA
	NNU_aly-miR172b-5p	gi|720044671|ref|XM_010271660.1	3	13.743	1	20	750	769	GCAGCACCAUCAAGAUUCAC	GUGGAGCUUGGUUGUGCUGC	Cleavage	| PREDICTED: Nelumbo nucifera tobamovirus multiplication protein 2A-like (LOC104606442), transcript variant X2, mRNA
	NNU_aly-miR172b-5p	gi|720044667|ref|XM_010271658.1	3	13.743	1	20	773	792	GCAGCACCAUCAAGAUUCAC	GUGGAGCUUGGUUGUGCUGC	Cleavage	| PREDICTED: Nelumbo nucifera tobamovirus multiplication protein 2A-like (LOC104606442), transcript variant X1, mRNA
	NNU_aly-miR172b-5p	gi|720007151|ref|XM_010259911.1	2.5	17.871	1	20	126	145	GCAGCACCAUCAAGAUUCAC	GUGAAACUCGGUGGUGCUGC	Cleavage	| PREDICTED: Nelumbo nucifera uncharacterized LOC104598036 (LOC104598036), transcript variant X3, mRNA
	NNU_aly-miR172b-5p	gi|720007145|ref|XM_010259909.1	2.5	17.871	1	20	126	145	GCAGCACCAUCAAGAUUCAC	GUGAAACUCGGUGGUGCUGC	Cleavage	| PREDICTED: Nelumbo nucifera uncharacterized LOC104598036 (LOC104598036), transcript variant X1, mRNA
	NNU_aly-miR172b-5p	gi|720007148|ref|XM_010259910.1	2.5	17.871	1	20	126	145	GCAGCACCAUCAAGAUUCAC	GUGAAACUCGGUGGUGCUGC	Cleavage	| PREDICTED: Nelumbo nucifera uncharacterized LOC104598036 (LOC104598036), transcript variant X2, mRNA
	NNU_aly-miR172b-5p	gi|720100386|ref|XM_010249926.1	2.5	16.813	1	21	159	179	GCAGCACCAUCAAGAUUCACA	UGUUAGUCUUGCUGGUGCUGC	Translation	| PREDICTED: Nelumbo nucifera uncharacterized LOC104591139 (LOC104591139), partial mRNA
	NNU_aly-miR172b-5p	gi|720084994|ref|XM_010245082.1	3	18.06	1	20	853	872	GCAGCACCAUCAAGAUUCAC	GUUAGUUUUGAUGGUGCUGA	Cleavage	| PREDICTED: Nelumbo nucifera DNA (cytosine-5)-methyltransferase 1-like (LOC104587462), transcript variant X2, mRNA
	NNU_aly-miR172b-5p	gi|720084991|ref|XM_010245080.1	3	18.06	1	20	856	875	GCAGCACCAUCAAGAUUCAC	GUUAGUUUUGAUGGUGCUGA	Cleavage	| PREDICTED: Nelumbo nucifera DNA (cytosine-5)-methyltransferase 1-like (LOC104587462), transcript variant X1, mRNA
NNU_aly-miR172c-3p	16
	NNU_aly-miR172c-3p	gi|719992172|ref|XM_010255186.1	0.5	12.476	1	21	2015	2035	AGAAUCUUGAUGAUGCUGCAG	CUGCAGCAUCAUCAGGAUUCU	Cleavage	| PREDICTED: Nelumbo nucifera AP2-like ethylene-responsive transcription factor TOE3 (LOC104594736), transcript variant X3, mRNA
	NNU_aly-miR172c-3p	gi|719992169|ref|XM_010255185.1	0.5	12.476	1	21	2083	2103	AGAAUCUUGAUGAUGCUGCAG	CUGCAGCAUCAUCAGGAUUCU	Cleavage	| PREDICTED: Nelumbo nucifera AP2-like ethylene-responsive transcription factor TOE3 (LOC104594736), transcript variant X2, mRNA
	NNU_aly-miR172c-3p	gi|719992165|ref|XM_010255184.1	0.5	12.476	1	21	2130	2150	AGAAUCUUGAUGAUGCUGCAG	CUGCAGCAUCAUCAGGAUUCU	Cleavage	| PREDICTED: Nelumbo nucifera AP2-like ethylene-responsive transcription factor TOE3 (LOC104594736), transcript variant X1, mRNA
	NNU_aly-miR172c-3p	gi|719970143|ref|XM_010272224.1	1.5	18.125	1	21	2151	2171	AGAAUCUUGAUGAUGCUGCAG	CUGCAGCAUCAUCAGGAUUCC	Cleavage	| PREDICTED: Nelumbo nucifera floral homeotic protein APETALA 2 (LOC104606822), transcript variant X3, mRNA
	NNU_aly-miR172c-3p	gi|719970140|ref|XM_010272216.1	1.5	18.125	1	21	2156	2176	AGAAUCUUGAUGAUGCUGCAG	CUGCAGCAUCAUCAGGAUUCC	Cleavage	| PREDICTED: Nelumbo nucifera floral homeotic protein APETALA 2 (LOC104606822), transcript variant X2, mRNA
	NNU_aly-miR172c-3p	gi|719970137|ref|XM_010272207.1	1.5	18.125	1	21	2194	2214	AGAAUCUUGAUGAUGCUGCAG	CUGCAGCAUCAUCAGGAUUCC	Cleavage	| PREDICTED: Nelumbo nucifera floral homeotic protein APETALA 2 (LOC104606822), transcript variant X1, mRNA
	NNU_aly-miR172c-3p	gi|720032642|ref|XM_010267878.1	2.5	17.356	1	20	2418	2437	AGAAUCUUGAUGAUGCUGCA	AGCAGCAUCGCCAAGAUUCU	Translation	| PREDICTED: Nelumbo nucifera protein NLP4 (LOC104603759), transcript variant X2, mRNA
	NNU_aly-miR172c-3p	gi|720032639|ref|XM_010267877.1	2.5	17.356	1	20	2461	2480	AGAAUCUUGAUGAUGCUGCA	AGCAGCAUCGCCAAGAUUCU	Translation	| PREDICTED: Nelumbo nucifera protein NLP4 (LOC104603759), transcript variant X1, mRNA
	NNU_aly-miR172c-3p	gi|720013388|ref|XM_010261856.1	0.5	11.664	1	21	1975	1995	AGAAUCUUGAUGAUGCUGCAG	CUGCAGCAUCAUCAGGAUUCU	Cleavage	| PREDICTED: Nelumbo nucifera ethylene-responsive transcription factor RAP2-7-like (LOC104599345), transcript variant X3, mRNA
	NNU_aly-miR172c-3p	gi|720013382|ref|XM_010261853.1	0.5	11.664	1	21	2019	2039	AGAAUCUUGAUGAUGCUGCAG	CUGCAGCAUCAUCAGGAUUCU	Cleavage	| PREDICTED: Nelumbo nucifera ethylene-responsive transcription factor RAP2-7-like (LOC104599345), transcript variant X1, mRNA
	NNU_aly-miR172c-3p	gi|720013385|ref|XM_010261854.1	0.5	11.664	1	21	2083	2103	AGAAUCUUGAUGAUGCUGCAG	CUGCAGCAUCAUCAGGAUUCU	Cleavage	| PREDICTED: Nelumbo nucifera ethylene-responsive transcription factor RAP2-7-like (LOC104599345), transcript variant X2, mRNA
	NNU_aly-miR172c-3p	gi|720023896|ref|XM_010265173.1	1.5	18.021	1	21	2142	2162	AGAAUCUUGAUGAUGCUGCAG	CUGCAGCAUCAUCAGGAUUCC	Cleavage	| PREDICTED: Nelumbo nucifera floral homeotic protein APETALA 2-like (LOC104601729), transcript variant X2, mRNA
	NNU_aly-miR172c-3p	gi|720023893|ref|XM_010265172.1	1.5	18.021	1	21	2153	2173	AGAAUCUUGAUGAUGCUGCAG	CUGCAGCAUCAUCAGGAUUCC	Cleavage	| PREDICTED: Nelumbo nucifera floral homeotic protein APETALA 2-like (LOC104601729), transcript variant X1, mRNA
	NNU_aly-miR172c-3p	gi|720010698|ref|XM_010261028.1	3	20.524	1	21	792	812	AGAAUCUUGAUGAUGCUGCAG	CUGCAGCAUCAUCAUGAGUCU	Cleavage	| PREDICTED: Nelumbo nucifera uncharacterized LOC104598799 (LOC104598799), mRNA
	NNU_aly-miR172c-3p	gi|720026862|ref|XM_010266085.1	3	14.611	1	20	1094	1113	AGAAUCUUGAUGAUGCUGCA	UGCAGAAUCAUCGAGAUGCU	Cleavage	| PREDICTED: Nelumbo nucifera E3 ubiquitin-protein ligase BRE1-like 1 (LOC104602398), transcript variant X2, mRNA
	NNU_aly-miR172c-3p	gi|720026859|ref|XM_010266084.1	3	14.611	1	20	1094	1113	AGAAUCUUGAUGAUGCUGCA	UGCAGAAUCAUCGAGAUGCU	Cleavage	| PREDICTED: Nelumbo nucifera E3 ubiquitin-protein ligase BRE1-like 1 (LOC104602398), transcript variant X1, mRNA
NNU_aly-miR172c-5p	24
	NNU_aly-miR172c-5p	gi|720045476|ref|XM_010271919.1	2.5	16.983	1	20	1253	1272	GGAGCAUCAUCAAGAUUCAC	GUGAAUCCUGCUGAUGUUCC	Translation	| PREDICTED: Nelumbo nucifera phytochrome C (LOC104606620), transcript variant X2, mRNA
	NNU_aly-miR172c-5p	gi|720045472|ref|XM_010271918.1	2.5	16.983	1	20	1604	1623	GGAGCAUCAUCAAGAUUCAC	GUGAAUCCUGCUGAUGUUCC	Translation	| PREDICTED: Nelumbo nucifera phytochrome C (LOC104606620), transcript variant X1, mRNA
	NNU_aly-miR172c-5p	gi|720063993|ref|XM_010277507.1	3	14.056	1	21	3306	3326	GGAGCAUCAUCAAGAUUCACA	UUUGAAGAUUGAUGAUGCUCC	Cleavage	| PREDICTED: Nelumbo nucifera putative disease resistance protein RGA3 (LOC104610740), transcript variant X2, mRNA
	NNU_aly-miR172c-5p	gi|720064006|ref|XM_010277512.1	3	14.056	1	21	3306	3326	GGAGCAUCAUCAAGAUUCACA	UUUGAAGAUUGAUGAUGCUCC	Cleavage	| PREDICTED: Nelumbo nucifera putative disease resistance protein RGA3 (LOC104610742), transcript variant X2, mRNA
	NNU_aly-miR172c-5p	gi|720063996|ref|XM_010277509.1	3	14.056	1	21	3306	3326	GGAGCAUCAUCAAGAUUCACA	UUUGAAGAUUGAUGAUGCUCC	Cleavage	| PREDICTED: Nelumbo nucifera putative disease resistance protein RGA3 (LOC104610740), transcript variant X3, mRNA
	NNU_aly-miR172c-5p	gi|720063990|ref|XR_737488.1	3	14.056	1	21	3306	3326	GGAGCAUCAUCAAGAUUCACA	UUUGAAGAUUGAUGAUGCUCC	Cleavage	| PREDICTED: Nelumbo nucifera putative disease resistance protein RGA3 (LOC104610740), transcript variant X1, misc_RNA
	NNU_aly-miR172c-5p	gi|720064003|ref|XM_010277511.1	3	14.056	1	21	3306	3326	GGAGCAUCAUCAAGAUUCACA	UUUGAAGAUUGAUGAUGCUCC	Cleavage	| PREDICTED: Nelumbo nucifera putative disease resistance protein RGA3 (LOC104610742), transcript variant X1, mRNA
	NNU_aly-miR172c-5p	gi|720023541|ref|XM_010265064.1	2.5	14.157	1	21	1005	1025	GGAGCAUCAUCAAGAUUCACA	UGUGAUUCUUGAUGAUGUUCA	Cleavage	| PREDICTED: Nelumbo nucifera TMV resistance protein N-like (LOC104601637), mRNA
	NNU_aly-miR172c-5p	gi|720030820|ref|XR_736202.1	3	22.241	1	20	372	391	GGAGCAUCAUCAAGAUUCAC	GUGACUUUUGAUGACGCUCC	Cleavage	| PREDICTED: Nelumbo nucifera uncharacterized LOC104603319 (LOC104603319), transcript variant X1, ncRNA
	NNU_aly-miR172c-5p	gi|720014759|ref|XM_010262306.1	3	20.381	1	20	1840	1859	GGAGCAUCAUCAAGAUUCAC	GUGAAUUUUGAUCAUUCUCC	Cleavage	| PREDICTED: Nelumbo nucifera uncharacterized LOC104599679 (LOC104599679), transcript variant X2, mRNA
	NNU_aly-miR172c-5p	gi|720014757|ref|XR_735552.1	3	20.381	1	20	1845	1864	GGAGCAUCAUCAAGAUUCAC	GUGAAUUUUGAUCAUUCUCC	Cleavage	| PREDICTED: Nelumbo nucifera uncharacterized LOC104599679 (LOC104599679), transcript variant X1, misc_RNA
	NNU_aly-miR172c-5p	gi|720030824|ref|XR_736204.1	3	11.671	1	20	695	714	GGAGCAUCAUCAAGAUUCAC	GUGACUUUUGAUGACGCUCC	Cleavage	| PREDICTED: Nelumbo nucifera uncharacterized LOC104603319 (LOC104603319), transcript variant X3, ncRNA
	NNU_aly-miR172c-5p	gi|720030822|ref|XR_736203.1	3	11.671	1	20	695	714	GGAGCAUCAUCAAGAUUCAC	GUGACUUUUGAUGACGCUCC	Cleavage	| PREDICTED: Nelumbo nucifera uncharacterized LOC104603319 (LOC104603319), transcript variant X2, ncRNA
	NNU_aly-miR172c-5p	gi|720083798|ref|XM_010244702.1	3	15.257	1	21	3212	3232	GGAGCAUCAUCAAGAUUCACA	UGUGGAUCUUGAUGAUUCUUU	Cleavage	| PREDICTED: Nelumbo nucifera uncharacterized LOC104587195 (LOC104587195), transcript variant X2, mRNA
	NNU_aly-miR172c-5p	gi|720083795|ref|XM_010244701.1	3	15.257	1	21	3225	3245	GGAGCAUCAUCAAGAUUCACA	UGUGGAUCUUGAUGAUUCUUU	Cleavage	| PREDICTED: Nelumbo nucifera uncharacterized LOC104587195 (LOC104587195), transcript variant X1, mRNA
	NNU_aly-miR172c-5p	gi|720090487|ref|XR_733841.1	3	21.663	1	21	1898	1918	GGAGCAUCAUCAAGAUUCACA	UGGGAGUCUUGAUGAUGCUUA	Cleavage	| PREDICTED: Nelumbo nucifera putative pentatricopeptide repeat-containing protein At5g37570 (LOC104588748), transcript variant X4, misc_RNA
	NNU_aly-miR172c-5p	gi|720090484|ref|XM_010246809.1	3	21.663	1	21	1665	1685	GGAGCAUCAUCAAGAUUCACA	UGGGAGUCUUGAUGAUGCUUA	Cleavage	| PREDICTED: Nelumbo nucifera putative pentatricopeptide repeat-containing protein At5g37570 (LOC104588748), transcript variant X3, mRNA
	NNU_aly-miR172c-5p	gi|720090481|ref|XR_733840.1	3	21.663	1	21	1898	1918	GGAGCAUCAUCAAGAUUCACA	UGGGAGUCUUGAUGAUGCUUA	Cleavage	| PREDICTED: Nelumbo nucifera putative pentatricopeptide repeat-containing protein At5g37570 (LOC104588748), transcript variant X2, misc_RNA
	NNU_aly-miR172c-5p	gi|720090478|ref|XM_010246808.1	3	21.663	1	21	1898	1918	GGAGCAUCAUCAAGAUUCACA	UGGGAGUCUUGAUGAUGCUUA	Cleavage	| PREDICTED: Nelumbo nucifera putative pentatricopeptide repeat-containing protein At5g37570 (LOC104588748), transcript variant X1, mRNA
	NNU_aly-miR172c-5p	gi|720076707|ref|XR_733315.1	3	20.705	1	20	322	341	GGAGCAUCAUCAAGAUUCAC	AUGAAUAUUGGUGAUGUUCC	Cleavage	| PREDICTED: Nelumbo nucifera uncharacterized LOC104585577 (LOC104585577), ncRNA
	NNU_aly-miR172c-5p	gi|720089026|ref|XM_010246337.1	3	17.061	1	19	509	528	GGAGCAUCAUCAAGA-UUCA	UGAACUCUUGAUGAUGCUUU	Cleavage	| PREDICTED: Nelumbo nucifera sister-chromatid cohesion protein 3 (LOC104588417), transcript variant X4, mRNA
	NNU_aly-miR172c-5p	gi|720089017|ref|XM_010246335.1	3	17.061	1	19	508	527	GGAGCAUCAUCAAGA-UUCA	UGAACUCUUGAUGAUGCUUU	Cleavage	| PREDICTED: Nelumbo nucifera sister-chromatid cohesion protein 3 (LOC104588417), transcript variant X1, mRNA
	NNU_aly-miR172c-5p	gi|720089020|ref|XM_010246336.1	3	17.061	1	19	509	528	GGAGCAUCAUCAAGA-UUCA	UGAACUCUUGAUGAUGCUUU	Cleavage	| PREDICTED: Nelumbo nucifera sister-chromatid cohesion protein 3 (LOC104588417), transcript variant X2, mRNA
	NNU_aly-miR172c-5p	gi|720089024|ref|XR_733779.1	3	17.061	1	19	509	528	GGAGCAUCAUCAAGA-UUCA	UGAACUCUUGAUGAUGCUUU	Cleavage	| PREDICTED: Nelumbo nucifera sister-chromatid cohesion protein 3 (LOC104588417), transcript variant X3, misc_RNA
NNU_aly-miR172e-3p	17
	NNU_aly-miR172e-3p	gi|719992172|ref|XM_010255186.1	1.5	13.036	1	20	2015	2034	GAAUCUUGAUGAUGCUGCAU	CUGCAGCAUCAUCAGGAUUC	Cleavage	| PREDICTED: Nelumbo nucifera AP2-like ethylene-responsive transcription factor TOE3 (LOC104594736), transcript variant X3, mRNA
	NNU_aly-miR172e-3p	gi|719992169|ref|XM_010255185.1	1.5	13.036	1	20	2083	2102	GAAUCUUGAUGAUGCUGCAU	CUGCAGCAUCAUCAGGAUUC	Cleavage	| PREDICTED: Nelumbo nucifera AP2-like ethylene-responsive transcription factor TOE3 (LOC104594736), transcript variant X2, mRNA
	NNU_aly-miR172e-3p	gi|719970143|ref|XM_010272224.1	1.5	18.569	1	20	2151	2170	GAAUCUUGAUGAUGCUGCAU	CUGCAGCAUCAUCAGGAUUC	Cleavage	| PREDICTED: Nelumbo nucifera floral homeotic protein APETALA 2 (LOC104606822), transcript variant X3, mRNA
	NNU_aly-miR172e-3p	gi|719970140|ref|XM_010272216.1	1.5	18.569	1	20	2156	2175	GAAUCUUGAUGAUGCUGCAU	CUGCAGCAUCAUCAGGAUUC	Cleavage	| PREDICTED: Nelumbo nucifera floral homeotic protein APETALA 2 (LOC104606822), transcript variant X2, mRNA
	NNU_aly-miR172e-3p	gi|719992165|ref|XM_010255184.1	1.5	13.036	1	20	2130	2149	GAAUCUUGAUGAUGCUGCAU	CUGCAGCAUCAUCAGGAUUC	Cleavage	| PREDICTED: Nelumbo nucifera AP2-like ethylene-responsive transcription factor TOE3 (LOC104594736), transcript variant X1, mRNA
	NNU_aly-miR172e-3p	gi|719970137|ref|XM_010272207.1	1.5	18.569	1	20	2194	2213	GAAUCUUGAUGAUGCUGCAU	CUGCAGCAUCAUCAGGAUUC	Cleavage	| PREDICTED: Nelumbo nucifera floral homeotic protein APETALA 2 (LOC104606822), transcript variant X1, mRNA
	NNU_aly-miR172e-3p	gi|720059146|ref|XM_010276193.1	2.5	12.261	1	20	1024	1043	GAAUCUUGAUGAUGCUGCAU	AUGCAGCAUCAGCAACAUUC	Translation	| PREDICTED: Nelumbo nucifera uncharacterized LOC104609811 (LOC104609811), mRNA
	NNU_aly-miR172e-3p	gi|720032642|ref|XM_010267878.1	2.5	17.274	1	20	2417	2436	GAAUCUUGAUGAUGCUGCAU	AAGCAGCAUCGCCAAGAUUC	Translation	| PREDICTED: Nelumbo nucifera protein NLP4 (LOC104603759), transcript variant X2, mRNA
	NNU_aly-miR172e-3p	gi|720032639|ref|XM_010267877.1	2.5	17.274	1	20	2460	2479	GAAUCUUGAUGAUGCUGCAU	AAGCAGCAUCGCCAAGAUUC	Translation	| PREDICTED: Nelumbo nucifera protein NLP4 (LOC104603759), transcript variant X1, mRNA
	NNU_aly-miR172e-3p	gi|720013388|ref|XM_010261856.1	1.5	11.99	1	20	1975	1994	GAAUCUUGAUGAUGCUGCAU	CUGCAGCAUCAUCAGGAUUC	Cleavage	| PREDICTED: Nelumbo nucifera ethylene-responsive transcription factor RAP2-7-like (LOC104599345), transcript variant X3, mRNA
	NNU_aly-miR172e-3p	gi|720013382|ref|XM_010261853.1	1.5	11.99	1	20	2019	2038	GAAUCUUGAUGAUGCUGCAU	CUGCAGCAUCAUCAGGAUUC	Cleavage	| PREDICTED: Nelumbo nucifera ethylene-responsive transcription factor RAP2-7-like (LOC104599345), transcript variant X1, mRNA
	NNU_aly-miR172e-3p	gi|720023896|ref|XM_010265173.1	1.5	19.654	1	20	2142	2161	GAAUCUUGAUGAUGCUGCAU	CUGCAGCAUCAUCAGGAUUC	Cleavage	| PREDICTED: Nelumbo nucifera floral homeotic protein APETALA 2-like (LOC104601729), transcript variant X2, mRNA
	NNU_aly-miR172e-3p	gi|720023893|ref|XM_010265172.1	1.5	19.654	1	20	2153	2172	GAAUCUUGAUGAUGCUGCAU	CUGCAGCAUCAUCAGGAUUC	Cleavage	| PREDICTED: Nelumbo nucifera floral homeotic protein APETALA 2-like (LOC104601729), transcript variant X1, mRNA
	NNU_aly-miR172e-3p	gi|720013385|ref|XM_010261854.1	1.5	11.99	1	20	2083	2102	GAAUCUUGAUGAUGCUGCAU	CUGCAGCAUCAUCAGGAUUC	Cleavage	| PREDICTED: Nelumbo nucifera ethylene-responsive transcription factor RAP2-7-like (LOC104599345), transcript variant X2, mRNA
	NNU_aly-miR172e-3p	gi|719997270|ref|XM_010256740.1	3	9.765	1	20	11543	11562	GAAUCUUGAUGAUGCUGCAU	AUCUAGCAUCAUCAUGAUUC	Cleavage	| PREDICTED: Nelumbo nucifera uncharacterized LOC104595829 (LOC104595829), transcript variant X3, mRNA
	NNU_aly-miR172e-3p	gi|719997266|ref|XM_010256739.1	3	9.765	1	20	11543	11562	GAAUCUUGAUGAUGCUGCAU	AUCUAGCAUCAUCAUGAUUC	Cleavage	| PREDICTED: Nelumbo nucifera uncharacterized LOC104595829 (LOC104595829), transcript variant X2, mRNA
	NNU_aly-miR172e-3p	gi|719997262|ref|XM_010256738.1	3	9.765	1	20	11543	11562	GAAUCUUGAUGAUGCUGCAU	AUCUAGCAUCAUCAUGAUUC	Cleavage	| PREDICTED: Nelumbo nucifera uncharacterized LOC104595829 (LOC104595829), transcript variant X1, mRNA
NNU_aly-miR173a-3p	7
	NNU_aly-miR173a-3p	gi|719974511|ref|XR_733845.1	2.5	21.622	1	20	241	260	GAUUCUCUGUGCAAGUGGAA	UACCAUUUGCAUGGAGAAUC	Cleavage	| PREDICTED: Nelumbo nucifera uncharacterized LOC104588753 (LOC104588753), transcript variant X3, ncRNA
	NNU_aly-miR173a-3p	gi|719974508|ref|XR_733844.1	2.5	23.155	1	20	241	260	GAUUCUCUGUGCAAGUGGAA	UACCAUUUGCAUGGAGAAUC	Cleavage	| PREDICTED: Nelumbo nucifera uncharacterized LOC104588753 (LOC104588753), transcript variant X2, ncRNA
	NNU_aly-miR173a-3p	gi|719974505|ref|XR_733842.1	2.5	23.155	1	20	241	260	GAUUCUCUGUGCAAGUGGAA	UACCAUUUGCAUGGAGAAUC	Cleavage	| PREDICTED: Nelumbo nucifera uncharacterized LOC104588753 (LOC104588753), transcript variant X1, ncRNA
	NNU_aly-miR173a-3p	gi|719976955|ref|XM_010250397.1	3	20.282	1	21	536	556	GAUUCUCUGUGCAAGUGGAAG	UUUCCCUUUGUGCAGAGAAUU	Cleavage	| PREDICTED: Nelumbo nucifera E3 ubiquitin-protein ligase RGLG2 (LOC104591535), transcript variant X2, mRNA
	NNU_aly-miR173a-3p	gi|720010532|ref|XM_010260976.1	3	18.043	1	21	2839	2859	GAUUCUCUGUGCAAGUGGAAG	UUUUCACUUUUGUAGAGAAUC	Cleavage	| PREDICTED: Nelumbo nucifera receptor-like serine/threonine-protein kinase ALE2 (LOC104598769), mRNA
	NNU_aly-miR173a-3p	gi|720006087|ref|XM_010259569.1	2.5	14.102	1	20	3338	3357	GAUUCUCUGUGCAAGUGGAA	UUCUAAUUGCAAAGAGAAUC	Translation	| PREDICTED: Nelumbo nucifera pentatricopeptide repeat-containing protein At3g02330 (LOC104597840), mRNA
	NNU_aly-miR173a-3p	gi|720074122|ref|XM_010280620.1	3	18.742	1	21	75	95	GAUUCUCUGUGCAAGUGGAAG	CUUGCAUUUGCACACAGAAUC	Cleavage	| PREDICTED: Nelumbo nucifera reticulon-like protein B5 (LOC104612953), mRNA
NNU_aly-miR2111a-5p	7
	NNU_aly-miR2111a-5p	gi|719983421|ref|XM_010252454.1	0.5	17.369	1	20	636	655	UAAUCUGCAUCCUGAGGUUU	GAACCUCAGGAUGCAGAUUA	Cleavage	| PREDICTED: Nelumbo nucifera F-box/kelch-repeat protein At3g27150-like (LOC104592910), transcript variant X2, mRNA
	NNU_aly-miR2111a-5p	gi|719983418|ref|XM_010252453.1	0.5	17.369	1	20	641	660	UAAUCUGCAUCCUGAGGUUU	GAACCUCAGGAUGCAGAUUA	Cleavage	| PREDICTED: Nelumbo nucifera F-box/kelch-repeat protein At3g27150-like (LOC104592910), transcript variant X1, mRNA
	NNU_aly-miR2111a-5p	gi|719977849|ref|XM_010250675.1	1	18.366	1	20	623	642	UAAUCUGCAUCCUGAGGUUU	GAACUUCAGGAUGCAGAUUA	Cleavage	| PREDICTED: Nelumbo nucifera F-box/kelch-repeat protein At3g27150 (LOC104591703), mRNA
	NNU_aly-miR2111a-5p	gi|719995561|ref|XM_010256241.1	2.5	16.01	1	20	1173	1192	UAAUCUGCAUCCUGAGGUUU	AAGCCUCAGCAUGCAGAUUU	Translation	| PREDICTED: Nelumbo nucifera beta-ureidopropionase (LOC104595495), mRNA
	NNU_aly-miR2111a-5p	gi|720039600|ref|XM_010270057.1	3	16.021	1	20	520	539	UAAUCUGCAUCCUGAGGUUU	AAGCUUUGGAAUGCAGAUUA	Translation	| PREDICTED: Nelumbo nucifera uncharacterized LOC104605336 (LOC104605336), transcript variant X1, mRNA
	NNU_aly-miR2111a-5p	gi|720039607|ref|XM_010270059.1	3	16.021	1	20	573	592	UAAUCUGCAUCCUGAGGUUU	AAGCUUUGGAAUGCAGAUUA	Translation	| PREDICTED: Nelumbo nucifera uncharacterized LOC104605336 (LOC104605336), transcript variant X3, mRNA
	NNU_aly-miR2111a-5p	gi|720038661|ref|XM_010269750.1	3	16.196	1	20	2123	2142	UAAUCUGCAUCCUGAGGUUU	AAACAUCUGGCUGCAGAUUA	Translation	| PREDICTED: Nelumbo nucifera CTP synthase (LOC104605125), mRNA
NNU_aly-miR319a-5p	27
	NNU_aly-miR319a-5p	gi|719961868|ref|XM_010258459.1	3	24.404	1	20	1049	1068	AGAGCUUCCUUGAGUCCAUU	AAUGCACUGAAGGAGGUUCU	Cleavage	| PREDICTED: Nelumbo nucifera uncharacterized LOC104596944 (LOC104596944), transcript variant X3, mRNA
	NNU_aly-miR319a-5p	gi|719961872|ref|XM_010258536.1	3	24.404	1	20	1049	1068	AGAGCUUCCUUGAGUCCAUU	AAUGCACUGAAGGAGGUUCU	Cleavage	| PREDICTED: Nelumbo nucifera uncharacterized LOC104596944 (LOC104596944), transcript variant X4, mRNA
	NNU_aly-miR319a-5p	gi|719961864|ref|XM_010258381.1	3	24.404	1	20	1064	1083	AGAGCUUCCUUGAGUCCAUU	AAUGCACUGAAGGAGGUUCU	Cleavage	| PREDICTED: Nelumbo nucifera uncharacterized LOC104596944 (LOC104596944), transcript variant X2, mRNA
	NNU_aly-miR319a-5p	gi|719961860|ref|XM_010258304.1	3	24.404	1	20	1117	1136	AGAGCUUCCUUGAGUCCAUU	AAUGCACUGAAGGAGGUUCU	Cleavage	| PREDICTED: Nelumbo nucifera uncharacterized LOC104596944 (LOC104596944), transcript variant X1, mRNA
	NNU_aly-miR319a-5p	gi|720045849|ref|XM_010272027.1	2.5	17.751	1	20	593	612	AGAGCUUCCUUGAGUCCAUU	AAUGGUUUCGAGGAGGCUCU	Cleavage	| PREDICTED: Nelumbo nucifera E3 ubiquitin-protein ligase RGLG1 (LOC104606697), mRNA
	NNU_aly-miR319a-5p	gi|720064210|ref|XR_737494.1	3	19.171	1	20	661	680	AGAGCUUCCUUGAGUCCAUU	AGUGGAAACAAGGAAGCUUU	Cleavage	| PREDICTED: Nelumbo nucifera transcription factor TCP2 (LOC104610792), transcript variant X3, misc_RNA
	NNU_aly-miR319a-5p	gi|720064212|ref|XM_010277579.1	3	19.171	1	20	741	760	AGAGCUUCCUUGAGUCCAUU	AGUGGAAACAAGGAAGCUUU	Cleavage	| PREDICTED: Nelumbo nucifera transcription factor TCP2 (LOC104610792), transcript variant X4, mRNA
	NNU_aly-miR319a-5p	gi|720064206|ref|XR_737492.1	3	19.171	1	20	741	760	AGAGCUUCCUUGAGUCCAUU	AGUGGAAACAAGGAAGCUUU	Cleavage	| PREDICTED: Nelumbo nucifera transcription factor TCP2 (LOC104610792), transcript variant X1, misc_RNA
	NNU_aly-miR319a-5p	gi|720064208|ref|XR_737493.1	3	19.171	1	20	741	760	AGAGCUUCCUUGAGUCCAUU	AGUGGAAACAAGGAAGCUUU	Cleavage	| PREDICTED: Nelumbo nucifera transcription factor TCP2 (LOC104610792), transcript variant X2, misc_RNA
	NNU_aly-miR319a-5p	gi|720064215|ref|XM_010277581.1	3	19.171	1	20	741	760	AGAGCUUCCUUGAGUCCAUU	AGUGGAAACAAGGAAGCUUU	Cleavage	| PREDICTED: Nelumbo nucifera transcription factor TCP2 (LOC104610792), transcript variant X5, mRNA
	NNU_aly-miR319a-5p	gi|720049468|ref|XM_010273154.1	3	20.331	1	20	232	251	AGAGCUUCCUUGAGUCCAUU	AUUGGGAUCAAGGAAGCUUU	Cleavage	| PREDICTED: Nelumbo nucifera lysine-specific histone demethylase 1 homolog 3-like (LOC104607500), mRNA
	NNU_aly-miR319a-5p	gi|720058103|ref|XM_010275876.1	3	19.572	1	19	736	755	AGAGCUUCCUUG-AGUCCAU	AUGGAUUACAGGGAAGCUCU	Cleavage	| PREDICTED: Nelumbo nucifera GABA transporter 1-like (LOC104609541), mRNA
	NNU_aly-miR319a-5p	gi|720022356|ref|XM_010264712.1	2.5	18.014	1	20	519	538	AGAGCUUCCUUGAGUCCAUU	GAUGGACUCAGUGAAGCUUU	Translation	| PREDICTED: Nelumbo nucifera E3 ubiquitin-protein ligase PUB24-like (LOC104601408), mRNA
	NNU_aly-miR319a-5p	gi|720000263|ref|XM_010257669.1	3	18.664	1	21	1472	1492	AGAGCUUCCUUGAGUCCAUUC	GGUUGAACUCAAGGGAGCUCU	Cleavage	| PREDICTED: Nelumbo nucifera uncharacterized LOC104596485 (LOC104596485), transcript variant X5, mRNA
	NNU_aly-miR319a-5p	gi|720000252|ref|XM_010257666.1	3	18.664	1	21	1294	1314	AGAGCUUCCUUGAGUCCAUUC	GGUUGAACUCAAGGGAGCUCU	Cleavage	| PREDICTED: Nelumbo nucifera uncharacterized LOC104596485 (LOC104596485), transcript variant X2, mRNA
	NNU_aly-miR319a-5p	gi|720000249|ref|XM_010257665.1	3	18.664	1	21	1472	1492	AGAGCUUCCUUGAGUCCAUUC	GGUUGAACUCAAGGGAGCUCU	Cleavage	| PREDICTED: Nelumbo nucifera uncharacterized LOC104596485 (LOC104596485), transcript variant X1, mRNA
	NNU_aly-miR319a-5p	gi|720000255|ref|XM_010257667.1	3	18.664	1	21	1834	1854	AGAGCUUCCUUGAGUCCAUUC	GGUUGAACUCAAGGGAGCUCU	Cleavage	| PREDICTED: Nelumbo nucifera uncharacterized LOC104596485 (LOC104596485), transcript variant X3, mRNA
	NNU_aly-miR319a-5p	gi|720017700|ref|XM_010263244.1	3	23.355	1	20	1369	1388	AGAGCUUCCUUGAGUCCAUU	AAGGAGCUCGAGGAAGCUCU	Cleavage	| PREDICTED: Nelumbo nucifera 4-coumarate--CoA ligase 2 (LOC104600350), transcript variant X2, mRNA
	NNU_aly-miR319a-5p	gi|720017697|ref|XM_010263243.1	3	23.355	1	20	1369	1388	AGAGCUUCCUUGAGUCCAUU	AAGGAGCUCGAGGAAGCUCU	Cleavage	| PREDICTED: Nelumbo nucifera 4-coumarate--CoA ligase 2 (LOC104600350), transcript variant X1, mRNA
	NNU_aly-miR319a-5p	gi|720017703|ref|XM_010263245.1	3	23.355	1	20	1369	1388	AGAGCUUCCUUGAGUCCAUU	AAGGAGCUCGAGGAAGCUCU	Cleavage	| PREDICTED: Nelumbo nucifera 4-coumarate--CoA ligase 2 (LOC104600350), transcript variant X3, mRNA
	NNU_aly-miR319a-5p	gi|720028764|ref|XM_010266707.1	3	19.957	1	20	2238	2257	AGAGCUUCCUUGAGUCCAUU	GAUAGAAUCAAGGAGGCUCU	Cleavage	| PREDICTED: Nelumbo nucifera putative pentatricopeptide repeat-containing protein At3g23330 (LOC104602852), transcript variant X4, mRNA
	NNU_aly-miR319a-5p	gi|720028761|ref|XM_010266706.1	3	19.957	1	20	2238	2257	AGAGCUUCCUUGAGUCCAUU	GAUAGAAUCAAGGAGGCUCU	Cleavage	| PREDICTED: Nelumbo nucifera putative pentatricopeptide repeat-containing protein At3g23330 (LOC104602852), transcript variant X3, mRNA
	NNU_aly-miR319a-5p	gi|720028757|ref|XM_010266705.1	3	19.957	1	20	2238	2257	AGAGCUUCCUUGAGUCCAUU	GAUAGAAUCAAGGAGGCUCU	Cleavage	| PREDICTED: Nelumbo nucifera putative pentatricopeptide repeat-containing protein At3g23330 (LOC104602852), transcript variant X2, mRNA
	NNU_aly-miR319a-5p	gi|720028754|ref|XM_010266704.1	3	19.957	1	20	2238	2257	AGAGCUUCCUUGAGUCCAUU	GAUAGAAUCAAGGAGGCUCU	Cleavage	| PREDICTED: Nelumbo nucifera putative pentatricopeptide repeat-containing protein At3g23330 (LOC104602852), transcript variant X1, mRNA
	NNU_aly-miR319a-5p	gi|720095928|ref|XM_010248529.1	2.5	18.321	1	21	268	288	AGAGCUUCCUUGAGUCCAUUC	GAAAGUGCUCAAGGAAGCUCU	Cleavage	| PREDICTED: Nelumbo nucifera DEAD-box ATP-dependent RNA helicase 28 (LOC104590024), mRNA
	NNU_aly-miR319a-5p	gi|720089785|ref|XM_010246579.1	3	17.687	1	20	1050	1069	AGAGCUUCCUUGAGUCCAUU	AAUGGACUCAAUGAGACUCU	Translation	| PREDICTED: Nelumbo nucifera probable LRR receptor-like serine/threonine-protein kinase At4g36180 (LOC104588587), transcript variant X1, mRNA
	NNU_aly-miR319a-5p	gi|720091231|ref|XM_010247049.1	2.5	13.784	1	20	1116	1134	AGAGCUUCCUUGAGUCCAUU	AAUGG-CUCAAGGAAGUUCU	Cleavage	| PREDICTED: Nelumbo nucifera probable indole-3-pyruvate monooxygenase YUCCA10 (LOC104588924), transcript variant X2, mRNA
NNU_aly-miR319b-5p	8
	NNU_aly-miR319b-5p	gi|720031831|ref|XM_010267631.1	3	17.343	1	20	1081	1100	AGAGCUUUCUUCGGUCCACU	GGUGAAUCGUAGAAAGCUCU	Translation	| PREDICTED: Nelumbo nucifera nudix hydrolase 23, chloroplastic (LOC104603559), transcript variant X4, mRNA
	NNU_aly-miR319b-5p	gi|720031826|ref|XR_736242.1	3	17.162	1	20	1296	1315	AGAGCUUUCUUCGGUCCACU	GGUGAAUCGUAGAAAGCUCU	Translation	| PREDICTED: Nelumbo nucifera nudix hydrolase 23, chloroplastic (LOC104603559), transcript variant X2, misc_RNA
	NNU_aly-miR319b-5p	gi|720051589|ref|XM_010273832.1	3	19.37	1	20	778	797	AGAGCUUUCUUCGGUCCACU	GGUGGAAGGAGGAAAGCUCU	Cleavage	| PREDICTED: Nelumbo nucifera uncharacterized LOC104608000 (LOC104608000), transcript variant X3, mRNA
	NNU_aly-miR319b-5p	gi|720051586|ref|XM_010273831.1	3	19.37	1	20	651	670	AGAGCUUUCUUCGGUCCACU	GGUGGAAGGAGGAAAGCUCU	Cleavage	| PREDICTED: Nelumbo nucifera uncharacterized LOC104608000 (LOC104608000), transcript variant X2, mRNA
	NNU_aly-miR319b-5p	gi|720051583|ref|XM_010273830.1	3	19.37	1	20	771	790	AGAGCUUUCUUCGGUCCACU	GGUGGAAGGAGGAAAGCUCU	Cleavage	| PREDICTED: Nelumbo nucifera uncharacterized LOC104608000 (LOC104608000), transcript variant X1, mRNA
	NNU_aly-miR319b-5p	gi|720005766|ref|XM_010259459.1	2	16.72	1	20	4795	4814	AGAGCUUUCUUCGGUCCACU	AGUGGACUGGAAAAAGCUCU	Translation	| PREDICTED: Nelumbo nucifera putative callose synthase 8 (LOC104597729), transcript variant X2, mRNA
	NNU_aly-miR319b-5p	gi|720005762|ref|XM_010259458.1	2	16.72	1	20	4948	4967	AGAGCUUUCUUCGGUCCACU	AGUGGACUGGAAAAAGCUCU	Translation	| PREDICTED: Nelumbo nucifera putative callose synthase 8 (LOC104597729), transcript variant X1, mRNA
	NNU_aly-miR319b-5p	gi|720017513|ref|XM_010263187.1	3	21.428	1	20	1394	1413	AGAGCUUUCUUCGGUCCACU	AGUGGGUGGGAGAAAGCUUU	Cleavage	| PREDICTED: Nelumbo nucifera light-sensor Protein kinase (LOC104600312), mRNA
NNU_aly-miR319c-3p	40
	NNU_aly-miR319c-3p	gi|719968084|ref|XR_735992.1	1	18.966	1	21	52	72	UUGGACUGAAGGGAGCUCCUU	AAGGAGCUCCAUUCAGUCCAA	Translation	| PREDICTED: Nelumbo nucifera uncharacterized LOC104601917 (LOC104601917), ncRNA
	NNU_aly-miR319c-3p	gi|719986926|ref|XM_010253553.1	2.5	20.558	1	20	1143	1162	UUGGACUGAAGGGAGCUCCU	UGGAGCUCCCUUCACUCCAA	Cleavage	| PREDICTED: Nelumbo nucifera transcription factor GAMYB (LOC104593612), transcript variant X2, mRNA
	NNU_aly-miR319c-3p	gi|719986922|ref|XM_010253552.1	2.5	20.558	1	20	1259	1278	UUGGACUGAAGGGAGCUCCU	UGGAGCUCCCUUCACUCCAA	Cleavage	| PREDICTED: Nelumbo nucifera transcription factor GAMYB (LOC104593612), transcript variant X1, mRNA
	NNU_aly-miR319c-3p	gi|719986930|ref|XM_010253554.1	2.5	20.558	1	20	1352	1371	UUGGACUGAAGGGAGCUCCU	UGGAGCUCCCUUCACUCCAA	Cleavage	| PREDICTED: Nelumbo nucifera transcription factor GAMYB (LOC104593612), transcript variant X3, mRNA
	NNU_aly-miR319c-3p	gi|719985987|ref|XR_734570.1	3	20.639	1	21	667	687	UUGGACUGAAGGGAGCUCCUU	AGAGAGCUUCCUUCAGUCCAC	Cleavage	| PREDICTED: Nelumbo nucifera uncharacterized LOC104593429 (LOC104593429), ncRNA
	NNU_aly-miR319c-3p	gi|719967846|ref|XM_010264785.1	2.5	16.558	1	21	1429	1449	UUGGACUGAAGGGAGCUCCUU	GAUGAGUUGCCUUCAGUCCAA	Cleavage	| PREDICTED: Nelumbo nucifera BRO1 domain-containing protein BROX (LOC104601452), mRNA
	NNU_aly-miR319c-3p	gi|720034528|ref|XM_010268443.1	2.5	21.107	1	20	1127	1146	UUGGACUGAAGGGAGCUCCU	UGGAGCUCCCUUCACUCCAA	Cleavage	| PREDICTED: Nelumbo nucifera transcription factor GAMYB-like (LOC104604178), transcript variant X4, mRNA
	NNU_aly-miR319c-3p	gi|720034525|ref|XM_010268442.1	2.5	21.107	1	20	1393	1412	UUGGACUGAAGGGAGCUCCU	UGGAGCUCCCUUCACUCCAA	Cleavage	| PREDICTED: Nelumbo nucifera transcription factor GAMYB-like (LOC104604178), transcript variant X3, mRNA
	NNU_aly-miR319c-3p	gi|720034531|ref|XM_010268444.1	2.5	21.107	1	20	2278	2297	UUGGACUGAAGGGAGCUCCU	UGGAGCUCCCUUCACUCCAA	Cleavage	| PREDICTED: Nelumbo nucifera transcription factor GAMYB-like (LOC104604178), transcript variant X5, mRNA
	NNU_aly-miR319c-3p	gi|720034521|ref|XM_010268441.1	2.5	21.107	1	20	2098	2117	UUGGACUGAAGGGAGCUCCU	UGGAGCUCCCUUCACUCCAA	Cleavage	| PREDICTED: Nelumbo nucifera transcription factor GAMYB-like (LOC104604178), transcript variant X2, mRNA
	NNU_aly-miR319c-3p	gi|720034518|ref|XM_010268440.1	2.5	21.107	1	20	2278	2297	UUGGACUGAAGGGAGCUCCU	UGGAGCUCCCUUCACUCCAA	Cleavage	| PREDICTED: Nelumbo nucifera transcription factor GAMYB-like (LOC104604178), transcript variant X1, mRNA
	NNU_aly-miR319c-3p	gi|720036231|ref|XM_010268984.1	3	18.977	1	21	1768	1788	UUGGACUGAAGGGAGCUCCUU	AAGGAACUUAUUUCAGUCCAA	Cleavage	| PREDICTED: Nelumbo nucifera acyl-CoA-binding domain-containing protein 4 (LOC104604577), transcript variant X3, mRNA
	NNU_aly-miR319c-3p	gi|720036228|ref|XM_010268983.1	3	18.977	1	21	1768	1788	UUGGACUGAAGGGAGCUCCUU	AAGGAACUUAUUUCAGUCCAA	Cleavage	| PREDICTED: Nelumbo nucifera acyl-CoA-binding domain-containing protein 4 (LOC104604577), transcript variant X2, mRNA
	NNU_aly-miR319c-3p	gi|720036225|ref|XM_010268982.1	3	18.977	1	21	1768	1788	UUGGACUGAAGGGAGCUCCUU	AAGGAACUUAUUUCAGUCCAA	Cleavage	| PREDICTED: Nelumbo nucifera acyl-CoA-binding domain-containing protein 4 (LOC104604577), transcript variant X1, mRNA
	NNU_aly-miR319c-3p	gi|720064210|ref|XR_737494.1	2.5	20.37	1	20	2414	2433	UUGGACUGAAGGGAGCUCCU	AGGGGGACCCUUCAGUCCAA	Cleavage	| PREDICTED: Nelumbo nucifera transcription factor TCP2 (LOC104610792), transcript variant X3, misc_RNA
	NNU_aly-miR319c-3p	gi|720064212|ref|XM_010277579.1	2.5	20.37	1	20	2494	2513	UUGGACUGAAGGGAGCUCCU	AGGGGGACCCUUCAGUCCAA	Cleavage	| PREDICTED: Nelumbo nucifera transcription factor TCP2 (LOC104610792), transcript variant X4, mRNA
	NNU_aly-miR319c-3p	gi|720064206|ref|XR_737492.1	2.5	20.37	1	20	2494	2513	UUGGACUGAAGGGAGCUCCU	AGGGGGACCCUUCAGUCCAA	Cleavage	| PREDICTED: Nelumbo nucifera transcription factor TCP2 (LOC104610792), transcript variant X1, misc_RNA
	NNU_aly-miR319c-3p	gi|720064208|ref|XR_737493.1	2.5	20.37	1	20	2494	2513	UUGGACUGAAGGGAGCUCCU	AGGGGGACCCUUCAGUCCAA	Cleavage	| PREDICTED: Nelumbo nucifera transcription factor TCP2 (LOC104610792), transcript variant X2, misc_RNA
	NNU_aly-miR319c-3p	gi|720064215|ref|XM_010277581.1	2.5	20.37	1	20	2494	2513	UUGGACUGAAGGGAGCUCCU	AGGGGGACCCUUCAGUCCAA	Cleavage	| PREDICTED: Nelumbo nucifera transcription factor TCP2 (LOC104610792), transcript variant X5, mRNA
	NNU_aly-miR319c-3p	gi|720006600|ref|XM_010259733.1	3	22.953	1	20	437	456	UUGGACUGAAGGGAGCUCCU	AGGGGCUCUCUUGAGUCUGA	Cleavage	| PREDICTED: Nelumbo nucifera uncharacterized LOC104597934 (LOC104597934), mRNA
	NNU_aly-miR319c-3p	gi|720082567|ref|XM_010244329.1	3	14.879	1	21	614	634	UUGGACUGAAGGGAGCUCCUU	AAGGGGCUUUCUUCAGUACAA	Cleavage	| PREDICTED: Nelumbo nucifera BTB/POZ domain-containing protein FBL11 (LOC104586925), transcript variant X9, mRNA
	NNU_aly-miR319c-3p	gi|720082561|ref|XM_010244327.1	3	14.879	1	21	341	361	UUGGACUGAAGGGAGCUCCUU	AAGGGGCUUUCUUCAGUACAA	Cleavage	| PREDICTED: Nelumbo nucifera BTB/POZ domain-containing protein FBL11 (LOC104586925), transcript variant X7, mRNA
	NNU_aly-miR319c-3p	gi|720082557|ref|XM_010244326.1	3	14.879	1	21	353	373	UUGGACUGAAGGGAGCUCCUU	AAGGGGCUUUCUUCAGUACAA	Cleavage	| PREDICTED: Nelumbo nucifera BTB/POZ domain-containing protein FBL11 (LOC104586925), transcript variant X6, mRNA
	NNU_aly-miR319c-3p	gi|720082564|ref|XM_010244328.1	3	14.879	1	21	613	633	UUGGACUGAAGGGAGCUCCUU	AAGGGGCUUUCUUCAGUACAA	Cleavage	| PREDICTED: Nelumbo nucifera BTB/POZ domain-containing protein FBL11 (LOC104586925), transcript variant X8, mRNA
	NNU_aly-miR319c-3p	gi|720082554|ref|XM_010244325.1	3	14.879	1	21	615	635	UUGGACUGAAGGGAGCUCCUU	AAGGGGCUUUCUUCAGUACAA	Cleavage	| PREDICTED: Nelumbo nucifera BTB/POZ domain-containing protein FBL11 (LOC104586925), transcript variant X5, mRNA
	NNU_aly-miR319c-3p	gi|720082547|ref|XM_010244323.1	3	14.879	1	21	614	634	UUGGACUGAAGGGAGCUCCUU	AAGGGGCUUUCUUCAGUACAA	Cleavage	| PREDICTED: Nelumbo nucifera BTB/POZ domain-containing protein FBL11 (LOC104586925), transcript variant X3, mRNA
	NNU_aly-miR319c-3p	gi|720082550|ref|XM_010244324.1	3	14.879	1	21	614	634	UUGGACUGAAGGGAGCUCCUU	AAGGGGCUUUCUUCAGUACAA	Cleavage	| PREDICTED: Nelumbo nucifera BTB/POZ domain-containing protein FBL11 (LOC104586925), transcript variant X4, mRNA
	NNU_aly-miR319c-3p	gi|720082543|ref|XM_010244322.1	3	14.879	1	21	614	634	UUGGACUGAAGGGAGCUCCUU	AAGGGGCUUUCUUCAGUACAA	Cleavage	| PREDICTED: Nelumbo nucifera BTB/POZ domain-containing protein FBL11 (LOC104586925), transcript variant X2, mRNA
	NNU_aly-miR319c-3p	gi|720082539|ref|XM_010244321.1	3	14.879	1	21	614	634	UUGGACUGAAGGGAGCUCCUU	AAGGGGCUUUCUUCAGUACAA	Cleavage	| PREDICTED: Nelumbo nucifera BTB/POZ domain-containing protein FBL11 (LOC104586925), transcript variant X1, mRNA
	NNU_aly-miR319c-3p	gi|720069677|ref|XM_010279199.1	3	17.851	1	20	400	419	UUGGACUGAAGGGAGCUCCU	CGGGGUUCCCUUUAGUUCAA	Cleavage	| PREDICTED: Nelumbo nucifera magnesium-dependent phosphatase 1 (LOC104611916), mRNA
	NNU_aly-miR319c-3p	gi|720097718|ref|XR_734111.1	2.5	14.649	1	20	2206	2225	UUGGACUGAAGGGAGCUCCU	AGGGGGACCCUUCAGUCCAA	Cleavage	| PREDICTED: Nelumbo nucifera transcription factor TCP2-like (LOC104590436), transcript variant X7, misc_RNA
	NNU_aly-miR319c-3p	gi|720097720|ref|XM_010249107.1	2.5	14.649	1	20	2385	2404	UUGGACUGAAGGGAGCUCCU	AGGGGGACCCUUCAGUCCAA	Cleavage	| PREDICTED: Nelumbo nucifera transcription factor TCP2-like (LOC104590436), transcript variant X8, mRNA
	NNU_aly-miR319c-3p	gi|720097715|ref|XM_010249106.1	2.5	14.649	1	20	2385	2404	UUGGACUGAAGGGAGCUCCU	AGGGGGACCCUUCAGUCCAA	Cleavage	| PREDICTED: Nelumbo nucifera transcription factor TCP2-like (LOC104590436), transcript variant X6, mRNA
	NNU_aly-miR319c-3p	gi|720097706|ref|XR_734107.1	2.5	14.649	1	20	2385	2404	UUGGACUGAAGGGAGCUCCU	AGGGGGACCCUUCAGUCCAA	Cleavage	| PREDICTED: Nelumbo nucifera transcription factor TCP2-like (LOC104590436), transcript variant X2, misc_RNA
	NNU_aly-miR319c-3p	gi|720097703|ref|XR_734106.1	2.5	14.649	1	20	2385	2404	UUGGACUGAAGGGAGCUCCU	AGGGGGACCCUUCAGUCCAA	Cleavage	| PREDICTED: Nelumbo nucifera transcription factor TCP2-like (LOC104590436), transcript variant X1, misc_RNA
	NNU_aly-miR319c-3p	gi|720097712|ref|XR_734110.1	2.5	14.649	1	20	2400	2419	UUGGACUGAAGGGAGCUCCU	AGGGGGACCCUUCAGUCCAA	Cleavage	| PREDICTED: Nelumbo nucifera transcription factor TCP2-like (LOC104590436), transcript variant X5, misc_RNA
	NNU_aly-miR319c-3p	gi|720097708|ref|XR_734108.1	2.5	14.649	1	20	2409	2428	UUGGACUGAAGGGAGCUCCU	AGGGGGACCCUUCAGUCCAA	Cleavage	| PREDICTED: Nelumbo nucifera transcription factor TCP2-like (LOC104590436), transcript variant X3, misc_RNA
	NNU_aly-miR319c-3p	gi|720097710|ref|XR_734109.1	2.5	14.649	1	20	2456	2475	UUGGACUGAAGGGAGCUCCU	AGGGGGACCCUUCAGUCCAA	Cleavage	| PREDICTED: Nelumbo nucifera transcription factor TCP2-like (LOC104590436), transcript variant X4, misc_RNA
	NNU_aly-miR319c-3p	gi|720097724|ref|XM_010249109.1	2.5	14.649	1	20	2385	2404	UUGGACUGAAGGGAGCUCCU	AGGGGGACCCUUCAGUCCAA	Cleavage	| PREDICTED: Nelumbo nucifera transcription factor TCP2-like (LOC104590436), transcript variant X9, mRNA
	NNU_aly-miR319c-3p	gi|720070384|ref|XM_010279422.1	3	14.495	1	21	1866	1886	UUGGACUGAAGGGAGCUCCUU	GAGGGGACCCCUUCAGUCCAG	Cleavage	| PREDICTED: Nelumbo nucifera transcription factor TCP4 (LOC104612105), mRNA
NNU_aly-miR3434-3p	6
	NNU_aly-miR3434-3p	gi|719982684|ref|XM_010252227.1	2.5	24.355	1	21	854	874	UCAAAAUCAGAGAAUCAACCA	UGGAUUAUUUUCUGAUUUUGA	Cleavage	| PREDICTED: Nelumbo nucifera trihelix transcription factor GT-2-like (LOC104592755), mRNA
	NNU_aly-miR3434-3p	gi|719967744|ref|XM_010264501.1	3	10.652	1	20	1822	1841	UCAAAAUCAGAGAAUCAACC	AGUUCAUUCUCUCAUUUUGA	Cleavage	| PREDICTED: Nelumbo nucifera leucoanthocyanidin reductase-like (LOC104601230), mRNA
	NNU_aly-miR3434-3p	gi|720007425|ref|XR_735301.1	3	15.679	1	20	21	40	UCAAAAUCAGAGAAUCAACC	GGUUGGUUAUUUGAUUUUGC	Cleavage	| PREDICTED: Nelumbo nucifera uncharacterized LOC104598096 (LOC104598096), transcript variant X1, ncRNA
	NNU_aly-miR3434-3p	gi|720007427|ref|XR_735302.1	3	15.679	1	20	21	40	UCAAAAUCAGAGAAUCAACC	GGUUGGUUAUUUGAUUUUGC	Cleavage	| PREDICTED: Nelumbo nucifera uncharacterized LOC104598096 (LOC104598096), transcript variant X2, ncRNA
	NNU_aly-miR3434-3p	gi|720092571|ref|XM_010247481.1	3	17.5	1	21	976	996	UCAAAAUCAGAGAAUCAACCA	UGGUGGAUUCUUUGCUUUUGA	Cleavage	| PREDICTED: Nelumbo nucifera hemK methyltransferase family member 1 (LOC104589232), mRNA
	NNU_aly-miR3434-3p	gi|720074331|ref|XM_010280683.1	3	15.165	1	20	1756	1775	UCAAAAUCAGAGAAUCAACC	GAUUGGUUCUCUGGUUUUGU	Cleavage	| PREDICTED: Nelumbo nucifera inosine-5'-monophosphate dehydrogenase 2-like (LOC104613005), mRNA
NNU_aly-miR3436-5p	16
	NNU_aly-miR3436-5p	gi|719978436|ref|XM_010250860.1	2.5	18.102	1	20	2849	2868	CGAGCAAAAAUCAUUGUUGA	UCAACAAUGGUAUUUGCUCA	Translation	| PREDICTED: Nelumbo nucifera putative pentatricopeptide repeat-containing protein At5g13230, mitochondrial (LOC104591819), transcript variant X1, mRNA
	NNU_aly-miR3436-5p	gi|719978442|ref|XM_010250862.1	2.5	18.102	1	20	2813	2832	CGAGCAAAAAUCAUUGUUGA	UCAACAAUGGUAUUUGCUCA	Translation	| PREDICTED: Nelumbo nucifera putative pentatricopeptide repeat-containing protein At5g13230, mitochondrial (LOC104591819), transcript variant X3, mRNA
	NNU_aly-miR3436-5p	gi|719978439|ref|XM_010250861.1	2.5	18.102	1	20	2803	2822	CGAGCAAAAAUCAUUGUUGA	UCAACAAUGGUAUUUGCUCA	Translation	| PREDICTED: Nelumbo nucifera putative pentatricopeptide repeat-containing protein At5g13230, mitochondrial (LOC104591819), transcript variant X2, mRNA
	NNU_aly-miR3436-5p	gi|719978446|ref|XM_010250863.1	2.5	18.102	1	20	2795	2814	CGAGCAAAAAUCAUUGUUGA	UCAACAAUGGUAUUUGCUCA	Translation	| PREDICTED: Nelumbo nucifera putative pentatricopeptide repeat-containing protein At5g13230, mitochondrial (LOC104591819), transcript variant X4, mRNA
	NNU_aly-miR3436-5p	gi|719978450|ref|XM_010250864.1	2.5	18.102	1	20	2792	2811	CGAGCAAAAAUCAUUGUUGA	UCAACAAUGGUAUUUGCUCA	Translation	| PREDICTED: Nelumbo nucifera putative pentatricopeptide repeat-containing protein At5g13230, mitochondrial (LOC104591819), transcript variant X5, mRNA
	NNU_aly-miR3436-5p	gi|719977686|ref|XM_010250620.1	3	17.636	1	21	276	296	CGAGCAAAAAUCAUUGUUGAU	AUCAAGGAUGAUUAUUGCUUG	Cleavage	| PREDICTED: Nelumbo nucifera adenylate kinase 4 (LOC104591668), mRNA
	NNU_aly-miR3436-5p	gi|719967380|ref|XM_010263375.1	3	21.121	1	20	452	471	CGAGCAAAAAUCAUUGUUGA	UCAGCAGAGAUUUUUGCUCU	Cleavage	| PREDICTED: Nelumbo nucifera LAG1 longevity assurance homolog 3-like (LOC104600452), mRNA
	NNU_aly-miR3436-5p	gi|720048938|ref|XM_010272988.1	3	15.142	1	21	1441	1461	CGAGCAAAAAUCAUUGUUGAU	AUCAAUGAUGAUUUUUCCUUG	Cleavage	| PREDICTED: Nelumbo nucifera F-box protein SKIP28 (LOC104607362), mRNA
	NNU_aly-miR3436-5p	gi|720050112|ref|XM_010273358.1	3	11.54	1	21	422	442	CGAGCAAAAAUCAUUGUUGAU	GUCAGUAAUGAUUUUUACUUG	Cleavage	| PREDICTED: Nelumbo nucifera putative phagocytic receptor 1b (LOC104607677), mRNA
	NNU_aly-miR3436-5p	gi|720037548|ref|XM_010269408.1	2.5	22.287	1	20	2134	2153	CGAGCAAAAAUCAUUGUUGA	UCAACGAUGUUUUUUGCUCA	Translation	| PREDICTED: Nelumbo nucifera glutamate receptor 3.5-like (LOC104604851), transcript variant X2, mRNA
	NNU_aly-miR3436-5p	gi|720019883|ref|XM_010263927.1	3	19.111	1	21	1519	1539	CGAGCAAAAAUCAUUGUUGAU	AUCGACUAUGGGUUUUGCUCG	Translation	| PREDICTED: Nelumbo nucifera probable inactive leucine-rich repeat receptor-like protein kinase At5g20690 (LOC104600789), mRNA
	NNU_aly-miR3436-5p	gi|720070325|ref|XM_010279404.1	2	12.897	1	21	2683	2703	CGAGCAAAAAUCAUUGUUGAU	GUCAGCAAUGAUUCUUGUUCG	Cleavage	| PREDICTED: Nelumbo nucifera probable LRR receptor-like serine/threonine-protein kinase At3g47570 (LOC104612089), mRNA
	NNU_aly-miR3436-5p	gi|720064635|ref|XM_010277715.1	2	17.762	1	20	2279	2298	CGAGCAAAAAUCAUUGUUGA	UCAACAAUGUUUUUUGCUCA	Translation	| PREDICTED: Nelumbo nucifera glutamate receptor 3.4-like (LOC104610883), transcript variant X2, mRNA
	NNU_aly-miR3436-5p	gi|720064632|ref|XM_010277714.1	2	17.762	1	20	2301	2320	CGAGCAAAAAUCAUUGUUGA	UCAACAAUGUUUUUUGCUCA	Translation	| PREDICTED: Nelumbo nucifera glutamate receptor 3.4-like (LOC104610883), transcript variant X1, mRNA
	NNU_aly-miR3436-5p	gi|720079730|ref|XM_010243460.1	3	22.432	1	20	701	720	CGAGCAAAAAUCAUUGUUGA	UCGACAAUGUUUUUUGCUUC	Translation	| PREDICTED: Nelumbo nucifera pseudouridine-metabolizing bifunctional protein C1861.05 (LOC104586286), transcript variant X2, mRNA
	NNU_aly-miR3436-5p	gi|720079727|ref|XM_010243459.1	3	22.432	1	20	701	720	CGAGCAAAAAUCAUUGUUGA	UCGACAAUGUUUUUUGCUUC	Translation	| PREDICTED: Nelumbo nucifera pseudouridine-metabolizing bifunctional protein C1861.05 (LOC104586286), transcript variant X1, mRNA
NNU_aly-miR390a-3p	10
	NNU_aly-miR390a-3p	gi|719984926|ref|XR_734543.1	3	14.141	1	19	399	418	CGCUAUCCAUC-CUGAGUUU	AGACUCAGAGAUGGAUGGCG	Cleavage	| PREDICTED: Nelumbo nucifera uncharacterized LOC104593175 (LOC104593175), ncRNA
	NNU_aly-miR390a-3p	gi|720006239|ref|XM_010259614.1	3	13.266	1	20	716	735	CGCUAUCCAUCCUGAGUUUC	AAGAUUCGGGGUGGAUAGCG	Cleavage	| PREDICTED: Nelumbo nucifera uncharacterized protein At1g04910-like (LOC104597863), transcript variant X1, mRNA
	NNU_aly-miR390a-3p	gi|720087935|ref|XM_010245994.1	3	12.65	1	20	206	225	CGCUAUCCAUCCUGAGUUUC	GAAUCUCAUGAUGGAUAGCA	Cleavage	| PREDICTED: Nelumbo nucifera mediator of RNA polymerase II transcription subunit 32-like (LOC104588165), transcript variant X8, mRNA
	NNU_aly-miR390a-3p	gi|720087932|ref|XM_010245992.1	3	11.872	1	20	269	288	CGCUAUCCAUCCUGAGUUUC	GAAUCUCAUGAUGGAUAGCA	Cleavage	| PREDICTED: Nelumbo nucifera mediator of RNA polymerase II transcription subunit 32-like (LOC104588165), transcript variant X7, mRNA
	NNU_aly-miR390a-3p	gi|720087928|ref|XM_010245991.1	3	14.967	1	20	493	512	CGCUAUCCAUCCUGAGUUUC	GAAUCUCAUGAUGGAUAGCA	Cleavage	| PREDICTED: Nelumbo nucifera mediator of RNA polymerase II transcription subunit 32-like (LOC104588165), transcript variant X6, mRNA
	NNU_aly-miR390a-3p	gi|720087925|ref|XM_010245990.1	3	11.377	1	20	602	621	CGCUAUCCAUCCUGAGUUUC	GAAUCUCAUGAUGGAUAGCA	Cleavage	| PREDICTED: Nelumbo nucifera mediator of RNA polymerase II transcription subunit 32-like (LOC104588165), transcript variant X5, mRNA
	NNU_aly-miR390a-3p	gi|720087921|ref|XM_010245989.1	3	13.298	1	20	630	649	CGCUAUCCAUCCUGAGUUUC	GAAUCUCAUGAUGGAUAGCA	Cleavage	| PREDICTED: Nelumbo nucifera mediator of RNA polymerase II transcription subunit 32-like (LOC104588165), transcript variant X4, mRNA
	NNU_aly-miR390a-3p	gi|720087918|ref|XM_010245988.1	3	11.705	1	20	639	658	CGCUAUCCAUCCUGAGUUUC	GAAUCUCAUGAUGGAUAGCA	Cleavage	| PREDICTED: Nelumbo nucifera mediator of RNA polymerase II transcription subunit 32-like (LOC104588165), transcript variant X3, mRNA
	NNU_aly-miR390a-3p	gi|720087912|ref|XM_010245986.1	3	11.872	1	20	1120	1139	CGCUAUCCAUCCUGAGUUUC	GAAUCUCAUGAUGGAUAGCA	Cleavage	| PREDICTED: Nelumbo nucifera mediator of RNA polymerase II transcription subunit 32-like (LOC104588165), transcript variant X1, mRNA
	NNU_aly-miR390a-3p	gi|720087915|ref|XM_010245987.1	3	12.922	1	20	2316	2335	CGCUAUCCAUCCUGAGUUUC	GAAUCUCAUGAUGGAUAGCA	Cleavage	| PREDICTED: Nelumbo nucifera mediator of RNA polymerase II transcription subunit 32-like (LOC104588165), transcript variant X2, mRNA
NNU_aly-miR390a-5p	9
	NNU_aly-miR390a-5p	gi|719966112|ref|XM_010259741.1	2.5	21.042	1	20	113	132	AAGCUCAGGAGGGAUAGCGC	GUGCUCUCCCUCCUGGGUUU	Cleavage	| PREDICTED: Nelumbo nucifera NAC transcription factor 29-like (LOC104597939), mRNA
	NNU_aly-miR390a-5p	gi|719979023|ref|XM_010251039.1	3	22.021	1	20	2147	2166	AAGCUCAGGAGGGAUAGCGC	GCCCUGUUCCUCCUGAGCUA	Cleavage	| PREDICTED: Nelumbo nucifera DEAD-box ATP-dependent RNA helicase 21 (LOC104591903), mRNA
	NNU_aly-miR390a-5p	gi|719977193|ref|XM_010250473.1	3	17.765	1	20	1158	1177	AAGCUCAGGAGGGAUAGCGC	GCCCUGUUUCUCUUGAGCUU	Cleavage	| PREDICTED: Nelumbo nucifera DNA-(apurinic or apyrimidinic site) lyase (LOC104591586), transcript variant X2, mRNA
	NNU_aly-miR390a-5p	gi|719977190|ref|XM_010250472.1	3	17.765	1	20	1250	1269	AAGCUCAGGAGGGAUAGCGC	GCCCUGUUUCUCUUGAGCUU	Cleavage	| PREDICTED: Nelumbo nucifera DNA-(apurinic or apyrimidinic site) lyase (LOC104591586), transcript variant X1, mRNA
	NNU_aly-miR390a-5p	gi|720047576|ref|XR_736893.1	2	14.62	1	21	590	610	AAGCUCAGGAGGGAUAGCGCC	GGUGCUAUCCUACCUGAGCUU	Translation	| PREDICTED: Nelumbo nucifera uncharacterized LOC104607062 (LOC104607062), transcript variant X2, ncRNA
	NNU_aly-miR390a-5p	gi|720047574|ref|XR_736892.1	2	14.62	1	21	537	557	AAGCUCAGGAGGGAUAGCGCC	GGUGCUAUCCUACCUGAGCUU	Translation	| PREDICTED: Nelumbo nucifera uncharacterized LOC104607062 (LOC104607062), transcript variant X1, ncRNA
	NNU_aly-miR390a-5p	gi|720049172|ref|XM_010273055.1	3	13.847	1	20	1354	1373	AAGCUCAGGAGGGAUAGCGC	GCUUUAUUCUUUCUGAGCUU	Cleavage	| PREDICTED: Nelumbo nucifera probable LRR receptor-like serine/threonine-protein kinase At4g08850 (LOC104607413), mRNA
	NNU_aly-miR390a-5p	gi|720001047|ref|XM_010257936.1	3	21.071	1	21	733	753	AAGCUCAGGAGGGAUAGCGCC	GGUGCUAUGCUUUCUGGGCUU	Cleavage	| PREDICTED: Nelumbo nucifera rhomboid-like protease 3 (LOC104596684), mRNA
	NNU_aly-miR390a-5p	gi|720066310|ref|XR_737590.1	3	12.2	1	21	369	389	AAGCUCAGGAGGGAUAGCGCC	GGUGCUAUCCUAACUGAGCUU	Translation	| PREDICTED: Nelumbo nucifera uncharacterized LOC104611216 (LOC104611216), ncRNA
NNU_aly-miR390b-3p	3
	NNU_aly-miR390b-3p	gi|720002788|ref|XM_010258493.1	3	22.081	1	20	2292	2311	CGCUAUCCAUCCUGAGUUCC	GGGAUUCAGGAUGGGUAUCG	Cleavage	| PREDICTED: Nelumbo nucifera transcription initiation factor TFIID subunit 12b (LOC104597095), transcript variant X2, mRNA
	NNU_aly-miR390b-3p	gi|720002785|ref|XM_010258492.1	3	22.081	1	20	2300	2319	CGCUAUCCAUCCUGAGUUCC	GGGAUUCAGGAUGGGUAUCG	Cleavage	| PREDICTED: Nelumbo nucifera transcription initiation factor TFIID subunit 12b (LOC104597095), transcript variant X1, mRNA
	NNU_aly-miR390b-3p	gi|720092845|ref|XM_010247567.1	3	15.154	1	20	2255	2274	CGCUAUCCAUCCUGAGUUCC	GGAACUCGGAAUGGAUAGUU	Translation	| PREDICTED: Nelumbo nucifera somatic embryogenesis receptor kinase 1 (LOC104589304), mRNA
NNU_aly-miR393a-5p	10
	NNU_aly-miR393a-5p	gi|719978423|ref|XM_010250856.1	2	23.596	1	20	2542	2561	UCCAAAGGGAUCGCAUUGAU	GACAAUGCGAUCCCUUUGGA	Cleavage	| PREDICTED: Nelumbo nucifera protein AUXIN SIGNALING F-BOX 2-like (LOC104591815), mRNA
	NNU_aly-miR393a-5p	gi|719973344|ref|XM_010242944.1	2	20.212	1	20	1712	1731	UCCAAAGGGAUCGCAUUGAU	GACAAUGCGAUCCCUUUGGA	Cleavage	| PREDICTED: Nelumbo nucifera protein TRANSPORT INHIBITOR RESPONSE 1-like (LOC104585903), mRNA
	NNU_aly-miR393a-5p	gi|720029421|ref|XM_010266911.1	3	14.074	1	20	813	832	UCCAAAGGGAUCGCAUUGAU	GUAAAUGCGAUCGCUUUGGG	Cleavage	| PREDICTED: Nelumbo nucifera peptidyl-tRNA hydrolase, chloroplastic-like (LOC104603013), transcript variant X1, mRNA
	NNU_aly-miR393a-5p	gi|720029424|ref|XM_010266912.1	3	14.074	1	20	823	842	UCCAAAGGGAUCGCAUUGAU	GUAAAUGCGAUCGCUUUGGG	Cleavage	| PREDICTED: Nelumbo nucifera peptidyl-tRNA hydrolase, chloroplastic-like (LOC104603013), transcript variant X2, mRNA
	NNU_aly-miR393a-5p	gi|720091295|ref|XM_010247067.1	2	18.14	1	20	1694	1713	UCCAAAGGGAUCGCAUUGAU	GACAAUGCGAUCCCUUUGGA	Cleavage	| PREDICTED: Nelumbo nucifera protein TRANSPORT INHIBITOR RESPONSE 1-like (LOC104588936), mRNA
	NNU_aly-miR393a-5p	gi|720091472|ref|XM_010247123.1	3	20.165	1	21	2205	2225	UCCAAAGGGAUCGCAUUGAUC	GAUCAGUGCCAUGCUUUUGGA	Translation	| PREDICTED: Nelumbo nucifera eukaryotic translation initiation factor 3 subunit C-like (LOC104588972), mRNA
	NNU_aly-miR393a-5p	gi|720071706|ref|XM_010279837.1	3	24.254	1	20	858	877	UCCAAAGGGAUCGCAUUGAU	AUGAAUGCGGACCCUUUGGG	Translation	| PREDICTED: Nelumbo nucifera ankyrin-1-like (LOC104612426), transcript variant X3, mRNA
	NNU_aly-miR393a-5p	gi|720071709|ref|XM_010279838.1	3	24.254	1	20	801	820	UCCAAAGGGAUCGCAUUGAU	AUGAAUGCGGACCCUUUGGG	Translation	| PREDICTED: Nelumbo nucifera ankyrin-1-like (LOC104612426), transcript variant X4, mRNA
	NNU_aly-miR393a-5p	gi|720071703|ref|XM_010279836.1	3	24.254	1	20	858	877	UCCAAAGGGAUCGCAUUGAU	AUGAAUGCGGACCCUUUGGG	Translation	| PREDICTED: Nelumbo nucifera ankyrin-1-like (LOC104612426), transcript variant X2, mRNA
	NNU_aly-miR393a-5p	gi|720071700|ref|XM_010279835.1	3	24.254	1	20	858	877	UCCAAAGGGAUCGCAUUGAU	AUGAAUGCGGACCCUUUGGG	Translation	| PREDICTED: Nelumbo nucifera ankyrin-1-like (LOC104612426), transcript variant X1, mRNA
NNU_aly-miR393b-3p	19
	NNU_aly-miR393b-3p	gi|719982517|ref|XM_010252173.1	2.5	22.88	1	20	2252	2271	AUCAUGCGAUCUCUUUGGAU	CUCCAAAGAGAUCGUGUGGU	Cleavage	| PREDICTED: Nelumbo nucifera retinoblastoma-related protein-like (LOC104592714), mRNA
	NNU_aly-miR393b-3p	gi|719967176|ref|XM_010262756.1	3	16.668	1	21	866	886	AUCAUGCGAUCUCUUUGGAUU	AAUGUAAAGGGGUUGCAUGAU	Cleavage	| PREDICTED: Nelumbo nucifera uncharacterized LOC104599949 (LOC104599949), transcript variant X7, mRNA
	NNU_aly-miR393b-3p	gi|719967186|ref|XM_010262783.1	3	16.668	1	21	881	901	AUCAUGCGAUCUCUUUGGAUU	AAUGUAAAGGGGUUGCAUGAU	Cleavage	| PREDICTED: Nelumbo nucifera uncharacterized LOC104599949 (LOC104599949), transcript variant X10, mRNA
	NNU_aly-miR393b-3p	gi|719967179|ref|XM_010262765.1	3	16.668	1	21	988	1008	AUCAUGCGAUCUCUUUGGAUU	AAUGUAAAGGGGUUGCAUGAU	Cleavage	| PREDICTED: Nelumbo nucifera uncharacterized LOC104599949 (LOC104599949), transcript variant X8, mRNA
	NNU_aly-miR393b-3p	gi|719967183|ref|XM_010262775.1	3	16.668	1	21	1056	1076	AUCAUGCGAUCUCUUUGGAUU	AAUGUAAAGGGGUUGCAUGAU	Cleavage	| PREDICTED: Nelumbo nucifera uncharacterized LOC104599949 (LOC104599949), transcript variant X9, mRNA
	NNU_aly-miR393b-3p	gi|719967156|ref|XM_010262706.1	3	16.668	1	21	1101	1121	AUCAUGCGAUCUCUUUGGAUU	AAUGUAAAGGGGUUGCAUGAU	Cleavage	| PREDICTED: Nelumbo nucifera uncharacterized LOC104599949 (LOC104599949), transcript variant X1, mRNA
	NNU_aly-miR393b-3p	gi|719967159|ref|XM_010262714.1	3	16.668	1	21	1124	1144	AUCAUGCGAUCUCUUUGGAUU	AAUGUAAAGGGGUUGCAUGAU	Cleavage	| PREDICTED: Nelumbo nucifera uncharacterized LOC104599949 (LOC104599949), transcript variant X2, mRNA
	NNU_aly-miR393b-3p	gi|719967173|ref|XM_010262749.1	3	16.668	1	21	1399	1419	AUCAUGCGAUCUCUUUGGAUU	AAUGUAAAGGGGUUGCAUGAU	Cleavage	| PREDICTED: Nelumbo nucifera uncharacterized LOC104599949 (LOC104599949), transcript variant X6, mRNA
	NNU_aly-miR393b-3p	gi|719967170|ref|XM_010262741.1	3	16.668	1	21	1424	1444	AUCAUGCGAUCUCUUUGGAUU	AAUGUAAAGGGGUUGCAUGAU	Cleavage	| PREDICTED: Nelumbo nucifera uncharacterized LOC104599949 (LOC104599949), transcript variant X5, mRNA
	NNU_aly-miR393b-3p	gi|719967166|ref|XM_010262731.1	3	16.668	1	21	1430	1450	AUCAUGCGAUCUCUUUGGAUU	AAUGUAAAGGGGUUGCAUGAU	Cleavage	| PREDICTED: Nelumbo nucifera uncharacterized LOC104599949 (LOC104599949), transcript variant X4, mRNA
	NNU_aly-miR393b-3p	gi|719967162|ref|XM_010262721.1	3	16.668	1	21	1433	1453	AUCAUGCGAUCUCUUUGGAUU	AAUGUAAAGGGGUUGCAUGAU	Cleavage	| PREDICTED: Nelumbo nucifera uncharacterized LOC104599949 (LOC104599949), transcript variant X3, mRNA
	NNU_aly-miR393b-3p	gi|719984090|ref|XM_010252660.1	3	16.794	1	20	818	837	AUCAUGCGAUCUCUUUGGAU	AUCCAAAGUGAUUGCAAGAU	Cleavage	| PREDICTED: Nelumbo nucifera centromere protein X (LOC104593026), transcript variant X3, mRNA
	NNU_aly-miR393b-3p	gi|719984083|ref|XM_010252658.1	3	14.736	1	20	827	846	AUCAUGCGAUCUCUUUGGAU	AUCCAAAGUGAUUGCAAGAU	Cleavage	| PREDICTED: Nelumbo nucifera centromere protein X (LOC104593026), transcript variant X1, mRNA
	NNU_aly-miR393b-3p	gi|719984086|ref|XM_010252659.1	3	14.736	1	20	836	855	AUCAUGCGAUCUCUUUGGAU	AUCCAAAGUGAUUGCAAGAU	Cleavage	| PREDICTED: Nelumbo nucifera centromere protein X (LOC104593026), transcript variant X2, mRNA
	NNU_aly-miR393b-3p	gi|720049070|ref|XM_010273030.1	2.5	20.166	1	21	1926	1946	AUCAUGCGAUCUCUUUGGAUU	GAUUCAAGGAGGUUGUAUGAU	Cleavage	| PREDICTED: Nelumbo nucifera cycloartenol Synthase (LOC104607389), transcript variant X2, mRNA
	NNU_aly-miR393b-3p	gi|720049067|ref|XM_010273029.1	2.5	20.166	1	21	1928	1948	AUCAUGCGAUCUCUUUGGAUU	GAUUCAAGGAGGUUGUAUGAU	Cleavage	| PREDICTED: Nelumbo nucifera cycloartenol Synthase (LOC104607389), transcript variant X1, mRNA
	NNU_aly-miR393b-3p	gi|720040029|ref|XM_010270172.1	3	17.501	1	20	772	791	AUCAUGCGAUCUCUUUGGAU	GUUCAGAGAGGUUGUAUGAU	Cleavage	| PREDICTED: Nelumbo nucifera uncharacterized LOC104605416 (LOC104605416), mRNA
	NNU_aly-miR393b-3p	gi|720095133|ref|XM_010248278.1	3	18.332	1	20	852	871	AUCAUGCGAUCUCUUUGGAU	GUUCAGAGAGGUUGUAUGAU	Cleavage	| PREDICTED: Nelumbo nucifera phosphatidylinositol 3,4,5-trisphosphate 3-phosphatase and dual-specificity protein phosphatase PTEN-like (LOC104589843), mRNA
	NNU_aly-miR393b-3p	gi|720085897|ref|XM_010245362.1	3	17.238	1	21	622	642	AUCAUGCGAUCUCUUUGGAUU	AAGACAAAGAGAUGGCAUGAU	Cleavage	| PREDICTED: Nelumbo nucifera uncharacterized LOC104587666 (LOC104587666), mRNA
NNU_aly-miR395b-3p	15
	NNU_aly-miR395b-3p	gi|719980617|ref|XM_010251557.1	3	14.538	1	21	399	419	CUGAAGUGUUUGGGGGGACUC	GACACUCCUCAAACACUUCAG	Cleavage	| PREDICTED: Nelumbo nucifera uncharacterized LOC104592277 (LOC104592277), transcript variant X3, mRNA
	NNU_aly-miR395b-3p	gi|719980614|ref|XM_010251556.1	3	14.538	1	21	398	418	CUGAAGUGUUUGGGGGGACUC	GACACUCCUCAAACACUUCAG	Cleavage	| PREDICTED: Nelumbo nucifera uncharacterized LOC104592277 (LOC104592277), transcript variant X2, mRNA
	NNU_aly-miR395b-3p	gi|719980610|ref|XM_010251555.1	3	14.538	1	21	402	422	CUGAAGUGUUUGGGGGGACUC	GACACUCCUCAAACACUUCAG	Cleavage	| PREDICTED: Nelumbo nucifera uncharacterized LOC104592277 (LOC104592277), transcript variant X1, mRNA
	NNU_aly-miR395b-3p	gi|720037270|ref|XM_010269315.1	3	17.879	1	20	1263	1282	CUGAAGUGUUUGGGGGGACU	AGUUCUCCCAGAUGCUUCGG	Cleavage	| PREDICTED: Nelumbo nucifera uncharacterized LOC104604789 (LOC104604789), transcript variant X2, mRNA
	NNU_aly-miR395b-3p	gi|720037267|ref|XM_010269314.1	3	17.879	1	20	1263	1282	CUGAAGUGUUUGGGGGGACU	AGUUCUCCCAGAUGCUUCGG	Cleavage	| PREDICTED: Nelumbo nucifera uncharacterized LOC104604789 (LOC104604789), transcript variant X1, mRNA
	NNU_aly-miR395b-3p	gi|720016632|ref|XM_010262909.1	1.5	15.491	1	20	233	252	CUGAAGUGUUUGGGGGGACU	AGUUCCCCCAAACACUUCAA	Cleavage	| PREDICTED: Nelumbo nucifera low affinity sulfate transporter 3-like (LOC104600085), mRNA
	NNU_aly-miR395b-3p	gi|720070312|ref|XM_010279399.1	1.5	16.82	1	21	2242	2262	CUGAAGUGUUUGGGGGGACUC	GAGUCCCUUCAAACACUUCGG	Cleavage	| PREDICTED: Nelumbo nucifera protein TIC110, chloroplastic-like (LOC104612083), mRNA
	NNU_aly-miR395b-3p	gi|720069534|ref|XM_010279158.1	3	10.616	1	20	70	89	CUGAAGUGUUUGGGGGGACU	AGUCCCUUCAAUCACUUCAA	Translation	| PREDICTED: Nelumbo nucifera uncharacterized LOC104611888 (LOC104611888), transcript variant X6, mRNA
	NNU_aly-miR395b-3p	gi|720069531|ref|XM_010279157.1	3	10.616	1	20	70	89	CUGAAGUGUUUGGGGGGACU	AGUCCCUUCAAUCACUUCAA	Translation	| PREDICTED: Nelumbo nucifera uncharacterized LOC104611888 (LOC104611888), transcript variant X5, mRNA
	NNU_aly-miR395b-3p	gi|720069528|ref|XM_010279156.1	3	10.616	1	20	70	89	CUGAAGUGUUUGGGGGGACU	AGUCCCUUCAAUCACUUCAA	Translation	| PREDICTED: Nelumbo nucifera uncharacterized LOC104611888 (LOC104611888), transcript variant X4, mRNA
	NNU_aly-miR395b-3p	gi|720069525|ref|XM_010279155.1	3	10.616	1	20	70	89	CUGAAGUGUUUGGGGGGACU	AGUCCCUUCAAUCACUUCAA	Translation	| PREDICTED: Nelumbo nucifera uncharacterized LOC104611888 (LOC104611888), transcript variant X3, mRNA
	NNU_aly-miR395b-3p	gi|720069523|ref|XR_737735.1	3	10.616	1	20	70	89	CUGAAGUGUUUGGGGGGACU	AGUCCCUUCAAUCACUUCAA	Translation	| PREDICTED: Nelumbo nucifera uncharacterized LOC104611888 (LOC104611888), transcript variant X2, misc_RNA
	NNU_aly-miR395b-3p	gi|720069540|ref|XM_010279161.1	3	10.616	1	20	70	89	CUGAAGUGUUUGGGGGGACU	AGUCCCUUCAAUCACUUCAA	Translation	| PREDICTED: Nelumbo nucifera uncharacterized LOC104611888 (LOC104611888), transcript variant X8, mRNA
	NNU_aly-miR395b-3p	gi|720069538|ref|XM_010279159.1	3	10.616	1	20	70	89	CUGAAGUGUUUGGGGGGACU	AGUCCCUUCAAUCACUUCAA	Translation	| PREDICTED: Nelumbo nucifera uncharacterized LOC104611888 (LOC104611888), transcript variant X7, mRNA
	NNU_aly-miR395b-3p	gi|720069520|ref|XM_010279154.1	3	10.616	1	20	70	89	CUGAAGUGUUUGGGGGGACU	AGUCCCUUCAAUCACUUCAA	Translation	| PREDICTED: Nelumbo nucifera uncharacterized LOC104611888 (LOC104611888), transcript variant X1, mRNA
NNU_aly-miR395c-3p	12
	NNU_aly-miR395c-3p	gi|720037270|ref|XM_010269315.1	3	17.879	1	21	1262	1282	CUGAAGUGUUUGGGGGGACUU	AAGUUCUCCCAGAUGCUUCGG	Cleavage	| PREDICTED: Nelumbo nucifera uncharacterized LOC104604789 (LOC104604789), transcript variant X2, mRNA
	NNU_aly-miR395c-3p	gi|720037267|ref|XM_010269314.1	3	17.879	1	21	1262	1282	CUGAAGUGUUUGGGGGGACUU	AAGUUCUCCCAGAUGCUUCGG	Cleavage	| PREDICTED: Nelumbo nucifera uncharacterized LOC104604789 (LOC104604789), transcript variant X1, mRNA
	NNU_aly-miR395c-3p	gi|720016632|ref|XM_010262909.1	1.5	15.491	1	21	232	252	CUGAAGUGUUUGGGGGGACUU	AAGUUCCCCCAAACACUUCAA	Cleavage	| PREDICTED: Nelumbo nucifera low affinity sulfate transporter 3-like (LOC104600085), mRNA
	NNU_aly-miR395c-3p	gi|720070312|ref|XM_010279399.1	1.5	16.82	1	21	2242	2262	CUGAAGUGUUUGGGGGGACUU	GAGUCCCUUCAAACACUUCGG	Cleavage	| PREDICTED: Nelumbo nucifera protein TIC110, chloroplastic-like (LOC104612083), mRNA
	NNU_aly-miR395c-3p	gi|720069534|ref|XM_010279158.1	3	10.616	1	20	70	89	CUGAAGUGUUUGGGGGGACU	AGUCCCUUCAAUCACUUCAA	Translation	| PREDICTED: Nelumbo nucifera uncharacterized LOC104611888 (LOC104611888), transcript variant X6, mRNA
	NNU_aly-miR395c-3p	gi|720069531|ref|XM_010279157.1	3	10.616	1	20	70	89	CUGAAGUGUUUGGGGGGACU	AGUCCCUUCAAUCACUUCAA	Translation	| PREDICTED: Nelumbo nucifera uncharacterized LOC104611888 (LOC104611888), transcript variant X5, mRNA
	NNU_aly-miR395c-3p	gi|720069528|ref|XM_010279156.1	3	10.616	1	20	70	89	CUGAAGUGUUUGGGGGGACU	AGUCCCUUCAAUCACUUCAA	Translation	| PREDICTED: Nelumbo nucifera uncharacterized LOC104611888 (LOC104611888), transcript variant X4, mRNA
	NNU_aly-miR395c-3p	gi|720069525|ref|XM_010279155.1	3	10.616	1	20	70	89	CUGAAGUGUUUGGGGGGACU	AGUCCCUUCAAUCACUUCAA	Translation	| PREDICTED: Nelumbo nucifera uncharacterized LOC104611888 (LOC104611888), transcript variant X3, mRNA
	NNU_aly-miR395c-3p	gi|720069523|ref|XR_737735.1	3	10.616	1	20	70	89	CUGAAGUGUUUGGGGGGACU	AGUCCCUUCAAUCACUUCAA	Translation	| PREDICTED: Nelumbo nucifera uncharacterized LOC104611888 (LOC104611888), transcript variant X2, misc_RNA
	NNU_aly-miR395c-3p	gi|720069540|ref|XM_010279161.1	3	10.616	1	20	70	89	CUGAAGUGUUUGGGGGGACU	AGUCCCUUCAAUCACUUCAA	Translation	| PREDICTED: Nelumbo nucifera uncharacterized LOC104611888 (LOC104611888), transcript variant X8, mRNA
	NNU_aly-miR395c-3p	gi|720069538|ref|XM_010279159.1	3	10.616	1	20	70	89	CUGAAGUGUUUGGGGGGACU	AGUCCCUUCAAUCACUUCAA	Translation	| PREDICTED: Nelumbo nucifera uncharacterized LOC104611888 (LOC104611888), transcript variant X7, mRNA
	NNU_aly-miR395c-3p	gi|720069520|ref|XM_010279154.1	3	10.616	1	20	70	89	CUGAAGUGUUUGGGGGGACU	AGUCCCUUCAAUCACUUCAA	Translation	| PREDICTED: Nelumbo nucifera uncharacterized LOC104611888 (LOC104611888), transcript variant X1, mRNA
NNU_aly-miR395d-3p	25
	NNU_aly-miR395d-3p	gi|719993066|ref|XM_010255468.1	3	14.925	1	20	268	287	CUGAAGUGUUUGGGGGAACU	AUUUCCCCCUAAUGCUUCAG	Translation	| PREDICTED: Nelumbo nucifera acyl-coenzyme A oxidase 4, peroxisomal-like (LOC104594917), mRNA
	NNU_aly-miR395d-3p	gi|720037270|ref|XM_010269315.1	2.5	17.879	1	20	1263	1282	CUGAAGUGUUUGGGGGAACU	AGUUCUCCCAGAUGCUUCGG	Cleavage	| PREDICTED: Nelumbo nucifera uncharacterized LOC104604789 (LOC104604789), transcript variant X2, mRNA
	NNU_aly-miR395d-3p	gi|720037267|ref|XM_010269314.1	2.5	17.879	1	20	1263	1282	CUGAAGUGUUUGGGGGAACU	AGUUCUCCCAGAUGCUUCGG	Cleavage	| PREDICTED: Nelumbo nucifera uncharacterized LOC104604789 (LOC104604789), transcript variant X1, mRNA
	NNU_aly-miR395d-3p	gi|720049288|ref|XM_010273094.1	3	14.8	1	21	3359	3379	CUGAAGUGUUUGGGGGAACUC	GGGUUCCCCAUAAUACUUCAG	Translation	| PREDICTED: Nelumbo nucifera cleavage and polyadenylation specificity factor subunit 3-II-like (LOC104607455), mRNA
	NNU_aly-miR395d-3p	gi|720051702|ref|XM_010273870.1	3	15.027	1	20	144	163	CUGAAGUGUUUGGGGGAACU	AUUUCCCUCAAAGAUUUCAG	Cleavage	| PREDICTED: Nelumbo nucifera uncharacterized LOC104608026 (LOC104608026), mRNA
	NNU_aly-miR395d-3p	gi|720016632|ref|XM_010262909.1	1	15.491	1	20	233	252	CUGAAGUGUUUGGGGGAACU	AGUUCCCCCAAACACUUCAA	Cleavage	| PREDICTED: Nelumbo nucifera low affinity sulfate transporter 3-like (LOC104600085), mRNA
	NNU_aly-miR395d-3p	gi|720010169|ref|XM_010260857.1	3	14.444	1	21	503	523	CUGAAGUGUUUGGGGGAACUC	GAGUUCCUCCAAACCCUUCAU	Cleavage	| PREDICTED: Nelumbo nucifera ATP sulfurylase 1, chloroplastic-like (LOC104598677), transcript variant X2, mRNA
	NNU_aly-miR395d-3p	gi|720010166|ref|XM_010260856.1	3	14.444	1	21	503	523	CUGAAGUGUUUGGGGGAACUC	GAGUUCCUCCAAACCCUUCAU	Cleavage	| PREDICTED: Nelumbo nucifera ATP sulfurylase 1, chloroplastic-like (LOC104598677), transcript variant X1, mRNA
	NNU_aly-miR395d-3p	gi|720003635|ref|XM_010258754.1	3	13.377	1	20	170	189	CUGAAGUGUUUGGGGGAACU	UGUUCCCCCAGAAGCUUCAG	Cleavage	| PREDICTED: Nelumbo nucifera probable methyltransferase PMT23 (LOC104597293), transcript variant X1, mRNA
	NNU_aly-miR395d-3p	gi|720028569|ref|XM_010266645.1	3	5.563	1	20	1619	1638	CUGAAGUGUUUGGGGGAACU	ACUUCCUCCAAAUACUUCAC	Cleavage	| PREDICTED: Nelumbo nucifera uncharacterized LOC104602813 (LOC104602813), mRNA
	NNU_aly-miR395d-3p	gi|720017034|ref|XR_735640.1	3	17.835	1	20	422	441	CUGAAGUGUUUGGGGGAACU	AGUUCCUAUAAAUACUUUAG	Cleavage	| PREDICTED: Nelumbo nucifera uncharacterized LOC104600206 (LOC104600206), ncRNA
	NNU_aly-miR395d-3p	gi|720018088|ref|XM_010263369.1	3	22.103	1	20	373	392	CUGAAGUGUUUGGGGGAACU	UGCUCCCCCAAAAACUUCAG	Cleavage	| PREDICTED: Nelumbo nucifera pectinesterase-like (LOC104600449), mRNA
	NNU_aly-miR395d-3p	gi|720075289|ref|XM_010280973.1	3	17.714	1	21	395	415	CUGAAGUGUUUGGGGGAACUC	GAGUUCCUCCAAACUCUUCAU	Cleavage	| PREDICTED: Nelumbo nucifera ATP sulfurylase 1, chloroplastic (LOC104613237), mRNA
	NNU_aly-miR395d-3p	gi|720070312|ref|XM_010279399.1	2.5	16.82	1	21	2242	2262	CUGAAGUGUUUGGGGGAACUC	GAGUCCCUUCAAACACUUCGG	Cleavage	| PREDICTED: Nelumbo nucifera protein TIC110, chloroplastic-like (LOC104612083), mRNA
	NNU_aly-miR395d-3p	gi|720086875|ref|XM_010245676.1	3	19.099	1	20	554	573	CUGAAGUGUUUGGGGGAACU	CGUUCCUCCAAAGAUUUCAG	Cleavage	| PREDICTED: Nelumbo nucifera uncharacterized LOC104587902 (LOC104587902), transcript variant X5, mRNA
	NNU_aly-miR395d-3p	gi|720086872|ref|XM_010245675.1	3	19.099	1	20	554	573	CUGAAGUGUUUGGGGGAACU	CGUUCCUCCAAAGAUUUCAG	Cleavage	| PREDICTED: Nelumbo nucifera uncharacterized LOC104587902 (LOC104587902), transcript variant X4, mRNA
	NNU_aly-miR395d-3p	gi|720086870|ref|XR_733677.1	3	19.099	1	20	554	573	CUGAAGUGUUUGGGGGAACU	CGUUCCUCCAAAGAUUUCAG	Cleavage	| PREDICTED: Nelumbo nucifera uncharacterized LOC104587902 (LOC104587902), transcript variant X3, misc_RNA
	NNU_aly-miR395d-3p	gi|720086868|ref|XR_733676.1	3	19.099	1	20	554	573	CUGAAGUGUUUGGGGGAACU	CGUUCCUCCAAAGAUUUCAG	Cleavage	| PREDICTED: Nelumbo nucifera uncharacterized LOC104587902 (LOC104587902), transcript variant X2, misc_RNA
	NNU_aly-miR395d-3p	gi|720086885|ref|XM_010245680.1	3	19.099	1	20	497	516	CUGAAGUGUUUGGGGGAACU	CGUUCCUCCAAAGAUUUCAG	Cleavage	| PREDICTED: Nelumbo nucifera uncharacterized LOC104587902 (LOC104587902), transcript variant X8, mRNA
	NNU_aly-miR395d-3p	gi|720086882|ref|XM_010245679.1	3	19.099	1	20	503	522	CUGAAGUGUUUGGGGGAACU	CGUUCCUCCAAAGAUUUCAG	Cleavage	| PREDICTED: Nelumbo nucifera uncharacterized LOC104587902 (LOC104587902), transcript variant X7, mRNA
	NNU_aly-miR395d-3p	gi|720086879|ref|XM_010245677.1	3	19.099	1	20	548	567	CUGAAGUGUUUGGGGGAACU	CGUUCCUCCAAAGAUUUCAG	Cleavage	| PREDICTED: Nelumbo nucifera uncharacterized LOC104587902 (LOC104587902), transcript variant X6, mRNA
	NNU_aly-miR395d-3p	gi|720086865|ref|XM_010245674.1	3	19.099	1	20	554	573	CUGAAGUGUUUGGGGGAACU	CGUUCCUCCAAAGAUUUCAG	Cleavage	| PREDICTED: Nelumbo nucifera uncharacterized LOC104587902 (LOC104587902), transcript variant X1, mRNA
	NNU_aly-miR395d-3p	gi|720072073|ref|XM_010279947.1	3	15.092	1	20	1040	1059	CUGAAGUGUUUGGGGGAACU	AGUUCCCACAAAUAUUUUGG	Cleavage	| PREDICTED: Nelumbo nucifera uncharacterized LOC104612511 (LOC104612511), transcript variant X2, mRNA
	NNU_aly-miR395d-3p	gi|720072069|ref|XM_010279946.1	3	15.092	1	20	1140	1159	CUGAAGUGUUUGGGGGAACU	AGUUCCCACAAAUAUUUUGG	Cleavage	| PREDICTED: Nelumbo nucifera uncharacterized LOC104612511 (LOC104612511), transcript variant X1, mRNA
	NNU_aly-miR395d-3p	gi|720082160|ref|XM_010244201.1	3	12.808	1	20	82	101	CUGAAGUGUUUGGGGGAACU	AUUUCCCUCAAAGAUUUCAG	Cleavage	| PREDICTED: Nelumbo nucifera zinc-type alcohol dehydrogenase-like protein PB24D3.08c (LOC104586835), mRNA
NNU_aly-miR395i	23
	NNU_aly-miR395i	gi|719977697|ref|XM_010250624.1	3	14.773	1	20	652	671	CUGAAGUGUUUGGAGGAACU	AGCUUCUCCAAGCACUUCAA	Cleavage	| PREDICTED: Nelumbo nucifera uncharacterized LOC104591670 (LOC104591670), transcript variant X2, mRNA
	NNU_aly-miR395i	gi|719991069|ref|XM_010254855.1	3	19.027	1	20	731	750	CUGAAGUGUUUGGAGGAACU	GGUUCAUCCAAGCACUUCAC	Cleavage	| PREDICTED: Nelumbo nucifera uroporphyrinogen decarboxylase (LOC104594534), mRNA
	NNU_aly-miR395i	gi|719977694|ref|XM_010250623.1	3	14.773	1	20	652	671	CUGAAGUGUUUGGAGGAACU	AGCUUCUCCAAGCACUUCAA	Cleavage	| PREDICTED: Nelumbo nucifera uncharacterized LOC104591670 (LOC104591670), transcript variant X1, mRNA
	NNU_aly-miR395i	gi|719988062|ref|XM_010253910.1	3	16.839	1	20	446	465	CUGAAGUGUUUGGAGGAACU	GGUUUCUGCACACACUUCAG	Translation	| PREDICTED: Nelumbo nucifera superkiller viralicidic activity 2-like 2 (LOC104593867), transcript variant X3, mRNA
	NNU_aly-miR395i	gi|719988058|ref|XM_010253909.1	3	16.839	1	20	469	488	CUGAAGUGUUUGGAGGAACU	GGUUUCUGCACACACUUCAG	Translation	| PREDICTED: Nelumbo nucifera superkiller viralicidic activity 2-like 2 (LOC104593867), transcript variant X2, mRNA
	NNU_aly-miR395i	gi|719988055|ref|XM_010253908.1	3	16.839	1	20	698	717	CUGAAGUGUUUGGAGGAACU	GGUUUCUGCACACACUUCAG	Translation	| PREDICTED: Nelumbo nucifera superkiller viralicidic activity 2-like 2 (LOC104593867), transcript variant X1, mRNA
	NNU_aly-miR395i	gi|720010169|ref|XM_010260857.1	2.5	14.444	1	21	503	523	CUGAAGUGUUUGGAGGAACUC	GAGUUCCUCCAAACCCUUCAU	Cleavage	| PREDICTED: Nelumbo nucifera ATP sulfurylase 1, chloroplastic-like (LOC104598677), transcript variant X2, mRNA
	NNU_aly-miR395i	gi|720010166|ref|XM_010260856.1	2.5	14.444	1	21	503	523	CUGAAGUGUUUGGAGGAACUC	GAGUUCCUCCAAACCCUUCAU	Cleavage	| PREDICTED: Nelumbo nucifera ATP sulfurylase 1, chloroplastic-like (LOC104598677), transcript variant X1, mRNA
	NNU_aly-miR395i	gi|720016632|ref|XM_010262909.1	2	15.491	1	20	233	252	CUGAAGUGUUUGGAGGAACU	AGUUCCCCCAAACACUUCAA	Cleavage	| PREDICTED: Nelumbo nucifera low affinity sulfate transporter 3-like (LOC104600085), mRNA
	NNU_aly-miR395i	gi|720016638|ref|XM_010262911.1	3	24.242	1	20	9	28	CUGAAGUGUUUGGAGGAACU	AGUUCUUCCAAACCCUUCAA	Cleavage	| PREDICTED: Nelumbo nucifera low affinity sulfate transporter 3-like (LOC104600088), mRNA
	NNU_aly-miR395i	gi|720028569|ref|XM_010266645.1	2.5	5.563	1	20	1619	1638	CUGAAGUGUUUGGAGGAACU	ACUUCCUCCAAAUACUUCAC	Cleavage	| PREDICTED: Nelumbo nucifera uncharacterized LOC104602813 (LOC104602813), mRNA
	NNU_aly-miR395i	gi|720017034|ref|XR_735640.1	2.5	17.835	1	20	422	441	CUGAAGUGUUUGGAGGAACU	AGUUCCUAUAAAUACUUUAG	Cleavage	| PREDICTED: Nelumbo nucifera uncharacterized LOC104600206 (LOC104600206), ncRNA
	NNU_aly-miR395i	gi|719997453|ref|XM_010256801.1	3	16.982	1	20	713	732	CUGAAGUGUUUGGAGGAACU	AGUUCCUAUACACAUUUCAG	Translation	| PREDICTED: Nelumbo nucifera uncharacterized LOC104595864 (LOC104595864), mRNA
	NNU_aly-miR395i	gi|720075289|ref|XM_010280973.1	2.5	17.714	1	21	395	415	CUGAAGUGUUUGGAGGAACUC	GAGUUCCUCCAAACUCUUCAU	Cleavage	| PREDICTED: Nelumbo nucifera ATP sulfurylase 1, chloroplastic (LOC104613237), mRNA
	NNU_aly-miR395i	gi|720070312|ref|XM_010279399.1	2	16.82	1	21	2242	2262	CUGAAGUGUUUGGAGGAACUC	GAGUCCCUUCAAACACUUCGG	Cleavage	| PREDICTED: Nelumbo nucifera protein TIC110, chloroplastic-like (LOC104612083), mRNA
	NNU_aly-miR395i	gi|720086875|ref|XM_010245676.1	2.5	19.099	1	20	554	573	CUGAAGUGUUUGGAGGAACU	CGUUCCUCCAAAGAUUUCAG	Cleavage	| PREDICTED: Nelumbo nucifera uncharacterized LOC104587902 (LOC104587902), transcript variant X5, mRNA
	NNU_aly-miR395i	gi|720086872|ref|XM_010245675.1	2.5	19.099	1	20	554	573	CUGAAGUGUUUGGAGGAACU	CGUUCCUCCAAAGAUUUCAG	Cleavage	| PREDICTED: Nelumbo nucifera uncharacterized LOC104587902 (LOC104587902), transcript variant X4, mRNA
	NNU_aly-miR395i	gi|720086870|ref|XR_733677.1	2.5	19.099	1	20	554	573	CUGAAGUGUUUGGAGGAACU	CGUUCCUCCAAAGAUUUCAG	Cleavage	| PREDICTED: Nelumbo nucifera uncharacterized LOC104587902 (LOC104587902), transcript variant X3, misc_RNA
	NNU_aly-miR395i	gi|720086868|ref|XR_733676.1	2.5	19.099	1	20	554	573	CUGAAGUGUUUGGAGGAACU	CGUUCCUCCAAAGAUUUCAG	Cleavage	| PREDICTED: Nelumbo nucifera uncharacterized LOC104587902 (LOC104587902), transcript variant X2, misc_RNA
	NNU_aly-miR395i	gi|720086885|ref|XM_010245680.1	2.5	19.099	1	20	497	516	CUGAAGUGUUUGGAGGAACU	CGUUCCUCCAAAGAUUUCAG	Cleavage	| PREDICTED: Nelumbo nucifera uncharacterized LOC104587902 (LOC104587902), transcript variant X8, mRNA
	NNU_aly-miR395i	gi|720086882|ref|XM_010245679.1	2.5	19.099	1	20	503	522	CUGAAGUGUUUGGAGGAACU	CGUUCCUCCAAAGAUUUCAG	Cleavage	| PREDICTED: Nelumbo nucifera uncharacterized LOC104587902 (LOC104587902), transcript variant X7, mRNA
	NNU_aly-miR395i	gi|720086879|ref|XM_010245677.1	2.5	19.099	1	20	548	567	CUGAAGUGUUUGGAGGAACU	CGUUCCUCCAAAGAUUUCAG	Cleavage	| PREDICTED: Nelumbo nucifera uncharacterized LOC104587902 (LOC104587902), transcript variant X6, mRNA
	NNU_aly-miR395i	gi|720086865|ref|XM_010245674.1	2.5	19.099	1	20	554	573	CUGAAGUGUUUGGAGGAACU	CGUUCCUCCAAAGAUUUCAG	Cleavage	| PREDICTED: Nelumbo nucifera uncharacterized LOC104587902 (LOC104587902), transcript variant X1, mRNA
NNU_aly-miR396a-3p	12
	NNU_aly-miR396a-3p	gi|719964980|ref|XM_010256784.1	2.5	19.918	1	21	1735	1755	GUUCAAUAAAGCUGUGGGAAG	CUUUCCAGAGUUUUGUUGAAC	Cleavage	| PREDICTED: Nelumbo nucifera TATA-binding protein-associated factor BTAF1 (LOC104595830), transcript variant X6, mRNA
	NNU_aly-miR396a-3p	gi|719964976|ref|XM_010256770.1	2.5	19.918	1	21	1619	1639	GUUCAAUAAAGCUGUGGGAAG	CUUUCCAGAGUUUUGUUGAAC	Cleavage	| PREDICTED: Nelumbo nucifera TATA-binding protein-associated factor BTAF1 (LOC104595830), transcript variant X4, mRNA
	NNU_aly-miR396a-3p	gi|719964978|ref|XM_010256778.1	2.5	19.918	1	21	1735	1755	GUUCAAUAAAGCUGUGGGAAG	CUUUCCAGAGUUUUGUUGAAC	Cleavage	| PREDICTED: Nelumbo nucifera TATA-binding protein-associated factor BTAF1 (LOC104595830), transcript variant X5, mRNA
	NNU_aly-miR396a-3p	gi|719964967|ref|XM_010256744.1	2.5	19.918	1	21	1735	1755	GUUCAAUAAAGCUGUGGGAAG	CUUUCCAGAGUUUUGUUGAAC	Cleavage	| PREDICTED: Nelumbo nucifera TATA-binding protein-associated factor BTAF1 (LOC104595830), transcript variant X1, mRNA
	NNU_aly-miR396a-3p	gi|719964974|ref|XM_010256761.1	2.5	19.918	1	21	1761	1781	GUUCAAUAAAGCUGUGGGAAG	CUUUCCAGAGUUUUGUUGAAC	Cleavage	| PREDICTED: Nelumbo nucifera TATA-binding protein-associated factor BTAF1 (LOC104595830), transcript variant X3, mRNA
	NNU_aly-miR396a-3p	gi|719964970|ref|XM_010256753.1	2.5	19.918	1	21	1911	1931	GUUCAAUAAAGCUGUGGGAAG	CUUUCCAGAGUUUUGUUGAAC	Cleavage	| PREDICTED: Nelumbo nucifera TATA-binding protein-associated factor BTAF1 (LOC104595830), transcript variant X2, mRNA
	NNU_aly-miR396a-3p	gi|720006369|ref|XR_735270.1	2.5	13.267	1	21	1400	1420	GUUCAAUAAAGCUGUGGGAAG	UUUUCCACGGCUUUCUUGAAC	Cleavage	| PREDICTED: Nelumbo nucifera uncharacterized LOC104597887 (LOC104597887), ncRNA
	NNU_aly-miR396a-3p	gi|720028826|ref|XR_736126.1	3	14.241	1	21	360	380	GUUCAAUAAAGCUGUGGGAAG	CUUUCUAUAUCUUUAUUGGAC	Cleavage	| PREDICTED: Nelumbo nucifera uncharacterized LOC104602863 (LOC104602863), ncRNA
	NNU_aly-miR396a-3p	gi|720016082|ref|XM_010262739.1	3	17.26	1	20	1331	1350	GUUCAAUAAAGCUGUGGGAA	AUUCCACAGUUUUAUUGGGC	Cleavage	| PREDICTED: Nelumbo nucifera sterol 3-beta-glucosyltransferase UGT80B1 (LOC104599970), transcript variant X2, mRNA
	NNU_aly-miR396a-3p	gi|720076608|ref|XM_010281355.1	3	19.562	1	21	1303	1323	GUUCAAUAAAGCUGUGGGAAG	CUUCCCACGUCUAUAUUGAAU	Translation	| PREDICTED: Nelumbo nucifera uncharacterized LOC104613510 (LOC104613510), mRNA
	NNU_aly-miR396a-3p	gi|720068358|ref|XM_010278782.1	3	21.263	1	20	1414	1433	GUUCAAUAAAGCUGUGGGAA	UUUCUGCAUCUUUAUUGGAC	Cleavage	| PREDICTED: Nelumbo nucifera uncharacterized LOC104611640 (LOC104611640), transcript variant X1, mRNA
	NNU_aly-miR396a-3p	gi|720100209|ref|XM_010249871.1	3	8.675	1	21	455	475	GUUCAAUAAAGCUGUGGGAAG	UUUUCCCUAUCUUUAUUGAAC	Cleavage	| PREDICTED: Nelumbo nucifera uncharacterized LOC104591078 (LOC104591078), mRNA
NNU_aly-miR396b-3p	7
	NNU_aly-miR396b-3p	gi|720055422|ref|XM_010275080.1	3	13.474	1	20	53	72	GCUCAAGAAAGCUGUGGGAA	UUUCCAUUGUUUUUUUGAGC	Cleavage	| PREDICTED: Nelumbo nucifera cancer-associated gene 1 protein homolog (LOC104608954), mRNA
	NNU_aly-miR396b-3p	gi|720006369|ref|XR_735270.1	2.5	13.267	1	21	1400	1420	GCUCAAGAAAGCUGUGGGAAA	UUUUCCACGGCUUUCUUGAAC	Cleavage	| PREDICTED: Nelumbo nucifera uncharacterized LOC104597887 (LOC104597887), ncRNA
	NNU_aly-miR396b-3p	gi|720014720|ref|XM_010262295.1	2	9.892	1	20	2133	2152	GCUCAAGAAAGCUGUGGGAA	UUUCCACAGCUUUCUUGGGA	Cleavage	| PREDICTED: Nelumbo nucifera SNF1-related protein kinase catalytic subunit alpha KIN10 (LOC104599671), transcript variant X1, mRNA
	NNU_aly-miR396b-3p	gi|720014724|ref|XM_010262296.1	2	9.892	1	20	2130	2149	GCUCAAGAAAGCUGUGGGAA	UUUCCACAGCUUUCUUGGGA	Cleavage	| PREDICTED: Nelumbo nucifera SNF1-related protein kinase catalytic subunit alpha KIN10 (LOC104599671), transcript variant X2, mRNA
	NNU_aly-miR396b-3p	gi|720014727|ref|XM_010262297.1	2	9.892	1	20	1981	2000	GCUCAAGAAAGCUGUGGGAA	UUUCCACAGCUUUCUUGGGA	Cleavage	| PREDICTED: Nelumbo nucifera SNF1-related protein kinase catalytic subunit alpha KIN10 (LOC104599671), transcript variant X3, mRNA
	NNU_aly-miR396b-3p	gi|720074571|ref|XM_010280760.1	2.5	21.051	1	20	812	831	GCUCAAGAAAGCUGUGGGAA	UUUCCAUAGCUCUCUUGAGU	Translation	| PREDICTED: Nelumbo nucifera uncharacterized LOC104613065 (LOC104613065), mRNA
	NNU_aly-miR396b-3p	gi|720068165|ref|XM_010278719.1	3	17.807	1	20	1407	1426	GCUCAAGAAAGCUGUGGGAA	UUUCCACAUCUUGCUUGAGU	Cleavage	| PREDICTED: Nelumbo nucifera uncharacterized LOC104611586 (LOC104611586), mRNA
NNU_aly-miR396b-5p	44
	NNU_aly-miR396b-5p	gi|719969437|ref|XM_010270146.1	2.5	20.863	1	21	1062	1082	UUCCACAGCUUUCUUGAACUU	GAAUUCAAGAAGGUUGUGGAG	Cleavage	| PREDICTED: Nelumbo nucifera uncharacterized LOC104605397 (LOC104605397), transcript variant X1, mRNA
	NNU_aly-miR396b-5p	gi|719969440|ref|XR_736614.1	2.5	20.863	1	21	1063	1083	UUCCACAGCUUUCUUGAACUU	GAAUUCAAGAAGGUUGUGGAG	Cleavage	| PREDICTED: Nelumbo nucifera uncharacterized LOC104605397 (LOC104605397), transcript variant X2, misc_RNA
	NNU_aly-miR396b-5p	gi|719969442|ref|XR_736615.1	2.5	20.863	1	21	1063	1083	UUCCACAGCUUUCUUGAACUU	GAAUUCAAGAAGGUUGUGGAG	Cleavage	| PREDICTED: Nelumbo nucifera uncharacterized LOC104605397 (LOC104605397), transcript variant X3, misc_RNA
	NNU_aly-miR396b-5p	gi|719969444|ref|XM_010270163.1	2.5	20.863	1	21	1063	1083	UUCCACAGCUUUCUUGAACUU	GAAUUCAAGAAGGUUGUGGAG	Cleavage	| PREDICTED: Nelumbo nucifera uncharacterized LOC104605397 (LOC104605397), transcript variant X4, mRNA
	NNU_aly-miR396b-5p	gi|719971916|ref|XM_010277721.1	2	19.341	1	21	649	670	UUCCACA-GCUUUCUUGAACUU	AUGUUCAAGAAAGCAUGUGGAA	Cleavage	| PREDICTED: Nelumbo nucifera growth-regulating factor 10 (LOC104610885), mRNA
	NNU_aly-miR396b-5p	gi|719974074|ref|XM_010245626.1	2	17.454	1	19	656	675	UUCCACA-GCUUUCUUGAAC	GUUCAAGAAAGCCUGUGGAA	Cleavage	| PREDICTED: Nelumbo nucifera growth-regulating factor 3 (LOC104587868), mRNA
	NNU_aly-miR396b-5p	gi|719971234|ref|XM_010275248.1	2	21.751	1	19	1080	1099	UUCCACA-GCUUUCUUGAAC	GUUCAAGAAAGCCUGUGGAA	Cleavage	| PREDICTED: Nelumbo nucifera growth-regulating factor 6-like (LOC104609045), transcript variant X2, mRNA
	NNU_aly-miR396b-5p	gi|719971231|ref|XM_010275239.1	2	21.751	1	19	1084	1103	UUCCACA-GCUUUCUUGAAC	GUUCAAGAAAGCCUGUGGAA	Cleavage	| PREDICTED: Nelumbo nucifera growth-regulating factor 6-like (LOC104609045), transcript variant X1, mRNA
	NNU_aly-miR396b-5p	gi|719964187|ref|XM_010253658.1	2	19.786	1	19	1050	1069	UUCCACA-GCUUUCUUGAAC	GUUCAAGAAAGCCUGUGGAA	Cleavage	| PREDICTED: Nelumbo nucifera growth-regulating factor 2 (LOC104593690), mRNA
	NNU_aly-miR396b-5p	gi|720038521|ref|XR_736540.1	2.5	19.789	1	21	2604	2624	UUCCACAGCUUUCUUGAACUU	AGGUUCAAGGAAGCUGUGGUA	Cleavage	| PREDICTED: Nelumbo nucifera protein FAR1-RELATED SEQUENCE 5-like (LOC104605090), transcript variant X6, misc_RNA
	NNU_aly-miR396b-5p	gi|720038523|ref|XR_736541.1	2.5	19.789	1	21	2604	2624	UUCCACAGCUUUCUUGAACUU	AGGUUCAAGGAAGCUGUGGUA	Cleavage	| PREDICTED: Nelumbo nucifera protein FAR1-RELATED SEQUENCE 5-like (LOC104605090), transcript variant X7, misc_RNA
	NNU_aly-miR396b-5p	gi|720038517|ref|XR_736538.1	2.5	19.789	1	21	2604	2624	UUCCACAGCUUUCUUGAACUU	AGGUUCAAGGAAGCUGUGGUA	Cleavage	| PREDICTED: Nelumbo nucifera protein FAR1-RELATED SEQUENCE 5-like (LOC104605090), transcript variant X4, misc_RNA
	NNU_aly-miR396b-5p	gi|720038519|ref|XR_736539.1	2.5	19.789	1	21	2604	2624	UUCCACAGCUUUCUUGAACUU	AGGUUCAAGGAAGCUGUGGUA	Cleavage	| PREDICTED: Nelumbo nucifera protein FAR1-RELATED SEQUENCE 5-like (LOC104605090), transcript variant X5, misc_RNA
	NNU_aly-miR396b-5p	gi|720038515|ref|XR_736536.1	2.5	19.789	1	21	2604	2624	UUCCACAGCUUUCUUGAACUU	AGGUUCAAGGAAGCUGUGGUA	Cleavage	| PREDICTED: Nelumbo nucifera protein FAR1-RELATED SEQUENCE 5-like (LOC104605090), transcript variant X3, misc_RNA
	NNU_aly-miR396b-5p	gi|720038511|ref|XR_736534.1	2.5	19.789	1	21	2604	2624	UUCCACAGCUUUCUUGAACUU	AGGUUCAAGGAAGCUGUGGUA	Cleavage	| PREDICTED: Nelumbo nucifera protein FAR1-RELATED SEQUENCE 5-like (LOC104605090), transcript variant X1, misc_RNA
	NNU_aly-miR396b-5p	gi|720033152|ref|XM_010268037.1	3	17.095	1	21	490	510	UUCCACAGCUUUCUUGAACUU	AAGUUGAACGAAGCUGUGGGA	Cleavage	| PREDICTED: Nelumbo nucifera GDSL esterase/lipase EXL3-like (LOC104603869), mRNA
	NNU_aly-miR396b-5p	gi|720057255|ref|XM_010275619.1	2	14.351	1	19	608	627	UUCCACA-GCUUUCUUGAAC	GUUCAAGAAAGCCUGUGGAA	Cleavage	| PREDICTED: Nelumbo nucifera growth-regulating factor 1 (LOC104609332), transcript variant X2, mRNA
	NNU_aly-miR396b-5p	gi|720057252|ref|XM_010275618.1	2	14.351	1	19	611	630	UUCCACA-GCUUUCUUGAAC	GUUCAAGAAAGCCUGUGGAA	Cleavage	| PREDICTED: Nelumbo nucifera growth-regulating factor 1 (LOC104609332), transcript variant X1, mRNA
	NNU_aly-miR396b-5p	gi|720036610|ref|XM_010269106.1	2	17.14	1	19	711	730	UUCCACA-GCUUUCUUGAAC	GUUCAAGAAAGCCUGUGGAA	Cleavage	| PREDICTED: Nelumbo nucifera growth-regulating factor 7-like (LOC104604663), transcript variant X1, mRNA
	NNU_aly-miR396b-5p	gi|720036617|ref|XM_010269108.1	2	17.14	1	19	880	899	UUCCACA-GCUUUCUUGAAC	GUUCAAGAAAGCCUGUGGAA	Cleavage	| PREDICTED: Nelumbo nucifera growth-regulating factor 7-like (LOC104604663), transcript variant X3, mRNA
	NNU_aly-miR396b-5p	gi|720036614|ref|XM_010269107.1	2	17.14	1	19	884	903	UUCCACA-GCUUUCUUGAAC	GUUCAAGAAAGCCUGUGGAA	Cleavage	| PREDICTED: Nelumbo nucifera growth-regulating factor 7-like (LOC104604663), transcript variant X2, mRNA
	NNU_aly-miR396b-5p	gi|720006369|ref|XR_735270.1	1.5	15.911	1	21	1512	1532	UUCCACAGCUUUCUUGAACUU	AAGCUCAAGAAAGCUGUGGGA	Cleavage	| PREDICTED: Nelumbo nucifera uncharacterized LOC104597887 (LOC104597887), ncRNA
	NNU_aly-miR396b-5p	gi|720028045|ref|XM_010266473.1	3	15.572	1	20	669	688	UUCCACAGCUUUCUUGAACU	ACUUCAAGAAAGUUGGGGAA	Cleavage	| PREDICTED: Nelumbo nucifera probable phytol kinase 2, chloroplastic (LOC104602694), partial mRNA
	NNU_aly-miR396b-5p	gi|720018839|ref|XM_010263620.1	2	20.164	1	19	635	654	UUCCACA-GCUUUCUUGAAC	GUUCAAGAAAGCCUGUGGAA	Cleavage	| PREDICTED: Nelumbo nucifera growth-regulating factor 1-like (LOC104600579), mRNA
	NNU_aly-miR396b-5p	gi|719999763|ref|XM_010257521.1	2	20.279	1	19	878	897	UUCCACA-GCUUUCUUGAAC	GUUCAAGAAAGCCUGUGGAA	Cleavage	| PREDICTED: Nelumbo nucifera growth-regulating factor 4-like (LOC104596390), mRNA
	NNU_aly-miR396b-5p	gi|720015755|ref|XR_735572.1	3	23.163	1	20	688	707	UUCCACAGCUUUCUUGAACU	GGUGCAAUAAAGCUGUGGGA	Cleavage	| PREDICTED: Nelumbo nucifera uncharacterized LOC104599894 (LOC104599894), ncRNA
	NNU_aly-miR396b-5p	gi|720070410|ref|XM_010279429.1	3	22.657	1	20	863	882	UUCCACAGCUUUCUUGAACU	UGUUUGAGGAAGUUGUGGAA	Cleavage	| PREDICTED: Nelumbo nucifera GDSL esterase/lipase At5g45920-like (LOC104612113), transcript variant X3, mRNA
	NNU_aly-miR396b-5p	gi|720070408|ref|XM_010279428.1	3	22.657	1	20	962	981	UUCCACAGCUUUCUUGAACU	UGUUUGAGGAAGUUGUGGAA	Cleavage	| PREDICTED: Nelumbo nucifera GDSL esterase/lipase At5g45920-like (LOC104612113), transcript variant X2, mRNA
	NNU_aly-miR396b-5p	gi|720070404|ref|XM_010279427.1	3	22.657	1	20	1033	1052	UUCCACAGCUUUCUUGAACU	UGUUUGAGGAAGUUGUGGAA	Cleavage	| PREDICTED: Nelumbo nucifera GDSL esterase/lipase At5g45920-like (LOC104612113), transcript variant X1, mRNA
	NNU_aly-miR396b-5p	gi|720079401|ref|XM_010243350.1	3	12.112	1	21	1092	1112	UUCCACAGCUUUCUUGAACUU	AAGUGCAAGGAAAUUGUGGAA	Translation	| PREDICTED: Nelumbo nucifera carotene epsilon-monooxygenase, chloroplastic (LOC104586192), transcript variant X2, mRNA
	NNU_aly-miR396b-5p	gi|720079398|ref|XM_010243349.1	3	12.112	1	21	1092	1112	UUCCACAGCUUUCUUGAACUU	AAGUGCAAGGAAAUUGUGGAA	Translation	| PREDICTED: Nelumbo nucifera carotene epsilon-monooxygenase, chloroplastic (LOC104586192), transcript variant X1, mRNA
	NNU_aly-miR396b-5p	gi|720082580|ref|XM_010244333.1	2	20.582	1	19	792	811	UUCCACA-GCUUUCUUGAAC	GUUCAAGAAAGCCUGUGGAA	Cleavage	| PREDICTED: Nelumbo nucifera growth-regulating factor 3-like (LOC104586929), mRNA
	NNU_aly-miR396b-5p	gi|720081457|ref|XR_733496.1	3	23.368	1	20	67	86	UUCCACAGCUUUCUUGAACU	GGUGCAAUAAAGCUGUGGGA	Cleavage	| PREDICTED: Nelumbo nucifera katanin p80 WD40 repeat-containing subunit B1 homolog (LOC104586683), transcript variant X6, misc_RNA
	NNU_aly-miR396b-5p	gi|720081451|ref|XR_733493.1	3	22.601	1	20	157	176	UUCCACAGCUUUCUUGAACU	GGUGCAAUAAAGCUGUGGGA	Cleavage	| PREDICTED: Nelumbo nucifera katanin p80 WD40 repeat-containing subunit B1 homolog (LOC104586683), transcript variant X3, misc_RNA
	NNU_aly-miR396b-5p	gi|720081453|ref|XR_733494.1	3	17.642	1	20	287	306	UUCCACAGCUUUCUUGAACU	GGUGCAAUAAAGCUGUGGGA	Cleavage	| PREDICTED: Nelumbo nucifera katanin p80 WD40 repeat-containing subunit B1 homolog (LOC104586683), transcript variant X4, misc_RNA
	NNU_aly-miR396b-5p	gi|720081466|ref|XR_733500.1	3	19.606	1	20	1169	1188	UUCCACAGCUUUCUUGAACU	GGUGCAAUAAAGCUGUGGGA	Cleavage	| PREDICTED: Nelumbo nucifera katanin p80 WD40 repeat-containing subunit B1 homolog (LOC104586683), transcript variant X10, misc_RNA
	NNU_aly-miR396b-5p	gi|720081446|ref|XM_010243984.1	3	18.959	1	20	1169	1188	UUCCACAGCUUUCUUGAACU	GGUGCAAUAAAGCUGUGGGA	Cleavage	| PREDICTED: Nelumbo nucifera katanin p80 WD40 repeat-containing subunit B1 homolog (LOC104586683), transcript variant X1, mRNA
	NNU_aly-miR396b-5p	gi|720081461|ref|XR_733498.1	3	18.611	1	20	1239	1258	UUCCACAGCUUUCUUGAACU	GGUGCAAUAAAGCUGUGGGA	Cleavage	| PREDICTED: Nelumbo nucifera katanin p80 WD40 repeat-containing subunit B1 homolog (LOC104586683), transcript variant X8, misc_RNA
	NNU_aly-miR396b-5p	gi|720081463|ref|XR_733499.1	3	18.108	1	20	1239	1258	UUCCACAGCUUUCUUGAACU	GGUGCAAUAAAGCUGUGGGA	Cleavage	| PREDICTED: Nelumbo nucifera katanin p80 WD40 repeat-containing subunit B1 homolog (LOC104586683), transcript variant X9, misc_RNA
	NNU_aly-miR396b-5p	gi|720081455|ref|XR_733495.1	3	23.367	1	20	1169	1188	UUCCACAGCUUUCUUGAACU	GGUGCAAUAAAGCUGUGGGA	Cleavage	| PREDICTED: Nelumbo nucifera katanin p80 WD40 repeat-containing subunit B1 homolog (LOC104586683), transcript variant X5, misc_RNA
	NNU_aly-miR396b-5p	gi|720081449|ref|XR_733492.1	3	22.737	1	20	1239	1258	UUCCACAGCUUUCUUGAACU	GGUGCAAUAAAGCUGUGGGA	Cleavage	| PREDICTED: Nelumbo nucifera katanin p80 WD40 repeat-containing subunit B1 homolog (LOC104586683), transcript variant X2, misc_RNA
	NNU_aly-miR396b-5p	gi|720072320|ref|XR_737829.1	3	24.287	1	20	543	562	UUCCACAGCUUUCUUGAACU	GGUGCAAUAAAGCUGUGGGA	Cleavage	| PREDICTED: Nelumbo nucifera katanin p80 WD40 repeat-containing subunit B1 homolog (LOC104612577), transcript variant X3, misc_RNA
	NNU_aly-miR396b-5p	gi|720072318|ref|XR_737828.1	3	24.287	1	20	543	562	UUCCACAGCUUUCUUGAACU	GGUGCAAUAAAGCUGUGGGA	Cleavage	| PREDICTED: Nelumbo nucifera katanin p80 WD40 repeat-containing subunit B1 homolog (LOC104612577), transcript variant X2, misc_RNA
	NNU_aly-miR396b-5p	gi|720072315|ref|XM_010280028.1	3	24.287	1	20	543	562	UUCCACAGCUUUCUUGAACU	GGUGCAAUAAAGCUGUGGGA	Cleavage	| PREDICTED: Nelumbo nucifera katanin p80 WD40 repeat-containing subunit B1 homolog (LOC104612577), transcript variant X1, mRNA
NNU_aly-miR397a-5p	29
	NNU_aly-miR397a-5p	gi|719963617|ref|XM_010251981.1	2.5	13.894	1	20	3372	3391	UCAUUGAGUGCAGCGUUGAU	GUCAGCGUUGCAUUCAAUGG	Cleavage	| PREDICTED: Nelumbo nucifera pre-mRNA-processing protein 40C (LOC104592541), transcript variant X3, mRNA
	NNU_aly-miR397a-5p	gi|719963614|ref|XM_010251973.1	2.5	13.894	1	20	3742	3761	UCAUUGAGUGCAGCGUUGAU	GUCAGCGUUGCAUUCAAUGG	Cleavage	| PREDICTED: Nelumbo nucifera pre-mRNA-processing protein 40C (LOC104592541), transcript variant X2, mRNA
	NNU_aly-miR397a-5p	gi|719963611|ref|XM_010251966.1	2.5	13.894	1	20	3823	3842	UCAUUGAGUGCAGCGUUGAU	GUCAGCGUUGCAUUCAAUGG	Cleavage	| PREDICTED: Nelumbo nucifera pre-mRNA-processing protein 40C (LOC104592541), transcript variant X1, mRNA
	NNU_aly-miR397a-5p	gi|719995321|ref|XM_010256157.1	3	14.869	1	21	201	221	UCAUUGAGUGCAGCGUUGAUG	CAGCAACGUUGGAUUCAAUGA	Translation	| PREDICTED: Nelumbo nucifera uncharacterized LOC104595426 (LOC104595426), mRNA
	NNU_aly-miR397a-5p	gi|719976283|ref|XM_010250176.1	3	15.024	1	20	142	161	UCAUUGAGUGCAGCGUUGAU	AUCCACGCUGUGGUCAAUGA	Cleavage	| PREDICTED: Nelumbo nucifera putative disease resistance RPP13-like protein 1 (LOC104591390), mRNA
	NNU_aly-miR397a-5p	gi|720064200|ref|XM_010277577.1	0	14.466	1	20	741	760	UCAUUGAGUGCAGCGUUGAU	AUCAACGCUGCACUCAAUGA	Cleavage	| PREDICTED: Nelumbo nucifera laccase-17-like (LOC104610789), mRNA
	NNU_aly-miR397a-5p	gi|720026922|ref|XM_010266108.1	0.5	14.925	1	20	694	713	UCAUUGAGUGCAGCGUUGAU	AUCAAUGCUGCACUCAAUGA	Cleavage	| PREDICTED: Nelumbo nucifera laccase-17-like (LOC104602423), mRNA
	NNU_aly-miR397a-5p	gi|720021574|ref|XM_010264469.1	1.5	15.02	1	21	716	736	UCAUUGAGUGCAGCGUUGAUG	CAUCAACGCUGCACUGAAUGA	Cleavage	| PREDICTED: Nelumbo nucifera laccase-4-like (LOC104601205), mRNA
	NNU_aly-miR397a-5p	gi|720024439|ref|XM_010265330.1	1.5	10.828	1	21	1709	1729	UCAUUGAGUGCAGCGUUGAUG	CAUCAACGCUGCACUCAACGA	Cleavage	| PREDICTED: Nelumbo nucifera laccase-11-like (LOC104601843), mRNA
	NNU_aly-miR397a-5p	gi|720002367|ref|XM_010258357.1	2	16.288	1	21	715	735	UCAUUGAGUGCAGCGUUGAUG	CAUCAAUGCUGCACUGAAUGA	Cleavage	| PREDICTED: Nelumbo nucifera laccase-4 (LOC104596999), mRNA
	NNU_aly-miR397a-5p	gi|719996313|ref|XM_010256489.1	1.5	12.162	1	21	1711	1731	UCAUUGAGUGCAGCGUUGAUG	CAUCAAUUCUGCACUCAAUGA	Cleavage	| PREDICTED: Nelumbo nucifera laccase-11-like (LOC104595659), mRNA
	NNU_aly-miR397a-5p	gi|720003076|ref|XM_010258572.1	1	14.316	1	20	749	768	UCAUUGAGUGCAGCGUUGAU	AUCAACGCCGCACUCAAUGA	Cleavage	| PREDICTED: Nelumbo nucifera laccase-17-like (LOC104597151), mRNA
	NNU_aly-miR397a-5p	gi|720021374|ref|XM_010264406.1	2.5	9.873	1	20	820	839	UCAUUGAGUGCAGCGUUGAU	AUCAACGCUGCACUCAAUAC	Cleavage	| PREDICTED: Nelumbo nucifera laccase-7-like (LOC104601165), mRNA
	NNU_aly-miR397a-5p	gi|720029954|ref|XM_010267072.1	2	16.76	1	21	1304	1324	UCAUUGAGUGCAGCGUUGAUG	UGUCAAUGCUGCAUUCAGUGA	Cleavage	| PREDICTED: Nelumbo nucifera CBL-interacting serine/threonine-protein kinase 21-like (LOC104603137), transcript variant X1, mRNA
	NNU_aly-miR397a-5p	gi|720002610|ref|XM_010258433.1	2	14.156	1	20	718	737	UCAUUGAGUGCAGCGUUGAU	AUCAACGCUGCACUCAAYAA	Cleavage	| PREDICTED: Nelumbo nucifera laccase-7-like (LOC104597047), mRNA
	NNU_aly-miR397a-5p	gi|720003099|ref|XM_010258578.1	2	15.46	1	20	722	741	UCAUUGAGUGCAGCGUUGAU	AUCAAUGCCGCACUUAAUGA	Cleavage	| PREDICTED: Nelumbo nucifera laccase-4-like (LOC104597157), mRNA
	NNU_aly-miR397a-5p	gi|720010492|ref|XM_010260964.1	3	11.494	1	21	318	338	UCAUUGAGUGCAGCGUUGAUG	CGUCAACGCCGCCCUCAGUGA	Translation	| PREDICTED: Nelumbo nucifera probable receptor-like protein kinase At1g67000 (LOC104598762), mRNA
	NNU_aly-miR397a-5p	gi|719998888|ref|XM_010257241.1	3	12.265	1	20	879	898	UCAUUGAGUGCAGCGUUGAU	GUCAAUUCUGCAUUCAAUGG	Cleavage	| PREDICTED: Nelumbo nucifera probable dimethyladenosine transferase (LOC104596181), transcript variant X3, mRNA
	NNU_aly-miR397a-5p	gi|719998885|ref|XM_010257240.1	3	12.479	1	20	945	964	UCAUUGAGUGCAGCGUUGAU	GUCAAUUCUGCAUUCAAUGG	Cleavage	| PREDICTED: Nelumbo nucifera probable dimethyladenosine transferase (LOC104596181), transcript variant X2, mRNA
	NNU_aly-miR397a-5p	gi|719998881|ref|XM_010257238.1	3	12.265	1	20	1029	1048	UCAUUGAGUGCAGCGUUGAU	GUCAAUUCUGCAUUCAAUGG	Cleavage	| PREDICTED: Nelumbo nucifera probable dimethyladenosine transferase (LOC104596181), transcript variant X1, mRNA
	NNU_aly-miR397a-5p	gi|720001001|ref|XM_010257917.1	3	16.165	1	20	201	220	UCAUUGAGUGCAGCGUUGAU	AUCAAUGUUGAAUUCAAUGG	Translation	| PREDICTED: Nelumbo nucifera ent-copalyl diphosphate synthase, chloroplastic (LOC104596661), mRNA
	NNU_aly-miR397a-5p	gi|720017153|ref|XM_010263076.1	3	14.445	1	20	2389	2408	UCAUUGAGUGCAGCGUUGAU	AUAAACGCUGCAGUUAGUGA	Cleavage	| PREDICTED: Nelumbo nucifera dnaJ protein ERDJ2A (LOC104600226), mRNA
	NNU_aly-miR397a-5p	gi|720090550|ref|XM_010246829.1	1	15.847	1	20	766	785	UCAUUGAGUGCAGCGUUGAU	AUCAACGCUGCGCUCGAUGA	Cleavage	| PREDICTED: Nelumbo nucifera laccase-17-like (LOC104588760), mRNA
	NNU_aly-miR397a-5p	gi|720096747|ref|XM_010248785.1	3	18.749	1	20	512	531	UCAUUGAGUGCAGCGUUGAU	AUCAAUGCUGUGUUCGAUGG	Cleavage	| PREDICTED: Nelumbo nucifera bromodomain-containing protein DDB_G0270170-like (LOC104590213), mRNA
	NNU_aly-miR397a-5p	gi|720093650|ref|XM_010247813.1	3	17.805	1	21	596	616	UCAUUGAGUGCAGCGUUGAUG	CAGCAACGUUGGAUUCAAUGA	Translation	| PREDICTED: Nelumbo nucifera uncharacterized LOC104589468 (LOC104589468), mRNA
	NNU_aly-miR397a-5p	gi|720070319|ref|XM_010279402.1	3	16.569	1	21	682	702	UCAUUGAGUGCAGCGUUGAUG	UAUCCUUGCUGCACUCAGUGA	Cleavage	| PREDICTED: Nelumbo nucifera uncharacterized LOC104612086 (LOC104612086), mRNA
	NNU_aly-miR397a-5p	gi|720078407|ref|XM_010243036.1	3	17.213	1	20	1209	1228	UCAUUGAGUGCAGCGUUGAU	AUCAAAGCAGCACUCAAUGC	Cleavage	| PREDICTED: Nelumbo nucifera putative callose synthase 6 (LOC104585971), transcript variant X1, mRNA
	NNU_aly-miR397a-5p	gi|720078412|ref|XR_733383.1	3	17.213	1	20	1209	1228	UCAUUGAGUGCAGCGUUGAU	AUCAAAGCAGCACUCAAUGC	Cleavage	| PREDICTED: Nelumbo nucifera putative callose synthase 6 (LOC104585971), transcript variant X3, misc_RNA
	NNU_aly-miR397a-5p	gi|720078410|ref|XR_733382.1	3	17.213	1	20	1209	1228	UCAUUGAGUGCAGCGUUGAU	AUCAAAGCAGCACUCAAUGC	Cleavage	| PREDICTED: Nelumbo nucifera putative callose synthase 6 (LOC104585971), transcript variant X2, misc_RNA
NNU_aly-miR398a-3p	8
	NNU_aly-miR398a-3p	gi|719973270|ref|XM_010242716.1	3	22.581	1	20	153	172	UGUGUUCUCAGGUCACCCCU	AGGGGUGUUCUGAGAUCACA	Cleavage	| PREDICTED: Nelumbo nucifera superoxide dismutase [Cu-Zn] (LOC104585738), transcript variant X1, mRNA
	NNU_aly-miR398a-3p	gi|719964894|ref|XM_010256480.1	3	17.268	1	21	756	775	UGUGUUCUCAGGUCACCCCUU	AAGGGAUGAC-UGAGAACACA	Translation	| PREDICTED: Nelumbo nucifera LIM domain-containing protein WLIM1-like (LOC104595649), mRNA
	NNU_aly-miR398a-3p	gi|720051268|ref|XM_010273734.1	2	21.027	1	21	716	735	UGUGUUCUCAGGUCACCCCUU	AAGGGGUGAC-UGAGAACACA	Translation	| PREDICTED: Nelumbo nucifera LIM domain-containing protein WLIM1-like (LOC104607941), transcript variant X1, mRNA
	NNU_aly-miR398a-3p	gi|720050190|ref|XM_010273388.1	3	23.126	1	20	1021	1040	UGUGUUCUCAGGUCACCCCU	AGGGGGGAUUGGAGAACACA	Translation	| PREDICTED: Nelumbo nucifera protein TRANSPARENT TESTA 1-like (LOC104607695), mRNA
	NNU_aly-miR398a-3p	gi|720033041|ref|XM_010268002.1	3	21.126	1	20	4237	4256	UGUGUUCUCAGGUCACCCCU	AGGGCUGAAUUGAGAGCACA	Cleavage	| PREDICTED: Nelumbo nucifera myosin-4 (LOC104603839), mRNA
	NNU_aly-miR398a-3p	gi|720067623|ref|XM_010278550.1	3	22.461	1	21	125	145	UGUGUUCUCAGGUCACCCCUU	GAGGGGUGGCCUGGGGAUACU	Cleavage	| PREDICTED: Nelumbo nucifera B3 domain-containing protein Os04g0386900-like (LOC104611476), transcript variant X2, mRNA
	NNU_aly-miR398a-3p	gi|720067620|ref|XM_010278549.1	3	22.013	1	21	126	146	UGUGUUCUCAGGUCACCCCUU	GAGGGGUGGCCUGGGGAUACU	Cleavage	| PREDICTED: Nelumbo nucifera B3 domain-containing protein Os04g0386900-like (LOC104611476), transcript variant X1, mRNA
	NNU_aly-miR398a-3p	gi|720096251|ref|XM_010248625.1	3	22.917	1	21	928	948	UGUGUUCUCAGGUCACCCCUU	GAGGGGUGACUGGAGAACCCA	Translation	| PREDICTED: Nelumbo nucifera protein TRANSPARENT TESTA 1-like (LOC104590092), mRNA
NNU_aly-miR398a-5p	1
	NNU_aly-miR398a-5p	gi|720023609|ref|XR_735929.1	3	10.496	1	20	3252	3271	GGAGUGUCAUGAGAACACAG	UUGUGUUUUCAUGUCACUUC	Cleavage	| PREDICTED: Nelumbo nucifera putative pentatricopeptide repeat-containing protein At5g37570 (LOC104601649), transcript variant X6, misc_RNA
NNU_aly-miR398b-3p	8
	NNU_aly-miR398b-3p	gi|719973270|ref|XM_010242716.1	3	22.581	1	21	152	172	UGUGUUCUCAGGUCACCCCUG	CAGGGGUGUUCUGAGAUCACA	Cleavage	| PREDICTED: Nelumbo nucifera superoxide dismutase [Cu-Zn] (LOC104585738), transcript variant X1, mRNA
	NNU_aly-miR398b-3p	gi|719964894|ref|XM_010256480.1	3	17.268	1	20	757	775	UGUGUUCUCAGGUCACCCCU	AGGGAUGAC-UGAGAACACA	Translation	| PREDICTED: Nelumbo nucifera LIM domain-containing protein WLIM1-like (LOC104595649), mRNA
	NNU_aly-miR398b-3p	gi|720050190|ref|XM_010273388.1	3	23.126	1	21	1020	1040	UGUGUUCUCAGGUCACCCCUG	CAGGGGGGAUUGGAGAACACA	Translation	| PREDICTED: Nelumbo nucifera protein TRANSPARENT TESTA 1-like (LOC104607695), mRNA
	NNU_aly-miR398b-3p	gi|720051268|ref|XM_010273734.1	2	21.027	1	20	717	735	UGUGUUCUCAGGUCACCCCU	AGGGGUGAC-UGAGAACACA	Translation	| PREDICTED: Nelumbo nucifera LIM domain-containing protein WLIM1-like (LOC104607941), transcript variant X1, mRNA
	NNU_aly-miR398b-3p	gi|720033041|ref|XM_010268002.1	3	21.126	1	21	4236	4256	UGUGUUCUCAGGUCACCCCUG	UAGGGCUGAAUUGAGAGCACA	Cleavage	| PREDICTED: Nelumbo nucifera myosin-4 (LOC104603839), mRNA
	NNU_aly-miR398b-3p	gi|720067623|ref|XM_010278550.1	3	22.461	1	20	126	145	UGUGUUCUCAGGUCACCCCU	AGGGGUGGCCUGGGGAUACU	Cleavage	| PREDICTED: Nelumbo nucifera B3 domain-containing protein Os04g0386900-like (LOC104611476), transcript variant X2, mRNA
	NNU_aly-miR398b-3p	gi|720067620|ref|XM_010278549.1	3	22.013	1	20	127	146	UGUGUUCUCAGGUCACCCCU	AGGGGUGGCCUGGGGAUACU	Cleavage	| PREDICTED: Nelumbo nucifera B3 domain-containing protein Os04g0386900-like (LOC104611476), transcript variant X1, mRNA
	NNU_aly-miR398b-3p	gi|720096251|ref|XM_010248625.1	3	22.917	1	20	929	948	UGUGUUCUCAGGUCACCCCU	AGGGGUGACUGGAGAACCCA	Translation	| PREDICTED: Nelumbo nucifera protein TRANSPARENT TESTA 1-like (LOC104590092), mRNA
NNU_aly-miR399a-3p	20
	NNU_aly-miR399a-3p	gi|719995141|ref|XM_010256091.1	2.5	15.289	1	20	818	837	UGCCAAAGGAGAUUUGCCCG	CGGGCAGAUCUUCUUUGGUU	Cleavage	| PREDICTED: Nelumbo nucifera RNA-dependent RNA polymerase 6-like (LOC104595382), transcript variant X4, mRNA
	NNU_aly-miR399a-3p	gi|719995131|ref|XM_010256088.1	2.5	15.289	1	20	868	887	UGCCAAAGGAGAUUUGCCCG	CGGGCAGAUCUUCUUUGGUU	Cleavage	| PREDICTED: Nelumbo nucifera RNA-dependent RNA polymerase 6-like (LOC104595382), transcript variant X1, mRNA
	NNU_aly-miR399a-3p	gi|719995137|ref|XM_010256090.1	2.5	15.289	1	20	887	906	UGCCAAAGGAGAUUUGCCCG	CGGGCAGAUCUUCUUUGGUU	Cleavage	| PREDICTED: Nelumbo nucifera RNA-dependent RNA polymerase 6-like (LOC104595382), transcript variant X3, mRNA
	NNU_aly-miR399a-3p	gi|719995134|ref|XM_010256089.1	2.5	15.289	1	20	1389	1408	UGCCAAAGGAGAUUUGCCCG	CGGGCAGAUCUUCUUUGGUU	Cleavage	| PREDICTED: Nelumbo nucifera RNA-dependent RNA polymerase 6-like (LOC104595382), transcript variant X2, mRNA
	NNU_aly-miR399a-3p	gi|720052555|ref|XM_010274149.1	0.5	13.223	1	21	674	694	UGCCAAAGGAGAUUUGCCCGG	UUGGGCAAAUCUCCUUUGGCA	Cleavage	| PREDICTED: Nelumbo nucifera probable ubiquitin-conjugating enzyme E2 24 (LOC104608223), transcript variant X2, mRNA
	NNU_aly-miR399a-3p	gi|720052555|ref|XM_010274149.1	0.5	21.235	1	21	1062	1082	UGCCAAAGGAGAUUUGCCCGG	UUGGGCAAAUCUCCUUUGGCA	Cleavage	| PREDICTED: Nelumbo nucifera probable ubiquitin-conjugating enzyme E2 24 (LOC104608223), transcript variant X2, mRNA
	NNU_aly-miR399a-3p	gi|720052555|ref|XM_010274149.1	1	17.752	1	21	1240	1260	UGCCAAAGGAGAUUUGCCCGG	CUGGGCAAAUCUUCUUUGGCA	Cleavage	| PREDICTED: Nelumbo nucifera probable ubiquitin-conjugating enzyme E2 24 (LOC104608223), transcript variant X2, mRNA
	NNU_aly-miR399a-3p	gi|720052555|ref|XM_010274149.1	1	19.955	1	21	960	980	UGCCAAAGGAGAUUUGCCCGG	UUGGGCAGAUCUCCUUUGGCA	Cleavage	| PREDICTED: Nelumbo nucifera probable ubiquitin-conjugating enzyme E2 24 (LOC104608223), transcript variant X2, mRNA
	NNU_aly-miR399a-3p	gi|720052552|ref|XM_010274148.1	0.5	13.223	1	21	674	694	UGCCAAAGGAGAUUUGCCCGG	UUGGGCAAAUCUCCUUUGGCA	Cleavage	| PREDICTED: Nelumbo nucifera probable ubiquitin-conjugating enzyme E2 24 (LOC104608223), transcript variant X1, mRNA
	NNU_aly-miR399a-3p	gi|720052552|ref|XM_010274148.1	0.5	21.235	1	21	1062	1082	UGCCAAAGGAGAUUUGCCCGG	UUGGGCAAAUCUCCUUUGGCA	Cleavage	| PREDICTED: Nelumbo nucifera probable ubiquitin-conjugating enzyme E2 24 (LOC104608223), transcript variant X1, mRNA
	NNU_aly-miR399a-3p	gi|720052552|ref|XM_010274148.1	1	17.752	1	21	1240	1260	UGCCAAAGGAGAUUUGCCCGG	CUGGGCAAAUCUUCUUUGGCA	Cleavage	| PREDICTED: Nelumbo nucifera probable ubiquitin-conjugating enzyme E2 24 (LOC104608223), transcript variant X1, mRNA
	NNU_aly-miR399a-3p	gi|720052552|ref|XM_010274148.1	1	19.955	1	21	960	980	UGCCAAAGGAGAUUUGCCCGG	UUGGGCAGAUCUCCUUUGGCA	Cleavage	| PREDICTED: Nelumbo nucifera probable ubiquitin-conjugating enzyme E2 24 (LOC104608223), transcript variant X1, mRNA
	NNU_aly-miR399a-3p	gi|720013497|ref|XM_010261896.1	0.5	16.271	1	21	1552	1572	UGCCAAAGGAGAUUUGCCCGG	CUGGGCAAAUCUCCUUUGGCA	Cleavage	| PREDICTED: Nelumbo nucifera probable ubiquitin-conjugating enzyme E2 24 (LOC104599386), mRNA
	NNU_aly-miR399a-3p	gi|720013497|ref|XM_010261896.1	0.5	18.695	1	21	665	685	UGCCAAAGGAGAUUUGCCCGG	UUGGGCAAAUCUCCUUUGGCA	Cleavage	| PREDICTED: Nelumbo nucifera probable ubiquitin-conjugating enzyme E2 24 (LOC104599386), mRNA
	NNU_aly-miR399a-3p	gi|720013497|ref|XM_010261896.1	0.5	14.641	1	21	894	914	UGCCAAAGGAGAUUUGCCCGG	UUGGGCAAAUCUCCUUUGGCA	Cleavage	| PREDICTED: Nelumbo nucifera probable ubiquitin-conjugating enzyme E2 24 (LOC104599386), mRNA
	NNU_aly-miR399a-3p	gi|720013497|ref|XM_010261896.1	0.5	14.51	1	21	987	1007	UGCCAAAGGAGAUUUGCCCGG	UUGGGCAAAUCUCCUUUGGCA	Cleavage	| PREDICTED: Nelumbo nucifera probable ubiquitin-conjugating enzyme E2 24 (LOC104599386), mRNA
	NNU_aly-miR399a-3p	gi|720013497|ref|XM_010261896.1	0.5	11.581	1	21	1038	1058	UGCCAAAGGAGAUUUGCCCGG	UUGGGCAAAUCUCCUUUGGCA	Cleavage	| PREDICTED: Nelumbo nucifera probable ubiquitin-conjugating enzyme E2 24 (LOC104599386), mRNA
	NNU_aly-miR399a-3p	gi|720013497|ref|XM_010261896.1	0.5	19.431	1	21	1140	1160	UGCCAAAGGAGAUUUGCCCGG	UUGGGCAAAUCUCCUUUGGCA	Cleavage	| PREDICTED: Nelumbo nucifera probable ubiquitin-conjugating enzyme E2 24 (LOC104599386), mRNA
	NNU_aly-miR399a-3p	gi|720013497|ref|XM_010261896.1	0.5	15.745	1	21	1309	1329	UGCCAAAGGAGAUUUGCCCGG	UUGGGCAAAUCUCCUUUGGCA	Cleavage	| PREDICTED: Nelumbo nucifera probable ubiquitin-conjugating enzyme E2 24 (LOC104599386), mRNA
	NNU_aly-miR399a-3p	gi|720080188|ref|XR_733447.1	2	22.768	1	20	3312	3331	UGCCAAAGGAGAUUUGCCCG	GGAGCAAAUCUCCUUUGGCA	Cleavage	| PREDICTED: Nelumbo nucifera beta-amylase 2, chloroplastic-like (LOC104586384), transcript variant X2, misc_RNA
NNU_aly-miR399b-3p	7
	NNU_aly-miR399b-3p	gi|720052555|ref|XM_010274149.1	2	13.223	1	20	675	694	UGCCAAAGGAGAGUUGCCCU	UGGGCAAAUCUCCUUUGGCA	Cleavage	| PREDICTED: Nelumbo nucifera probable ubiquitin-conjugating enzyme E2 24 (LOC104608223), transcript variant X2, mRNA
	NNU_aly-miR399b-3p	gi|720052555|ref|XM_010274149.1	2	21.235	1	20	1063	1082	UGCCAAAGGAGAGUUGCCCU	UGGGCAAAUCUCCUUUGGCA	Cleavage	| PREDICTED: Nelumbo nucifera probable ubiquitin-conjugating enzyme E2 24 (LOC104608223), transcript variant X2, mRNA
	NNU_aly-miR399b-3p	gi|720052552|ref|XM_010274148.1	2	13.223	1	20	675	694	UGCCAAAGGAGAGUUGCCCU	UGGGCAAAUCUCCUUUGGCA	Cleavage	| PREDICTED: Nelumbo nucifera probable ubiquitin-conjugating enzyme E2 24 (LOC104608223), transcript variant X1, mRNA
	NNU_aly-miR399b-3p	gi|720052552|ref|XM_010274148.1	2	21.235	1	20	1063	1082	UGCCAAAGGAGAGUUGCCCU	UGGGCAAAUCUCCUUUGGCA	Cleavage	| PREDICTED: Nelumbo nucifera probable ubiquitin-conjugating enzyme E2 24 (LOC104608223), transcript variant X1, mRNA
	NNU_aly-miR399b-3p	gi|720013497|ref|XM_010261896.1	1.5	16.465	1	21	936	956	UGCCAAAGGAGAGUUGCCCUG	CUGGGCAACUUUCCUUUGGCA	Cleavage	| PREDICTED: Nelumbo nucifera probable ubiquitin-conjugating enzyme E2 24 (LOC104599386), mRNA
	NNU_aly-miR399b-3p	gi|720004195|ref|XM_010258945.1	2.5	18.226	1	21	1432	1452	UGCCAAAGGAGAGUUGCCCUG	CAUGGCAACUUUCGUUUGGCA	Cleavage	| PREDICTED: Nelumbo nucifera dicarboxylate transporter 1, chloroplastic (LOC104597424), mRNA
	NNU_aly-miR399b-3p	gi|720080188|ref|XR_733447.1	2.5	22.768	1	20	3312	3331	UGCCAAAGGAGAGUUGCCCU	GGAGCAAAUCUCCUUUGGCA	Cleavage	| PREDICTED: Nelumbo nucifera beta-amylase 2, chloroplastic-like (LOC104586384), transcript variant X2, misc_RNA
NNU_aly-miR399d-3p	17
	NNU_aly-miR399d-3p	gi|720052555|ref|XM_010274149.1	1	13.223	1	20	675	694	UGCCAAAGGAGAUUUGCCCC	UGGGCAAAUCUCCUUUGGCA	Cleavage	| PREDICTED: Nelumbo nucifera probable ubiquitin-conjugating enzyme E2 24 (LOC104608223), transcript variant X2, mRNA
	NNU_aly-miR399d-3p	gi|720052555|ref|XM_010274149.1	1	21.235	1	20	1063	1082	UGCCAAAGGAGAUUUGCCCC	UGGGCAAAUCUCCUUUGGCA	Cleavage	| PREDICTED: Nelumbo nucifera probable ubiquitin-conjugating enzyme E2 24 (LOC104608223), transcript variant X2, mRNA
	NNU_aly-miR399d-3p	gi|720052555|ref|XM_010274149.1	1.5	17.752	1	21	1240	1260	UGCCAAAGGAGAUUUGCCCCG	CUGGGCAAAUCUUCUUUGGCA	Cleavage	| PREDICTED: Nelumbo nucifera probable ubiquitin-conjugating enzyme E2 24 (LOC104608223), transcript variant X2, mRNA
	NNU_aly-miR399d-3p	gi|720052555|ref|XM_010274149.1	1.5	19.955	1	20	961	980	UGCCAAAGGAGAUUUGCCCC	UGGGCAGAUCUCCUUUGGCA	Cleavage	| PREDICTED: Nelumbo nucifera probable ubiquitin-conjugating enzyme E2 24 (LOC104608223), transcript variant X2, mRNA
	NNU_aly-miR399d-3p	gi|720052552|ref|XM_010274148.1	1	13.223	1	20	675	694	UGCCAAAGGAGAUUUGCCCC	UGGGCAAAUCUCCUUUGGCA	Cleavage	| PREDICTED: Nelumbo nucifera probable ubiquitin-conjugating enzyme E2 24 (LOC104608223), transcript variant X1, mRNA
	NNU_aly-miR399d-3p	gi|720052552|ref|XM_010274148.1	1	21.235	1	20	1063	1082	UGCCAAAGGAGAUUUGCCCC	UGGGCAAAUCUCCUUUGGCA	Cleavage	| PREDICTED: Nelumbo nucifera probable ubiquitin-conjugating enzyme E2 24 (LOC104608223), transcript variant X1, mRNA
	NNU_aly-miR399d-3p	gi|720052552|ref|XM_010274148.1	1.5	17.752	1	21	1240	1260	UGCCAAAGGAGAUUUGCCCCG	CUGGGCAAAUCUUCUUUGGCA	Cleavage	| PREDICTED: Nelumbo nucifera probable ubiquitin-conjugating enzyme E2 24 (LOC104608223), transcript variant X1, mRNA
	NNU_aly-miR399d-3p	gi|720052552|ref|XM_010274148.1	1.5	19.955	1	20	961	980	UGCCAAAGGAGAUUUGCCCC	UGGGCAGAUCUCCUUUGGCA	Cleavage	| PREDICTED: Nelumbo nucifera probable ubiquitin-conjugating enzyme E2 24 (LOC104608223), transcript variant X1, mRNA
	NNU_aly-miR399d-3p	gi|720013497|ref|XM_010261896.1	1	16.271	1	21	1552	1572	UGCCAAAGGAGAUUUGCCCCG	CUGGGCAAAUCUCCUUUGGCA	Cleavage	| PREDICTED: Nelumbo nucifera probable ubiquitin-conjugating enzyme E2 24 (LOC104599386), mRNA
	NNU_aly-miR399d-3p	gi|720013497|ref|XM_010261896.1	1	18.695	1	20	666	685	UGCCAAAGGAGAUUUGCCCC	UGGGCAAAUCUCCUUUGGCA	Cleavage	| PREDICTED: Nelumbo nucifera probable ubiquitin-conjugating enzyme E2 24 (LOC104599386), mRNA
	NNU_aly-miR399d-3p	gi|720013497|ref|XM_010261896.1	1	14.641	1	20	895	914	UGCCAAAGGAGAUUUGCCCC	UGGGCAAAUCUCCUUUGGCA	Cleavage	| PREDICTED: Nelumbo nucifera probable ubiquitin-conjugating enzyme E2 24 (LOC104599386), mRNA
	NNU_aly-miR399d-3p	gi|720013497|ref|XM_010261896.1	1	14.51	1	20	988	1007	UGCCAAAGGAGAUUUGCCCC	UGGGCAAAUCUCCUUUGGCA	Cleavage	| PREDICTED: Nelumbo nucifera probable ubiquitin-conjugating enzyme E2 24 (LOC104599386), mRNA
	NNU_aly-miR399d-3p	gi|720013497|ref|XM_010261896.1	1	11.581	1	20	1039	1058	UGCCAAAGGAGAUUUGCCCC	UGGGCAAAUCUCCUUUGGCA	Cleavage	| PREDICTED: Nelumbo nucifera probable ubiquitin-conjugating enzyme E2 24 (LOC104599386), mRNA
	NNU_aly-miR399d-3p	gi|720013497|ref|XM_010261896.1	1	19.431	1	20	1141	1160	UGCCAAAGGAGAUUUGCCCC	UGGGCAAAUCUCCUUUGGCA	Cleavage	| PREDICTED: Nelumbo nucifera probable ubiquitin-conjugating enzyme E2 24 (LOC104599386), mRNA
	NNU_aly-miR399d-3p	gi|720013497|ref|XM_010261896.1	1	15.745	1	20	1310	1329	UGCCAAAGGAGAUUUGCCCC	UGGGCAAAUCUCCUUUGGCA	Cleavage	| PREDICTED: Nelumbo nucifera probable ubiquitin-conjugating enzyme E2 24 (LOC104599386), mRNA
	NNU_aly-miR399d-3p	gi|720013497|ref|XM_010261896.1	1.5	21.097	1	20	710	729	UGCCAAAGGAGAUUUGCCCC	GGGGCAAAUCUCCUCUGGCA	Cleavage	| PREDICTED: Nelumbo nucifera probable ubiquitin-conjugating enzyme E2 24 (LOC104599386), mRNA
	NNU_aly-miR399d-3p	gi|720080188|ref|XR_733447.1	1	22.768	1	20	3312	3331	UGCCAAAGGAGAUUUGCCCC	GGAGCAAAUCUCCUUUGGCA	Cleavage	| PREDICTED: Nelumbo nucifera beta-amylase 2, chloroplastic-like (LOC104586384), transcript variant X2, misc_RNA
NNU_aly-miR399e-3p	12
	NNU_aly-miR399e-3p	gi|720052555|ref|XM_010274149.1	1.5	13.223	1	20	675	694	UGCCAAAGGAGAUUUGCCUC	UGGGCAAAUCUCCUUUGGCA	Cleavage	| PREDICTED: Nelumbo nucifera probable ubiquitin-conjugating enzyme E2 24 (LOC104608223), transcript variant X2, mRNA
	NNU_aly-miR399e-3p	gi|720052555|ref|XM_010274149.1	1.5	21.235	1	20	1063	1082	UGCCAAAGGAGAUUUGCCUC	UGGGCAAAUCUCCUUUGGCA	Cleavage	| PREDICTED: Nelumbo nucifera probable ubiquitin-conjugating enzyme E2 24 (LOC104608223), transcript variant X2, mRNA
	NNU_aly-miR399e-3p	gi|720052552|ref|XM_010274148.1	1.5	13.223	1	20	675	694	UGCCAAAGGAGAUUUGCCUC	UGGGCAAAUCUCCUUUGGCA	Cleavage	| PREDICTED: Nelumbo nucifera probable ubiquitin-conjugating enzyme E2 24 (LOC104608223), transcript variant X1, mRNA
	NNU_aly-miR399e-3p	gi|720052552|ref|XM_010274148.1	1.5	21.235	1	20	1063	1082	UGCCAAAGGAGAUUUGCCUC	UGGGCAAAUCUCCUUUGGCA	Cleavage	| PREDICTED: Nelumbo nucifera probable ubiquitin-conjugating enzyme E2 24 (LOC104608223), transcript variant X1, mRNA
	NNU_aly-miR399e-3p	gi|720059163|ref|XM_010276196.1	3	20.957	1	20	4965	4985	UGCCAAA-GGAGAUUUGCCUC	GAUGCAAAUCUCCAUUUGGCA	Cleavage	| PREDICTED: Nelumbo nucifera subtilisin-like protease SBT3.5 (LOC104609814), mRNA
	NNU_aly-miR399e-3p	gi|720013497|ref|XM_010261896.1	1.5	16.271	1	21	1552	1572	UGCCAAAGGAGAUUUGCCUCG	CUGGGCAAAUCUCCUUUGGCA	Cleavage	| PREDICTED: Nelumbo nucifera probable ubiquitin-conjugating enzyme E2 24 (LOC104599386), mRNA
	NNU_aly-miR399e-3p	gi|720009709|ref|XM_010260719.1	3	20.621	1	21	1720	1741	UGCCAAAGGAGA-UUUGCCUCG	CAAGGCAAGGUCUUCUUUGGCA	Cleavage	| PREDICTED: Nelumbo nucifera beta-fructofuranosidase, soluble isoenzyme I-like (LOC104598577), transcript variant X2, mRNA
	NNU_aly-miR399e-3p	gi|720019050|ref|XM_010263686.1	3	13.569	1	19	1622	1641	UGCCAAAGGAGAU-UUGCCU	AGGCAAUAUCUCCUUUGGUG	Cleavage	| PREDICTED: Nelumbo nucifera midasin (LOC104600626), transcript variant X3, mRNA
	NNU_aly-miR399e-3p	gi|720019047|ref|XM_010263685.1	3	18.099	1	19	1616	1635	UGCCAAAGGAGAU-UUGCCU	AGGCAAUAUCUCCUUUGGUG	Cleavage	| PREDICTED: Nelumbo nucifera midasin (LOC104600626), transcript variant X2, mRNA
	NNU_aly-miR399e-3p	gi|720019043|ref|XM_010263684.1	3	13.569	1	19	1622	1641	UGCCAAAGGAGAU-UUGCCU	AGGCAAUAUCUCCUUUGGUG	Cleavage	| PREDICTED: Nelumbo nucifera midasin (LOC104600626), transcript variant X1, mRNA
	NNU_aly-miR399e-3p	gi|720080188|ref|XR_733447.1	1.5	22.768	1	20	3312	3331	UGCCAAAGGAGAUUUGCCUC	GGAGCAAAUCUCCUUUGGCA	Cleavage	| PREDICTED: Nelumbo nucifera beta-amylase 2, chloroplastic-like (LOC104586384), transcript variant X2, misc_RNA
	NNU_aly-miR399e-3p	gi|720075924|ref|XM_010281166.1	3	23.195	1	20	629	648	UGCCAAAGGAGAUUUGCCUC	GAGGCCGAUCUCCUUUGGUU	Cleavage	| PREDICTED: Nelumbo nucifera uncharacterized LOC104613381 (LOC104613381), mRNA
NNU_aly-miR399f-3p	19
	NNU_aly-miR399f-3p	gi|719983469|ref|XM_010252471.1	3	19.69	1	21	2169	2189	UGCCAAAGGAGAUUUGCCCUG	CAGUGCAAAUCUCUUUGGGCA	Cleavage	| PREDICTED: Nelumbo nucifera uncharacterized LOC104592923 (LOC104592923), transcript variant X3, mRNA
	NNU_aly-miR399f-3p	gi|719983466|ref|XM_010252470.1	3	20.127	1	21	2771	2791	UGCCAAAGGAGAUUUGCCCUG	CAGUGCAAAUCUCUUUGGGCA	Cleavage	| PREDICTED: Nelumbo nucifera uncharacterized LOC104592923 (LOC104592923), transcript variant X2, mRNA
	NNU_aly-miR399f-3p	gi|719983463|ref|XM_010252469.1	3	19.69	1	21	2773	2793	UGCCAAAGGAGAUUUGCCCUG	CAGUGCAAAUCUCUUUGGGCA	Cleavage	| PREDICTED: Nelumbo nucifera uncharacterized LOC104592923 (LOC104592923), transcript variant X1, mRNA
	NNU_aly-miR399f-3p	gi|720052555|ref|XM_010274149.1	1	13.223	1	20	675	694	UGCCAAAGGAGAUUUGCCCU	UGGGCAAAUCUCCUUUGGCA	Cleavage	| PREDICTED: Nelumbo nucifera probable ubiquitin-conjugating enzyme E2 24 (LOC104608223), transcript variant X2, mRNA
	NNU_aly-miR399f-3p	gi|720052555|ref|XM_010274149.1	1	21.235	1	20	1063	1082	UGCCAAAGGAGAUUUGCCCU	UGGGCAAAUCUCCUUUGGCA	Cleavage	| PREDICTED: Nelumbo nucifera probable ubiquitin-conjugating enzyme E2 24 (LOC104608223), transcript variant X2, mRNA
	NNU_aly-miR399f-3p	gi|720052555|ref|XM_010274149.1	1.5	17.752	1	21	1240	1260	UGCCAAAGGAGAUUUGCCCUG	CUGGGCAAAUCUUCUUUGGCA	Cleavage	| PREDICTED: Nelumbo nucifera probable ubiquitin-conjugating enzyme E2 24 (LOC104608223), transcript variant X2, mRNA
	NNU_aly-miR399f-3p	gi|720052555|ref|XM_010274149.1	1.5	19.955	1	20	961	980	UGCCAAAGGAGAUUUGCCCU	UGGGCAGAUCUCCUUUGGCA	Cleavage	| PREDICTED: Nelumbo nucifera probable ubiquitin-conjugating enzyme E2 24 (LOC104608223), transcript variant X2, mRNA
	NNU_aly-miR399f-3p	gi|720052552|ref|XM_010274148.1	1	13.223	1	20	675	694	UGCCAAAGGAGAUUUGCCCU	UGGGCAAAUCUCCUUUGGCA	Cleavage	| PREDICTED: Nelumbo nucifera probable ubiquitin-conjugating enzyme E2 24 (LOC104608223), transcript variant X1, mRNA
	NNU_aly-miR399f-3p	gi|720052552|ref|XM_010274148.1	1	21.235	1	20	1063	1082	UGCCAAAGGAGAUUUGCCCU	UGGGCAAAUCUCCUUUGGCA	Cleavage	| PREDICTED: Nelumbo nucifera probable ubiquitin-conjugating enzyme E2 24 (LOC104608223), transcript variant X1, mRNA
	NNU_aly-miR399f-3p	gi|720052552|ref|XM_010274148.1	1.5	17.752	1	21	1240	1260	UGCCAAAGGAGAUUUGCCCUG	CUGGGCAAAUCUUCUUUGGCA	Cleavage	| PREDICTED: Nelumbo nucifera probable ubiquitin-conjugating enzyme E2 24 (LOC104608223), transcript variant X1, mRNA
	NNU_aly-miR399f-3p	gi|720052552|ref|XM_010274148.1	1.5	19.955	1	20	961	980	UGCCAAAGGAGAUUUGCCCU	UGGGCAGAUCUCCUUUGGCA	Cleavage	| PREDICTED: Nelumbo nucifera probable ubiquitin-conjugating enzyme E2 24 (LOC104608223), transcript variant X1, mRNA
	NNU_aly-miR399f-3p	gi|720013497|ref|XM_010261896.1	1	16.271	1	21	1552	1572	UGCCAAAGGAGAUUUGCCCUG	CUGGGCAAAUCUCCUUUGGCA	Cleavage	| PREDICTED: Nelumbo nucifera probable ubiquitin-conjugating enzyme E2 24 (LOC104599386), mRNA
	NNU_aly-miR399f-3p	gi|720013497|ref|XM_010261896.1	1	18.695	1	20	666	685	UGCCAAAGGAGAUUUGCCCU	UGGGCAAAUCUCCUUUGGCA	Cleavage	| PREDICTED: Nelumbo nucifera probable ubiquitin-conjugating enzyme E2 24 (LOC104599386), mRNA
	NNU_aly-miR399f-3p	gi|720013497|ref|XM_010261896.1	1	14.641	1	20	895	914	UGCCAAAGGAGAUUUGCCCU	UGGGCAAAUCUCCUUUGGCA	Cleavage	| PREDICTED: Nelumbo nucifera probable ubiquitin-conjugating enzyme E2 24 (LOC104599386), mRNA
	NNU_aly-miR399f-3p	gi|720013497|ref|XM_010261896.1	1	14.51	1	20	988	1007	UGCCAAAGGAGAUUUGCCCU	UGGGCAAAUCUCCUUUGGCA	Cleavage	| PREDICTED: Nelumbo nucifera probable ubiquitin-conjugating enzyme E2 24 (LOC104599386), mRNA
	NNU_aly-miR399f-3p	gi|720013497|ref|XM_010261896.1	1	11.581	1	20	1039	1058	UGCCAAAGGAGAUUUGCCCU	UGGGCAAAUCUCCUUUGGCA	Cleavage	| PREDICTED: Nelumbo nucifera probable ubiquitin-conjugating enzyme E2 24 (LOC104599386), mRNA
	NNU_aly-miR399f-3p	gi|720013497|ref|XM_010261896.1	1	19.431	1	20	1141	1160	UGCCAAAGGAGAUUUGCCCU	UGGGCAAAUCUCCUUUGGCA	Cleavage	| PREDICTED: Nelumbo nucifera probable ubiquitin-conjugating enzyme E2 24 (LOC104599386), mRNA
	NNU_aly-miR399f-3p	gi|720013497|ref|XM_010261896.1	1	15.745	1	20	1310	1329	UGCCAAAGGAGAUUUGCCCU	UGGGCAAAUCUCCUUUGGCA	Cleavage	| PREDICTED: Nelumbo nucifera probable ubiquitin-conjugating enzyme E2 24 (LOC104599386), mRNA
	NNU_aly-miR399f-3p	gi|720080188|ref|XR_733447.1	1.5	22.768	1	20	3312	3331	UGCCAAAGGAGAUUUGCCCU	GGAGCAAAUCUCCUUUGGCA	Cleavage	| PREDICTED: Nelumbo nucifera beta-amylase 2, chloroplastic-like (LOC104586384), transcript variant X2, misc_RNA
NNU_aly-miR403a-3p	4
	NNU_aly-miR403a-3p	gi|720052176|ref|XM_010274020.1	0	17.942	1	20	3533	3552	UUAGAUUCACGCACAAACUC	GAGUUUGUGCGUGAAUCUAA	Cleavage	| PREDICTED: Nelumbo nucifera protein argonaute 2-like (LOC104608124), mRNA
	NNU_aly-miR403a-3p	gi|720035936|ref|XM_010268882.1	3	18.184	1	21	4264	4284	UUAGAUUCACGCACAAACUCG	UGAGAUUGUGCUUGAAUCUAU	Translation	| PREDICTED: Nelumbo nucifera homeobox-leucine zipper protein ATHB-15-like (LOC104604509), transcript variant X2, mRNA
	NNU_aly-miR403a-3p	gi|720035933|ref|XM_010268881.1	3	18.184	1	21	4471	4491	UUAGAUUCACGCACAAACUCG	UGAGAUUGUGCUUGAAUCUAU	Translation	| PREDICTED: Nelumbo nucifera homeobox-leucine zipper protein ATHB-15-like (LOC104604509), transcript variant X1, mRNA
	NNU_aly-miR403a-3p	gi|720068233|ref|XM_010278741.1	3	23.477	1	20	885	904	UUAGAUUCACGCACAAACUC	GGGUUUCUGUGUGAAUUUGA	Cleavage	| PREDICTED: Nelumbo nucifera bifunctional riboflavin kinase/FMN phosphatase-like (LOC104611604), mRNA
NNU_aly-miR472-5p	9
	NNU_aly-miR472-5p	gi|719966451|ref|XM_010260695.1	3	17.92	1	20	499	518	AUGGUCGAAGUAGGCAAAAU	CUUUUCCCUGCUUUGACCAU	Cleavage	| PREDICTED: Nelumbo nucifera muscle M-line assembly protein unc-89-like (LOC104598551), transcript variant X3, mRNA
	NNU_aly-miR472-5p	gi|719966455|ref|XM_010260705.1	3	17.92	1	20	458	477	AUGGUCGAAGUAGGCAAAAU	CUUUUCCCUGCUUUGACCAU	Cleavage	| PREDICTED: Nelumbo nucifera muscle M-line assembly protein unc-89-like (LOC104598551), transcript variant X4, mRNA
	NNU_aly-miR472-5p	gi|719966448|ref|XM_010260687.1	3	18.408	1	20	358	377	AUGGUCGAAGUAGGCAAAAU	CUUUUCCCUGCUUUGACCAU	Cleavage	| PREDICTED: Nelumbo nucifera muscle M-line assembly protein unc-89-like (LOC104598551), transcript variant X2, mRNA
	NNU_aly-miR472-5p	gi|719966444|ref|XM_010260679.1	3	18.408	1	20	326	345	AUGGUCGAAGUAGGCAAAAU	CUUUUCCCUGCUUUGACCAU	Cleavage	| PREDICTED: Nelumbo nucifera muscle M-line assembly protein unc-89-like (LOC104598551), transcript variant X1, mRNA
	NNU_aly-miR472-5p	gi|719966459|ref|XM_010260713.1	3	17.92	1	20	307	326	AUGGUCGAAGUAGGCAAAAU	CUUUUCCCUGCUUUGACCAU	Cleavage	| PREDICTED: Nelumbo nucifera muscle M-line assembly protein unc-89-like (LOC104598551), transcript variant X5, mRNA
	NNU_aly-miR472-5p	gi|719966463|ref|XM_010260721.1	3	18.408	1	20	327	346	AUGGUCGAAGUAGGCAAAAU	CUUUUCCCUGCUUUGACCAU	Cleavage	| PREDICTED: Nelumbo nucifera muscle M-line assembly protein unc-89-like (LOC104598551), transcript variant X6, mRNA
	NNU_aly-miR472-5p	gi|719989890|ref|XM_010254491.1	3	13.191	1	20	539	558	AUGGUCGAAGUAGGCAAAAU	AUUUUACUUACUUCGAUCAG	Cleavage	| PREDICTED: Nelumbo nucifera transmembrane emp24 domain-containing protein p24beta2 (LOC104594268), transcript variant X1, mRNA
	NNU_aly-miR472-5p	gi|719989893|ref|XM_010254492.1	3	13.191	1	20	417	436	AUGGUCGAAGUAGGCAAAAU	AUUUUACUUACUUCGAUCAG	Cleavage	| PREDICTED: Nelumbo nucifera transmembrane emp24 domain-containing protein p24beta2 (LOC104594268), transcript variant X2, mRNA
	NNU_aly-miR472-5p	gi|720065382|ref|XM_010277954.1	3	17.691	1	20	3030	3049	AUGGUCGAAGUAGGCAAAAU	GUUUUGACUGCUUUGAUCAU	Cleavage	| PREDICTED: Nelumbo nucifera chaperone protein ClpB1 (LOC104611040), mRNA
NNU_aly-miR827-3p	19
	NNU_aly-miR827-3p	gi|719962720|ref|XM_010243787.1	3	22.863	1	20	695	714	UUAGAUGACCAUCAACAAAC	CUUUGUUUGUGGUCAUCUAG	Cleavage	| PREDICTED: Nelumbo nucifera type I inositol 1,4,5-trisphosphate 5-phosphatase CVP2-like (LOC104586498), mRNA
	NNU_aly-miR827-3p	gi|720031794|ref|XM_010267619.1	2.5	14.019	1	21	2345	2365	UUAGAUGACCAUCAACAAACG	UGUUGCUUGAUGGUCAUUUAA	Cleavage	| PREDICTED: Nelumbo nucifera pentatricopeptide repeat-containing protein At2g26790, mitochondrial (LOC104603554), transcript variant X2, mRNA
	NNU_aly-miR827-3p	gi|720031791|ref|XM_010267618.1	2.5	14.019	1	21	2345	2365	UUAGAUGACCAUCAACAAACG	UGUUGCUUGAUGGUCAUUUAA	Cleavage	| PREDICTED: Nelumbo nucifera pentatricopeptide repeat-containing protein At2g26790, mitochondrial (LOC104603554), transcript variant X1, mRNA
	NNU_aly-miR827-3p	gi|720031797|ref|XM_010267620.1	2.5	14.019	1	21	2345	2365	UUAGAUGACCAUCAACAAACG	UGUUGCUUGAUGGUCAUUUAA	Cleavage	| PREDICTED: Nelumbo nucifera pentatricopeptide repeat-containing protein At2g26790, mitochondrial (LOC104603554), transcript variant X3, mRNA
	NNU_aly-miR827-3p	gi|720053991|ref|XM_010274601.1	3	14.121	1	20	298	317	UUAGAUGACCAUCAACAAAC	GUUUGUUUUUGGUUGUCUAA	Cleavage	| PREDICTED: Nelumbo nucifera transmembrane emp24 domain-containing protein p24delta3-like (LOC104608568), mRNA
	NNU_aly-miR827-3p	gi|720061562|ref|XM_010276905.1	3	18.225	1	20	995	1014	UUAGAUGACCAUCAACAAAC	GAUUUUUGGUGGUCGUCUAA	Cleavage	| PREDICTED: Nelumbo nucifera ubiquitin carboxyl-terminal hydrolase 21 (LOC104610345), mRNA
	NNU_aly-miR827-3p	gi|719998956|ref|XM_010257262.1	3	6.755	1	20	40	59	UUAGAUGACCAUCAACAAAC	CCUUGUUGAUGAUCAUCUAA	Translation	| PREDICTED: Nelumbo nucifera SPX domain-containing membrane protein At4g22990 (LOC104596196), transcript variant X6, mRNA
	NNU_aly-miR827-3p	gi|719998946|ref|XM_010257259.1	3	9.892	1	20	169	188	UUAGAUGACCAUCAACAAAC	CCUUGUUGAUGAUCAUCUAA	Translation	| PREDICTED: Nelumbo nucifera SPX domain-containing membrane protein At4g22990 (LOC104596196), transcript variant X3, mRNA
	NNU_aly-miR827-3p	gi|719998952|ref|XM_010257261.1	3	11.847	1	20	170	189	UUAGAUGACCAUCAACAAAC	CCUUGUUGAUGAUCAUCUAA	Translation	| PREDICTED: Nelumbo nucifera SPX domain-containing membrane protein At4g22990 (LOC104596196), transcript variant X5, mRNA
	NNU_aly-miR827-3p	gi|719998940|ref|XM_010257257.1	3	9.892	1	20	284	303	UUAGAUGACCAUCAACAAAC	CCUUGUUGAUGAUCAUCUAA	Translation	| PREDICTED: Nelumbo nucifera SPX domain-containing membrane protein At4g22990 (LOC104596196), transcript variant X1, mRNA
	NNU_aly-miR827-3p	gi|719998943|ref|XM_010257258.1	3	9.892	1	20	292	311	UUAGAUGACCAUCAACAAAC	CCUUGUUGAUGAUCAUCUAA	Translation	| PREDICTED: Nelumbo nucifera SPX domain-containing membrane protein At4g22990 (LOC104596196), transcript variant X2, mRNA
	NNU_aly-miR827-3p	gi|719998949|ref|XM_010257260.1	3	8.505	1	20	307	326	UUAGAUGACCAUCAACAAAC	CCUUGUUGAUGAUCAUCUAA	Translation	| PREDICTED: Nelumbo nucifera SPX domain-containing membrane protein At4g22990 (LOC104596196), transcript variant X4, mRNA
	NNU_aly-miR827-3p	gi|719998959|ref|XM_010257263.1	3	7.258	1	20	284	303	UUAGAUGACCAUCAACAAAC	CCUUGUUGAUGAUCAUCUAA	Translation	| PREDICTED: Nelumbo nucifera SPX domain-containing membrane protein At4g22990 (LOC104596196), transcript variant X7, mRNA
	NNU_aly-miR827-3p	gi|720022311|ref|XM_010264696.1	3	13.395	1	20	3077	3096	UUAGAUGACCAUCAACAAAC	CUUCGUUGAUGGUCAUCUAU	Cleavage	| PREDICTED: Nelumbo nucifera probable receptor protein kinase TMK1 (LOC104601395), transcript variant X3, mRNA
	NNU_aly-miR827-3p	gi|720022314|ref|XM_010264697.1	3	13.395	1	20	3269	3288	UUAGAUGACCAUCAACAAAC	CUUCGUUGAUGGUCAUCUAU	Cleavage	| PREDICTED: Nelumbo nucifera probable receptor protein kinase TMK1 (LOC104601395), transcript variant X4, mRNA
	NNU_aly-miR827-3p	gi|720022308|ref|XM_010264695.1	3	13.395	1	20	3280	3299	UUAGAUGACCAUCAACAAAC	CUUCGUUGAUGGUCAUCUAU	Cleavage	| PREDICTED: Nelumbo nucifera probable receptor protein kinase TMK1 (LOC104601395), transcript variant X2, mRNA
	NNU_aly-miR827-3p	gi|720022305|ref|XM_010264694.1	3	13.395	1	20	3341	3360	UUAGAUGACCAUCAACAAAC	CUUCGUUGAUGGUCAUCUAU	Cleavage	| PREDICTED: Nelumbo nucifera probable receptor protein kinase TMK1 (LOC104601395), transcript variant X1, mRNA
	NNU_aly-miR827-3p	gi|720006789|ref|XM_010259794.1	3	21.897	1	21	1808	1828	UUAGAUGACCAUCAACAAACG	UGCUGGUUGAUGCUCAUCUAA	Translation	| PREDICTED: Nelumbo nucifera pentatricopeptide repeat-containing protein At1g26460, mitochondrial (LOC104597971), mRNA
	NNU_aly-miR827-3p	gi|720073142|ref|XM_010280307.1	0	18.702	1	21	174	194	UUAGAUGACCAUCAACAAACG	UGUUUGUUGAUGGUCAUCUAA	Cleavage	| PREDICTED: Nelumbo nucifera SPX domain-containing membrane protein At4g22990-like (LOC104612743), partial mRNA
NNU_aly-miR828-5p	27
	NNU_aly-miR828-5p	gi|719985048|ref|XM_010252958.1	1.5	18.06	1	22	361	382	UCUUGCUUAAAUGAGUAUUCCA	UGGAACACUCAUUUGAGCAAGA	Cleavage	| PREDICTED: Nelumbo nucifera transcription factor WER-like (LOC104593199), mRNA
	NNU_aly-miR828-5p	gi|719965748|ref|XR_735215.1	3	14.054	1	21	105	125	UCUUGCUUAAAUGAGUAUUCC	GGAGUUCUUAUUUGAGCAAGG	Cleavage	| PREDICTED: Nelumbo nucifera uncharacterized LOC104597545 (LOC104597545), transcript variant X2, misc_RNA
	NNU_aly-miR828-5p	gi|719965745|ref|XM_010259152.1	3	14.054	1	21	105	125	UCUUGCUUAAAUGAGUAUUCC	GGAGUUCUUAUUUGAGCAAGG	Cleavage	| PREDICTED: Nelumbo nucifera uncharacterized LOC104597545 (LOC104597545), transcript variant X1, mRNA
	NNU_aly-miR828-5p	gi|719965751|ref|XM_010259165.1	3	16.914	1	21	133	153	UCUUGCUUAAAUGAGUAUUCC	GGAGUUCUUAUUUGAGCAAGG	Cleavage	| PREDICTED: Nelumbo nucifera uncharacterized LOC104597545 (LOC104597545), transcript variant X3, mRNA
	NNU_aly-miR828-5p	gi|719970097|ref|XM_010272105.1	2.5	21.851	1	20	664	683	UCUUGCUUAAAUGAGUAUUC	GAAUACUCAGUUGAGUAAGG	Translation	| PREDICTED: Nelumbo nucifera filament-like plant protein 7 (LOC104606738), transcript variant X3, mRNA
	NNU_aly-miR828-5p	gi|719970094|ref|XM_010272097.1	2.5	21.851	1	20	739	758	UCUUGCUUAAAUGAGUAUUC	GAAUACUCAGUUGAGUAAGG	Translation	| PREDICTED: Nelumbo nucifera filament-like plant protein 7 (LOC104606738), transcript variant X2, mRNA
	NNU_aly-miR828-5p	gi|719970101|ref|XM_010272115.1	2.5	21.851	1	20	933	952	UCUUGCUUAAAUGAGUAUUC	GAAUACUCAGUUGAGUAAGG	Translation	| PREDICTED: Nelumbo nucifera filament-like plant protein 7 (LOC104606738), transcript variant X4, mRNA
	NNU_aly-miR828-5p	gi|719970090|ref|XM_010272088.1	2.5	21.851	1	20	978	997	UCUUGCUUAAAUGAGUAUUC	GAAUACUCAGUUGAGUAAGG	Translation	| PREDICTED: Nelumbo nucifera filament-like plant protein 7 (LOC104606738), transcript variant X1, mRNA
	NNU_aly-miR828-5p	gi|720057270|ref|XM_010275623.1	2.5	14.579	1	22	474	495	UCUUGCUUAAAUGAGUAUUCCA	UGGAACUCUCAUUUGAGCAAGA	Cleavage	| PREDICTED: Nelumbo nucifera transcription factor MYB114-like (LOC104609336), mRNA
	NNU_aly-miR828-5p	gi|720038636|ref|XM_010269742.1	3	14.907	1	22	401	422	UCUUGCUUAAAUGAGUAUUCCA	UGGAACUCUCAUUUGAGCAGGA	Cleavage	| PREDICTED: Nelumbo nucifera myb-related protein P-like (LOC104605119), mRNA
	NNU_aly-miR828-5p	gi|720046054|ref|XM_010272080.1	3	10.786	1	22	3190	3212	UCUUGCUUAAAU-GAGUAUUCCA	UGUAAUACUCGAUUUUAGCAAGA	Cleavage	| PREDICTED: Nelumbo nucifera scarecrow-like protein 1 (LOC104606736), transcript variant X2, mRNA
	NNU_aly-miR828-5p	gi|720029335|ref|XR_736139.1	0.5	16.239	1	22	231	252	UCUUGCUUAAAUGAGUAUUCCA	UGGAAUACUCAUUUGAGCAAGA	Cleavage	| PREDICTED: Nelumbo nucifera uncharacterized LOC104602995 (LOC104602995), ncRNA
	NNU_aly-miR828-5p	gi|720009129|ref|XM_010260541.1	1.5	10.322	1	22	532	553	UCUUGCUUAAAUGAGUAUUCCA	UGGAAUUCUCAUUUGAGCAAGA	Cleavage	| PREDICTED: Nelumbo nucifera transcription factor MYB114-like (LOC104598467), mRNA
	NNU_aly-miR828-5p	gi|720026826|ref|XM_010266075.1	1.5	10.98	1	22	524	545	UCUUGCUUAAAUGAGUAUUCCA	UGGAAUUCUCAUUUGAGCAAGA	Cleavage	| PREDICTED: Nelumbo nucifera transcription factor MYB114-like (LOC104602391), mRNA
	NNU_aly-miR828-5p	gi|720018856|ref|XM_010263626.1	2.5	17.136	1	22	338	359	UCUUGCUUAAAUGAGUAUUCCA	UGGAAUUCUCACUUGAGCAAGA	Translation	| PREDICTED: Nelumbo nucifera transcription factor MYB114-like (LOC104600586), mRNA
	NNU_aly-miR828-5p	gi|720023919|ref|XM_010265177.1	2	20.098	1	20	621	640	UCUUGCUUAAAUGAGUAUUC	GAAUACUCAAUUGAGCAAGG	Translation	| PREDICTED: Nelumbo nucifera filament-like plant protein 7 (LOC104601733), transcript variant X2, mRNA
	NNU_aly-miR828-5p	gi|720023915|ref|XM_010265176.1	2	20.098	1	20	990	1009	UCUUGCUUAAAUGAGUAUUC	GAAUACUCAAUUGAGCAAGG	Translation	| PREDICTED: Nelumbo nucifera filament-like plant protein 7 (LOC104601733), transcript variant X1, mRNA
	NNU_aly-miR828-5p	gi|720001054|ref|XR_735077.1	3	13.108	1	20	102	121	UCUUGCUUAAAUGAGUAUUC	GGGCGUUCAUUUAAGCAAGA	Cleavage	| PREDICTED: Nelumbo nucifera uncharacterized LOC104596685 (LOC104596685), transcript variant X3, ncRNA
	NNU_aly-miR828-5p	gi|720001050|ref|XR_735075.1	3	13.108	1	20	102	121	UCUUGCUUAAAUGAGUAUUC	GGGCGUUCAUUUAAGCAAGA	Cleavage	| PREDICTED: Nelumbo nucifera uncharacterized LOC104596685 (LOC104596685), transcript variant X1, ncRNA
	NNU_aly-miR828-5p	gi|720001052|ref|XR_735076.1	3	13.108	1	20	102	121	UCUUGCUUAAAUGAGUAUUC	GGGCGUUCAUUUAAGCAAGA	Cleavage	| PREDICTED: Nelumbo nucifera uncharacterized LOC104596685 (LOC104596685), transcript variant X2, ncRNA
	NNU_aly-miR828-5p	gi|720024350|ref|XM_010265304.1	3	18.347	1	20	2670	2689	UCUUGCUUAAAUGAGUAUUC	GAAUAAUUAGUUAGGCAAGA	Translation	| PREDICTED: Nelumbo nucifera glucose-1-phosphate adenylyltransferase large subunit 1-like (LOC104601823), mRNA
	NNU_aly-miR828-5p	gi|720083884|ref|XM_010244727.1	1.5	16.842	1	22	691	712	UCUUGCUUAAAUGAGUAUUCCA	UGGAACACUCAUUUGAGCAAGA	Cleavage	| PREDICTED: Nelumbo nucifera transcription factor WER-like (LOC104587210), mRNA
	NNU_aly-miR828-5p	gi|720083801|ref|XM_010244703.1	1.5	16.957	1	21	2714	2734	UCUUGCUUAAAUGAGUAUUCC	GGAACACUCAUUUGAGCAAGA	Cleavage	| PREDICTED: Nelumbo nucifera uncharacterized LOC104587195 (LOC104587195), transcript variant X3, mRNA
	NNU_aly-miR828-5p	gi|720083798|ref|XM_010244702.1	1.5	16.957	1	21	2702	2722	UCUUGCUUAAAUGAGUAUUCC	GGAACACUCAUUUGAGCAAGA	Cleavage	| PREDICTED: Nelumbo nucifera uncharacterized LOC104587195 (LOC104587195), transcript variant X2, mRNA
	NNU_aly-miR828-5p	gi|720083795|ref|XM_010244701.1	1.5	16.957	1	21	2715	2735	UCUUGCUUAAAUGAGUAUUCC	GGAACACUCAUUUGAGCAAGA	Cleavage	| PREDICTED: Nelumbo nucifera uncharacterized LOC104587195 (LOC104587195), transcript variant X1, mRNA
	NNU_aly-miR828-5p	gi|720065759|ref|XM_010278061.1	2.5	14.678	1	22	1307	1328	UCUUGCUUAAAUGAGUAUUCCA	UGGAAUACUCAUCUCAGUAAGA	Translation	| PREDICTED: Nelumbo nucifera transcription repressor MYB5-like (LOC104611131), mRNA
	NNU_aly-miR828-5p	gi|720074331|ref|XM_010280683.1	3	22.804	1	20	592	611	UCUUGCUUAAAUGAGUAUUC	GGUUACUCAUUUGAGCAAGC	Cleavage	| PREDICTED: Nelumbo nucifera inosine-5'-monophosphate dehydrogenase 2-like (LOC104613005), mRNA
NNU_aly-miR829-5p	49
	NNU_aly-miR829-5p	gi|719980707|ref|XR_734399.1	1.5	15.535	1	21	770	790	ACUUUGAAUCUUUGAUUUGAA	UGUAAAUCAAAGAUUCAAAGU	Cleavage	| PREDICTED: Nelumbo nucifera uncharacterized LOC104592299 (LOC104592299), ncRNA
	NNU_aly-miR829-5p	gi|719981616|ref|XM_010251877.1	2.5	19.532	1	21	1573	1593	ACUUUGAAUCUUUGAUUUGAA	UUCAAAUCCAACAUUUAAAGU	Translation	| PREDICTED: Nelumbo nucifera myosin-10 (LOC104592487), mRNA
	NNU_aly-miR829-5p	gi|719966891|ref|XM_010261935.1	2.5	14.931	1	21	1906	1925	ACUUUGAAUCUUUGAUUUGAA	UUCAAA-CAAAGAUUUAAAGU	Cleavage	| PREDICTED: Nelumbo nucifera uncharacterized LOC104599401 (LOC104599401), transcript variant X3, mRNA
	NNU_aly-miR829-5p	gi|719966904|ref|XM_010261967.1	2.5	14.931	1	21	1994	2013	ACUUUGAAUCUUUGAUUUGAA	UUCAAA-CAAAGAUUUAAAGU	Cleavage	| PREDICTED: Nelumbo nucifera uncharacterized LOC104599401 (LOC104599401), transcript variant X7, mRNA
	NNU_aly-miR829-5p	gi|719966901|ref|XM_010261957.1	2.5	14.931	1	21	1997	2016	ACUUUGAAUCUUUGAUUUGAA	UUCAAA-CAAAGAUUUAAAGU	Cleavage	| PREDICTED: Nelumbo nucifera uncharacterized LOC104599401 (LOC104599401), transcript variant X6, mRNA
	NNU_aly-miR829-5p	gi|719966897|ref|XM_010261950.1	2.5	14.931	1	21	2042	2061	ACUUUGAAUCUUUGAUUUGAA	UUCAAA-CAAAGAUUUAAAGU	Cleavage	| PREDICTED: Nelumbo nucifera uncharacterized LOC104599401 (LOC104599401), transcript variant X5, mRNA
	NNU_aly-miR829-5p	gi|719966888|ref|XM_010261927.1	2.5	14.931	1	21	2059	2078	ACUUUGAAUCUUUGAUUUGAA	UUCAAA-CAAAGAUUUAAAGU	Cleavage	| PREDICTED: Nelumbo nucifera uncharacterized LOC104599401 (LOC104599401), transcript variant X2, mRNA
	NNU_aly-miR829-5p	gi|719966884|ref|XM_010261919.1	2.5	14.931	1	21	2159	2178	ACUUUGAAUCUUUGAUUUGAA	UUCAAA-CAAAGAUUUAAAGU	Cleavage	| PREDICTED: Nelumbo nucifera uncharacterized LOC104599401 (LOC104599401), transcript variant X1, mRNA
	NNU_aly-miR829-5p	gi|719966894|ref|XM_010261943.1	2.5	14.931	1	21	3002	3021	ACUUUGAAUCUUUGAUUUGAA	UUCAAA-CAAAGAUUUAAAGU	Cleavage	| PREDICTED: Nelumbo nucifera uncharacterized LOC104599401 (LOC104599401), transcript variant X4, mRNA
	NNU_aly-miR829-5p	gi|720062749|ref|XM_010277237.1	2	21.026	1	20	1926	1945	ACUUUGAAUCUUUGAUUUGA	ACAAAUCCAAGAUUCAAAGU	Cleavage	| PREDICTED: Nelumbo nucifera BEL1-like homeodomain protein 6 (LOC104610562), transcript variant X2, mRNA
[truncated: 13,334 more rows]
