# Supplementary material for: Identification of Submergence-Responsive MicroRNAs and Their Targets Reveals Complex MiRNA-Mediated Regulatory Networks in Lotus (Nelumbo nucifera Gaertn)
Source: Front Plant Sci. 2017 Jan 18;8:6. doi: 10.3389/fpls.2017.00006 (PMC5241310; doi:10.3389/fpls.2017.00006)
Supplement: Table S7 — Gene ontology classification of target genes. [file Table7.XLSX]

## Sheet: Conserved miRNAs
miRNA_Acc.	Ck	Sub	Target_Acc.	Target_Desc.	Cellular_Component	Biological_Process	Molecular_Function
NNU_aau-miR162	0.3988	0.0615	LOC104605031	| PREDICTED: Nelumbo nucifera GDSL esterase/lipase At4g16230-like (LOC104605031), mRNA	-	GO:0008152//metabolic process	GO:0016788//hydrolase activity, acting on ester bonds
NNU_aau-miR162	11.3642	12.3534	LOC104611222	| PREDICTED: Nelumbo nucifera transcription factor MYB108-like (LOC104611222), mRNA	-	-	-
NNU_aau-miR172	10.7321	11.1937	LOC104594736	| PREDICTED: Nelumbo nucifera AP2-like ethylene-responsive transcription factor TOE3 (LOC104594736), transcript variant X3, mRNA	-	GO:0044699//single-organism process;GO:0006351//transcription, DNA-templated	-
NNU_aau-miR172	14.3244	4.5413	LOC104606822	| PREDICTED: Nelumbo nucifera floral homeotic protein APETALA 2 (LOC104606822), transcript variant X3, mRNA	-	GO:0044271//cellular nitrogen compound biosynthetic process;GO:0048731//system development;GO:0010467//gene expression;GO:0044238//primary metabolic process;GO:0034645//cellular macromolecule biosynthetic process	-
NNU_aau-miR172	1.2577	1.1026	LOC104591854	| PREDICTED: Nelumbo nucifera putative pentatricopeptide repeat-containing protein At3g01580 (LOC104591854), transcript variant X7, mRNA	-	-	-
NNU_aau-miR172	5.5635	4.3035	LOC104605551	| PREDICTED: Nelumbo nucifera zinc finger CCCH domain-containing protein 62-like (LOC104605551), transcript variant X3, mRNA	-	-	-
NNU_aau-miR172	9.5896	8.146	LOC104594266	| PREDICTED: Nelumbo nucifera E3 ubiquitin-protein ligase UPL1-like (LOC104594266), mRNA	-	GO:0008152//metabolic process	GO:0003824//catalytic activity
NNU_aau-miR172	0.5395	0.8316	LOC104608420	| PREDICTED: Nelumbo nucifera inositol polyphosphate multikinase alpha-like (LOC104608420), transcript variant X5, mRNA	-	GO:0016310//phosphorylation	GO:0008440//inositol-1,4,5-trisphosphate 3-kinase activity
NNU_aau-miR172	8.6266	9.0728	LOC104606631	| PREDICTED: Nelumbo nucifera cleavage and polyadenylation specificity factor subunit CG7185 (LOC104606631), mRNA	-	-	GO:1901363//heterocyclic compound binding;GO:0097159//organic cyclic compound binding
NNU_aau-miR172	4.2657	1.4437	LOC104599345	| PREDICTED: Nelumbo nucifera ethylene-responsive transcription factor RAP2-7-like (LOC104599345), transcript variant X3, mRNA	GO:0005634//nucleus	GO:0006355//regulation of transcription, DNA-templated;GO:0007275//multicellular organismal development;GO:0006351//transcription, DNA-templated	GO:0003700//sequence-specific DNA binding transcription factor activity;GO:0003677//DNA binding
NNU_aau-miR172	7.6843	9.7463	LOC104601729	| PREDICTED: Nelumbo nucifera floral homeotic protein APETALA 2-like (LOC104601729), transcript variant X2, mRNA	-	GO:0048731//system development	-
NNU_aau-miR172	0.9559	0.3163	LOC104603076	| PREDICTED: Nelumbo nucifera piriformospora indica-insensitive protein 2-like (LOC104603076), transcript variant X2, mRNA	-	-	GO:0003824//catalytic activity
NNU_aau-miR172	9.0752	6.1965	LOC104601949	| PREDICTED: Nelumbo nucifera dof zinc finger protein DOF5.7-like (LOC104601949), mRNA	-	-	-
NNU_aau-miR172	2.8568	2.4807	LOC104600559	| PREDICTED: Nelumbo nucifera myosin-15 (LOC104600559), transcript variant X3, mRNA	GO:0016459//myosin complex	GO:0060151//peroxisome localization;GO:0030048//actin filament-based movement;GO:0051646//mitochondrion localization;GO:0008152//metabolic process;GO:0051645//Golgi localization;GO:0006606//protein import into nucleus	GO:0003774//motor activity;GO:0003779//actin binding;GO:0005524//ATP binding
NNU_aau-miR172	16.3713	15.4461	LOC104611631	| PREDICTED: Nelumbo nucifera casein kinase II subunit alpha-like (LOC104611631), mRNA	GO:0005829//cytosol	GO:0006468//protein phosphorylation	GO:0005524//ATP binding;GO:0008353//RNA polymerase II carboxy-terminal domain kinase activity
NNU_aau-miR172	8.9657	11.3449	LOC104590256	| PREDICTED: Nelumbo nucifera uncharacterized protein At1g04910 (LOC104590256), transcript variant X4, mRNA	GO:0005794//Golgi apparatus;GO:0009507//chloroplast	GO:0008152//metabolic process;GO:0010197//polar nucleus fusion;GO:0048868//pollen tube development	GO:0016757//transferase activity, transferring glycosyl groups
NNU_aau-miR172	0.2493	0.0878	LOC104590582	| PREDICTED: Nelumbo nucifera uncharacterized LOC104590582 (LOC104590582), mRNA	-	-	GO:0016740//transferase activity
NNU_aau-miR172	3.686	2.6876	LOC104587890	| PREDICTED: Nelumbo nucifera E3 ubiquitin-protein ligase UPL1-like (LOC104587890), transcript variant X3, mRNA	-	GO:0008152//metabolic process	GO:0003824//catalytic activity
NNU_aau-miR172	0.0123	0.0152	LOC104585650	| PREDICTED: Nelumbo nucifera ARF guanine-nucleotide exchange factor GNL2 (LOC104585650), mRNA	GO:0090406//pollen tube	GO:0009827//plant-type cell wall modification;GO:0032012//regulation of ARF protein signal transduction;GO:0043547//positive regulation of GTPase activity;GO:0009860//pollen tube growth;GO:0006508//proteolysis;GO:0009846//pollen germination	GO:0005086//ARF guanyl-nucleotide exchange factor activity;GO:0004252//serine-type endopeptidase activity
NNU_aau-miR319	0	0.0313	LOC104593429	| PREDICTED: Nelumbo nucifera uncharacterized LOC104593429 (LOC104593429), ncRNA	-	-	-
NNU_aau-miR319			LOC104601917	| PREDICTED: Nelumbo nucifera uncharacterized LOC104601917 (LOC104601917), ncRNA
NNU_aau-miR319	5.9133	6.7796	LOC104593612	| PREDICTED: Nelumbo nucifera transcription factor GAMYB (LOC104593612), transcript variant X2, mRNA	-	-	-
NNU_aau-miR319	2.708	1.5728	LOC104604178	| PREDICTED: Nelumbo nucifera transcription factor GAMYB-like (LOC104604178), transcript variant X4, mRNA	-	-	-
NNU_aau-miR319	5.8499	10.2123	LOC104601722	| PREDICTED: Nelumbo nucifera uncharacterized LOC104601722 (LOC104601722), mRNA	-	-	-
NNU_aau-miR319	0.7861	0.2281	LOC104612966	| PREDICTED: Nelumbo nucifera uncharacterized LOC104612966 (LOC104612966), ncRNA	-	-	-
NNU_aau-miR319	94.5429	86.7459	LOC104611916	| PREDICTED: Nelumbo nucifera magnesium-dependent phosphatase 1 (LOC104611916), mRNA	-	GO:0035335//peptidyl-tyrosine dephosphorylation	GO:0004725//protein tyrosine phosphatase activity
NNU_aau-miR396	12.529	10.6426	LOC104605397	| PREDICTED: Nelumbo nucifera uncharacterized LOC104605397 (LOC104605397), transcript variant X1, mRNA	-	-	GO:0005509//calcium ion binding
NNU_aau-miR396	0.3179	1.0554	LOC104587868	| PREDICTED: Nelumbo nucifera growth-regulating factor 3 (LOC104587868), mRNA	-	-	-
NNU_aau-miR396	0.9874	2.0216	LOC104593690	| PREDICTED: Nelumbo nucifera growth-regulating factor 2 (LOC104593690), mRNA	-	-	-
NNU_aau-miR396	6.1253	5.3384	LOC104610885	| PREDICTED: Nelumbo nucifera growth-regulating factor 10 (LOC104610885), mRNA	-	GO:0006351//transcription, DNA-templated	-
NNU_aau-miR396	0.4148	2.5834	LOC104609045	| PREDICTED: Nelumbo nucifera growth-regulating factor 6-like (LOC104609045), transcript variant X2, mRNA	-	GO:0006351//transcription, DNA-templated	-
NNU_aau-miR396	0.8639	1.3699	LOC104605090	| PREDICTED: Nelumbo nucifera protein FAR1-RELATED SEQUENCE 5-like (LOC104605090), transcript variant X6, misc_RNA	-	-	-
NNU_aau-miR396			LOC104609332	| PREDICTED: Nelumbo nucifera growth-regulating factor 1 (LOC104609332), transcript variant X2, mRNA
NNU_aau-miR396	0.618	0.1759	LOC104604663	| PREDICTED: Nelumbo nucifera growth-regulating factor 7-like (LOC104604663), transcript variant X1, mRNA	-	-	-
NNU_aau-miR396	3.6762	1.5262	LOC104603869	| PREDICTED: Nelumbo nucifera GDSL esterase/lipase EXL3-like (LOC104603869), mRNA	-	GO:0019761//glucosinolate biosynthetic process;GO:0006629//lipid metabolic process	GO:0016298//lipase activity
NNU_aau-miR396	0.4373	0.3034	LOC104597887	| PREDICTED: Nelumbo nucifera uncharacterized LOC104597887 (LOC104597887), ncRNA	-	-	-
NNU_aau-miR396	6.4294	10.3929	LOC104602694	| PREDICTED: Nelumbo nucifera probable phytol kinase 2, chloroplastic (LOC104602694), partial mRNA	-	GO:0016310//phosphorylation;GO:0016487//farnesol metabolic process;GO:0050665//hydrogen peroxide biosynthetic process;GO:0048440//carpel development;GO:0016926//protein desumoylation;GO:0009737//response to abscisic acid;GO:0010228//vegetative to reproductive phase transition of meristem	GO:0016779//nucleotidyltransferase activity;GO:0052669//CTP:2-trans,-6-trans-farnesol kinase activity;GO:0052670//geraniol kinase activity;GO:0016301//kinase activity;GO:0052671//geranylgeraniol kinase activity
NNU_aau-miR396	0	0	LOC104600579	| PREDICTED: Nelumbo nucifera growth-regulating factor 1-like (LOC104600579), mRNA	-	-	-
NNU_aau-miR396	3.6914	4.0209	LOC104596390	| PREDICTED: Nelumbo nucifera growth-regulating factor 4-like (LOC104596390), mRNA	-	-	-
NNU_aau-miR396	0.912	0.7132	LOC104599894	| PREDICTED: Nelumbo nucifera uncharacterized LOC104599894 (LOC104599894), ncRNA	-	-	-
NNU_aau-miR396	0.6886	2.0561	LOC104612113	| PREDICTED: Nelumbo nucifera GDSL esterase/lipase At5g45920-like (LOC104612113), transcript variant X3, mRNA	-	GO:0008152//metabolic process	GO:0016788//hydrolase activity, acting on ester bonds
NNU_aau-miR396	0.6204	1.1478	LOC104586929	| PREDICTED: Nelumbo nucifera growth-regulating factor 3-like (LOC104586929), mRNA	-	-	-
NNU_aau-miR396	2.8893	1.2958	LOC104586683	| PREDICTED: Nelumbo nucifera katanin p80 WD40 repeat-containing subunit B1 homolog (LOC104586683), transcript variant X6, misc_RNA	GO:0008352//katanin complex;GO:0005874//microtubule	GO:0008152//metabolic process;GO:0051013//microtubule severing	GO:0008017//microtubule binding;GO:0016740//transferase activity
NNU_aau-miR396	7.0179	8.2353	LOC104612577	| PREDICTED: Nelumbo nucifera katanin p80 WD40 repeat-containing subunit B1 homolog (LOC104612577), transcript variant X3, misc_RNA	GO:0005856//cytoskeleton	-	-
NNU_aau-miR396	21.9047	10.7269	LOC104586192	| PREDICTED: Nelumbo nucifera carotene epsilon-monooxygenase, chloroplastic (LOC104586192), transcript variant X2, mRNA	GO:0005840//ribosome;GO:0009941//chloroplast envelope	GO:0055114//oxidation-reduction process;GO:0016556//mRNA modification;GO:0006412//translation;GO:0009965//leaf morphogenesis;GO:0030154//cell differentiation;GO:0010103//stomatal complex morphogenesis;GO:0015995//chlorophyll biosynthetic process;GO:0006636//unsaturated fatty acid biosynthetic process;GO:0019288//isopentenyl diphosphate biosynthetic process, methylerythritol 4-phosphate pathway	GO:0070330//aromatase activity;GO:0005506//iron ion binding;GO:0020037//heme binding;GO:0003735//structural constituent of ribosome;GO:0009974//zeinoxanthin epsilon hydroxylase activity
NNU_ahy-miR156a	0.9273	0.5182	LOC104593839	| PREDICTED: Nelumbo nucifera squamosa promoter-binding-like protein 3 (LOC104593839), transcript variant X1, mRNA	-	-	-
NNU_ahy-miR156a	0.7802	0.709	LOC104599748	| PREDICTED: Nelumbo nucifera squamosa promoter-binding-like protein 6 (LOC104599748), transcript variant X1, mRNA	-	-	-
NNU_ahy-miR156a	2.0355	0.781	LOC104591759	| PREDICTED: Nelumbo nucifera squamosa promoter-binding-like protein 18 (LOC104591759), transcript variant X1, mRNA	-	-	-
NNU_ahy-miR156a	0.4535	0.1472	LOC104592849	| PREDICTED: Nelumbo nucifera squamosa promoter-binding-like protein 16 (LOC104592849), transcript variant X1, mRNA	-	-	-
NNU_ahy-miR156a	1.6046	0.6866	LOC104603500	| PREDICTED: Nelumbo nucifera squamosa promoter-binding-like protein 14 (LOC104603500), mRNA	-	-	-
NNU_ahy-miR156a	2.219	0.8471	LOC104608184	| PREDICTED: Nelumbo nucifera squamosa promoter-binding protein 1-like (LOC104608184), mRNA	GO:0005634//nucleus	-	GO:0003677//DNA binding
NNU_ahy-miR156a	7.9724	10.3919	LOC104605919	| PREDICTED: Nelumbo nucifera trafficking protein particle complex subunit 12 (LOC104605919), transcript variant X2, mRNA	-	GO:0006508//proteolysis	GO:0004180//carboxypeptidase activity
NNU_ahy-miR156a	39.5982	28.88	LOC104610633	| PREDICTED: Nelumbo nucifera puromycin-sensitive aminopeptidase-like (LOC104610633), transcript variant X3, mRNA	-	-	-
NNU_ahy-miR156a	0.6074	0.913	LOC104597891	| PREDICTED: Nelumbo nucifera squamosa promoter-binding-like protein 13A (LOC104597891), transcript variant X1, mRNA	-	-	-
NNU_ahy-miR156a	0.2834	0.5914	LOC104598496	| PREDICTED: Nelumbo nucifera squamosa promoter-binding-like protein 7 (LOC104598496), mRNA	-	-	-
NNU_ahy-miR156a	0	0.1167	LOC104602369	| PREDICTED: Nelumbo nucifera squamosa promoter-binding-like protein 7 (LOC104602369), mRNA	-	-	-
NNU_ahy-miR156a	0.0761	0.1252	LOC104597533	| PREDICTED: Nelumbo nucifera squamosa promoter-binding-like protein 17 (LOC104597533), mRNA	-	-	-
NNU_ahy-miR156a	9.3277	13.3693	LOC104599433	| PREDICTED: Nelumbo nucifera squamosa promoter-binding protein 1 (LOC104599433), mRNA	-	-	-
NNU_ahy-miR156a	8.155	5.3835	LOC104598114	| PREDICTED: Nelumbo nucifera granule-bound starch synthase 2, chloroplastic/amyloplastic-like (LOC104598114), mRNA	GO:0009501//amyloplast;GO:0009507//chloroplast	GO:1901137//carbohydrate derivative biosynthetic process;GO:0019252//starch biosynthetic process	GO:0004373//glycogen (starch) synthase activity
NNU_ahy-miR156a	5.0198	2.3516	LOC104601413	| PREDICTED: Nelumbo nucifera repressor of RNA polymerase III transcription MAF1 homolog (LOC104601413), mRNA	-	GO:0006355//regulation of transcription, DNA-templated	-
NNU_ahy-miR156a	9.3713	9.2124	LOC104600493	| PREDICTED: Nelumbo nucifera nuclear pore complex protein Nup107 (LOC104600493), transcript variant X1, mRNA	GO:0005643//nuclear pore	GO:0006810//transport	-
NNU_ahy-miR156a	1.4392	1.5554	LOC104612661	| PREDICTED: Nelumbo nucifera squamosa promoter-binding-like protein 3 (LOC104612661), transcript variant X1, mRNA	-	-	-
NNU_ahy-miR156a	25.5653	27.6398	LOC104588450	| PREDICTED: Nelumbo nucifera probable cytosolic oligopeptidase A (LOC104588450), mRNA	-	GO:0006508//proteolysis	GO:0004222//metalloendopeptidase activity;GO:0046872//metal ion binding
NNU_ahy-miR156a	0	0.0171	LOC104585894	| PREDICTED: Nelumbo nucifera uncharacterized LOC104585894 (LOC104585894), transcript variant X1, mRNA	-	-	-
NNU_ahy-miR156a	1.8295	1.8757	LOC104613495	| PREDICTED: Nelumbo nucifera cationic amino acid transporter 8, vacuolar-like (LOC104613495), transcript variant X1, misc_RNA	GO:0016021//integral component of membrane;GO:0043231//intracellular membrane-bounded organelle	GO:1903401//L-lysine transmembrane transport;GO:0043091//L-arginine import;GO:0051938//L-glutamate import;GO:0009741//response to brassinosteroid	GO:0015181//arginine transmembrane transporter activity;GO:0015189//L-lysine transmembrane transporter activity;GO:0005313//L-glutamate transmembrane transporter activity
NNU_ahy-miR156a	19.2799	17.6739	LOC104612283	| PREDICTED: Nelumbo nucifera bifunctional riboflavin kinase/FMN phosphatase-like (LOC104612283), transcript variant X4, mRNA	-	GO:0016310//phosphorylation;GO:0016311//dephosphorylation;GO:0009231//riboflavin biosynthetic process	GO:0016779//nucleotidyltransferase activity;GO:0008531//riboflavin kinase activity;GO:0008967//phosphoglycolate phosphatase activity
NNU_ahy-miR156b-3p	21.9281	19.4579	LOC104593548	| PREDICTED: Nelumbo nucifera COP9 signalosome complex subunit 2 (LOC104593548), mRNA	GO:0000502//proteasome complex;GO:0005829//cytosol	GO:0010388//cullin deneddylation;GO:0030163//protein catabolic process;GO:0009640//photomorphogenesis	-
NNU_ahy-miR156b-3p	14.5939	13.1152	LOC104594116	| PREDICTED: Nelumbo nucifera uncharacterized LOC104594116 (LOC104594116), transcript variant X3, mRNA	-	-	GO:0003676//nucleic acid binding
NNU_ahy-miR156b-3p	1.4836	1.1746	LOC104593486	| PREDICTED: Nelumbo nucifera methyltransferase-like protein 16 homolog (LOC104593486), transcript variant X2, mRNA	-	GO:0032259//methylation	GO:0008168//methyltransferase activity;GO:0003676//nucleic acid binding
NNU_ahy-miR156b-3p	75.8184	84.5702	LOC104591722	| PREDICTED: Nelumbo nucifera uncharacterized LOC104591722 (LOC104591722), transcript variant X2, mRNA	-	-	-
NNU_ahy-miR156b-3p	0.091	0	LOC104599931	| PREDICTED: Nelumbo nucifera uncharacterized LOC104599931 (LOC104599931), transcript variant X3, misc_RNA	-	-	-
NNU_ahy-miR156b-3p	0.0832	0	LOC104599822	| PREDICTED: Nelumbo nucifera uncharacterized LOC104599822 (LOC104599822), mRNA	GO:0005737//cytoplasm	-	-
NNU_ahy-miR156b-5p	7.6336	3.3145	LOC104594060	| PREDICTED: Nelumbo nucifera 1,4-alpha-glucan-branching enzyme 3, chloroplastic/amyloplastic (LOC104594060), transcript variant X1, mRNA	-	GO:0005978//glycogen biosynthetic process;GO:0009791//post-embryonic development	GO:0004553//hydrolase activity, hydrolyzing O-glycosyl compounds;GO:0003844//1,4-alpha-glucan branching enzyme activity;GO:0043169//cation binding
NNU_ahy-miR156b-5p	18.0451	13.5387	LOC104595538	| PREDICTED: Nelumbo nucifera E3 ubiquitin-protein ligase UPL2-like (LOC104595538), transcript variant X1, mRNA	-	GO:0008152//metabolic process	GO:0003824//catalytic activity
NNU_ahy-miR156b-5p	8.4786	8.2945	LOC104594637	| PREDICTED: Nelumbo nucifera protein-tyrosine-phosphatase MKP1 (LOC104594637), transcript variant X3, mRNA	GO:0005737//cytoplasm	GO:0010225//response to UV-C;GO:0035335//peptidyl-tyrosine dephosphorylation;GO:0006888//ER to Golgi vesicle-mediated transport;GO:0000188//inactivation of MAPK activity;GO:0006499//N-terminal protein myristoylation;GO:0006487//protein N-linked glycosylation;GO:0043090//amino acid import;GO:0009651//response to salt stress;GO:0048481//ovule development;GO:0010224//response to UV-B;GO:0010374//sto…	GO:0004725//protein tyrosine phosphatase activity;GO:0016301//kinase activity;GO:0017017//MAP kinase tyrosine/serine/threonine phosphatase activity;GO:0003779//actin binding
NNU_ahy-miR156b-5p	8.2481	8.3845	LOC104612803	| PREDICTED: Nelumbo nucifera mediator of RNA polymerase II transcription subunit 33A (LOC104612803), transcript variant X1, mRNA	-	GO:0090558//plant epidermis development;GO:0016043//cellular component organization;GO:0009653//anatomical structure morphogenesis;GO:0050794//regulation of cellular process;GO:0048468//cell development	-
NNU_ahy-miR156b-5p	1.736	1.8696	LOC104591934	| PREDICTED: Nelumbo nucifera histone-lysine N-methyltransferase ASHR2 (LOC104591934), transcript variant X4, mRNA	-	-	-
NNU_ahy-miR156b-5p	12.3475	9.9209	LOC104603832	| PREDICTED: Nelumbo nucifera uncharacterized transporter YBR287W-like (LOC104603832), transcript variant X2, mRNA	GO:0016021//integral component of membrane	GO:0055085//transmembrane transport	-
NNU_ahy-miR156b-5p	8.0866	7.693	LOC104600108	| PREDICTED: Nelumbo nucifera probable helicase DDB_G0274399 (LOC104600108), transcript variant X1, mRNA	-	-	-
NNU_ahy-miR156b-5p	2.8631	2.0577	LOC104600603	| PREDICTED: Nelumbo nucifera uncharacterized LOC104600603 (LOC104600603), transcript variant X1, mRNA	-	-	-
NNU_ahy-miR156b-5p	8.9916	14.4211	LOC104596748	| PREDICTED: Nelumbo nucifera transmembrane protein 18 (LOC104596748), mRNA	GO:0016021//integral component of membrane	-	-
NNU_ahy-miR156b-5p	0	0	LOC104601497	| PREDICTED: Nelumbo nucifera uncharacterized LOC104601497 (LOC104601497), mRNA	-	-	-
NNU_ahy-miR156b-5p	0.104	0.2822	LOC104590709	| PREDICTED: Nelumbo nucifera G-type lectin S-receptor-like serine/threonine-protein kinase At4g27290 (LOC104590709), mRNA	-	GO:0044763//single-organism cellular process;GO:0032501//multicellular organismal process;GO:0016310//phosphorylation	GO:0004672//protein kinase activity;GO:0000166//nucleotide binding
NNU_ahy-miR156b-5p	0	0.2206	LOC104590361	| PREDICTED: Nelumbo nucifera protein RALF-like 32 (LOC104590361), mRNA	-	GO:0007154//cell communication;GO:0044700//single organism signaling	-
NNU_ahy-miR156b-5p	0.0658	0.1421	LOC104590379	| PREDICTED: Nelumbo nucifera wall-associated receptor kinase 5-like (LOC104590379), partial mRNA	-	-	-
NNU_ahy-miR156b-5p	48.908	90.5219	LOC104585859	| PREDICTED: Nelumbo nucifera cationic amino acid transporter 1-like (LOC104585859), transcript variant X1, mRNA	GO:0005737//cytoplasm;GO:0016021//integral component of membrane;GO:0005886//plasma membrane	GO:1903401//L-lysine transmembrane transport;GO:0010583//response to cyclopentenone;GO:0010363//regulation of plant-type hypersensitive response;GO:0043091//L-arginine import;GO:0006888//ER to Golgi vesicle-mediated transport;GO:0006862//nucleotide transport;GO:0015696//ammonium transport;GO:0006612//protein targeting to membrane;GO:0051938//L-glutamate import;GO:0009407//toxin catabolic process;…	GO:0015189//L-lysine transmembrane transporter activity;GO:0005313//L-glutamate transmembrane transporter activity;GO:0015181//arginine transmembrane transporter activity
NNU_ahy-miR156b-5p	0.0261	0	LOC104585860	| PREDICTED: Nelumbo nucifera cationic amino acid transporter 1-like (LOC104585860), transcript variant X1, mRNA	GO:0005737//cytoplasm;GO:0005886//plasma membrane	GO:0043091//L-arginine import;GO:0015696//ammonium transport;GO:0006862//nucleotide transport;GO:0006888//ER to Golgi vesicle-mediated transport;GO:0010583//response to cyclopentenone;GO:0010363//regulation of plant-type hypersensitive response;GO:1903401//L-lysine transmembrane transport;GO:0061025//membrane fusion;GO:0009407//toxin catabolic process;GO:0051938//L-glutamate import;GO:0043069//ne…	GO:0015189//L-lysine transmembrane transporter activity;GO:0005313//L-glutamate transmembrane transporter activity;GO:0015181//arginine transmembrane transporter activity
NNU_ahy-miR156b-5p	0.7875	0.7844	LOC104611498	| PREDICTED: Nelumbo nucifera cationic amino acid transporter 1-like (LOC104611498), mRNA	GO:0005886//plasma membrane;GO:0005737//cytoplasm	GO:0006862//nucleotide transport;GO:0006888//ER to Golgi vesicle-mediated transport;GO:0015696//ammonium transport;GO:0043091//L-arginine import;GO:0061025//membrane fusion;GO:1903401//L-lysine transmembrane transport;GO:0010583//response to cyclopentenone;GO:0010363//regulation of plant-type hypersensitive response;GO:0015824//proline transport;GO:0043069//negative regulation of programmed cell …	GO:0015189//L-lysine transmembrane transporter activity;GO:0005313//L-glutamate transmembrane transporter activity;GO:0015181//arginine transmembrane transporter activity
NNU_ahy-miR156b-5p	0.1228	0.0757	LOC104590776	| PREDICTED: Nelumbo nucifera CBS domain-containing protein CBSX6-like (LOC104590776), mRNA	-	-	-
NNU_ahy-miR156b-5p	14.628	10.3178	LOC104586892	| PREDICTED: Nelumbo nucifera histidine-containing phosphotransfer protein 1 (LOC104586892), transcript variant X1, mRNA	GO:0005622//intracellular	GO:0031537//regulation of anthocyanin metabolic process;GO:0080036//regulation of cytokinin-activated signaling pathway;GO:0000160//phosphorelay signal transduction system;GO:0016049//cell growth;GO:0015698//inorganic anion transport;GO:0016310//phosphorylation;GO:0010029//regulation of seed germination;GO:0000041//transition metal ion transport;GO:0051301//cell division;GO:0009553//embryo sac de…	GO:0032440//2-alkenal reductase [NAD(P)] activity;GO:0043424//protein histidine kinase binding;GO:0009927//histidine phosphotransfer kinase activity
NNU_ahy-miR156b-5p	0.7596	0.2204	LOC104588128	| PREDICTED: Nelumbo nucifera uncharacterized LOC104588128 (LOC104588128), transcript variant X1, ncRNA	-	-	-
NNU_ahy-miR156c	1.291	1.5761	LOC104590702	| PREDICTED: Nelumbo nucifera protein IQ-DOMAIN 1-like (LOC104590702), transcript variant X2, mRNA	-	-	-
NNU_ahy-miR156c	0.8479	0.5577	LOC104593630	| PREDICTED: Nelumbo nucifera uncharacterized LOC104593630 (LOC104593630), transcript variant X4, mRNA	-	-	-
NNU_ahy-miR156c	7.054	2.7351	LOC104613280	| PREDICTED: Nelumbo nucifera probably inactive leucine-rich repeat receptor-like protein kinase IMK2 (LOC104613280), mRNA	-	GO:0016310//phosphorylation;GO:0055114//oxidation-reduction process	GO:0016301//kinase activity;GO:0032440//2-alkenal reductase [NAD(P)] activity
NNU_ahy-miR156c	6.668	5.874	LOC104591445	| PREDICTED: Nelumbo nucifera uncharacterized LOC104591445 (LOC104591445), mRNA	-	-	-
NNU_ahy-miR156c	0.4793	0.6755	LOC104613517	| PREDICTED: Nelumbo nucifera uncharacterized LOC104613517 (LOC104613517), transcript variant X2, mRNA	-	-	-
NNU_ahy-miR156c	12.2996	6.194	LOC104592856	| PREDICTED: Nelumbo nucifera uncharacterized LOC104592856 (LOC104592856), mRNA	-	-	-
NNU_ahy-miR156c	6.1734	4.8392	LOC104609914	| PREDICTED: Nelumbo nucifera putative 1-phosphatidylinositol-3-phosphate 5-kinase FAB1C (LOC104609914), mRNA	-	GO:0006796//phosphate-containing compound metabolic process;GO:0044763//single-organism cellular process	-
NNU_ahy-miR156c	0.6007	0.7409	LOC104603842	| PREDICTED: Nelumbo nucifera uncharacterized LOC104603842 (LOC104603842), mRNA	-	-	-
NNU_ahy-miR156c	4.1643	2.6706	LOC104609543	| PREDICTED: Nelumbo nucifera uncharacterized LOC104609543 (LOC104609543), transcript variant X1, mRNA	-	-	-
NNU_ahy-miR156c			LOC104610129	| PREDICTED: Nelumbo nucifera uncharacterized LOC104610129 (LOC104610129), transcript variant X1, ncRNA
NNU_ahy-miR156c			LOC104609213	| PREDICTED: Nelumbo nucifera uncharacterized LOC104609213 (LOC104609213), mRNA
NNU_ahy-miR156c	1.7632	2.8364	LOC104602843	| PREDICTED: Nelumbo nucifera uncharacterized LOC104602843 (LOC104602843), mRNA	-	-	-
NNU_ahy-miR156c	35.7739	32.8671	LOC104596504	| PREDICTED: Nelumbo nucifera protein TIME FOR COFFEE-like (LOC104596504), transcript variant X1, mRNA	-	-	-
NNU_ahy-miR156c	0.2596	0.1601	LOC104602544	| PREDICTED: Nelumbo nucifera auxin response factor 11-like (LOC104602544), transcript variant X1, mRNA	GO:0005783//endoplasmic reticulum;GO:0005886//plasma membrane	GO:0042542//response to hydrogen peroxide;GO:0006457//protein folding;GO:0009408//response to heat;GO:0009644//response to high light intensity;GO:0009627//systemic acquired resistance;GO:0034976//response to endoplasmic reticulum stress	-
NNU_ahy-miR156c			LOC104596918	| PREDICTED: Nelumbo nucifera uncharacterized LOC104596918 (LOC104596918), mRNA
NNU_ahy-miR156c			LOC104589768	| PREDICTED: Nelumbo nucifera probable LRR receptor-like serine/threonine-protein kinase At3g47570 (LOC104589768), mRNA
NNU_ahy-miR156c	2.7749	1.7408	LOC104612576	| PREDICTED: Nelumbo nucifera protein STRUBBELIG-RECEPTOR FAMILY 3 (LOC104612576), transcript variant X4, mRNA	GO:0016020//membrane	GO:0006468//protein phosphorylation	GO:0004672//protein kinase activity
NNU_ahy-miR156c	526.952	464.83	LOC104610978	| PREDICTED: Nelumbo nucifera cysteine-rich and transmembrane domain-containing protein A-like (LOC104610978), mRNA	-	-	-
NNU_ahy-miR159	1.1966	1.0798	LOC104595489	| PREDICTED: Nelumbo nucifera pentatricopeptide repeat-containing protein At3g16010 (LOC104595489), transcript variant X5, mRNA	-	-	-
NNU_ahy-miR159	0	0	LOC104595017	| PREDICTED: Nelumbo nucifera uncharacterized LOC104595017 (LOC104595017), mRNA	-	-	-
NNU_ahy-miR159			LOC104595018	| PREDICTED: Nelumbo nucifera uncharacterized LOC104595018 (LOC104595018), mRNA
NNU_ahy-miR159	12.315	11.5189	LOC104587695	| PREDICTED: Nelumbo nucifera flocculation protein FLO11-like (LOC104587695), transcript variant X2, mRNA	-	-	-
NNU_ahy-miR159	0.0858	0.0151	LOC104594775	| PREDICTED: Nelumbo nucifera uncharacterized LOC104594775 (LOC104594775), mRNA	-	-	-
NNU_ahy-miR159	0.1351	0	LOC104605726	| PREDICTED: Nelumbo nucifera uncharacterized LOC104605726 (LOC104605726), mRNA	-	-	-
NNU_ahy-miR159	0.4813	0.1979	LOC104603564	| PREDICTED: Nelumbo nucifera uncharacterized LOC104603564 (LOC104603564), ncRNA	-	-	-
NNU_ahy-miR159	0.9757	0.775	LOC104600961	| PREDICTED: Nelumbo nucifera histone-lysine N-methyltransferase SUVR2-like (LOC104600961), transcript variant X4, misc_RNA	-	-	-
NNU_ahy-miR159	6.651	5.1586	LOC104600240	| PREDICTED: Nelumbo nucifera uncharacterized LOC104600240 (LOC104600240), transcript variant X2, mRNA	-	-	-
NNU_ahy-miR159	6.5703	10.8752	LOC104612234	| PREDICTED: Nelumbo nucifera uncharacterized LOC104612234 (LOC104612234), mRNA	-	-	-
NNU_ahy-miR159	0.3211	0.264	LOC104610953	| PREDICTED: Nelumbo nucifera myb-related protein B-like (LOC104610953), mRNA	-	GO:0044699//single-organism process;GO:0009987//cellular process	-
NNU_ahy-miR159	1.3663	0.7269	LOC104612781	| PREDICTED: Nelumbo nucifera uncharacterized LOC104612781 (LOC104612781), mRNA	-	-	-
NNU_ahy-miR159	0.0436	0.0134	LOC104612101	| PREDICTED: Nelumbo nucifera uncharacterized LOC104612101 (LOC104612101), transcript variant X2, misc_RNA	-	-	-
NNU_ahy-miR159	1.5009	1.9406	LOC104613161	| PREDICTED: Nelumbo nucifera uncharacterized LOC104613161 (LOC104613161), transcript variant X1, mRNA	-	-	-
NNU_ahy-miR159	2.0296	1.9878	LOC104588713	| PREDICTED: Nelumbo nucifera uncharacterized LOC104588713 (LOC104588713), mRNA	-	-	-
NNU_ahy-miR159			LOC104589925	| PREDICTED: Nelumbo nucifera uncharacterized LOC104589925 (LOC104589925), mRNA
NNU_ahy-miR160-5p	2.0963	2.4599	LOC104612061	| PREDICTED: Nelumbo nucifera auxin response factor 17-like (LOC104612061), transcript variant X1, mRNA	-	GO:0048856//anatomical structure development;GO:0009987//cellular process;GO:0044699//single-organism process	-
NNU_ahy-miR160-5p	2.1379	3.0635	LOC104588718	| PREDICTED: Nelumbo nucifera auxin response factor 17-like (LOC104588718), mRNA	-	GO:0048856//anatomical structure development;GO:0009987//cellular process;GO:0044699//single-organism process	-
NNU_ahy-miR167-3p	5.9926	5.0457	LOC104604222	| PREDICTED: Nelumbo nucifera putative uncharacterized protein At4g01020, chloroplastic (LOC104604222), mRNA	-	-	GO:0000166//nucleotide binding;GO:0046872//metal ion binding;GO:0004386//helicase activity
NNU_ahy-miR167-3p	12.9975	9.6885	LOC104598532	| PREDICTED: Nelumbo nucifera luc7-like protein 3 (LOC104598532), transcript variant X5, mRNA	GO:0005685//U1 snRNP	GO:0006376//mRNA splice site selection	GO:0003729//mRNA binding
NNU_ahy-miR167-3p	59.0451	42.8707	LOC104613106	| PREDICTED: Nelumbo nucifera protein DJ-1 homolog B-like (LOC104613106), mRNA	-	GO:0006541//glutamine metabolic process	GO:0016740//transferase activity
NNU_ahy-miR167-5p	6.8196	7.0574	LOC104593430	| PREDICTED: Nelumbo nucifera transcription factor IIIB 90 kDa subunit (LOC104593430), mRNA	-	GO:0006351//transcription, DNA-templated	-
NNU_ahy-miR167-5p	4.6834	6.2902	LOC104604395	| PREDICTED: Nelumbo nucifera K(+) efflux antiporter 4-like (LOC104604395), transcript variant X2, mRNA	GO:0016021//integral component of membrane	GO:0030001//metal ion transport;GO:0015672//monovalent inorganic cation transport;GO:0055085//transmembrane transport;GO:1902600//hydrogen ion transmembrane transport	GO:0015299//solute:proton antiporter activity
NNU_ahy-miR167-5p	16.7708	11.2133	LOC104604037	| PREDICTED: Nelumbo nucifera soluble starch synthase 1, chloroplastic/amyloplastic (LOC104604037), mRNA	GO:0009570//chloroplast stroma;GO:0009501//amyloplast	GO:0001666//response to hypoxia;GO:0019375//galactolipid biosynthetic process;GO:0000023//maltose metabolic process;GO:0043085//positive regulation of catalytic activity;GO:0010021//amylopectin biosynthetic process;GO:0019252//starch biosynthetic process	GO:0004373//glycogen (starch) synthase activity
NNU_ahy-miR167-5p	0	0	LOC104605897	| PREDICTED: Nelumbo nucifera aminotransferase ALD1-like (LOC104605897), mRNA	-	GO:0009089//lysine biosynthetic process via diaminopimelate;GO:0009693//ethylene biosynthetic process;GO:0010150//leaf senescence;GO:0042742//defense response to bacterium;GO:0009862//systemic acquired resistance, salicylic acid mediated signaling pathway	GO:0004069//L-aspartate:2-oxoglutarate aminotransferase activity;GO:0010285//L,L-diaminopimelate aminotransferase activity;GO:0080130//L-phenylalanine:2-oxoglutarate aminotransferase activity;GO:0030170//pyridoxal phosphate binding
NNU_ahy-miR394	15.8806	8.0734	LOC104591738	| PREDICTED: Nelumbo nucifera F-box only protein 6-like (LOC104591738), transcript variant X1, mRNA	-	GO:0060776//simple leaf morphogenesis;GO:0010305//leaf vascular tissue pattern formation;GO:0010928//regulation of auxin mediated signaling pathway	-
NNU_ahy-miR394	23.6388	23.3751	LOC104592877	| PREDICTED: Nelumbo nucifera F-box only protein 6-like (LOC104592877), transcript variant X2, mRNA	-	GO:0010305//leaf vascular tissue pattern formation;GO:0060776//simple leaf morphogenesis;GO:0010928//regulation of auxin mediated signaling pathway	-
NNU_ahy-miR394	4.3505	2.4136	LOC104610705	| PREDICTED: Nelumbo nucifera uncharacterized LOC104610705 (LOC104610705), transcript variant X2, mRNA	-	-	-
NNU_ahy-miR394	0.0512	0.1896	LOC104609607	| PREDICTED: Nelumbo nucifera uncharacterized LOC104609607 (LOC104609607), mRNA	-	-	-
NNU_ahy-miR394	9.7577	11.5047	LOC104604997	| PREDICTED: Nelumbo nucifera uncharacterized LOC104604997 (LOC104604997), mRNA	-	-	-
NNU_ahy-miR394	0.5662	0.8379	LOC104602908	| PREDICTED: Nelumbo nucifera probable receptor-like protein kinase At1g67000 (LOC104602908), mRNA	-	-	GO:0016301//kinase activity
NNU_ahy-miR394	39.064	45.54	LOC104596166	| PREDICTED: Nelumbo nucifera probable methyltransferase PMT15 (LOC104596166), transcript variant X2, mRNA	-	GO:0032259//methylation	GO:0008168//methyltransferase activity
NNU_ahy-miR394	18.5715	13.3027	LOC104599999	| PREDICTED: Nelumbo nucifera uncharacterized LOC104599999 (LOC104599999), mRNA	-	-	-
NNU_ahy-miR394			LOC104601191	| PREDICTED: Nelumbo nucifera uncharacterized LOC104601191 (LOC104601191), transcript variant X2, mRNA
NNU_ahy-miR394	31.6773	52.7598	LOC104598910	| PREDICTED: Nelumbo nucifera glyoxysomal fatty acid beta-oxidation multifunctional protein MFP-a (LOC104598910), mRNA	GO:0005730//nucleolus;GO:0005618//cell wall;GO:0009506//plasmodesma	GO:0009407//toxin catabolic process;GO:0007031//peroxisome organization;GO:0009062//fatty acid catabolic process;GO:0080129//proteasome core complex assembly;GO:0043161//proteasome-mediated ubiquitin-dependent protein catabolic process;GO:0051788//response to misfolded protein;GO:0055114//oxidation-reduction process	GO:0003857//3-hydroxyacyl-CoA dehydrogenase activity;GO:0016508//long-chain-enoyl-CoA hydratase activity
NNU_ahy-miR394	256.468	137.591	LOC104601232	| PREDICTED: Nelumbo nucifera uncharacterized LOC104601232 (LOC104601232), mRNA	-	-	-
NNU_ahy-miR394	11.2543	19.5702	LOC104612715	| PREDICTED: Nelumbo nucifera probable methyltransferase PMT15 (LOC104612715), mRNA	-	GO:0032259//methylation	GO:0008168//methyltransferase activity
NNU_ahy-miR398	30.9648	29.8503	LOC104585738	| PREDICTED: Nelumbo nucifera superoxide dismutase [Cu-Zn] (LOC104585738), transcript variant X1, mRNA	GO:0005737//cytoplasm	GO:0055114//oxidation-reduction process;GO:0019430//removal of superoxide radicals	GO:0046872//metal ion binding;GO:0004784//superoxide dismutase activity
NNU_ahy-miR398	80.9406	92.4158	LOC104595649	| PREDICTED: Nelumbo nucifera LIM domain-containing protein WLIM1-like (LOC104595649), mRNA	-	-	GO:0008270//zinc ion binding
NNU_ahy-miR398	53.0543	57.4128	LOC104607941	| PREDICTED: Nelumbo nucifera LIM domain-containing protein WLIM1-like (LOC104607941), transcript variant X1, mRNA	-	-	GO:0008270//zinc ion binding
NNU_ahy-miR398	0.397	0.1883	LOC104607695	| PREDICTED: Nelumbo nucifera protein TRANSPARENT TESTA 1-like (LOC104607695), mRNA	-	-	GO:0005488//binding
NNU_ahy-miR398	22.2176	22.7851	LOC104603839	| PREDICTED: Nelumbo nucifera myosin-4 (LOC104603839), mRNA	-	-	-
NNU_ahy-miR398	0.1531	0.1889	LOC104611476	| PREDICTED: Nelumbo nucifera B3 domain-containing protein Os04g0386900-like (LOC104611476), transcript variant X2, mRNA	-	-	-
NNU_ahy-miR398	0.5542	1.2304	LOC104590092	| PREDICTED: Nelumbo nucifera protein TRANSPARENT TESTA 1-like (LOC104590092), mRNA	-	GO:0009987//cellular process	GO:0005488//binding
NNU_ahy-miR408-3p	0.7458	0.1314	LOC104586720	| PREDICTED: Nelumbo nucifera mavicyanin-like (LOC104586720), mRNA	-	GO:0045491//xylan metabolic process;GO:0042546//cell wall biogenesis	GO:0009055//electron carrier activity
NNU_ahy-miR408-3p	3.9214	141.751	LOC104593517	| PREDICTED: Nelumbo nucifera L-ascorbate oxidase-like (LOC104593517), mRNA	GO:0005576//extracellular region	GO:0055114//oxidation-reduction process	GO:0005507//copper ion binding;GO:0016491//oxidoreductase activity
NNU_ahy-miR408-3p	211.277	43.0203	LOC104605233	| PREDICTED: Nelumbo nucifera naringenin,2-oxoglutarate 3-dioxygenase-like (LOC104605233), mRNA	-	GO:0055114//oxidation-reduction process	GO:0046872//metal ion binding;GO:0016491//oxidoreductase activity
NNU_ahy-miR408-3p	7.6931	5.7657	LOC104610511	| PREDICTED: Nelumbo nucifera uclacyanin-3-like (LOC104610511), mRNA	-	-	-
NNU_ahy-miR408-3p	6.2292	4.8341	LOC104586759	| PREDICTED: Nelumbo nucifera ABC transporter A family member 7-like (LOC104586759), mRNA	GO:0016021//integral component of membrane	GO:0008152//metabolic process;GO:0006810//transport	GO:0005215//transporter activity;GO:0016887//ATPase activity;GO:0005524//ATP binding
NNU_ahy-miR408-3p	1.3957	0.9413	LOC104611261	| PREDICTED: Nelumbo nucifera G8 domain-containing protein DDB_G0286311-like (LOC104611261), mRNA	-	GO:0005975//carbohydrate metabolic process	-
NNU_aly-miR156a-3p	8.5505	9.6009	LOC104591480	| PREDICTED: Nelumbo nucifera uncharacterized LOC104591480 (LOC104591480), mRNA	GO:0009506//plasmodesma	-	-
NNU_aly-miR156a-3p			LOC104591994	| PREDICTED: Nelumbo nucifera transcription repressor OFP8-like (LOC104591994), mRNA
NNU_aly-miR156a-3p	3.2739	2.1203	LOC104610459	| PREDICTED: Nelumbo nucifera ceramide kinase-like (LOC104610459), transcript variant X3, mRNA	-	GO:0044237//cellular metabolic process;GO:0044255//cellular lipid metabolic process;GO:0044763//single-organism cellular process;GO:0016310//phosphorylation	GO:0016301//kinase activity
NNU_aly-miR156a-3p	0.2396	0.0682	LOC104606584	| PREDICTED: Nelumbo nucifera BTB/POZ domain-containing protein At5g48130 (LOC104606584), mRNA	-	-	-
NNU_aly-miR156a-3p			LOC104601526	| PREDICTED: Nelumbo nucifera disease resistance protein RPM1-like (LOC104601526), mRNA
NNU_aly-miR156a-3p	0.3746	0.7893	LOC104590144	| PREDICTED: Nelumbo nucifera uncharacterized LOC104590144 (LOC104590144), mRNA	GO:0016020//membrane	GO:0006508//proteolysis;GO:0007155//cell adhesion	GO:0004222//metalloendopeptidase activity
NNU_aly-miR156a-3p	4.7673	3.1274	LOC104612178	| PREDICTED: Nelumbo nucifera probable dimethyladenosine transferase (LOC104612178), transcript variant X3, mRNA	-	GO:0000154//rRNA modification;GO:0032259//methylation	GO:0008649//rRNA methyltransferase activity
NNU_aly-miR156a-3p	0.1388	0.0623	LOC104589151	| PREDICTED: Nelumbo nucifera uncharacterized LOC104589151 (LOC104589151), transcript variant X1, mRNA	-	-	-
NNU_aly-miR156b-3p	2.7604	2.8697	LOC104609427	| PREDICTED: Nelumbo nucifera protein FAR-RED IMPAIRED RESPONSE 1-like (LOC104609427), transcript variant X2, misc_RNA	-	GO:0070646//protein modification by small protein removal;GO:0007623//circadian rhythm;GO:0010017//red or far-red light signaling pathway;GO:0010218//response to far red light;GO:0006355//regulation of transcription, DNA-templated;GO:0048522//positive regulation of cellular process;GO:0044710//single-organism metabolic process	-
NNU_aly-miR156b-3p	24.8803	19.4933	LOC104603804	| PREDICTED: Nelumbo nucifera monosaccharide-sensing protein 2 (LOC104603804), transcript variant X2, mRNA	GO:0016021//integral component of membrane	GO:0055085//transmembrane transport;GO:0008643//carbohydrate transport;GO:0055114//oxidation-reduction process	GO:0032440//2-alkenal reductase [NAD(P)] activity;GO:0022891//substrate-specific transmembrane transporter activity
NNU_aly-miR156b-3p	0	0.1902	LOC104601055	| PREDICTED: Nelumbo nucifera probable WRKY transcription factor 49 (LOC104601055), mRNA	-	-	-
NNU_aly-miR156b-3p	2.4501	2.1888	LOC104600234	| PREDICTED: Nelumbo nucifera pentatricopeptide repeat-containing protein At2g27610-like (LOC104600234), mRNA	-	-	-
NNU_aly-miR156b-3p	0.6411	0.369	LOC104599105	| PREDICTED: Nelumbo nucifera uncharacterized LOC104599105 (LOC104599105), transcript variant X12, misc_RNA	-	-	-
NNU_aly-miR156b-3p	2.1281	4.0014	LOC104613494	| PREDICTED: Nelumbo nucifera gibberellin 2-beta-dioxygenase (LOC104613494), mRNA	-	GO:0055114//oxidation-reduction process	GO:0051213//dioxygenase activity;GO:0005506//iron ion binding
NNU_aly-miR156b-3p	1.8214	0.9445	LOC104613193	| PREDICTED: Nelumbo nucifera trichohyalin-like (LOC104613193), mRNA	-	-	-
NNU_aly-miR156d-3p	10.5586	9.4765	LOC104594222	| PREDICTED: Nelumbo nucifera uncharacterized LOC104594222 (LOC104594222), mRNA	-	-	-
NNU_aly-miR156d-3p	0.7592	0.616	LOC104593371	| PREDICTED: Nelumbo nucifera MLO-like protein 1 (LOC104593371), transcript variant X1, mRNA	GO:0016020//membrane	GO:0050896//response to stimulus	-
NNU_aly-miR156d-3p	14.2594	11.9051	LOC104595307	| PREDICTED: Nelumbo nucifera structural maintenance of chromosomes protein 3 (LOC104595307), transcript variant X2, mRNA	GO:0009506//plasmodesma;GO:0000785//chromatin;GO:0008280//cohesin core heterodimer;GO:0005634//nucleus	GO:0010267//production of ta-siRNAs involved in RNA interference;GO:0051607//defense response to virus;GO:0006281//DNA repair;GO:0035196//production of miRNAs involved in gene silencing by miRNA;GO:0007064//mitotic sister chromatid cohesion	GO:0005524//ATP binding;GO:0003682//chromatin binding
NNU_aly-miR156d-3p	0.3922	0.1527	LOC104610729	| PREDICTED: Nelumbo nucifera formin-like protein 18 (LOC104610729), transcript variant X2, mRNA	-	-	-
NNU_aly-miR156d-3p	6.5328	4.5274	LOC104609933	| PREDICTED: Nelumbo nucifera uncharacterized LOC104609933 (LOC104609933), transcript variant X2, mRNA	-	GO:0006281//DNA repair;GO:0032508//DNA duplex unwinding;GO:0006310//DNA recombination	GO:0005524//ATP binding;GO:0003676//nucleic acid binding;GO:0004003//ATP-dependent DNA helicase activity
NNU_aly-miR156d-3p			LOC104609059	| PREDICTED: Nelumbo nucifera V-type proton ATPase subunit a1-like (LOC104609059), transcript variant X5, misc_RNA
NNU_aly-miR156d-3p			LOC104609024	| PREDICTED: Nelumbo nucifera UDP-glycosyltransferase 83A1-like (LOC104609024), mRNA
NNU_aly-miR156d-3p			LOC104608590	| PREDICTED: Nelumbo nucifera legumin type B-like (LOC104608590), mRNA
NNU_aly-miR156d-3p	0.1086	0	LOC104610694	| PREDICTED: Nelumbo nucifera uncharacterized LOC104610694 (LOC104610694), mRNA	-	-	-
NNU_aly-miR156d-3p	4.1896	2.3668	LOC104586449	| PREDICTED: Nelumbo nucifera lanC-like protein GCL2 (LOC104586449), transcript variant X1, mRNA	GO:0005886//plasma membrane;GO:0019898//extrinsic component of membrane;GO:0016020//membrane	GO:0009787//regulation of abscisic acid-activated signaling pathway;GO:0008152//metabolic process;GO:0044699//single-organism process;GO:0010231//maintenance of seed dormancy	GO:0010427//abscisic acid binding;GO:0003824//catalytic activity
NNU_aly-miR156d-3p	8.3319	9.6556	LOC104590469	| PREDICTED: Nelumbo nucifera protein ENHANCED DISEASE RESISTANCE 2-like (LOC104590469), mRNA	-	-	-
NNU_aly-miR156e-3p	1.5335	1.1245	LOC104595640	| PREDICTED: Nelumbo nucifera pentatricopeptide repeat-containing protein At3g62890-like (LOC104595640), mRNA	-	-	-
NNU_aly-miR156e-3p	0.0375	0	LOC104612269	| PREDICTED: Nelumbo nucifera probable microtubule-binding protein TANGLED (LOC104612269), mRNA	GO:0005875//microtubule associated complex;GO:0009574//preprophase band	GO:0000914//phragmoplast assembly;GO:0016572//histone phosphorylation;GO:0000226//microtubule cytoskeleton organization	-
NNU_aly-miR156e-3p	3.0019	2.5471	LOC104597313	| PREDICTED: Nelumbo nucifera transcription factor TCP15-like (LOC104597313), transcript variant X1, mRNA	-	GO:0080090//regulation of primary metabolic process;GO:1901700//response to oxygen-containing compound;GO:0090304//nucleic acid metabolic process;GO:0009725//response to hormone;GO:0031347//regulation of defense response;GO:0001101//response to acid chemical;GO:0044763//single-organism cellular process;GO:0044260//cellular macromolecule metabolic process;GO:0060255//regulation of macromolecule me…	-
NNU_aly-miR156e-3p	2.7216	3.1454	LOC104593599	| PREDICTED: Nelumbo nucifera protein ROOT PRIMORDIUM DEFECTIVE 1 (LOC104593599), transcript variant X7, mRNA	-	-	-
NNU_aly-miR156e-3p	24.5414	30.9173	LOC104607810	| PREDICTED: Nelumbo nucifera probable protein phosphatase 2C 63 (LOC104607810), mRNA	GO:0005622//intracellular	GO:0043069//negative regulation of programmed cell death;GO:0030968//endoplasmic reticulum unfolded protein response;GO:0006470//protein dephosphorylation;GO:0052542//defense response by callose deposition;GO:0010363//regulation of plant-type hypersensitive response;GO:0010200//response to chitin;GO:0006612//protein targeting to membrane	GO:0046872//metal ion binding;GO:0004722//protein serine/threonine phosphatase activity
NNU_aly-miR156e-3p	32.8715	26.7926	LOC104610646	| PREDICTED: Nelumbo nucifera uncharacterized LOC104610646 (LOC104610646), transcript variant X3, mRNA	-	-	-
NNU_aly-miR156e-3p	0.1433	0.0126	LOC104606887	| PREDICTED: Nelumbo nucifera uncharacterized LOC104606887 (LOC104606887), mRNA	-	-	-
NNU_aly-miR156e-3p	3.6526	2.4508	LOC104598515	| PREDICTED: Nelumbo nucifera structural maintenance of chromosomes protein 6B-like (LOC104598515), transcript variant X1, mRNA	GO:0005694//chromosome	GO:0051276//chromosome organization	GO:0005524//ATP binding
NNU_aly-miR156e-3p	2.3291	1.559	LOC104599232	| PREDICTED: Nelumbo nucifera metal tolerance protein A1-like (LOC104599232), transcript variant X2, mRNA	GO:0016020//membrane	GO:0006812//cation transport;GO:0010035//response to inorganic substance;GO:0055085//transmembrane transport	-
NNU_aly-miR156e-3p	129.894	129.969	LOC104601709	| PREDICTED: Nelumbo nucifera probable WRKY transcription factor 7 (LOC104601709), mRNA	-	-	-
NNU_aly-miR156e-3p	0.9877	1.6398	LOC104602301	| PREDICTED: Nelumbo nucifera adenine phosphoribosyltransferase 4-like (LOC104602301), mRNA	GO:0005737//cytoplasm	GO:0009116//nucleoside metabolic process;GO:0006168//adenine salvage	GO:0003999//adenine phosphoribosyltransferase activity
NNU_aly-miR156e-3p	2.0927	1.5429	LOC104611035	| PREDICTED: Nelumbo nucifera DNA polymerase epsilon subunit 2 (LOC104611035), transcript variant X2, mRNA	GO:0008622//epsilon DNA polymerase complex	GO:0006261//DNA-dependent DNA replication;GO:0071897//DNA biosynthetic process	GO:0003887//DNA-directed DNA polymerase activity;GO:0003677//DNA binding
NNU_aly-miR156e-3p	27.51	35.0404	LOC104588596	| PREDICTED: Nelumbo nucifera triphosphate tunel metalloenzyme 3-like (LOC104588596), transcript variant X1, mRNA	-	-	-
NNU_aly-miR156e-3p	2.7147	2.8645	LOC104586509	| PREDICTED: Nelumbo nucifera pentatricopeptide repeat-containing protein At3g25210, mitochondrial (LOC104586509), mRNA	-	-	-
NNU_aly-miR156e-3p	13.7347	23.2191	LOC104585837	| PREDICTED: Nelumbo nucifera protein SULFUR DEFICIENCY-INDUCED 1-like (LOC104585837), mRNA	-	GO:0006792//regulation of sulfur utilization	-
NNU_aly-miR156f-3p	19.0944	7.941	LOC104593377	| PREDICTED: Nelumbo nucifera uncharacterized LOC104593377 (LOC104593377), mRNA	-	-	-
NNU_aly-miR156f-3p	0.0144	0	LOC104605338	| PREDICTED: Nelumbo nucifera sentrin-specific protease 5-like (LOC104605338), transcript variant X4, misc_RNA	-	-	-
NNU_aly-miR156f-3p	21.7165	16.1358	LOC104602382	| PREDICTED: Nelumbo nucifera phosphatidylserine decarboxylase proenzyme 1, mitochondrial (LOC104602382), mRNA	GO:0005739//mitochondrion	GO:0008654//phospholipid biosynthetic process	GO:0004609//phosphatidylserine decarboxylase activity
NNU_aly-miR156g-5p	15.5934	16.3659	LOC104592282	| PREDICTED: Nelumbo nucifera polyadenylate-binding protein-interacting protein 6 (LOC104592282), mRNA	-	-	-
NNU_aly-miR156g-5p	5.7522	5.4182	LOC104591628	| PREDICTED: Nelumbo nucifera uncharacterized LOC104591628 (LOC104591628), transcript variant X1, mRNA	GO:0009524//phragmoplast;GO:0005819//spindle;GO:0070652//HAUS complex	GO:0051225//spindle assembly;GO:0051297//centrosome organization	GO:0051011//microtubule minus-end binding
NNU_aly-miR156g-5p	1.7147	1.6138	LOC104608991	| PREDICTED: Nelumbo nucifera uncharacterized LOC104608991 (LOC104608991), mRNA	-	-	-
NNU_aly-miR156g-5p	0.334	0.1922	LOC104606694	| PREDICTED: Nelumbo nucifera uncharacterized LOC104606694 (LOC104606694), transcript variant X1, mRNA	-	-	-
NNU_aly-miR156h-5p	4.5619	1.9871	LOC104591850	| PREDICTED: Nelumbo nucifera inactive leucine-rich repeat receptor-like protein kinase CORYNE (LOC104591850), mRNA	GO:0005622//intracellular	GO:0010082//regulation of root meristem growth;GO:0006406//mRNA export from nucleus;GO:0043547//positive regulation of GTPase activity;GO:0010014//meristem initiation;GO:0009855//determination of bilateral symmetry;GO:0010090//trichome morphogenesis;GO:0016570//histone modification;GO:0045010//actin nucleation;GO:0009965//leaf morphogenesis;GO:0048765//root hair cell differentiation;GO:0009909//r…	GO:0005096//GTPase activator activity;GO:0019900//kinase binding;GO:0005524//ATP binding;GO:0004672//protein kinase activity;GO:0033612//receptor serine/threonine kinase binding;GO:0046872//metal ion binding
NNU_aly-miR156h-5p	110.328	45.1526	LOC104592449	| PREDICTED: Nelumbo nucifera uncharacterized LOC104592449 (LOC104592449), mRNA	-	-	-
NNU_aly-miR156h-5p			LOC104605124	| PREDICTED: Nelumbo nucifera uncharacterized LOC104605124 (LOC104605124), mRNA
NNU_aly-miR156h-5p	8.9783	6.5995	LOC104600501	| PREDICTED: Nelumbo nucifera protein FLUORESCENT IN BLUE LIGHT, chloroplastic (LOC104600501), transcript variant X1, mRNA	-	-	-
NNU_aly-miR156h-5p	33.1849	18.7062	LOC104600203	| PREDICTED: Nelumbo nucifera 50S ribosomal protein L5, chloroplastic (LOC104600203), mRNA	GO:0022626//cytosolic ribosome;GO:0016020//membrane;GO:0009570//chloroplast stroma;GO:0009941//chloroplast envelope	GO:0019344//cysteine biosynthetic process;GO:0006412//translation;GO:0019288//isopentenyl diphosphate biosynthetic process, methylerythritol 4-phosphate pathway	GO:0003735//structural constituent of ribosome
NNU_aly-miR156h-5p			LOC104601404	| PREDICTED: Nelumbo nucifera aluminum-activated malate transporter 8-like (LOC104601404), mRNA
NNU_aly-miR156h-5p	57.1955	58.6265	LOC104602527	| PREDICTED: Nelumbo nucifera gamma-interferon-inducible lysosomal thiol reductase (LOC104602527), transcript variant X1, mRNA	GO:0005773//vacuole	-	-
NNU_aly-miR156h-5p	12.5852	11.3613	LOC104590097	| PREDICTED: Nelumbo nucifera uncharacterized LOC104590097 (LOC104590097), transcript variant X1, mRNA	-	-	-
NNU_aly-miR156h-5p	45.8281	17.2602	LOC104613003	| PREDICTED: Nelumbo nucifera uncharacterized LOC104613003 (LOC104613003), transcript variant X1, mRNA	GO:0009570//chloroplast stroma	GO:0061077//chaperone-mediated protein folding	GO:0044183//protein binding involved in protein folding
NNU_aly-miR157a-3p			LOC104600601	| PREDICTED: Nelumbo nucifera stress-induced protein KIN2-like (LOC104600601), mRNA
NNU_aly-miR157a-3p	6.9309	10.9242	LOC104601748	| PREDICTED: Nelumbo nucifera PI-PLC X domain-containing protein At5g67130-like (LOC104601748), mRNA	-	GO:0006629//lipid metabolic process	GO:0008081//phosphoric diester hydrolase activity
NNU_aly-miR157d-3p	18.989	8.2172	LOC104593132	| PREDICTED: Nelumbo nucifera uncharacterized LOC104593132 (LOC104593132), mRNA	-	-	-
NNU_aly-miR157d-3p	4.9781	3.8261	LOC104592701	| PREDICTED: Nelumbo nucifera DNA repair protein recA homolog 3, mitochondrial (LOC104592701), mRNA	-	GO:0009432//SOS response;GO:0006310//DNA recombination;GO:0006281//DNA repair	GO:0003697//single-stranded DNA binding;GO:0008094//DNA-dependent ATPase activity;GO:0005524//ATP binding
NNU_aly-miR157d-3p	10.4957	3.0343	LOC104610308	| PREDICTED: Nelumbo nucifera cytochrome P450 CYP72A219-like (LOC104610308), mRNA	-	-	GO:0016491//oxidoreductase activity;GO:0046872//metal ion binding
NNU_aly-miR157d-3p	2.7421	7.5311	LOC104602806	| PREDICTED: Nelumbo nucifera protein NRT1/ PTR FAMILY 5.2-like (LOC104602806), mRNA	GO:0016020//membrane	GO:0006810//transport	GO:0005215//transporter activity
NNU_aly-miR157d-3p	26.4858	9.6588	LOC104600942	| PREDICTED: Nelumbo nucifera protein NRT1/ PTR FAMILY 5.2-like (LOC104600942), mRNA	GO:0016020//membrane	GO:0006810//transport	GO:0005215//transporter activity
NNU_aly-miR157d-3p	1.7559	4.8893	LOC104595670	| PREDICTED: Nelumbo nucifera zinc-finger homeodomain protein 5-like (LOC104595670), transcript variant X3, mRNA	-	-	-
NNU_aly-miR157d-3p	13.8978	11.8966	LOC104590192	| PREDICTED: Nelumbo nucifera DNA-directed RNA polymerases IV and V subunit 5B-like (LOC104590192), mRNA	GO:0005634//nucleus	GO:0006351//transcription, DNA-templated	GO:0003677//DNA binding;GO:0003899//DNA-directed RNA polymerase activity
NNU_aly-miR157d-5p	1.5679	0.9813	LOC104591666	| PREDICTED: Nelumbo nucifera sister chromatid cohesion 1 protein 2 (LOC104591666), transcript variant X1, mRNA	-	-	-
NNU_aly-miR157d-5p			LOC104594701	| PREDICTED: Nelumbo nucifera WUSCHEL-related homeobox 3A (LOC104594701), mRNA
NNU_aly-miR157d-5p	12.4948	5.4409	LOC104611481	| PREDICTED: Nelumbo nucifera alpha,alpha-trehalose-phosphate synthase [UDP-forming] 5-like (LOC104611481), transcript variant X1, mRNA	-	GO:0043085//positive regulation of catalytic activity;GO:0000023//maltose metabolic process;GO:0019252//starch biosynthetic process;GO:0005992//trehalose biosynthetic process	GO:0016740//transferase activity
NNU_aly-miR159a-5p	9.5826	10.8994	LOC104593051	| PREDICTED: Nelumbo nucifera autophagy-related protein 13 (LOC104593051), transcript variant X3, mRNA	-	-	-
NNU_aly-miR159a-5p	2.3635	2.3119	LOC104604340	| PREDICTED: Nelumbo nucifera tRNA pseudouridine synthase A, mitochondrial-like (LOC104604340), transcript variant X2, mRNA	-	GO:0009451//RNA modification	-
NNU_aly-miR159a-5p	23.664	34.7228	LOC104605016	| PREDICTED: Nelumbo nucifera uncharacterized LOC104605016 (LOC104605016), mRNA	-	-	-
NNU_aly-miR159a-5p	0	0	LOC104597762	| PREDICTED: Nelumbo nucifera polygalacturonase inhibitor-like (LOC104597762), mRNA	-	-	-
NNU_aly-miR159a-5p			LOC104586062	| PREDICTED: Nelumbo nucifera cysteine proteinase inhibitor 12-like (LOC104586062), mRNA
NNU_aly-miR159a-5p	908.613	777.559	LOC104588274	| PREDICTED: Nelumbo nucifera cysteine proteinase inhibitor 12-like (LOC104588274), mRNA	-	GO:0010951//negative regulation of endopeptidase activity	GO:0008233//peptidase activity;GO:0004869//cysteine-type endopeptidase inhibitor activity
NNU_aly-miR159a-5p	16.4746	12.3408	LOC104588774	| PREDICTED: Nelumbo nucifera cysteine proteinase inhibitor 12-like (LOC104588774), mRNA	GO:0005829//cytosol;GO:0005783//endoplasmic reticulum	GO:0006979//response to oxidative stress;GO:0009409//response to cold;GO:0009414//response to water deprivation;GO:0006972//hyperosmotic response;GO:0010951//negative regulation of endopeptidase activity	GO:0008233//peptidase activity;GO:0050897//cobalt ion binding;GO:0004869//cysteine-type endopeptidase inhibitor activity
NNU_aly-miR159a-5p	0.0143	0	LOC104613473	| PREDICTED: Nelumbo nucifera putative disease resistance protein RGA4 (LOC104613473), mRNA	-	-	-
NNU_aly-miR159b-3p	0.3212	0.3961	LOC104600671	| PREDICTED: Nelumbo nucifera GDP-mannose transporter GONST4-like (LOC104600671), transcript variant X1, mRNA	GO:0016021//integral component of membrane	GO:0015780//nucleotide-sugar transport;GO:0008643//carbohydrate transport	-
NNU_aly-miR159b-5p	29.8059	28.6362	LOC104593111	| PREDICTED: Nelumbo nucifera pescadillo homolog (LOC104593111), mRNA	GO:0030687//preribosome, large subunit precursor;GO:0005654//nucleoplasm;GO:0005730//nucleolus	GO:0000463//maturation of LSU-rRNA from tricistronic rRNA transcript (SSU-rRNA, 5.8S rRNA, LSU-rRNA);GO:0000466//maturation of 5.8S rRNA from tricistronic rRNA transcript (SSU-rRNA, 5.8S rRNA, LSU-rRNA);GO:0006606//protein import into nucleus;GO:0051604//protein maturation	GO:0043021//ribonucleoprotein complex binding
NNU_aly-miR159b-5p	1.8493	2.4233	LOC104595165	| PREDICTED: Nelumbo nucifera target of Myb protein 1-like (LOC104595165), transcript variant X5, mRNA	-	-	-
NNU_aly-miR159b-5p	1.5997	1.1979	LOC104610060	| PREDICTED: Nelumbo nucifera uncharacterized LOC104610060 (LOC104610060), mRNA	-	-	-
NNU_aly-miR159b-5p	1.4255	1.6163	LOC104605910	| PREDICTED: Nelumbo nucifera aspartic proteinase-like protein 1 (LOC104605910), transcript variant X1, mRNA	GO:0046658//anchored component of plasma membrane	GO:0006508//proteolysis	GO:0004190//aspartic-type endopeptidase activity
NNU_aly-miR159b-5p			LOC104601501	| PREDICTED: Nelumbo nucifera uncharacterized LOC104601501 (LOC104601501), mRNA
NNU_aly-miR159b-5p			LOC104601941	| PREDICTED: Nelumbo nucifera uncharacterized LOC104601941 (LOC104601941), ncRNA
NNU_aly-miR159b-5p	6.0593	4.9469	LOC104598811	| PREDICTED: Nelumbo nucifera adrenodoxin-like protein 2, mitochondrial (LOC104598811), transcript variant X3, mRNA	-	-	GO:0051537//2 iron, 2 sulfur cluster binding;GO:0046872//metal ion binding;GO:0009055//electron carrier activity;GO:0051536//iron-sulfur cluster binding
NNU_aly-miR159b-5p	3.4577	3.4014	LOC104590937	| PREDICTED: Nelumbo nucifera translation initiation factor eIF-2B subunit beta (LOC104590937), mRNA	-	GO:0006413//translational initiation	GO:0003743//translation initiation factor activity;GO:0016740//transferase activity
NNU_aly-miR159b-5p	38.6533	10.8656	LOC104612801	| PREDICTED: Nelumbo nucifera protein translation factor SUI1 homolog (LOC104612801), transcript variant X3, mRNA	-	GO:0006413//translational initiation	GO:0003743//translation initiation factor activity
NNU_aly-miR159b-5p	6.999	8.488	LOC104586541	| PREDICTED: Nelumbo nucifera probable WRKY transcription factor 65 (LOC104586541), transcript variant X2, mRNA	-	-	-
NNU_aly-miR159c-3p	1.5903	1.2654	LOC104593272	| PREDICTED: Nelumbo nucifera HORMA domain-containing protein 1 (LOC104593272), mRNA	-	-	-
NNU_aly-miR159c-3p	13.1775	7.6319	LOC104587361	| PREDICTED: Nelumbo nucifera uncharacterized LOC104587361 (LOC104587361), mRNA	-	GO:0008152//metabolic process	GO:0016597//amino acid binding
NNU_aly-miR159c-3p	20.2	53.516	LOC104611147	| PREDICTED: Nelumbo nucifera glutamate dehydrogenase 1 (LOC104611147), transcript variant X2, mRNA	-	GO:0055114//oxidation-reduction process;GO:0006520//cellular amino acid metabolic process	GO:0016639//oxidoreductase activity, acting on the CH-NH2 group of donors, NAD or NADP as acceptor
NNU_aly-miR164a-3p	1.0068	0.8011	LOC104609415	| PREDICTED: Nelumbo nucifera uncharacterized LOC104609415 (LOC104609415), mRNA	-	-	-
NNU_aly-miR164a-3p	141.754	25.3101	LOC104605542	| PREDICTED: Nelumbo nucifera thaumatin-like protein 1 (LOC104605542), mRNA	-	-	-
NNU_aly-miR164a-3p	4.0219	7.7679	LOC104586010	| PREDICTED: Nelumbo nucifera uncharacterized LOC104586010 (LOC104586010), mRNA	-	-	-
NNU_aly-miR164a-3p	7.4411	9.2115	LOC104588699	| PREDICTED: Nelumbo nucifera pentatricopeptide repeat-containing protein At1g60770 (LOC104588699), mRNA	GO:0005739//mitochondrion	-	-
NNU_aly-miR164a-5p	13.6541	14.2574	LOC104597930	| PREDICTED: Nelumbo nucifera NAC domain-containing protein 100-like (LOC104597930), mRNA	GO:0005634//nucleus	GO:0006355//regulation of transcription, DNA-templated	GO:0003677//DNA binding
NNU_aly-miR164a-5p	1.0853	0.7948	LOC104595450	| PREDICTED: Nelumbo nucifera serine/threonine-protein kinase PBS1-like (LOC104595450), transcript variant X4, mRNA	GO:0005622//intracellular	GO:0000186//activation of MAPKK activity;GO:0016926//protein desumoylation;GO:0010413//glucuronoxylan metabolic process;GO:0010228//vegetative to reproductive phase transition of meristem;GO:0045492//xylan biosynthetic process;GO:0050665//hydrogen peroxide biosynthetic process	GO:0005524//ATP binding;GO:0004709//MAP kinase kinase kinase activity
NNU_aly-miR164a-5p	65.7041	20.4284	LOC104603913	| PREDICTED: Nelumbo nucifera uncharacterized LOC104603913 (LOC104603913), transcript variant X1, mRNA	-	-	-
NNU_aly-miR164a-5p	62.7291	46.1206	LOC104607652	| PREDICTED: Nelumbo nucifera N-carbamoylputrescine amidase (LOC104607652), mRNA	-	GO:0009446//putrescine biosynthetic process	GO:0050126//N-carbamoylputrescine amidase activity
NNU_aly-miR164a-5p	0	0.0363	LOC104603429	| PREDICTED: Nelumbo nucifera uncharacterized LOC104603429 (LOC104603429), mRNA	-	-	-
NNU_aly-miR164a-5p	23.2593	6.8558	LOC104610284	| PREDICTED: Nelumbo nucifera probable carotenoid cleavage dioxygenase 4, chloroplastic (LOC104610284), mRNA	-	GO:0044710//single-organism metabolic process	-
NNU_aly-miR164a-5p	86.7813	103.232	LOC104598350	| PREDICTED: Nelumbo nucifera NAC domain-containing protein 21/22 (LOC104598350), mRNA	GO:0005634//nucleus	GO:0006355//regulation of transcription, DNA-templated	GO:0003677//DNA binding
NNU_aly-miR164a-5p	17.2408	33.7181	LOC104598088	| PREDICTED: Nelumbo nucifera NAC domain-containing protein 100-like (LOC104598088), mRNA	GO:0005634//nucleus	GO:0006355//regulation of transcription, DNA-templated	GO:0003677//DNA binding
NNU_aly-miR164b-3p	117.827	58.4306	LOC104594845	| PREDICTED: Nelumbo nucifera 4-hydroxy-3-methylbut-2-en-1-yl diphosphate synthase, chloroplastic (LOC104594845), transcript variant X2, mRNA	GO:0009941//chloroplast envelope	GO:0031348//negative regulation of defense response;GO:0010155//regulation of proton transport;GO:0006636//unsaturated fatty acid biosynthetic process;GO:0010304//PSII associated light-harvesting complex II catabolic process;GO:0009595//detection of biotic stimulus;GO:0006766//vitamin metabolic process;GO:0016117//carotenoid biosynthetic process;GO:0010200//response to chitin;GO:0009867//jasmonic…	GO:0003725//double-stranded RNA binding;GO:0046429//4-hydroxy-3-methylbut-2-en-1-yl diphosphate synthase activity;GO:0005506//iron ion binding
NNU_aly-miR164b-3p	8.0663	3.8466	LOC104605499	| PREDICTED: Nelumbo nucifera probable WRKY transcription factor 13 (LOC104605499), mRNA	-	-	GO:0003677//DNA binding
NNU_aly-miR164b-3p	8.9117	9.8041	LOC104605637	| PREDICTED: Nelumbo nucifera uncharacterized LOC104605637 (LOC104605637), transcript variant X2, mRNA	-	-	-
NNU_aly-miR164b-3p	7.0482	2.5242	LOC104610404	| PREDICTED: Nelumbo nucifera type I inositol 1,4,5-trisphosphate 5-phosphatase 2-like (LOC104610404), transcript variant X5, mRNA	-	GO:0044238//primary metabolic process;GO:0016311//dephosphorylation;GO:0006950//response to stress;GO:0043647//inositol phosphate metabolic process;GO:0009628//response to abiotic stimulus;GO:0001101//response to acid chemical;GO:1901700//response to oxygen-containing compound;GO:0009725//response to hormone	-
NNU_aly-miR164b-3p	5.4198	8.3257	LOC104611308	| PREDICTED: Nelumbo nucifera uncharacterized LOC104611308 (LOC104611308), mRNA	-	GO:0008152//metabolic process	GO:0046872//metal ion binding;GO:0016874//ligase activity
NNU_aly-miR164b-3p	0	0.4158	LOC104611422	| PREDICTED: Nelumbo nucifera pEARLI1-like lipid transfer protein 2 (LOC104611422), mRNA	-	-	-
NNU_aly-miR165a-3p	4.5846	1.9374	LOC104594858	| PREDICTED: Nelumbo nucifera homeobox-leucine zipper protein REVOLUTA-like (LOC104594858), mRNA	GO:0005634//nucleus	GO:0007155//cell adhesion;GO:0010051//xylem and phloem pattern formation;GO:0071555//cell wall organization;GO:0009944//polarity specification of adaxial/abaxial axis;GO:0010072//primary shoot apical meristem specification;GO:0016049//cell growth;GO:0048765//root hair cell differentiation;GO:0045595//regulation of cell differentiation;GO:0009965//leaf morphogenesis;GO:0048519//negative regulation…	GO:0003677//DNA binding;GO:0008289//lipid binding
NNU_aly-miR165a-3p	8.1679	3.5236	LOC104592078	| PREDICTED: Nelumbo nucifera homeobox-leucine zipper protein ATHB-15-like (LOC104592078), transcript variant X6, mRNA	GO:0005634//nucleus	GO:0010431//seed maturation;GO:0007062//sister chromatid cohesion;GO:0010075//regulation of meristem growth;GO:0045010//actin nucleation;GO:0010090//trichome morphogenesis;GO:0010089//xylem development;GO:0051301//cell division;GO:0048439//flower morphogenesis;GO:0006355//regulation of transcription, DNA-templated;GO:0009880//embryonic pattern specification;GO:0010228//vegetative to reproductive …	GO:0043565//sequence-specific DNA binding;GO:0003700//sequence-specific DNA binding transcription factor activity;GO:0008289//lipid binding
NNU_aly-miR165a-3p	58.1703	19.0119	LOC104604509	| PREDICTED: Nelumbo nucifera homeobox-leucine zipper protein ATHB-15-like (LOC104604509), transcript variant X2, mRNA	GO:0005634//nucleus	GO:0048765//root hair cell differentiation;GO:0080060//integument development;GO:0048519//negative regulation of biological process;GO:0048263//determination of dorsal identity;GO:0006995//cellular response to nitrogen starvation;GO:0009965//leaf morphogenesis;GO:0071555//cell wall organization;GO:0007155//cell adhesion;GO:0010051//xylem and phloem pattern formation;GO:0009944//polarity specifica…	GO:0008289//lipid binding;GO:0003700//sequence-specific DNA binding transcription factor activity;GO:0043565//sequence-specific DNA binding
NNU_aly-miR165a-3p	3.3375	0.6675	LOC104602618	| PREDICTED: Nelumbo nucifera homeobox-leucine zipper protein REVOLUTA-like (LOC104602618), transcript variant X3, mRNA	GO:0005634//nucleus	GO:0009956//radial pattern formation;GO:0048439//flower morphogenesis;GO:0009855//determination of bilateral symmetry;GO:0010075//regulation of meristem growth;GO:0045010//actin nucleation;GO:0010090//trichome morphogenesis;GO:0045595//regulation of cell differentiation;GO:0048765//root hair cell differentiation;GO:0016049//cell growth;GO:0048519//negative regulation of biological process;GO:0009…	GO:0008289//lipid binding;GO:0003677//DNA binding
NNU_aly-miR165a-3p	8.0119	2.8563	LOC104590505	| PREDICTED: Nelumbo nucifera homeobox-leucine zipper protein HOX32-like (LOC104590505), transcript variant X1, mRNA	GO:0005634//nucleus	GO:0006355//regulation of transcription, DNA-templated	GO:0008289//lipid binding;GO:0043565//sequence-specific DNA binding;GO:0003700//sequence-specific DNA binding transcription factor activity
NNU_aly-miR165a-5p	9.109	13.3833	LOC104591703	| PREDICTED: Nelumbo nucifera F-box/kelch-repeat protein At3g27150 (LOC104591703), mRNA	-	-	-
NNU_aly-miR165a-5p	13.3624	11.2214	LOC104592861	| PREDICTED: Nelumbo nucifera calmodulin-binding transcription activator 4-like (LOC104592861), transcript variant X3, mRNA	-	-	-
NNU_aly-miR165a-5p	0.6662	0	LOC104607174	| PREDICTED: Nelumbo nucifera aspartic proteinase-like (LOC104607174), transcript variant X3, mRNA	-	GO:0006508//proteolysis;GO:0006629//lipid metabolic process	GO:0004190//aspartic-type endopeptidase activity
NNU_aly-miR165a-5p	18.0752	16.5058	LOC104597374	| PREDICTED: Nelumbo nucifera zinc-metallopeptidase, peroxisomal-like (LOC104597374), transcript variant X1, mRNA	-	GO:0006508//proteolysis	GO:0004222//metalloendopeptidase activity;GO:0046872//metal ion binding
NNU_aly-miR165a-5p	1.4529	0.9774	LOC104612868	| PREDICTED: Nelumbo nucifera myb family transcription factor APL-like (LOC104612868), transcript variant X1, mRNA	-	-	-
NNU_aly-miR165a-5p	0	0	LOC104613185	| PREDICTED: Nelumbo nucifera aspartate aminotransferase, cytoplasmic-like (LOC104613185), transcript variant X4, misc_RNA	-	GO:1901605//alpha-amino acid metabolic process;GO:0043648//dicarboxylic acid metabolic process;GO:0044248//cellular catabolic process;GO:0006520//cellular amino acid metabolic process	GO:0008483//transaminase activity
NNU_aly-miR165a-5p	0.0658	0.0162	LOC104587023	| PREDICTED: Nelumbo nucifera uncharacterized LOC104587023 (LOC104587023), transcript variant X3, ncRNA	-	-	-
NNU_aly-miR165b-5p	18.6602	5.2002	LOC104595345	| PREDICTED: Nelumbo nucifera WAT1-related protein At4g15540-like (LOC104595345), mRNA	-	-	-
NNU_aly-miR165b-5p	0.2991	0.4099	LOC104602410	| PREDICTED: Nelumbo nucifera uncharacterized LOC104602410 (LOC104602410), transcript variant X1, mRNA	-	-	-
NNU_aly-miR165b-5p	4.8297	8.503	LOC104588850	| PREDICTED: Nelumbo nucifera uncharacterized LOC104588850 (LOC104588850), transcript variant X1, mRNA	-	-	GO:0046872//metal ion binding
NNU_aly-miR165b-5p	5.3271	5.117	LOC104586631	| PREDICTED: Nelumbo nucifera receptor-like serine/threonine-protein kinase ALE2 (LOC104586631), transcript variant X3, mRNA	-	-	-
NNU_aly-miR166a-3p	44.6458	35.9197	LOC104607980	| PREDICTED: Nelumbo nucifera uncharacterized LOC104607980 (LOC104607980), transcript variant X2, mRNA	-	-	-
NNU_aly-miR166a-3p	9.7489	9.1443	LOC104597018	| PREDICTED: Nelumbo nucifera mRNA-capping enzyme (LOC104597018), transcript variant X7, mRNA	GO:0005634//nucleus	GO:0006266//DNA ligation;GO:0006370//7-methylguanosine mRNA capping;GO:0006310//DNA recombination;GO:0006281//DNA repair;GO:0035335//peptidyl-tyrosine dephosphorylation;GO:0098507//polynucleotide 5' dephosphorylation	GO:0004651//polynucleotide 5'-phosphatase activity;GO:0004484//mRNA guanylyltransferase activity;GO:0008138//protein tyrosine/serine/threonine phosphatase activity;GO:0005524//ATP binding;GO:0003910//DNA ligase (ATP) activity;GO:0004725//protein tyrosine phosphatase activity
NNU_aly-miR166a-5p	21.8222	14.9905	LOC104594639	| PREDICTED: Nelumbo nucifera serine/threonine-protein kinase AFC1 (LOC104594639), transcript variant X4, mRNA	-	GO:0006355//regulation of transcription, DNA-templated;GO:0045727//positive regulation of translation;GO:0006468//protein phosphorylation	GO:0005524//ATP binding;GO:0004672//protein kinase activity
NNU_aly-miR166a-5p	11.9351	28.1728	LOC104602633	| PREDICTED: Nelumbo nucifera probable receptor-like protein kinase At1g67000 (LOC104602633), transcript variant X2, mRNA	-	-	-
NNU_aly-miR166a-5p	13.4973	16.7598	LOC104608413	| PREDICTED: Nelumbo nucifera uncharacterized LOC104608413 (LOC104608413), transcript variant X4, mRNA	-	GO:0005975//carbohydrate metabolic process	GO:0004553//hydrolase activity, hydrolyzing O-glycosyl compounds
NNU_aly-miR166a-5p	0.243	0.2061	LOC104606261	| PREDICTED: Nelumbo nucifera probable LRR receptor-like serine/threonine-protein kinase At3g47570 (LOC104606261), transcript variant X2, mRNA	-	GO:0008152//metabolic process	GO:0016301//kinase activity
NNU_aly-miR166a-5p			LOC104606348	| PREDICTED: Nelumbo nucifera probable LRR receptor-like serine/threonine-protein kinase At3g47570 (LOC104606348), mRNA
NNU_aly-miR166a-5p	0.2288	0.0941	LOC104600605	| PREDICTED: Nelumbo nucifera uncharacterized LOC104600605 (LOC104600605), mRNA	-	-	-
NNU_aly-miR166b-5p	8.3253	9.0952	LOC104600397	| PREDICTED: Nelumbo nucifera phosphoribulokinase, chloroplastic (LOC104600397), mRNA	GO:0009570//chloroplast stroma;GO:0009535//chloroplast thylakoid membrane;GO:0009941//chloroplast envelope;GO:0010319//stromule;GO:0048046//apoplast	GO:0009867//jasmonic acid mediated signaling pathway;GO:0035304//regulation of protein dephosphorylation;GO:0010218//response to far red light;GO:0019344//cysteine biosynthetic process;GO:0006098//pentose-phosphate shunt;GO:0050832//defense response to fungus;GO:0010103//stomatal complex morphogenesis;GO:0009773//photosynthetic electron transport in photosystem I;GO:0010363//regulation of plant-t…	GO:0008974//phosphoribulokinase activity;GO:0005524//ATP binding
NNU_aly-miR166b-5p	0.0373	0.0153	LOC104603191	| PREDICTED: Nelumbo nucifera uncharacterized LOC104603191 (LOC104603191), transcript variant X6, ncRNA	-	-	-
NNU_aly-miR166e-5p	0	0.0341	LOC104591943	| PREDICTED: Nelumbo nucifera exonuclease 1 (LOC104591943), transcript variant X2, mRNA	-	GO:0090304//nucleic acid metabolic process	GO:0004518//nuclease activity
NNU_aly-miR166e-5p	6.4592	7.1552	LOC104594041	| PREDICTED: Nelumbo nucifera S-type anion channel SLAH1-like (LOC104594041), mRNA	-	GO:0065007//biological regulation;GO:0055085//transmembrane transport	-
NNU_aly-miR166e-5p	10.3328	7.8853	LOC104601358	| PREDICTED: Nelumbo nucifera methionine aminopeptidase 1B, chloroplastic-like (LOC104601358), transcript variant X2, mRNA	-	GO:0006508//proteolysis	GO:0004177//aminopeptidase activity;GO:0046872//metal ion binding;GO:0008235//metalloexopeptidase activity
NNU_aly-miR166e-5p			LOC104593675	| PREDICTED: Nelumbo nucifera putative glucan endo-1,3-beta-glucosidase GVI (LOC104593675), mRNA
NNU_aly-miR166e-5p	221.945	290.923	LOC104599732	| PREDICTED: Nelumbo nucifera zinc transporter 8-like (LOC104599732), mRNA	GO:0016021//integral component of membrane	GO:0071577//zinc ion transmembrane transport	GO:0005385//zinc ion transmembrane transporter activity;GO:0016491//oxidoreductase activity
NNU_aly-miR166e-5p	11.7098	9.9895	LOC104597588	| PREDICTED: Nelumbo nucifera uncharacterized LOC104597588 (LOC104597588), transcript variant X3, mRNA	-	-	-
NNU_aly-miR166f-5p	3.1399	2.7142	LOC104601156	| PREDICTED: Nelumbo nucifera uncharacterized LOC104601156 (LOC104601156), transcript variant X1, mRNA	-	-	-
NNU_aly-miR166g-5p	11.278	13.1685	LOC104598288	| PREDICTED: Nelumbo nucifera CSC1-like protein HYP1 (LOC104598288), transcript variant X2, mRNA	GO:0016020//membrane	-	-
NNU_aly-miR166g-5p	1.2443	3.3345	LOC104605248	| PREDICTED: Nelumbo nucifera putative receptor-like protein kinase At3g47110 (LOC104605248), mRNA	-	-	GO:0016301//kinase activity
NNU_aly-miR166g-5p	5.8498	5.8426	LOC104598051	| PREDICTED: Nelumbo nucifera CSC1-like protein HYP1 (LOC104598051), mRNA	GO:0016020//membrane	-	-
NNU_aly-miR166g-5p	1.8085	2.9133	LOC104585716	| PREDICTED: Nelumbo nucifera receptor-like serine/threonine-protein kinase SD1-8 (LOC104585716), mRNA	-	GO:0016310//phosphorylation	GO:0004672//protein kinase activity;GO:0000166//nucleotide binding
NNU_aly-miR166g-5p	10.3807	6.8904	LOC104590710	| PREDICTED: Nelumbo nucifera G-type lectin S-receptor-like serine/threonine-protein kinase At4g27290 (LOC104590710), transcript variant X3, mRNA	-	GO:0016310//phosphorylation;GO:0044267//cellular protein metabolic process	GO:0000166//nucleotide binding;GO:0004672//protein kinase activity
NNU_aly-miR167a-3p	2.2005	2.9367	LOC104599392	| PREDICTED: Nelumbo nucifera protein LONGIFOLIA 1-like (LOC104599392), mRNA	-	-	-
NNU_aly-miR167a-3p	63.6885	50.1907	LOC104598874	| PREDICTED: Nelumbo nucifera probable polygalacturonase (LOC104598874), transcript variant X1, mRNA	GO:0005576//extracellular region	GO:0071555//cell wall organization;GO:0005975//carbohydrate metabolic process	GO:0004650//polygalacturonase activity;GO:0016829//lyase activity
NNU_aly-miR167a-3p	0.9614	1.5049	LOC104585945	| PREDICTED: Nelumbo nucifera DNA replication licensing factor MCM3 homolog 3 (LOC104585945), mRNA	GO:0042555//MCM complex;GO:0005634//nucleus	GO:0016458//gene silencing;GO:0006275//regulation of DNA replication;GO:0008283//cell proliferation;GO:0006268//DNA unwinding involved in DNA replication;GO:0051726//regulation of cell cycle;GO:0051567//histone H3-K9 methylation;GO:0006270//DNA replication initiation;GO:0000911//cytokinesis by cell plate formation;GO:0006306//DNA methylation;GO:0009909//regulation of flower development	GO:0003677//DNA binding;GO:0003678//DNA helicase activity;GO:0005524//ATP binding
NNU_aly-miR167a-3p	10.5961	7.7455	LOC104588878	| PREDICTED: Nelumbo nucifera uncharacterized LOC104588878 (LOC104588878), transcript variant X2, mRNA	-	-	-
NNU_aly-miR167a-3p	29.8073	43.477	LOC104588442	| PREDICTED: Nelumbo nucifera uncharacterized LOC104588442 (LOC104588442), mRNA	-	-	-
NNU_aly-miR167c-3p	22.4084	20.5824	LOC104607929	| PREDICTED: Nelumbo nucifera uncharacterized LOC104607929 (LOC104607929), transcript variant X1, mRNA	-	-	-
NNU_aly-miR167c-3p	14.2925	8.7029	LOC104587134	| PREDICTED: Nelumbo nucifera callose synthase 12-like (LOC104587134), transcript variant X2, mRNA	GO:0000148//1,3-beta-D-glucan synthase complex	GO:0009556//microsporogenesis;GO:0006075//(1->3)-beta-D-glucan biosynthetic process;GO:0052543//callose deposition in cell wall	GO:0003843//1,3-beta-D-glucan synthase activity
NNU_aly-miR168a-3p	2.5636	2.6474	LOC104591580	| PREDICTED: Nelumbo nucifera uncharacterized LOC104591580 (LOC104591580), transcript variant X2, mRNA	-	-	-
NNU_aly-miR168a-3p	0.8577	0.314	LOC104591635	| PREDICTED: Nelumbo nucifera integrator complex subunit 4 (LOC104591635), transcript variant X2, mRNA	-	-	-
NNU_aly-miR168a-5p	21.2602	7.2513	LOC104588822	| PREDICTED: Nelumbo nucifera octanoyltransferase (LOC104588822), transcript variant X4, mRNA	GO:0005739//mitochondrion	GO:0009695//jasmonic acid biosynthetic process;GO:0019288//isopentenyl diphosphate biosynthetic process, methylerythritol 4-phosphate pathway;GO:0006546//glycine catabolic process;GO:0006364//rRNA processing;GO:0019243//methylglyoxal catabolic process to D-lactate;GO:0006636//unsaturated fatty acid biosynthetic process;GO:0015995//chlorophyll biosynthetic process;GO:0008652//cellular amino acid b…	GO:0017118//lipoyltransferase activity;GO:0016415//octanoyltransferase activity
NNU_aly-miR168a-5p	0.486	0.3596	LOC104595327	| PREDICTED: Nelumbo nucifera cytochrome P450 734A1-like (LOC104595327), mRNA	-	GO:0009416//response to light stimulus;GO:0016131//brassinosteroid metabolic process;GO:0055114//oxidation-reduction process;GO:0009733//response to auxin	GO:0005506//iron ion binding;GO:0050616//secologanin synthase activity;GO:0020037//heme binding;GO:0008395//steroid hydroxylase activity;GO:0016705//oxidoreductase activity, acting on paired donors, with incorporation or reduction of molecular oxygen
NNU_aly-miR168a-5p	7.2738	10.9898	LOC104602495	| PREDICTED: Nelumbo nucifera F-box/LRR-repeat protein 3-like (LOC104602495), transcript variant X2, mRNA	-	GO:0009407//toxin catabolic process	-
NNU_aly-miR168b-3p	29.8928	28.6474	LOC104607425	| PREDICTED: Nelumbo nucifera F-box-like/WD repeat-containing protein TBL1XR1 (LOC104607425), mRNA	GO:0044424//intracellular part	GO:0070646//protein modification by small protein removal;GO:0006355//regulation of transcription, DNA-templated;GO:0009628//response to abiotic stimulus;GO:0016571//histone methylation	-
NNU_aly-miR169a-3p			LOC104597896	| PREDICTED: Nelumbo nucifera uncharacterized LOC104597896 (LOC104597896), ncRNA
NNU_aly-miR169a-3p	0.838	1.0516	LOC104606710	| PREDICTED: Nelumbo nucifera histone-lysine N-methyltransferase EZ1-like (LOC104606710), transcript variant X2, mRNA	-	GO:0016571//histone methylation;GO:0048731//system development;GO:0040029//regulation of gene expression, epigenetic;GO:0090304//nucleic acid metabolic process	-
NNU_aly-miR169a-3p	3.5955	2.7639	LOC104605522	| PREDICTED: Nelumbo nucifera chromatin structure-remodeling complex subunit RSC1-like (LOC104605522), transcript variant X3, mRNA	GO:0005634//nucleus	GO:0006355//regulation of transcription, DNA-templated;GO:0042744//hydrogen peroxide catabolic process;GO:0006333//chromatin assembly or disassembly;GO:0006972//hyperosmotic response;GO:0016558//protein import into peroxisome matrix;GO:0009266//response to temperature stimulus;GO:0048767//root hair elongation;GO:0007030//Golgi organization;GO:0006635//fatty acid beta-oxidation;GO:0009651//respons…	GO:0003700//sequence-specific DNA binding transcription factor activity;GO:0008270//zinc ion binding;GO:0003682//chromatin binding
NNU_aly-miR169a-3p	17.5439	21.1249	LOC104606275	| PREDICTED: Nelumbo nucifera calcium-transporting ATPase 4, plasma membrane-type-like (LOC104606275), transcript variant X3, mRNA	GO:0016021//integral component of membrane	GO:0008152//metabolic process;GO:0070588//calcium ion transmembrane transport	GO:0046872//metal ion binding;GO:0005516//calmodulin binding;GO:0005388//calcium-transporting ATPase activity;GO:0005524//ATP binding
NNU_aly-miR169a-5p	7.5899	4.5319	LOC104609359	| PREDICTED: Nelumbo nucifera nuclear transcription factor Y subunit A-3-like (LOC104609359), transcript variant X1, mRNA	-	-	-
NNU_aly-miR169a-5p	9.4826	6.2113	LOC104600617	| PREDICTED: Nelumbo nucifera nuclear transcription factor Y subunit A-4-like (LOC104600617), transcript variant X1, mRNA	-	-	-
NNU_aly-miR169a-5p	5.3164	5.6914	LOC104586161	| PREDICTED: Nelumbo nucifera uncharacterized LOC104586161 (LOC104586161), transcript variant X5, mRNA	-	-	-
NNU_aly-miR169h-5p	19.7604	5.3504	LOC104590654	| PREDICTED: Nelumbo nucifera nuclear transcription factor Y subunit A-10-like (LOC104590654), transcript variant X3, mRNA	-	-	-
NNU_aly-miR169h-5p	0.5615	1.057	LOC104608056	| PREDICTED: Nelumbo nucifera uncharacterized LOC104608056 (LOC104608056), mRNA	-	-	-
NNU_aly-miR169h-5p	19.7421	14.9422	LOC104597408	| PREDICTED: Nelumbo nucifera nuclear transcription factor Y subunit A-7-like (LOC104597408), transcript variant X2, mRNA	-	-	-
NNU_aly-miR169h-5p	28.1279	7.457	LOC104601425	| PREDICTED: Nelumbo nucifera nuclear transcription factor Y subunit A-10-like (LOC104601425), transcript variant X5, mRNA	-	-	-
NNU_aly-miR169h-5p	5.1993	3.0704	LOC104599318	| PREDICTED: Nelumbo nucifera uncharacterized LOC104599318 (LOC104599318), transcript variant X5, mRNA	-	-	-
NNU_aly-miR169h-5p	77.9701	72.2853	LOC104612996	| PREDICTED: Nelumbo nucifera nuclear transcription factor Y subunit A-7-like (LOC104612996), transcript variant X3, mRNA	-	-	-
NNU_aly-miR169h-5p			LOC104586716	| PREDICTED: Nelumbo nucifera uncharacterized LOC104586716 (LOC104586716), mRNA
NNU_aly-miR169n-5p			LOC104601029	| PREDICTED: Nelumbo nucifera uncharacterized LOC104601029 (LOC104601029), mRNA
NNU_aly-miR169n-5p	38.3824	31.6021	LOC104586228	| PREDICTED: Nelumbo nucifera G-box-binding factor 4-like (LOC104586228), transcript variant X4, mRNA	-	-	-
NNU_aly-miR169n-5p	12.8779	19.3783	LOC104611670	| PREDICTED: Nelumbo nucifera uncharacterized LOC104611670 (LOC104611670), mRNA	-	-	-
NNU_aly-miR170-3p	42.9931	33.6861	LOC104604956	| PREDICTED: Nelumbo nucifera glycine-rich RNA-binding protein 4, mitochondrial (LOC104604956), mRNA	GO:0009536//plastid;GO:0005739//mitochondrion	-	GO:0003676//nucleic acid binding;GO:0000166//nucleotide binding
NNU_aly-miR170-3p	8.0794	12.1602	LOC104608363	| PREDICTED: Nelumbo nucifera receptor-like serine/threonine-protein kinase At2g45590 (LOC104608363), mRNA	-	-	GO:0016301//kinase activity
NNU_aly-miR170-3p	7.4401	4.4917	LOC104610540	| PREDICTED: Nelumbo nucifera uncharacterized protein At5g65660 (LOC104610540), mRNA	GO:0005886//plasma membrane	-	-
NNU_aly-miR170-3p	8.1376	14.0965	LOC104595949	| PREDICTED: Nelumbo nucifera scarecrow-like protein 15 (LOC104595949), mRNA	-	-	-
NNU_aly-miR170-3p	8.4803	9.9039	LOC104602418	| PREDICTED: Nelumbo nucifera scarecrow-like protein 27 (LOC104602418), mRNA	-	-	-
NNU_aly-miR170-3p	14.4415	12.5361	LOC104598545	| PREDICTED: Nelumbo nucifera scarecrow-like protein 6 (LOC104598545), mRNA	-	-	-
NNU_aly-miR170-3p	16.7144	20.8267	LOC104612712	| PREDICTED: Nelumbo nucifera F-box protein PP2-A13-like (LOC104612712), mRNA	-	GO:0009744//response to sucrose;GO:0009750//response to fructose	GO:0030246//carbohydrate binding
NNU_aly-miR171a-3p	5.3151	4.0533	LOC104602242	| PREDICTED: Nelumbo nucifera receptor-like serine/threonine-protein kinase At2g45590 (LOC104602242), mRNA	-	-	GO:0000166//nucleotide binding;GO:0004672//protein kinase activity
NNU_aly-miR171b-3p	0	0	LOC104591804	| PREDICTED: Nelumbo nucifera uncharacterized LOC104591804 (LOC104591804), mRNA	-	-	-
NNU_aly-miR171b-3p	13.3612	12.7574	LOC104611647	| PREDICTED: Nelumbo nucifera protein MPE1-like (LOC104611647), transcript variant X4, mRNA	-	-	GO:0005488//binding
NNU_aly-miR171c-5p	0.7298	0.6188	LOC104596175	| PREDICTED: Nelumbo nucifera ARMADILLO BTB ARABIDOPSIS PROTEIN 1 (LOC104596175), transcript variant X3, mRNA	-	GO:0008152//metabolic process	GO:0016874//ligase activity
NNU_aly-miR172a-3p	2.5163	3.4968	LOC104603759	| PREDICTED: Nelumbo nucifera protein NLP4 (LOC104603759), transcript variant X2, mRNA	-	-	-
NNU_aly-miR172a-3p	18.9066	39.947	LOC104598799	| PREDICTED: Nelumbo nucifera uncharacterized LOC104598799 (LOC104598799), mRNA	-	-	-
NNU_aly-miR172a-3p	19.2214	17.0951	LOC104602398	| PREDICTED: Nelumbo nucifera E3 ubiquitin-protein ligase BRE1-like 1 (LOC104602398), transcript variant X2, mRNA	GO:0005739//mitochondrion	GO:0010072//primary shoot apical meristem specification;GO:0050665//hydrogen peroxide biosynthetic process;GO:0048449//floral organ formation;GO:0007155//cell adhesion;GO:0048825//cotyledon development;GO:0009965//leaf morphogenesis;GO:0010182//sugar mediated signaling pathway;GO:0000956//nuclear-transcribed mRNA catabolic process;GO:0048589//developmental growth;GO:0016571//histone methylation;G…	GO:0008270//zinc ion binding;GO:0042803//protein homodimerization activity;GO:0004842//ubiquitin-protein transferase activity
NNU_aly-miR172a-5p			LOC104592015	| PREDICTED: Nelumbo nucifera ATP-dependent zinc metalloprotease FTSH 2, chloroplastic-like (LOC104592015), mRNA
NNU_aly-miR172a-5p	98.1717	103.321	LOC104593614	| PREDICTED: Nelumbo nucifera CBL-interacting serine/threonine-protein kinase 9 (LOC104593614), transcript variant X2, mRNA	-	GO:0007165//signal transduction;GO:0006468//protein phosphorylation	GO:0004674//protein serine/threonine kinase activity;GO:0005524//ATP binding
NNU_aly-miR172a-5p	0.0901	0.6115	LOC104593988	| PREDICTED: Nelumbo nucifera WRKY transcription factor 55 (LOC104593988), mRNA	-	-	-
NNU_aly-miR172a-5p	34.7287	25.9878	LOC104591657	| PREDICTED: Nelumbo nucifera cyclin-dependent kinase G-2-like (LOC104591657), transcript variant X6, mRNA	-	GO:0016310//phosphorylation;GO:0044260//cellular macromolecule metabolic process;GO:0044238//primary metabolic process;GO:0033043//regulation of organelle organization;GO:0048856//anatomical structure development	GO:0004672//protein kinase activity
NNU_aly-miR172a-5p	5.8823	6.2965	LOC104606901	| PREDICTED: Nelumbo nucifera pentatricopeptide repeat-containing protein At4g38150-like (LOC104606901), transcript variant X6, misc_RNA	-	-	-
NNU_aly-miR172a-5p	1.6252	2.2776	LOC104604253	| PREDICTED: Nelumbo nucifera probable receptor-like protein kinase At5g15080 (LOC104604253), transcript variant X3, mRNA	-	-	GO:0003824//catalytic activity
NNU_aly-miR172a-5p	2.0587	1.8734	LOC104605301	| PREDICTED: Nelumbo nucifera protein ROOT PRIMORDIUM DEFECTIVE 1 (LOC104605301), mRNA	-	-	-
NNU_aly-miR172a-5p	0.1376	0.1273	LOC104606177	| PREDICTED: Nelumbo nucifera condensin-2 complex subunit D3 (LOC104606177), mRNA	-	GO:0007076//mitotic chromosome condensation	-
NNU_aly-miR172a-5p	62.7178	53.4561	LOC104600589	| PREDICTED: Nelumbo nucifera uncharacterized LOC104600589 (LOC104600589), mRNA	-	-	-
NNU_aly-miR172a-5p	0.1925	0.095	LOC104603327	| PREDICTED: Nelumbo nucifera uncharacterized LOC104603327 (LOC104603327), ncRNA	-	-	-
NNU_aly-miR172a-5p	21.884	31.2588	LOC104612037	| PREDICTED: Nelumbo nucifera uncharacterized LOC104612037 (LOC104612037), mRNA	-	GO:0032259//methylation	GO:0008168//methyltransferase activity
NNU_aly-miR172b-5p	29.5252	29.7789	LOC104591919	| PREDICTED: Nelumbo nucifera uncharacterized LOC104591919 (LOC104591919), mRNA	-	-	-
NNU_aly-miR172b-5p			LOC104605605	| PREDICTED: Nelumbo nucifera uncharacterized LOC104605605 (LOC104605605), mRNA
NNU_aly-miR172b-5p			LOC104604812	| PREDICTED: Nelumbo nucifera uncharacterized LOC104604812 (LOC104604812), mRNA
NNU_aly-miR172b-5p	20.7251	9.2574	LOC104606442	| PREDICTED: Nelumbo nucifera tobamovirus multiplication protein 2A-like (LOC104606442), transcript variant X4, mRNA	GO:0005773//vacuole;GO:0016020//membrane	-	-
NNU_aly-miR172b-5p	12.3476	7.5425	LOC104598036	| PREDICTED: Nelumbo nucifera uncharacterized LOC104598036 (LOC104598036), transcript variant X3, mRNA	-	GO:0016310//phosphorylation	GO:0005524//ATP binding;GO:0016301//kinase activity
NNU_aly-miR172b-5p	0.0847	0	LOC104591139	| PREDICTED: Nelumbo nucifera uncharacterized LOC104591139 (LOC104591139), partial mRNA	-	-	-
NNU_aly-miR172b-5p	0.1095	0.8775	LOC104587462	| PREDICTED: Nelumbo nucifera DNA (cytosine-5)-methyltransferase 1-like (LOC104587462), transcript variant X2, mRNA	-	GO:0007049//cell cycle;GO:0009791//post-embryonic development;GO:0031047//gene silencing by RNA;GO:0044702//single organism reproductive process;GO:0034968//histone lysine methylation;GO:0006342//chromatin silencing;GO:0006261//DNA-dependent DNA replication;GO:0048608//reproductive structure development;GO:0032776//DNA methylation on cytosine	GO:0008168//methyltransferase activity
NNU_aly-miR172c-5p	4.9765	3.1682	LOC104606620	| PREDICTED: Nelumbo nucifera phytochrome C (LOC104606620), transcript variant X2, mRNA	GO:0005622//intracellular	GO:0007623//circadian rhythm;GO:0018298//protein-chromophore linkage;GO:0046777//protein autophosphorylation;GO:0023014//signal transduction by phosphorylation;GO:0009585//red, far-red light phototransduction;GO:0017006//protein-tetrapyrrole linkage;GO:0009630//gravitropism;GO:0010155//regulation of proton transport;GO:0000160//phosphorelay signal transduction system;GO:0009584//detection of visi…	GO:0009881//photoreceptor activity;GO:0042803//protein homodimerization activity;GO:0000155//phosphorelay sensor kinase activity
NNU_aly-miR172c-5p	0.0126	0.0312	LOC104610740	| PREDICTED: Nelumbo nucifera putative disease resistance protein RGA3 (LOC104610740), transcript variant X2, mRNA	-	-	-
NNU_aly-miR172c-5p			LOC104610742	| PREDICTED: Nelumbo nucifera putative disease resistance protein RGA3 (LOC104610742), transcript variant X2, mRNA
NNU_aly-miR172c-5p	4.5766	4.304	LOC104601637	| PREDICTED: Nelumbo nucifera TMV resistance protein N-like (LOC104601637), mRNA	-	-	-
NNU_aly-miR172c-5p	5.5539	2.4712	LOC104603319	| PREDICTED: Nelumbo nucifera uncharacterized LOC104603319 (LOC104603319), transcript variant X1, ncRNA	-	-	-
NNU_aly-miR172c-5p	5.028	4.5099	LOC104599679	| PREDICTED: Nelumbo nucifera uncharacterized LOC104599679 (LOC104599679), transcript variant X2, mRNA	-	-	-
NNU_aly-miR172c-5p	6.1667	5.109	LOC104587195	| PREDICTED: Nelumbo nucifera uncharacterized LOC104587195 (LOC104587195), transcript variant X2, mRNA	-	-	-
NNU_aly-miR172c-5p	1.3789	1.2497	LOC104588748	| PREDICTED: Nelumbo nucifera putative pentatricopeptide repeat-containing protein At5g37570 (LOC104588748), transcript variant X4, misc_RNA	-	-	-
NNU_aly-miR172c-5p	3.0734	3.6008	LOC104585577	| PREDICTED: Nelumbo nucifera uncharacterized LOC104585577 (LOC104585577), ncRNA	-	-	-
NNU_aly-miR172c-5p	9.3833	8.036	LOC104588417	| PREDICTED: Nelumbo nucifera sister-chromatid cohesion protein 3 (LOC104588417), transcript variant X4, mRNA	GO:0043229//intracellular organelle;GO:0005694//chromosome;GO:0005634//nucleus	GO:0044767//single-organism developmental process;GO:0009888//tissue development;GO:0051455//attachment of spindle microtubules to kinetochore involved in homologous chromosome segregation;GO:0010564//regulation of cell cycle process;GO:0009653//anatomical structure morphogenesis;GO:0033043//regulation of organelle organization;GO:0000226//microtubule cytoskeleton organization;GO:0000911//cytokin…	GO:0003677//DNA binding
NNU_aly-miR172e-3p	2.5393	2.7205	LOC104609811	| PREDICTED: Nelumbo nucifera uncharacterized LOC104609811 (LOC104609811), mRNA	GO:0016021//integral component of membrane	-	-
NNU_aly-miR172e-3p	3.1192	2.3153	LOC104595829	| PREDICTED: Nelumbo nucifera uncharacterized LOC104595829 (LOC104595829), transcript variant X3, mRNA	-	GO:0016310//phosphorylation;GO:0007165//signal transduction	GO:0000166//nucleotide binding;GO:0016301//kinase activity;GO:0005524//ATP binding;GO:0016773//phosphotransferase activity, alcohol group as acceptor
NNU_aly-miR173a-3p	0.0934	0.0288	LOC104588753	| PREDICTED: Nelumbo nucifera uncharacterized LOC104588753 (LOC104588753), transcript variant X3, ncRNA	-	-	-
NNU_aly-miR173a-3p	40.6732	36.9301	LOC104591535	| PREDICTED: Nelumbo nucifera E3 ubiquitin-protein ligase RGLG2 (LOC104591535), transcript variant X2, mRNA	-	GO:0031348//negative regulation of defense response;GO:0045087//innate immune response;GO:0009697//salicylic acid biosynthetic process;GO:0009863//salicylic acid mediated signaling pathway;GO:0006499//N-terminal protein myristoylation	GO:0008270//zinc ion binding;GO:0016874//ligase activity
NNU_aly-miR173a-3p	8.1195	3.2636	LOC104598769	| PREDICTED: Nelumbo nucifera receptor-like serine/threonine-protein kinase ALE2 (LOC104598769), mRNA	-	-	GO:0004672//protein kinase activity;GO:0000166//nucleotide binding
NNU_aly-miR173a-3p	0.9087	0.5416	LOC104597840	| PREDICTED: Nelumbo nucifera pentatricopeptide repeat-containing protein At3g02330 (LOC104597840), mRNA	-	-	-
NNU_aly-miR173a-3p	0.0422	0.1563	LOC104612953	| PREDICTED: Nelumbo nucifera reticulon-like protein B5 (LOC104612953), mRNA	GO:0005789//endoplasmic reticulum membrane;GO:0016021//integral component of membrane	-	-
NNU_aly-miR2111a-5p	5.1532	6.4825	LOC104592910	| PREDICTED: Nelumbo nucifera F-box/kelch-repeat protein At3g27150-like (LOC104592910), transcript variant X2, mRNA	-	-	-
NNU_aly-miR2111a-5p	62.7559	63.4616	LOC104595495	| PREDICTED: Nelumbo nucifera beta-ureidopropionase (LOC104595495), mRNA	GO:0005829//cytosol	GO:0006212//uracil catabolic process	GO:0003837//beta-ureidopropionase activity
NNU_aly-miR2111a-5p	6.2078	4.9177	LOC104605336	| PREDICTED: Nelumbo nucifera uncharacterized LOC104605336 (LOC104605336), transcript variant X1, mRNA	-	GO:0009957//epidermal cell fate specification;GO:0009909//regulation of flower development;GO:0051567//histone H3-K9 methylation;GO:0000911//cytokinesis by cell plate formation;GO:0010389//regulation of G2/M transition of mitotic cell cycle;GO:0006346//methylation-dependent chromatin silencing;GO:0031048//chromatin silencing by small RNA;GO:0006275//regulation of DNA replication	-
NNU_aly-miR2111a-5p	2.6311	8.5574	LOC104605125	| PREDICTED: Nelumbo nucifera CTP synthase (LOC104605125), mRNA	-	GO:0044210//'de novo' CTP biosynthetic process;GO:0006541//glutamine metabolic process	GO:0003883//CTP synthase activity;GO:0005524//ATP binding
NNU_aly-miR319a-5p	7.3354	7.6376	LOC104596944	| PREDICTED: Nelumbo nucifera uncharacterized LOC104596944 (LOC104596944), transcript variant X3, mRNA	-	-	-
NNU_aly-miR319a-5p	9.3038	11.6268	LOC104606697	| PREDICTED: Nelumbo nucifera E3 ubiquitin-protein ligase RGLG1 (LOC104606697), mRNA	-	GO:0016567//protein ubiquitination;GO:0042742//defense response to bacterium;GO:0009867//jasmonic acid mediated signaling pathway;GO:0009690//cytokinin metabolic process;GO:0009611//response to wounding	GO:0008270//zinc ion binding;GO:0004842//ubiquitin-protein transferase activity
NNU_aly-miR319a-5p	18.5383	20.3229	LOC104610792	| PREDICTED: Nelumbo nucifera transcription factor TCP2 (LOC104610792), transcript variant X3, misc_RNA	-	GO:0044763//single-organism cellular process;GO:0051716//cellular response to stimulus;GO:0048731//system development;GO:0050794//regulation of cellular process;GO:0044237//cellular metabolic process	-
NNU_aly-miR319a-5p	4.0016	3.3181	LOC104607500	| PREDICTED: Nelumbo nucifera lysine-specific histone demethylase 1 homolog 3-like (LOC104607500), mRNA	-	GO:0044702//single organism reproductive process;GO:0048608//reproductive structure development;GO:0048367//shoot system development;GO:0044249//cellular biosynthetic process;GO:0009791//post-embryonic development	GO:0016491//oxidoreductase activity
NNU_aly-miR319a-5p	0.1761	0.5213	LOC104609541	| PREDICTED: Nelumbo nucifera GABA transporter 1-like (LOC104609541), mRNA	GO:0016021//integral component of membrane	-	-
NNU_aly-miR319a-5p	6.6139	18.0311	LOC104601408	| PREDICTED: Nelumbo nucifera E3 ubiquitin-protein ligase PUB24-like (LOC104601408), mRNA	-	GO:0016567//protein ubiquitination	GO:0004842//ubiquitin-protein transferase activity;GO:0016874//ligase activity
NNU_aly-miR319a-5p	1.3823	0.6466	LOC104596485	| PREDICTED: Nelumbo nucifera uncharacterized LOC104596485 (LOC104596485), transcript variant X5, mRNA	-	-	-
NNU_aly-miR319a-5p	1.4287	1.8878	LOC104600350	| PREDICTED: Nelumbo nucifera 4-coumarate--CoA ligase 2 (LOC104600350), transcript variant X2, mRNA	-	GO:0009744//response to sucrose;GO:0009718//anthocyanin-containing compound biosynthetic process;GO:0010584//pollen exine formation;GO:0055114//oxidation-reduction process;GO:0010224//response to UV-B	GO:0047077//Photinus-luciferin 4-monooxygenase (ATP-hydrolyzing) activity;GO:0016874//ligase activity
NNU_aly-miR319a-5p	1.2535	0.944	LOC104602852	| PREDICTED: Nelumbo nucifera putative pentatricopeptide repeat-containing protein At3g23330 (LOC104602852), transcript variant X4, mRNA	-	-	-
NNU_aly-miR319a-5p	21.8036	14.0802	LOC104590024	| PREDICTED: Nelumbo nucifera DEAD-box ATP-dependent RNA helicase 28 (LOC104590024), mRNA	-	-	GO:0016787//hydrolase activity;GO:0000166//nucleotide binding
NNU_aly-miR319a-5p	18.0036	45.0512	LOC104588587	| PREDICTED: Nelumbo nucifera probable LRR receptor-like serine/threonine-protein kinase At4g36180 (LOC104588587), transcript variant X1, mRNA	-	-	-
NNU_aly-miR319a-5p	0.103	1.143	LOC104588924	| PREDICTED: Nelumbo nucifera probable indole-3-pyruvate monooxygenase YUCCA10 (LOC104588924), transcript variant X2, mRNA	GO:0016020//membrane	GO:0055114//oxidation-reduction process;GO:0022603//regulation of anatomical structure morphogenesis	GO:0050661//NADP binding;GO:0050660//flavin adenine dinucleotide binding;GO:0004499//N,N-dimethylaniline monooxygenase activity
NNU_aly-miR319b-5p	2.1977	1.532	LOC104603559	| PREDICTED: Nelumbo nucifera nudix hydrolase 23, chloroplastic (LOC104603559), transcript variant X4, mRNA	-	GO:0042726//flavin-containing compound metabolic process	GO:0016787//hydrolase activity
NNU_aly-miR319b-5p	0.0933	0.0921	LOC104608000	| PREDICTED: Nelumbo nucifera uncharacterized LOC104608000 (LOC104608000), transcript variant X3, mRNA	-	-	-
NNU_aly-miR319b-5p	0.2614	0.4103	LOC104597729	| PREDICTED: Nelumbo nucifera putative callose synthase 8 (LOC104597729), transcript variant X2, mRNA	GO:0000148//1,3-beta-D-glucan synthase complex;GO:0016020//membrane	GO:0061025//membrane fusion;GO:0052543//callose deposition in cell wall;GO:0009556//microsporogenesis;GO:0006075//(1->3)-beta-D-glucan biosynthetic process	GO:0003843//1,3-beta-D-glucan synthase activity
NNU_aly-miR319b-5p	1.354	2.3252	LOC104600312	| PREDICTED: Nelumbo nucifera light-sensor Protein kinase (LOC104600312), mRNA	-	GO:0006468//protein phosphorylation	GO:0004672//protein kinase activity
NNU_aly-miR319c-3p	54.7977	56.5112	LOC104601452	| PREDICTED: Nelumbo nucifera BRO1 domain-containing protein BROX (LOC104601452), mRNA	-	-	-
NNU_aly-miR319c-3p	6.9416	11.177	LOC104604577	| PREDICTED: Nelumbo nucifera acyl-CoA-binding domain-containing protein 4 (LOC104604577), transcript variant X3, mRNA	GO:0005829//cytosol;GO:0005634//nucleus	GO:0006869//lipid transport	-
NNU_aly-miR319c-3p	46.2096	22.4036	LOC104597934	| PREDICTED: Nelumbo nucifera uncharacterized LOC104597934 (LOC104597934), mRNA	GO:0044424//intracellular part	GO:0044237//cellular metabolic process	-
NNU_aly-miR319c-3p	1.4971	1.1292	LOC104586925	| PREDICTED: Nelumbo nucifera BTB/POZ domain-containing protein FBL11 (LOC104586925), transcript variant X9, mRNA	-	-	-
NNU_aly-miR319c-3p	11.5453	10.7997	LOC104590436	| PREDICTED: Nelumbo nucifera transcription factor TCP2-like (LOC104590436), transcript variant X7, misc_RNA	-	GO:0051716//cellular response to stimulus;GO:0044237//cellular metabolic process;GO:0050794//regulation of cellular process;GO:0048731//system development;GO:0044763//single-organism cellular process	-
NNU_aly-miR319c-3p	34.9106	42.224	LOC104612105	| PREDICTED: Nelumbo nucifera transcription factor TCP4 (LOC104612105), mRNA	-	GO:0044763//single-organism cellular process;GO:0008152//metabolic process;GO:0050794//regulation of cellular process;GO:0048731//system development;GO:0050896//response to stimulus	-
NNU_aly-miR3434-3p	8.2507	9.8033	LOC104592755	| PREDICTED: Nelumbo nucifera trihelix transcription factor GT-2-like (LOC104592755), mRNA	-	-	-
NNU_aly-miR3434-3p	44.3157	7.0334	LOC104601230	| PREDICTED: Nelumbo nucifera leucoanthocyanidin reductase-like (LOC104601230), mRNA	-	-	GO:0000166//nucleotide binding
NNU_aly-miR3434-3p			LOC104598096	| PREDICTED: Nelumbo nucifera uncharacterized LOC104598096 (LOC104598096), transcript variant X1, ncRNA
NNU_aly-miR3434-3p	6.6738	5.4872	LOC104589232	| PREDICTED: Nelumbo nucifera hemK methyltransferase family member 1 (LOC104589232), mRNA	-	GO:0071704//organic substance metabolic process;GO:0032259//methylation;GO:0044237//cellular metabolic process	GO:0008168//methyltransferase activity
NNU_aly-miR3434-3p	70.8447	74.8626	LOC104613005	| PREDICTED: Nelumbo nucifera inosine-5'-monophosphate dehydrogenase 2-like (LOC104613005), mRNA	-	GO:0006177//GMP biosynthetic process;GO:0055114//oxidation-reduction process	GO:0046872//metal ion binding;GO:0003938//IMP dehydrogenase activity
NNU_aly-miR3436-5p	0.9324	0.9583	LOC104591819	| PREDICTED: Nelumbo nucifera putative pentatricopeptide repeat-containing protein At5g13230, mitochondrial (LOC104591819), transcript variant X1, mRNA	-	-	-
NNU_aly-miR3436-5p	36.3582	60.0797	LOC104591668	| PREDICTED: Nelumbo nucifera adenylate kinase 4 (LOC104591668), mRNA	GO:0005737//cytoplasm	GO:0006163//purine nucleotide metabolic process;GO:0046939//nucleotide phosphorylation	GO:0004017//adenylate kinase activity;GO:0005524//ATP binding
NNU_aly-miR3436-5p	16.5556	17.3469	LOC104600452	| PREDICTED: Nelumbo nucifera LAG1 longevity assurance homolog 3-like (LOC104600452), mRNA	GO:0016020//membrane	GO:0008610//lipid biosynthetic process;GO:0044283//small molecule biosynthetic process;GO:0044249//cellular biosynthetic process;GO:0044255//cellular lipid metabolic process	-
NNU_aly-miR3436-5p	8.1601	4.6319	LOC104607362	| PREDICTED: Nelumbo nucifera F-box protein SKIP28 (LOC104607362), mRNA	-	-	-
NNU_aly-miR3436-5p	0.0472	0.0291	LOC104607677	| PREDICTED: Nelumbo nucifera putative phagocytic receptor 1b (LOC104607677), mRNA	-	-	-
NNU_aly-miR3436-5p	0.2207	0.2211	LOC104604851	| PREDICTED: Nelumbo nucifera glutamate receptor 3.5-like (LOC104604851), transcript variant X2, mRNA	GO:0016021//integral component of membrane	GO:0035235//ionotropic glutamate receptor signaling pathway;GO:0006811//ion transport;GO:0034220//ion transmembrane transport	GO:0004970//ionotropic glutamate receptor activity;GO:0005234//extracellular-glutamate-gated ion channel activity
NNU_aly-miR3436-5p	0.1056	0	LOC104600789	| PREDICTED: Nelumbo nucifera probable inactive leucine-rich repeat receptor-like protein kinase At5g20690 (LOC104600789), mRNA	-	-	-
NNU_aly-miR3436-5p	0	0.0599	LOC104612089	| PREDICTED: Nelumbo nucifera probable LRR receptor-like serine/threonine-protein kinase At3g47570 (LOC104612089), mRNA	-	-	GO:0016301//kinase activity
NNU_aly-miR3436-5p	17.2609	11.401	LOC104610883	| PREDICTED: Nelumbo nucifera glutamate receptor 3.4-like (LOC104610883), transcript variant X2, mRNA	GO:0016021//integral component of membrane	GO:0006811//ion transport;GO:0035235//ionotropic glutamate receptor signaling pathway	GO:0004970//ionotropic glutamate receptor activity
NNU_aly-miR3436-5p	9.2704	7.4879	LOC104586286	| PREDICTED: Nelumbo nucifera pseudouridine-metabolizing bifunctional protein C1861.05 (LOC104586286), transcript variant X2, mRNA	GO:0005777//peroxisome;GO:0005886//plasma membrane	GO:0008152//metabolic process	GO:0016798//hydrolase activity, acting on glycosyl bonds
NNU_aly-miR390a-3p			LOC104593175	| PREDICTED: Nelumbo nucifera uncharacterized LOC104593175 (LOC104593175), ncRNA
NNU_aly-miR390a-3p	63.4822	50.9135	LOC104597863	| PREDICTED: Nelumbo nucifera uncharacterized protein At1g04910-like (LOC104597863), transcript variant X1, mRNA	-	GO:0008152//metabolic process	GO:0016757//transferase activity, transferring glycosyl groups
NNU_aly-miR390a-3p	1.2229	0.8533	LOC104588165	| PREDICTED: Nelumbo nucifera mediator of RNA polymerase II transcription subunit 32-like (LOC104588165), transcript variant X8, mRNA	-	-	-
NNU_aly-miR390a-5p	16.5374	24.4855	LOC104597939	| PREDICTED: Nelumbo nucifera NAC transcription factor 29-like (LOC104597939), mRNA	-	GO:0048367//shoot system development;GO:0050896//response to stimulus;GO:0006351//transcription, DNA-templated	-
NNU_aly-miR390a-5p	38.3494	40.6381	LOC104591903	| PREDICTED: Nelumbo nucifera DEAD-box ATP-dependent RNA helicase 21 (LOC104591903), mRNA	-	GO:0006486//protein glycosylation	GO:0004386//helicase activity;GO:0003676//nucleic acid binding;GO:0005524//ATP binding
NNU_aly-miR390a-5p	6.5546	6.0232	LOC104591586	| PREDICTED: Nelumbo nucifera DNA-(apurinic or apyrimidinic site) lyase (LOC104591586), transcript variant X2, mRNA	GO:0009507//chloroplast	GO:0006281//DNA repair;GO:0090305//nucleic acid phosphodiester bond hydrolysis	GO:0004519//endonuclease activity;GO:0004527//exonuclease activity;GO:0004518//nuclease activity
NNU_aly-miR390a-5p	51.2983	32.8687	LOC104607062	| PREDICTED: Nelumbo nucifera uncharacterized LOC104607062 (LOC104607062), transcript variant X2, ncRNA	-	-	-
NNU_aly-miR390a-5p	0.2252	0.2564	LOC104607413	| PREDICTED: Nelumbo nucifera probable LRR receptor-like serine/threonine-protein kinase At4g08850 (LOC104607413), mRNA	-	GO:0016310//phosphorylation	GO:0016740//transferase activity
NNU_aly-miR390a-5p	0.0674	0	LOC104596684	| PREDICTED: Nelumbo nucifera rhomboid-like protease 3 (LOC104596684), mRNA	-	-	-
NNU_aly-miR390a-5p	10.3486	7.7132	LOC104611216	| PREDICTED: Nelumbo nucifera uncharacterized LOC104611216 (LOC104611216), ncRNA	-	-	-
NNU_aly-miR390b-3p	11.1832	12.6898	LOC104597095	| PREDICTED: Nelumbo nucifera transcription initiation factor TFIID subunit 12b (LOC104597095), transcript variant X2, mRNA	GO:0005669//transcription factor TFIID complex	GO:0009736//cytokinin-activated signaling pathway;GO:0000394//RNA splicing, via endonucleolytic cleavage and ligation;GO:0010104//regulation of ethylene-activated signaling pathway;GO:0006366//transcription from RNA polymerase II promoter;GO:0006413//translational initiation;GO:0009867//jasmonic acid mediated signaling pathway;GO:0006352//DNA-templated transcription, initiation	GO:0046982//protein heterodimerization activity;GO:0003743//translation initiation factor activity
NNU_aly-miR390b-3p	30.3923	38.1759	LOC104589304	| PREDICTED: Nelumbo nucifera somatic embryogenesis receptor kinase 1 (LOC104589304), mRNA	GO:0016021//integral component of membrane	GO:0006468//protein phosphorylation	GO:0004674//protein serine/threonine kinase activity;GO:0005524//ATP binding
NNU_aly-miR393a-5p	11.9129	13.9781	LOC104591815	| PREDICTED: Nelumbo nucifera protein AUXIN SIGNALING F-BOX 2-like (LOC104591815), mRNA	-	GO:0009734//auxin-activated signaling pathway	GO:0000822//inositol hexakisphosphate binding
NNU_aly-miR393a-5p	14.3046	16.184	LOC104585903	| PREDICTED: Nelumbo nucifera protein TRANSPORT INHIBITOR RESPONSE 1-like (LOC104585903), mRNA	GO:0019005//SCF ubiquitin ligase complex	GO:0016567//protein ubiquitination;GO:0006511//ubiquitin-dependent protein catabolic process;GO:0010152//pollen maturation;GO:0009733//response to auxin;GO:0010103//stomatal complex morphogenesis;GO:0010311//lateral root formation;GO:0048443//stamen development;GO:0042752//regulation of circadian rhythm;GO:0007165//signal transduction	GO:0004842//ubiquitin-protein transferase activity;GO:0010011//auxin binding;GO:0000822//inositol hexakisphosphate binding
NNU_aly-miR393a-5p	1.5191	1.8241	LOC104603013	| PREDICTED: Nelumbo nucifera peptidyl-tRNA hydrolase, chloroplastic-like (LOC104603013), transcript variant X1, mRNA	-	GO:0006783//heme biosynthetic process;GO:0008152//metabolic process	GO:0004045//aminoacyl-tRNA hydrolase activity
NNU_aly-miR393a-5p	5.3082	8.3829	LOC104588936	| PREDICTED: Nelumbo nucifera protein TRANSPORT INHIBITOR RESPONSE 1-like (LOC104588936), mRNA	GO:0019005//SCF ubiquitin ligase complex	GO:0006511//ubiquitin-dependent protein catabolic process;GO:0016567//protein ubiquitination;GO:0009734//auxin-activated signaling pathway;GO:0010103//stomatal complex morphogenesis;GO:0010152//pollen maturation;GO:0042752//regulation of circadian rhythm;GO:0010311//lateral root formation;GO:0048443//stamen development	GO:0004842//ubiquitin-protein transferase activity;GO:0010011//auxin binding;GO:0000822//inositol hexakisphosphate binding
NNU_aly-miR393a-5p	49.3607	50.3454	LOC104588972	| PREDICTED: Nelumbo nucifera eukaryotic translation initiation factor 3 subunit C-like (LOC104588972), mRNA	GO:0070993//translation preinitiation complex	GO:0006413//translational initiation	GO:0003723//RNA binding
NNU_aly-miR393a-5p			LOC104612426	| PREDICTED: Nelumbo nucifera ankyrin-1-like (LOC104612426), transcript variant X3, mRNA
NNU_aly-miR393b-3p	3.0232	2.4916	LOC104592714	| PREDICTED: Nelumbo nucifera retinoblastoma-related protein-like (LOC104592714), mRNA	GO:0005634//nucleus	GO:0051726//regulation of cell cycle;GO:0006357//regulation of transcription from RNA polymerase II promoter	-
NNU_aly-miR393b-3p	11.0063	13.2615	LOC104599949	| PREDICTED: Nelumbo nucifera uncharacterized LOC104599949 (LOC104599949), transcript variant X7, mRNA	-	-	-
NNU_aly-miR393b-3p	3.0704	2.84	LOC104593026	| PREDICTED: Nelumbo nucifera centromere protein X (LOC104593026), transcript variant X3, mRNA	-	GO:0051382//kinetochore assembly;GO:0006661//phosphatidylinositol biosynthetic process;GO:0006281//DNA repair	-
NNU_aly-miR393b-3p	17.2502	18.0919	LOC104607389	| PREDICTED: Nelumbo nucifera cycloartenol Synthase (LOC104607389), transcript variant X2, mRNA	GO:0016021//integral component of membrane;GO:0005773//vacuole	GO:0016126//sterol biosynthetic process;GO:0006655//phosphatidylglycerol biosynthetic process;GO:0016117//carotenoid biosynthetic process;GO:0006636//unsaturated fatty acid biosynthetic process;GO:0015995//chlorophyll biosynthetic process;GO:0019745//pentacyclic triterpenoid biosynthetic process;GO:0019288//isopentenyl diphosphate biosynthetic process, methylerythritol 4-phosphate pathway;GO:0010…	GO:0016871//cycloartenol synthase activity
NNU_aly-miR393b-3p	31.8613	24.4097	LOC104605416	| PREDICTED: Nelumbo nucifera uncharacterized LOC104605416 (LOC104605416), mRNA	GO:0005829//cytosol	GO:0048193//Golgi vesicle transport;GO:0046856//phosphatidylinositol dephosphorylation;GO:0035335//peptidyl-tyrosine dephosphorylation;GO:0043407//negative regulation of MAP kinase activity	GO:0016314//phosphatidylinositol-3,4,5-trisphosphate 3-phosphatase activity;GO:0004725//protein tyrosine phosphatase activity;GO:0070300//phosphatidic acid binding
NNU_aly-miR393b-3p	28.8216	25.5917	LOC104589843	| PREDICTED: Nelumbo nucifera phosphatidylinositol 3,4,5-trisphosphate 3-phosphatase and dual-specificity protein phosphatase PTEN-like (LOC104589843), mRNA	GO:0005829//cytosol	GO:0043407//negative regulation of MAP kinase activity;GO:0048193//Golgi vesicle transport;GO:0035335//peptidyl-tyrosine dephosphorylation;GO:0046856//phosphatidylinositol dephosphorylation	GO:0004725//protein tyrosine phosphatase activity;GO:0070300//phosphatidic acid binding;GO:0016314//phosphatidylinositol-3,4,5-trisphosphate 3-phosphatase activity
NNU_aly-miR393b-3p			LOC104587666	| PREDICTED: Nelumbo nucifera uncharacterized LOC104587666 (LOC104587666), mRNA
NNU_aly-miR395b-3p	2.9108	3.4449	LOC104592277	| PREDICTED: Nelumbo nucifera uncharacterized LOC104592277 (LOC104592277), transcript variant X3, mRNA	-	GO:0055114//oxidation-reduction process	GO:0016491//oxidoreductase activity
NNU_aly-miR395b-3p	5.3719	3.5782	LOC104604789	| PREDICTED: Nelumbo nucifera uncharacterized LOC104604789 (LOC104604789), transcript variant X2, mRNA	-	-	-
NNU_aly-miR395b-3p	29.356	21.0766	LOC104600085	| PREDICTED: Nelumbo nucifera low affinity sulfate transporter 3-like (LOC104600085), mRNA	GO:0016020//membrane	GO:0055085//transmembrane transport;GO:0065008//regulation of biological quality;GO:0046394//carboxylic acid biosynthetic process;GO:0008272//sulfate transport;GO:0044272//sulfur compound biosynthetic process;GO:1901566//organonitrogen compound biosynthetic process	GO:0015116//sulfate transmembrane transporter activity
NNU_aly-miR395b-3p	14.9338	9.9748	LOC104612083	| PREDICTED: Nelumbo nucifera protein TIC110, chloroplastic-like (LOC104612083), mRNA	GO:0031897//Tic complex	GO:0045037//protein import into chloroplast stroma;GO:0009658//chloroplast organization	-
NNU_aly-miR395b-3p	0.4147	0.1762	LOC104611888	| PREDICTED: Nelumbo nucifera uncharacterized LOC104611888 (LOC104611888), transcript variant X6, mRNA	-	-	-
NNU_aly-miR395d-3p	45.0566	33.9503	LOC104594917	| PREDICTED: Nelumbo nucifera acyl-coenzyme A oxidase 4, peroxisomal-like (LOC104594917), mRNA	GO:0005622//intracellular	GO:0016192//vesicle-mediated transport;GO:0007033//vacuole organization;GO:0006635//fatty acid beta-oxidation;GO:0007030//Golgi organization;GO:0016558//protein import into peroxisome matrix;GO:0044265//cellular macromolecule catabolic process;GO:0006623//protein targeting to vacuole;GO:0009793//embryo development ending in seed dormancy;GO:0046459//short-chain fatty acid metabolic process	GO:0003997//acyl-CoA oxidase activity;GO:0050660//flavin adenine dinucleotide binding;GO:0003995//acyl-CoA dehydrogenase activity
NNU_aly-miR395d-3p	0.1334	0.1151	LOC104607455	| PREDICTED: Nelumbo nucifera cleavage and polyadenylation specificity factor subunit 3-II-like (LOC104607455), mRNA	-	GO:0010197//polar nucleus fusion	-
NNU_aly-miR395d-3p	15.4929	13.6199	LOC104608026	| PREDICTED: Nelumbo nucifera uncharacterized LOC104608026 (LOC104608026), mRNA	-	-	-
NNU_aly-miR395d-3p	17.5511	2.9076	LOC104598677	| PREDICTED: Nelumbo nucifera ATP sulfurylase 1, chloroplastic-like (LOC104598677), transcript variant X2, mRNA	-	GO:0000103//sulfate assimilation	GO:0004781//sulfate adenylyltransferase (ATP) activity
NNU_aly-miR395d-3p	4.5088	16.0763	LOC104597293	| PREDICTED: Nelumbo nucifera probable methyltransferase PMT23 (LOC104597293), transcript variant X1, mRNA	-	GO:0032259//methylation	GO:0008168//methyltransferase activity
NNU_aly-miR395d-3p	15.1239	10.9929	LOC104602813	| PREDICTED: Nelumbo nucifera uncharacterized LOC104602813 (LOC104602813), mRNA	-	-	-
NNU_aly-miR395d-3p	8.466	8.6876	LOC104600206	| PREDICTED: Nelumbo nucifera uncharacterized LOC104600206 (LOC104600206), ncRNA	-	-	-
NNU_aly-miR395d-3p	69.7205	31.3404	LOC104600449	| PREDICTED: Nelumbo nucifera pectinesterase-like (LOC104600449), mRNA	-	GO:0008152//metabolic process	GO:0016788//hydrolase activity, acting on ester bonds
NNU_aly-miR395d-3p	289.373	85.0867	LOC104613237	| PREDICTED: Nelumbo nucifera ATP sulfurylase 1, chloroplastic (LOC104613237), mRNA	-	GO:0000103//sulfate assimilation	GO:0004781//sulfate adenylyltransferase (ATP) activity
NNU_aly-miR395d-3p	5.54	4.2724	LOC104587902	| PREDICTED: Nelumbo nucifera uncharacterized LOC104587902 (LOC104587902), transcript variant X5, mRNA	-	-	-
NNU_aly-miR395d-3p	1.6135	1.6583	LOC104612511	| PREDICTED: Nelumbo nucifera uncharacterized LOC104612511 (LOC104612511), transcript variant X2, mRNA	-	-	GO:0005488//binding
NNU_aly-miR395d-3p			LOC104586835	| PREDICTED: Nelumbo nucifera zinc-type alcohol dehydrogenase-like protein PB24D3.08c (LOC104586835), mRNA
NNU_aly-miR395i	7.2203	2.7101	LOC104591670	| PREDICTED: Nelumbo nucifera uncharacterized LOC104591670 (LOC104591670), transcript variant X2, mRNA	GO:0005739//mitochondrion	GO:0006355//regulation of transcription, DNA-templated;GO:0009737//response to abscisic acid;GO:0009651//response to salt stress;GO:0009658//chloroplast organization	GO:0003690//double-stranded DNA binding
NNU_aly-miR395i	88.543	67.3676	LOC104594534	| PREDICTED: Nelumbo nucifera uroporphyrinogen decarboxylase (LOC104594534), mRNA	GO:0009570//chloroplast stroma;GO:0009941//chloroplast envelope	GO:0006782//protoporphyrinogen IX biosynthetic process;GO:0015995//chlorophyll biosynthetic process	GO:0004853//uroporphyrinogen decarboxylase activity
NNU_aly-miR395i	7.2168	5.6754	LOC104593867	| PREDICTED: Nelumbo nucifera superkiller viralicidic activity 2-like 2 (LOC104593867), transcript variant X3, mRNA	GO:0005829//cytosol;GO:0005634//nucleus	GO:0010162//seed dormancy process;GO:0009793//embryo development ending in seed dormancy;GO:0016579//protein deubiquitination;GO:0010228//vegetative to reproductive phase transition of meristem;GO:0000278//mitotic cell cycle;GO:0035196//production of miRNAs involved in gene silencing by miRNA;GO:0019915//lipid storage;GO:0010388//cullin deneddylation;GO:0030422//production of siRNA involved in RN…	GO:0003724//RNA helicase activity;GO:0005524//ATP binding;GO:0003723//RNA binding
NNU_aly-miR395i	10.7241	5.2247	LOC104600088	| PREDICTED: Nelumbo nucifera low affinity sulfate transporter 3-like (LOC104600088), mRNA	GO:0005623//cell;GO:0016021//integral component of membrane	GO:0019344//cysteine biosynthetic process;GO:1902358//sulfate transmembrane transport;GO:0009684//indoleacetic acid biosynthetic process;GO:0019761//glucosinolate biosynthetic process;GO:0030003//cellular cation homeostasis;GO:0070838//divalent metal ion transport	GO:0008271//secondary active sulfate transmembrane transporter activity
NNU_aly-miR395i	16.4761	20.9499	LOC104595864	| PREDICTED: Nelumbo nucifera uncharacterized LOC104595864 (LOC104595864), mRNA	-	-	-
NNU_aly-miR396a-3p	8.0189	5.9727	LOC104595830	| PREDICTED: Nelumbo nucifera TATA-binding protein-associated factor BTAF1 (LOC104595830), transcript variant X6, mRNA	-	-	-
NNU_aly-miR396a-3p	0.1245	0.384	LOC104602863	| PREDICTED: Nelumbo nucifera uncharacterized LOC104602863 (LOC104602863), ncRNA	-	-	-
NNU_aly-miR396a-3p	3.4892	2.9249	LOC104599970	| PREDICTED: Nelumbo nucifera sterol 3-beta-glucosyltransferase UGT80B1 (LOC104599970), transcript variant X2, mRNA	-	GO:0008152//metabolic process	GO:0016740//transferase activity;GO:0016758//transferase activity, transferring hexosyl groups
NNU_aly-miR396a-3p	5.6114	14.8484	LOC104613510	| PREDICTED: Nelumbo nucifera uncharacterized LOC104613510 (LOC104613510), mRNA	-	-	-
NNU_aly-miR396a-3p	2.0273	2.0739	LOC104611640	| PREDICTED: Nelumbo nucifera uncharacterized LOC104611640 (LOC104611640), transcript variant X1, mRNA	-	-	-
NNU_aly-miR396a-3p	2.0065	0.928	LOC104591078	| PREDICTED: Nelumbo nucifera uncharacterized LOC104591078 (LOC104591078), mRNA	-	GO:0032259//methylation	GO:0008168//methyltransferase activity
NNU_aly-miR396b-3p	49.1723	62.5164	LOC104608954	| PREDICTED: Nelumbo nucifera cancer-associated gene 1 protein homolog (LOC104608954), mRNA	-	-	-
NNU_aly-miR396b-3p	7.0014	5.4628	LOC104599671	| PREDICTED: Nelumbo nucifera SNF1-related protein kinase catalytic subunit alpha KIN10 (LOC104599671), transcript variant X1, mRNA	GO:0000152//nuclear ubiquitin ligase complex	GO:0010260//organ senescence;GO:0006468//protein phosphorylation;GO:0006486//protein glycosylation;GO:0006007//glucose catabolic process;GO:0009738//abscisic acid-activated signaling pathway;GO:0080022//primary root development;GO:0009594//detection of nutrient;GO:0010050//vegetative phase change;GO:0003006//developmental process involved in reproduction;GO:0010182//sugar mediated signaling pathw…	GO:0004674//protein serine/threonine kinase activity;GO:0005524//ATP binding
NNU_aly-miR396b-3p	0.3853	0.3168	LOC104613065	| PREDICTED: Nelumbo nucifera uncharacterized LOC104613065 (LOC104613065), mRNA	-	-	-
NNU_aly-miR396b-3p	0.0682	0.2522	LOC104611586	| PREDICTED: Nelumbo nucifera uncharacterized LOC104611586 (LOC104611586), mRNA	-	-	-
NNU_aly-miR397a-5p	11.517	8.9782	LOC104592541	| PREDICTED: Nelumbo nucifera pre-mRNA-processing protein 40C (LOC104592541), transcript variant X3, mRNA	-	-	-
NNU_aly-miR397a-5p			LOC104595426	| PREDICTED: Nelumbo nucifera uncharacterized LOC104595426 (LOC104595426), mRNA
NNU_aly-miR397a-5p	0	0	LOC104591390	| PREDICTED: Nelumbo nucifera putative disease resistance RPP13-like protein 1 (LOC104591390), mRNA	-	-	-
NNU_aly-miR397a-5p	0.0501	0.1237	LOC104610789	| PREDICTED: Nelumbo nucifera laccase-17-like (LOC104610789), mRNA	GO:0048046//apoplast	GO:0046274//lignin catabolic process;GO:0055114//oxidation-reduction process	GO:0052716//hydroquinone:oxygen oxidoreductase activity;GO:0005507//copper ion binding
NNU_aly-miR397a-5p			LOC104602423	| PREDICTED: Nelumbo nucifera laccase-17-like (LOC104602423), mRNA
NNU_aly-miR397a-5p	1.6565	0.3457	LOC104601205	| PREDICTED: Nelumbo nucifera laccase-4-like (LOC104601205), mRNA	GO:0048046//apoplast	GO:0055114//oxidation-reduction process;GO:0046274//lignin catabolic process;GO:0010413//glucuronoxylan metabolic process;GO:0045492//xylan biosynthetic process	GO:0005507//copper ion binding;GO:0052716//hydroquinone:oxygen oxidoreductase activity
NNU_aly-miR397a-5p			LOC104601843	| PREDICTED: Nelumbo nucifera laccase-11-like (LOC104601843), mRNA
NNU_aly-miR397a-5p	1.7024	1.3277	LOC104596999	| PREDICTED: Nelumbo nucifera laccase-4 (LOC104596999), mRNA	GO:0048046//apoplast	GO:0046274//lignin catabolic process;GO:0055114//oxidation-reduction process	GO:0052716//hydroquinone:oxygen oxidoreductase activity;GO:0005507//copper ion binding
NNU_aly-miR397a-5p	0.0175	0	LOC104595659	| PREDICTED: Nelumbo nucifera laccase-11-like (LOC104595659), mRNA	GO:0048046//apoplast;GO:0005618//cell wall	GO:0046274//lignin catabolic process;GO:0042545//cell wall modification;GO:0055114//oxidation-reduction process	GO:0030599//pectinesterase activity;GO:0045330//aspartyl esterase activity;GO:0005507//copper ion binding;GO:0052716//hydroquinone:oxygen oxidoreductase activity
NNU_aly-miR397a-5p	0.0236	0.0583	LOC104597151	| PREDICTED: Nelumbo nucifera laccase-17-like (LOC104597151), mRNA	GO:0048046//apoplast	GO:0055114//oxidation-reduction process;GO:0046274//lignin catabolic process	GO:0005507//copper ion binding;GO:0052716//hydroquinone:oxygen oxidoreductase activity
NNU_aly-miR397a-5p	0.4175	0.4505	LOC104601165	| PREDICTED: Nelumbo nucifera laccase-7-like (LOC104601165), mRNA	GO:0048046//apoplast	GO:0046274//lignin catabolic process;GO:0055114//oxidation-reduction process	GO:0052716//hydroquinone:oxygen oxidoreductase activity;GO:0005507//copper ion binding
NNU_aly-miR397a-5p	4.615	2.4435	LOC104603137	| PREDICTED: Nelumbo nucifera CBL-interacting serine/threonine-protein kinase 21-like (LOC104603137), transcript variant X1, mRNA	-	GO:0006468//protein phosphorylation;GO:0007165//signal transduction	GO:0005524//ATP binding;GO:0004674//protein serine/threonine kinase activity
NNU_aly-miR397a-5p	1.0496	1.3269	LOC104597047	| PREDICTED: Nelumbo nucifera laccase-7-like (LOC104597047), mRNA	GO:0048046//apoplast	GO:0055114//oxidation-reduction process;GO:0046274//lignin catabolic process	GO:0005507//copper ion binding;GO:0052716//hydroquinone:oxygen oxidoreductase activity
NNU_aly-miR397a-5p	3.884	0.3215	LOC104597157	| PREDICTED: Nelumbo nucifera laccase-4-like (LOC104597157), mRNA	GO:0048046//apoplast	GO:0046274//lignin catabolic process;GO:0055114//oxidation-reduction process	GO:0005507//copper ion binding;GO:0052716//hydroquinone:oxygen oxidoreductase activity
NNU_aly-miR397a-5p	2.1315	1.8091	LOC104598762	| PREDICTED: Nelumbo nucifera probable receptor-like protein kinase At1g67000 (LOC104598762), mRNA	-	-	-
NNU_aly-miR397a-5p	1.8345	1.2042	LOC104596181	| PREDICTED: Nelumbo nucifera probable dimethyladenosine transferase (LOC104596181), transcript variant X3, mRNA	-	GO:0009451//RNA modification;GO:0031167//rRNA methylation;GO:0006364//rRNA processing;GO:0080009//mRNA methylation;GO:0032259//methylation;GO:0009409//response to cold	GO:0008173//RNA methyltransferase activity;GO:0008757//S-adenosylmethionine-dependent methyltransferase activity;GO:0016422//mRNA (2'-O-methyladenosine-N6-)-methyltransferase activity;GO:0000179//rRNA (adenine-N6,N6-)-dimethyltransferase activity
NNU_aly-miR397a-5p	0.3252	0.0267	LOC104596661	| PREDICTED: Nelumbo nucifera ent-copalyl diphosphate synthase, chloroplastic (LOC104596661), mRNA	-	-	GO:0016829//lyase activity;GO:0046872//metal ion binding;GO:0016853//isomerase activity
NNU_aly-miR397a-5p	67.1505	61.0621	LOC104600226	| PREDICTED: Nelumbo nucifera dnaJ protein ERDJ2A (LOC104600226), mRNA	GO:0005622//intracellular	GO:0031204//posttranslational protein targeting to membrane, translocation	GO:0008565//protein transporter activity
NNU_aly-miR397a-5p	0.0509	0	LOC104588760	| PREDICTED: Nelumbo nucifera laccase-17-like (LOC104588760), mRNA	GO:0048046//apoplast	GO:0055114//oxidation-reduction process;GO:0046274//lignin catabolic process	GO:0005507//copper ion binding;GO:0052716//hydroquinone:oxygen oxidoreductase activity
NNU_aly-miR397a-5p	6.1543	4.393	LOC104590213	| PREDICTED: Nelumbo nucifera bromodomain-containing protein DDB_G0270170-like (LOC104590213), mRNA	-	-	-
NNU_aly-miR397a-5p	0.2005	0.0582	LOC104589468	| PREDICTED: Nelumbo nucifera uncharacterized LOC104589468 (LOC104589468), mRNA	-	-	GO:0005488//binding
NNU_aly-miR397a-5p	0	0	LOC104612086	| PREDICTED: Nelumbo nucifera uncharacterized LOC104612086 (LOC104612086), mRNA	-	-	-
NNU_aly-miR397a-5p	0.9209	0.9645	LOC104585971	| PREDICTED: Nelumbo nucifera putative callose synthase 6 (LOC104585971), transcript variant X1, mRNA	GO:0000148//1,3-beta-D-glucan synthase complex	GO:0006075//(1->3)-beta-D-glucan biosynthetic process	GO:0003843//1,3-beta-D-glucan synthase activity
NNU_aly-miR398a-5p	1.2873	1.4288	LOC104601649	| PREDICTED: Nelumbo nucifera putative pentatricopeptide repeat-containing protein At5g37570 (LOC104601649), transcript variant X6, misc_RNA	-	-	-
NNU_aly-miR399a-3p	2.2046	1.952	LOC104595382	| PREDICTED: Nelumbo nucifera RNA-dependent RNA polymerase 6-like (LOC104595382), transcript variant X4, mRNA	-	GO:0048440//carpel development;GO:0048544//recognition of pollen;GO:0010267//production of ta-siRNAs involved in RNA interference;GO:0048366//leaf development;GO:0001172//transcription, RNA-templated;GO:0009616//virus induced gene silencing	GO:0003968//RNA-directed RNA polymerase activity;GO:0003676//nucleic acid binding;GO:0000166//nucleotide binding
NNU_aly-miR399a-3p	11.4546	4.2021	LOC104608223	| PREDICTED: Nelumbo nucifera probable ubiquitin-conjugating enzyme E2 24 (LOC104608223), transcript variant X2, mRNA	-	-	-
NNU_aly-miR399a-3p	11.4126	11.4847	LOC104599386	| PREDICTED: Nelumbo nucifera probable ubiquitin-conjugating enzyme E2 24 (LOC104599386), mRNA	-	GO:0044699//single-organism process	-
NNU_aly-miR399a-3p	5.3131	7.6946	LOC104586384	| PREDICTED: Nelumbo nucifera beta-amylase 2, chloroplastic-like (LOC104586384), transcript variant X2, misc_RNA	GO:0005634//nucleus	GO:0010048//vernalization response;GO:0000272//polysaccharide catabolic process;GO:0006355//regulation of transcription, DNA-templated;GO:0048831//regulation of shoot system development	GO:0016161//beta-amylase activity;GO:0003700//sequence-specific DNA binding transcription factor activity
NNU_aly-miR399b-3p	23.2968	26.5464	LOC104597424	| PREDICTED: Nelumbo nucifera dicarboxylate transporter 1, chloroplastic (LOC104597424), mRNA	GO:0009941//chloroplast envelope;GO:0005739//mitochondrion;GO:0016021//integral component of membrane;GO:0009534//chloroplast thylakoid	GO:1902356//oxaloacetate(2-) transmembrane transport;GO:0015742//alpha-ketoglutarate transport;GO:0009624//response to nematode;GO:0030243//cellulose metabolic process;GO:0016049//cell growth;GO:0019676//ammonia assimilation cycle;GO:0009832//plant-type cell wall biogenesis;GO:0009651//response to salt stress;GO:0009750//response to fructose;GO:0006833//water transport;GO:0016126//sterol biosynth…	GO:0015131//oxaloacetate transmembrane transporter activity;GO:0015139//alpha-ketoglutarate transmembrane transporter activity;GO:0015367//oxoglutarate:malate antiporter activity
NNU_aly-miR399e-3p	3.5173	0.7364	LOC104609814	| PREDICTED: Nelumbo nucifera subtilisin-like protease SBT3.5 (LOC104609814), mRNA	-	GO:0055114//oxidation-reduction process;GO:0006508//proteolysis	GO:0032440//2-alkenal reductase [NAD(P)] activity;GO:0004252//serine-type endopeptidase activity
NNU_aly-miR399e-3p	27.3002	11.3222	LOC104598577	| PREDICTED: Nelumbo nucifera beta-fructofuranosidase, soluble isoenzyme I-like (LOC104598577), transcript variant X2, mRNA	GO:0005773//vacuole	GO:0005975//carbohydrate metabolic process	GO:0004575//sucrose alpha-glucosidase activity
NNU_aly-miR399e-3p	1.3885	0.8617	LOC104600626	| PREDICTED: Nelumbo nucifera midasin (LOC104600626), transcript variant X3, mRNA	-	-	-
NNU_aly-miR399e-3p	4.7873	12.8301	LOC104613381	| PREDICTED: Nelumbo nucifera uncharacterized LOC104613381 (LOC104613381), mRNA	-	-	-
NNU_aly-miR399f-3p	17.4795	12.2469	LOC104592923	| PREDICTED: Nelumbo nucifera uncharacterized LOC104592923 (LOC104592923), transcript variant X3, mRNA	GO:0009507//chloroplast	GO:0045333//cellular respiration;GO:0015979//photosynthesis	GO:0046872//metal ion binding;GO:0003723//RNA binding;GO:0003677//DNA binding
NNU_aly-miR403a-3p	1.2873	1.2524	LOC104608124	| PREDICTED: Nelumbo nucifera protein argonaute 2-like (LOC104608124), mRNA	-	-	-
NNU_aly-miR403a-3p	2.9621	0.132	LOC104611604	| PREDICTED: Nelumbo nucifera bifunctional riboflavin kinase/FMN phosphatase-like (LOC104611604), mRNA	-	GO:0044237//cellular metabolic process	GO:0003824//catalytic activity
NNU_aly-miR472-5p	13.0004	12.965	LOC104598551	| PREDICTED: Nelumbo nucifera muscle M-line assembly protein unc-89-like (LOC104598551), transcript variant X3, mRNA	-	-	-
NNU_aly-miR472-5p	28.423	43.624	LOC104594268	| PREDICTED: Nelumbo nucifera transmembrane emp24 domain-containing protein p24beta2 (LOC104594268), transcript variant X1, mRNA	GO:0016021//integral component of membrane;GO:0030134//ER to Golgi transport vesicle;GO:0005789//endoplasmic reticulum membrane	GO:0034976//response to endoplasmic reticulum stress;GO:0006810//transport	-
NNU_aly-miR472-5p	17.0228	6.0703	LOC104611040	| PREDICTED: Nelumbo nucifera chaperone protein ClpB1 (LOC104611040), mRNA	-	GO:0019538//protein metabolic process	GO:0005524//ATP binding
NNU_aly-miR827-3p	1.1343	0.8054	LOC104586498	| PREDICTED: Nelumbo nucifera type I inositol 1,4,5-trisphosphate 5-phosphatase CVP2-like (LOC104586498), mRNA	-	GO:0045491//xylan metabolic process;GO:0046856//phosphatidylinositol dephosphorylation	GO:0046030//inositol trisphosphate phosphatase activity
NNU_aly-miR827-3p	3.5227	2.8326	LOC104603554	| PREDICTED: Nelumbo nucifera pentatricopeptide repeat-containing protein At2g26790, mitochondrial (LOC104603554), transcript variant X2, mRNA	-	-	-
NNU_aly-miR827-3p			LOC104608568	| PREDICTED: Nelumbo nucifera transmembrane emp24 domain-containing protein p24delta3-like (LOC104608568), mRNA
NNU_aly-miR827-3p	1.4761	1.554	LOC104610345	| PREDICTED: Nelumbo nucifera ubiquitin carboxyl-terminal hydrolase 21 (LOC104610345), mRNA	-	GO:0006511//ubiquitin-dependent protein catabolic process;GO:0016579//protein deubiquitination	GO:0008234//cysteine-type peptidase activity;GO:0036459//ubiquitinyl hydrolase activity
NNU_aly-miR827-3p	2.7485	0.8239	LOC104596196	| PREDICTED: Nelumbo nucifera SPX domain-containing membrane protein At4g22990 (LOC104596196), transcript variant X6, mRNA	GO:0016021//integral component of membrane	GO:0055085//transmembrane transport	-
NNU_aly-miR827-3p	1.4204	10.1954	LOC104601395	| PREDICTED: Nelumbo nucifera probable receptor protein kinase TMK1 (LOC104601395), transcript variant X3, mRNA	GO:0016020//membrane	GO:0016310//phosphorylation	GO:0000166//nucleotide binding;GO:0004672//protein kinase activity
NNU_aly-miR827-3p	15.4663	10.5911	LOC104597971	| PREDICTED: Nelumbo nucifera pentatricopeptide repeat-containing protein At1g26460, mitochondrial (LOC104597971), mRNA	-	GO:0009220//pyrimidine ribonucleotide biosynthetic process	-
NNU_aly-miR827-3p	15.9444	23.075	LOC104612743	| PREDICTED: Nelumbo nucifera SPX domain-containing membrane protein At4g22990-like (LOC104612743), partial mRNA	GO:0016021//integral component of membrane	GO:0055085//transmembrane transport	-
NNU_aly-miR828-5p			LOC104593199	| PREDICTED: Nelumbo nucifera transcription factor WER-like (LOC104593199), mRNA
NNU_aly-miR828-5p	143.365	125.293	LOC104597545	| PREDICTED: Nelumbo nucifera uncharacterized LOC104597545 (LOC104597545), transcript variant X2, misc_RNA	-	-	-
NNU_aly-miR828-5p	44.5581	24.6586	LOC104606738	| PREDICTED: Nelumbo nucifera filament-like plant protein 7 (LOC104606738), transcript variant X3, mRNA	-	-	-
NNU_aly-miR828-5p			LOC104609336	| PREDICTED: Nelumbo nucifera transcription factor MYB114-like (LOC104609336), mRNA
NNU_aly-miR828-5p	0.1762	0	LOC104605119	| PREDICTED: Nelumbo nucifera myb-related protein P-like (LOC104605119), mRNA	-	-	-
NNU_aly-miR828-5p	56.3999	54.7653	LOC104606736	| PREDICTED: Nelumbo nucifera scarecrow-like protein 1 (LOC104606736), transcript variant X2, mRNA	-	GO:0006355//regulation of transcription, DNA-templated	GO:0003700//sequence-specific DNA binding transcription factor activity
NNU_aly-miR828-5p	0.1614	0.2986	LOC104602995	| PREDICTED: Nelumbo nucifera uncharacterized LOC104602995 (LOC104602995), ncRNA	-	-	-
NNU_aly-miR828-5p	0.2709	0.0668	LOC104598467	| PREDICTED: Nelumbo nucifera transcription factor MYB114-like (LOC104598467), mRNA	-	-	-
NNU_aly-miR828-5p	7.4333	4.2136	LOC104602391	| PREDICTED: Nelumbo nucifera transcription factor MYB114-like (LOC104602391), mRNA	-	-	-
NNU_aly-miR828-5p			LOC104600586	| PREDICTED: Nelumbo nucifera transcription factor MYB114-like (LOC104600586), mRNA
NNU_aly-miR828-5p	2.7502	4.0356	LOC104601733	| PREDICTED: Nelumbo nucifera filament-like plant protein 7 (LOC104601733), transcript variant X2, mRNA	-	-	-
NNU_aly-miR828-5p			LOC104596685	| PREDICTED: Nelumbo nucifera uncharacterized LOC104596685 (LOC104596685), transcript variant X3, ncRNA
NNU_aly-miR828-5p	0.0946	0.0467	LOC104601823	| PREDICTED: Nelumbo nucifera glucose-1-phosphate adenylyltransferase large subunit 1-like (LOC104601823), mRNA	GO:0009507//chloroplast	GO:0005978//glycogen biosynthetic process;GO:0019252//starch biosynthetic process	GO:0008878//glucose-1-phosphate adenylyltransferase activity
NNU_aly-miR828-5p	0.0821	0	LOC104587210	| PREDICTED: Nelumbo nucifera transcription factor WER-like (LOC104587210), mRNA	-	-	-
NNU_aly-miR828-5p	16.5663	15.6239	LOC104611131	| PREDICTED: Nelumbo nucifera transcription repressor MYB5-like (LOC104611131), mRNA	-	GO:0009987//cellular process;GO:0048856//anatomical structure development;GO:0044767//single-organism developmental process	-
NNU_aly-miR829-5p			LOC104592299	| PREDICTED: Nelumbo nucifera uncharacterized LOC104592299 (LOC104592299), ncRNA
NNU_aly-miR829-5p	2.9499	2.3275	LOC104592487	| PREDICTED: Nelumbo nucifera myosin-10 (LOC104592487), mRNA	-	-	-
NNU_aly-miR829-5p	2.4722	1.8085	LOC104599401	| PREDICTED: Nelumbo nucifera uncharacterized LOC104599401 (LOC104599401), transcript variant X3, mRNA	-	-	-
NNU_aly-miR829-5p	7.8777	8.9654	LOC104610562	| PREDICTED: Nelumbo nucifera BEL1-like homeodomain protein 6 (LOC104610562), transcript variant X2, mRNA	-	-	-
NNU_aly-miR829-5p	53.6356	39.4875	LOC104606149	| PREDICTED: Nelumbo nucifera ATP-dependent Clp protease proteolytic subunit-related protein 3, chloroplastic (LOC104606149), mRNA	-	GO:0006508//proteolysis	GO:0004252//serine-type endopeptidase activity
NNU_aly-miR829-5p	1.1876	0.571	LOC104604175	| PREDICTED: Nelumbo nucifera pumilio homolog 12-like (LOC104604175), transcript variant X2, mRNA	-	-	-
NNU_aly-miR829-5p	20.0823	20.8425	LOC104608487	| PREDICTED: Nelumbo nucifera prolyl-tRNA synthetase associated domain-containing protein 1 (LOC104608487), mRNA	-	GO:0008152//metabolic process	GO:0003824//catalytic activity
NNU_aly-miR829-5p	0	0	LOC104610196	| PREDICTED: Nelumbo nucifera uncharacterized LOC104610196 (LOC104610196), transcript variant X2, ncRNA	-	-	-
NNU_aly-miR829-5p	27.98	23.5225	LOC104610660	| PREDICTED: Nelumbo nucifera homeobox protein BEL1 homolog (LOC104610660), transcript variant X2, mRNA	GO:0044424//intracellular part	GO:0050794//regulation of cellular process;GO:0044699//single-organism process	-
NNU_aly-miR829-5p	0.035	0.0431	LOC104608324	| PREDICTED: Nelumbo nucifera E3 ubiquitin-protein ligase CHFR (LOC104608324), mRNA	-	GO:0032204//regulation of telomere maintenance;GO:0010332//response to gamma radiation;GO:0045132//meiotic chromosome segregation;GO:0007131//reciprocal meiotic recombination;GO:0007062//sister chromatid cohesion;GO:0042138//meiotic DNA double-strand break formation;GO:0043247//telomere maintenance in response to DNA damage	GO:0008270//zinc ion binding;GO:0016874//ligase activity
NNU_aly-miR829-5p	8.0324	6.0584	LOC104598296	| PREDICTED: Nelumbo nucifera uncharacterized LOC104598296 (LOC104598296), transcript variant X5, mRNA	-	-	-
NNU_aly-miR829-5p	0.4236	0.1784	LOC104599776	| PREDICTED: Nelumbo nucifera 50S ribosomal protein L19-1, chloroplastic (LOC104599776), transcript variant X11, mRNA	GO:0005840//ribosome;GO:0000275//mitochondrial proton-transporting ATP synthase complex, catalytic core F(1)	GO:0006412//translation;GO:0006754//ATP biosynthetic process	GO:0005524//ATP binding;GO:0003735//structural constituent of ribosome;GO:0016887//ATPase activity
NNU_aly-miR829-5p	0.877	2.1162	LOC104602291	| PREDICTED: Nelumbo nucifera protein YABBY 4-like (LOC104602291), mRNA	-	GO:0010093//specification of floral organ identity;GO:0010450//inflorescence meristem growth;GO:0009909//regulation of flower development;GO:0048481//ovule development;GO:0016226//iron-sulfur cluster assembly;GO:0009933//meristem structural organization;GO:0009737//response to abscisic acid;GO:0006333//chromatin assembly or disassembly;GO:0009845//seed germination;GO:0010158//abaxial cell fate sp…	GO:0003700//sequence-specific DNA binding transcription factor activity
NNU_aly-miR829-5p	230.047	116.064	LOC104612692	| PREDICTED: Nelumbo nucifera dehydration-responsive element-binding protein 1D-like (LOC104612692), mRNA	-	GO:0006351//transcription, DNA-templated	-
NNU_aly-miR829-5p	0.9996	1.9109	LOC104587403	| PREDICTED: Nelumbo nucifera WEB family protein At3g02930, chloroplastic-like (LOC104587403), transcript variant X2, mRNA	-	-	-
NNU_aly-miR829-5p	0	0.0303	LOC104591095	| PREDICTED: Nelumbo nucifera L-type lectin-domain containing receptor kinase V.9-like (LOC104591095), partial mRNA	GO:0005886//plasma membrane	GO:0009987//cellular process	GO:0000166//nucleotide binding;GO:0030246//carbohydrate binding;GO:0004674//protein serine/threonine kinase activity
NNU_aly-miR829-5p	0.8603	1.3478	LOC104591092	| PREDICTED: Nelumbo nucifera L-type lectin-domain containing receptor kinase V.9-like (LOC104591092), partial mRNA	GO:0005886//plasma membrane	GO:0009987//cellular process	GO:0004674//protein serine/threonine kinase activity;GO:0030246//carbohydrate binding;GO:0000166//nucleotide binding
NNU_aly-miR829-5p	22.4073	30.5424	LOC104611324	| PREDICTED: Nelumbo nucifera L-type lectin-domain containing receptor kinase V.9-like (LOC104611324), mRNA	-	-	GO:0005488//binding;GO:0016301//kinase activity
NNU_aly-miR845b-5p	2.5448	1.5693	LOC104594254	| PREDICTED: Nelumbo nucifera NAD-dependent protein deacetylase SRT1 (LOC104594254), transcript variant X2, mRNA	-	-	GO:0070403//NAD+ binding
NNU_aly-miR845b-5p	8.5658	12.0734	LOC104592108	| PREDICTED: Nelumbo nucifera ankyrin repeat-containing protein At3g12360-like (LOC104592108), mRNA	-	-	-
NNU_aly-miR845b-5p			LOC104607756	| PREDICTED: Nelumbo nucifera GDSL esterase/lipase At5g03610-like (LOC104607756), mRNA
NNU_aly-miR845b-5p	13.3551	6.1517	LOC104607720	| PREDICTED: Nelumbo nucifera GDSL esterase/lipase At5g03610-like (LOC104607720), transcript variant X3, mRNA	-	-	GO:0016787//hydrolase activity
NNU_aly-miR845b-5p	27.2574	18.4111	LOC104605804	| PREDICTED: Nelumbo nucifera probable plastid-lipid-associated protein 4, chloroplastic (LOC104605804), mRNA	-	-	-
NNU_aly-miR845b-5p	57.4097	42.4963	LOC104609071	| PREDICTED: Nelumbo nucifera uncharacterized LOC104609071 (LOC104609071), transcript variant X2, mRNA	-	GO:0055114//oxidation-reduction process	GO:0016491//oxidoreductase activity;GO:0010181//FMN binding
NNU_aly-miR845b-5p	3.4429	2.4228	LOC104606919	| PREDICTED: Nelumbo nucifera uncharacterized LOC104606919 (LOC104606919), transcript variant X2, mRNA	-	-	-
NNU_aly-miR845b-5p	9.0761	9.1919	LOC104611138	| PREDICTED: Nelumbo nucifera vacuolar protein sorting-associated protein 18 homolog (LOC104611138), mRNA	GO:0005622//intracellular	GO:0016192//vesicle-mediated transport;GO:0006886//intracellular protein transport	GO:0008270//zinc ion binding
NNU_aly-miR845b-5p	6.3895	5.1629	LOC104589084	| PREDICTED: Nelumbo nucifera protein-lysine methyltransferase METTL21D (LOC104589084), mRNA	-	GO:0032259//methylation	GO:0008168//methyltransferase activity
NNU_aly-miR858-5p	0.3668	0.0646	LOC104586561	| PREDICTED: Nelumbo nucifera F-box/FBD/LRR-repeat protein At5g56420-like (LOC104586561), mRNA	-	-	-
NNU_aly-miR858-5p	0.0396	0.0978	LOC104591615	| PREDICTED: Nelumbo nucifera myb-related protein 315-like (LOC104591615), mRNA	-	-	-
NNU_aly-miR858-5p			LOC104609457	| PREDICTED: Nelumbo nucifera transcription factor MYB39-like (LOC104609457), mRNA
NNU_aly-miR858-5p	0.6461	0.5033	LOC104592978	| PREDICTED: Nelumbo nucifera myb-related protein 315-like (LOC104592978), transcript variant X1, mRNA	-	-	-
NNU_aly-miR858-5p	0	0.0711	LOC104592480	| PREDICTED: Nelumbo nucifera transcription factor MYB114-like (LOC104592480), mRNA	-	-	GO:0003677//DNA binding
NNU_aly-miR858-5p	1.4937	1.3079	LOC104612881	| PREDICTED: Nelumbo nucifera protein POLLEN DEFECTIVE IN GUIDANCE 1-like (LOC104612881), transcript variant X1, mRNA	-	-	-
NNU_aly-miR858-5p	7.1784	7.0787	LOC104585756	| PREDICTED: Nelumbo nucifera extra-large guanine nucleotide-binding protein 3-like (LOC104585756), mRNA	-	GO:0007165//signal transduction	GO:0019001//guanyl nucleotide binding;GO:0043167//ion binding
NNU_aly-miR858-5p	0.2855	0.044	LOC104594282	| PREDICTED: Nelumbo nucifera myb-related protein 308-like (LOC104594282), mRNA	-	-	-
NNU_aly-miR858-5p	0.0897	0.0553	LOC104609953	| PREDICTED: Nelumbo nucifera transcription repressor MYB6-like (LOC104609953), mRNA	-	-	-
NNU_aly-miR858-5p	7.6979	3.7799	LOC104609338	| PREDICTED: Nelumbo nucifera myb-related protein Zm38-like (LOC104609338), mRNA	-	-	-
NNU_aly-miR858-5p	0.3419	0.0527	LOC104609339	| PREDICTED: Nelumbo nucifera myb-related protein Myb4-like (LOC104609339), mRNA	-	-	-
NNU_aly-miR858-5p	0	0	LOC104608731	| PREDICTED: Nelumbo nucifera myb-related protein 308-like (LOC104608731), transcript variant X1, mRNA	-	GO:0009908//flower development;GO:0050789//regulation of biological process	-
NNU_aly-miR858-5p	178.253	90.7971	LOC104604730	| PREDICTED: Nelumbo nucifera myb-related protein 308-like (LOC104604730), mRNA	-	-	-
NNU_aly-miR858-5p	106.971	108.75	LOC104610016	| PREDICTED: Nelumbo nucifera myb-related protein Myb4-like (LOC104610016), mRNA	-	-	-
NNU_aly-miR858-5p	0.2843	0.4007	LOC104609604	| PREDICTED: Nelumbo nucifera transcription factor MYB39-like (LOC104609604), mRNA	-	-	GO:0003677//DNA binding
NNU_aly-miR858-5p	5.7635	7.1721	LOC104604137	| PREDICTED: Nelumbo nucifera transcription repressor MYB5-like (LOC104604137), mRNA	-	GO:0048856//anatomical structure development;GO:0009987//cellular process;GO:0044767//single-organism developmental process	-
NNU_aly-miR858-5p	16.495	13.7232	LOC104607058	| PREDICTED: Nelumbo nucifera transcription factor MYB108 (LOC104607058), mRNA	-	-	-
NNU_aly-miR858-5p	4.2435	1.258	LOC104605723	| PREDICTED: Nelumbo nucifera myb-related protein Myb4-like (LOC104605723), mRNA	-	-	GO:0003677//DNA binding
NNU_aly-miR858-5p	16.794	2.3739	LOC104600588	| PREDICTED: Nelumbo nucifera myb-related protein Myb4 (LOC104600588), mRNA	-	-	-
NNU_aly-miR858-5p	3.8273	1.5789	LOC104601100	| PREDICTED: Nelumbo nucifera serine/arginine repetitive matrix protein 1-like (LOC104601100), transcript variant X3, mRNA	-	GO:0006397//mRNA processing;GO:0006396//RNA processing	-
NNU_aly-miR858-5p			LOC104596369	| PREDICTED: Nelumbo nucifera transcription factor TT2-like (LOC104596369), transcript variant X1, mRNA
NNU_aly-miR858-5p			LOC104602436	| PREDICTED: Nelumbo nucifera transcription factor TT2-like (LOC104602436), mRNA
NNU_aly-miR858-5p			LOC104602438	| PREDICTED: Nelumbo nucifera transcription repressor MYB6-like (LOC104602438), mRNA
NNU_aly-miR858-5p	1.1822	0	LOC104600798	| PREDICTED: Nelumbo nucifera transcription repressor MYB6-like (LOC104600798), mRNA	-	-	-
NNU_aly-miR858-5p	1.4197	1.1297	LOC104597655	| PREDICTED: Nelumbo nucifera transcription repressor MYB5-like (LOC104597655), mRNA	-	-	-
NNU_aly-miR858-5p	12.4492	7.1609	LOC104595701	| PREDICTED: Nelumbo nucifera uncharacterized LOC104595701 (LOC104595701), transcript variant X1, mRNA	-	-	-
NNU_aly-miR858-5p	0	0.0761	LOC104597428	| PREDICTED: Nelumbo nucifera transcription factor MYB46 (LOC104597428), mRNA	-	-	-
NNU_aly-miR858-5p	4.6387	9.3365	LOC104602925	| PREDICTED: Nelumbo nucifera myb-related protein MYBAS2-like (LOC104602925), mRNA	-	-	-
NNU_aly-miR858-5p	3.5862	10.748	LOC104599282	| PREDICTED: Nelumbo nucifera transcription factor MYB59-like (LOC104599282), transcript variant X1, mRNA	-	-	-
NNU_aly-miR858-5p	69.7782	55.22	LOC104600871	| PREDICTED: Nelumbo nucifera myb-related protein Myb4 (LOC104600871), mRNA	-	-	-
NNU_aly-miR858-5p	0.2279	0.2811	LOC104585836	| PREDICTED: Nelumbo nucifera myb-related protein 308-like (LOC104585836), mRNA	-	-	-
NNU_aly-miR858-5p	6.7229	4.4175	LOC104590756	| PREDICTED: Nelumbo nucifera E3 ubiquitin-protein ligase RNF170-like (LOC104590756), transcript variant X1, mRNA	-	-	GO:0008270//zinc ion binding
NNU_aly-miR858-5p	0.0688	0.0509	LOC104611328	| PREDICTED: Nelumbo nucifera phosphatidylinositol 4-phosphate 5-kinase 6-like (LOC104611328), mRNA	GO:0090406//pollen tube;GO:0016324//apical plasma membrane	GO:0030048//actin filament-based movement;GO:0046854//phosphatidylinositol phosphorylation;GO:0072583//clathrin-mediated endocytosis;GO:0006499//N-terminal protein myristoylation;GO:0009827//plant-type cell wall modification;GO:0009860//pollen tube growth	GO:0005524//ATP binding;GO:0016308//1-phosphatidylinositol-4-phosphate 5-kinase activity
NNU_aly-miR858-5p	0	0	LOC104613013	| PREDICTED: Nelumbo nucifera transcription factor MYB46-like (LOC104613013), mRNA	-	-	-
NNU_aly-miR858-5p	0	0.2847	LOC104590975	| PREDICTED: Nelumbo nucifera anthocyanin regulatory C1 protein-like (LOC104590975), mRNA	-	-	-
NNU_aly-miR858-5p			LOC104611395	| PREDICTED: Nelumbo nucifera anthocyanin regulatory C1 protein-like (LOC104611395), mRNA
NNU_aly-miR858-5p			LOC104611394	| PREDICTED: Nelumbo nucifera transcription repressor MYB6-like (LOC104611394), mRNA
NNU_aly-miR858-5p			LOC104585989	| PREDICTED: Nelumbo nucifera myb-related protein Myb4-like (LOC104585989), mRNA
NNU_aly-miR858-5p	1.043	3.9174	LOC104612237	| PREDICTED: Nelumbo nucifera myb-related protein 308-like (LOC104612237), mRNA	-	-	-
NNU_aly-miR858-5p	0.0987	0	LOC104585655	| PREDICTED: Nelumbo nucifera myb-related protein 315-like (LOC104585655), mRNA	-	GO:0006355//regulation of transcription, DNA-templated	GO:0003700//sequence-specific DNA binding transcription factor activity;GO:0003677//DNA binding
NNU_aly-miR858-5p	0.2167	0	LOC104612238	| PREDICTED: Nelumbo nucifera myb-related protein Myb4-like (LOC104612238), mRNA	-	-	-
NNU_aly-miR862-3p	805.259	654.213	LOC104589720	| PREDICTED: Nelumbo nucifera probable CCR4-associated factor 1 homolog 9 (LOC104589720), mRNA	GO:0005634//nucleus	GO:0090503//RNA phosphodiester bond hydrolysis, exonucleolytic	GO:0004535//poly(A)-specific ribonuclease activity;GO:0016740//transferase activity;GO:0003676//nucleic acid binding
NNU_aly-miR862-3p	6.3335	4.0144	LOC104609531	| PREDICTED: Nelumbo nucifera uncharacterized LOC104609531 (LOC104609531), transcript variant X2, mRNA	-	-	-
NNU_aly-miR868-5p	156.443	207.555	LOC104595279	| PREDICTED: Nelumbo nucifera probable inactive receptor kinase At2g26730 (LOC104595279), mRNA	GO:0016020//membrane	GO:0016043//cellular component organization;GO:0010817//regulation of hormone levels;GO:0016310//phosphorylation;GO:0006694//steroid biosynthetic process;GO:0005976//polysaccharide metabolic process;GO:0040007//growth;GO:0048513//organ development;GO:0044260//cellular macromolecule metabolic process;GO:0044763//single-organism cellular process;GO:0071669//plant-type cell wall organization or biog…	GO:0016301//kinase activity
NNU_aly-miR868-5p	51.8135	44.1841	LOC104592355	| PREDICTED: Nelumbo nucifera peptidyl-prolyl cis-trans isomerase CYP95 (LOC104592355), transcript variant X5, mRNA	-	GO:0000741//karyogamy;GO:0044260//cellular macromolecule metabolic process;GO:0009560//embryo sac egg cell differentiation;GO:0000413//protein peptidyl-prolyl isomerization;GO:0006457//protein folding;GO:0044238//primary metabolic process;GO:0000398//mRNA splicing, via spliceosome	GO:0003755//peptidyl-prolyl cis-trans isomerase activity
NNU_aly-miR868-5p	79.8726	78.8548	LOC104605557	| PREDICTED: Nelumbo nucifera uncharacterized LOC104605557 (LOC104605557), mRNA	-	-	-
NNU_aly-miR868-5p	0	0.0421	LOC104601019	| PREDICTED: Nelumbo nucifera uncharacterized LOC104601019 (LOC104601019), mRNA	-	-	-
NNU_aly-miR868-5p	1.6221	1.458	LOC104599007	| PREDICTED: Nelumbo nucifera acyl-CoA-binding domain-containing protein 4 (LOC104599007), transcript variant X2, mRNA	-	-	GO:0000062//fatty-acyl-CoA binding
NNU_ama-miR156	1.3983	0.8063	LOC104592977	| PREDICTED: Nelumbo nucifera uncharacterized LOC104592977 (LOC104592977), transcript variant X1, mRNA	-	-	-
NNU_ama-miR156	26.5949	29.8692	LOC104593759	| PREDICTED: Nelumbo nucifera transmembrane protein 87B (LOC104593759), mRNA	GO:0016021//integral component of membrane	-	-
NNU_ama-miR156	235.463	228.353	LOC104601277	| PREDICTED: Nelumbo nucifera phenylalanine ammonia-lyase (LOC104601277), mRNA	GO:0005737//cytoplasm	GO:0009800//cinnamic acid biosynthetic process;GO:0006559//L-phenylalanine catabolic process	GO:0045548//phenylalanine ammonia-lyase activity
NNU_ama-miR156	14.122	12.9462	LOC104600907	| PREDICTED: Nelumbo nucifera serine/threonine protein phosphatase 2A regulatory subunit B''beta-like (LOC104600907), mRNA	-	-	GO:0005509//calcium ion binding
NNU_ama-miR156	0.338	0.2779	LOC104587007	| PREDICTED: Nelumbo nucifera uncharacterized LOC104587007 (LOC104587007), transcript variant X1, mRNA	GO:0016021//integral component of membrane	GO:0016192//vesicle-mediated transport	-
NNU_ama-miR156	3.7023	3.4671	LOC104611385	| PREDICTED: Nelumbo nucifera uncharacterized LOC104611385 (LOC104611385), transcript variant X1, mRNA	-	-	-
NNU_ama-miR396-3p	0.1129	0.7796	LOC104606320	| PREDICTED: Nelumbo nucifera wall-associated receptor kinase-like 8 (LOC104606320), mRNA	-	GO:0006468//protein phosphorylation	GO:0004672//protein kinase activity;GO:0005488//binding
NNU_ama-miR396-3p	0	0.1534	LOC104606732	| PREDICTED: Nelumbo nucifera basic blue protein-like (LOC104606732), mRNA	-	-	-
NNU_ama-miR396-3p	0.4044	0.1995	LOC104596650	| PREDICTED: Nelumbo nucifera coleoptile phototropism protein 1-like (LOC104596650), mRNA	-	-	-
NNU_ama-miR396-3p	0.0131	0	LOC104596220	| PREDICTED: Nelumbo nucifera uncharacterized LOC104596220 (LOC104596220), mRNA	-	-	-
NNU_aqc-miR159	22.8827	20.9071	LOC104594187	| PREDICTED: Nelumbo nucifera protein yippee-like At4g27745 (LOC104594187), transcript variant X3, mRNA	-	-	-
NNU_aqc-miR171a	9.389	7.8712	LOC104592113	| PREDICTED: Nelumbo nucifera protein phosphatase 2C and cyclic nucleotide-binding/kinase domain-containing protein (LOC104592113), transcript variant X2, mRNA	GO:0005886//plasma membrane	GO:0006468//protein phosphorylation;GO:0006470//protein dephosphorylation	GO:0005524//ATP binding;GO:0004672//protein kinase activity;GO:0004721//phosphoprotein phosphatase activity;GO:0046872//metal ion binding
NNU_aqc-miR171a	0.1551	0.3347	LOC104598009	| PREDICTED: Nelumbo nucifera remorin-like (LOC104598009), mRNA	-	-	-
NNU_aqc-miR171a	29.134	27.0385	LOC104590901	| PREDICTED: Nelumbo nucifera probable UDP-N-acetylglucosamine--peptide N-acetylglucosaminyltransferase SEC (LOC104590901), mRNA	-	GO:0006493//protein O-linked glycosylation	GO:0016757//transferase activity, transferring glycosyl groups
NNU_aqc-miR171a	23.0553	17.0253	LOC104612645	| PREDICTED: Nelumbo nucifera probable UDP-N-acetylglucosamine--peptide N-acetylglucosaminyltransferase SEC (LOC104612645), mRNA	-	GO:0006493//protein O-linked glycosylation	-
NNU_aqc-miR172b	10.8264	9.9205	LOC104605352	| PREDICTED: Nelumbo nucifera programmed cell death protein 2 (LOC104605352), transcript variant X2, mRNA	GO:0005737//cytoplasm	-	GO:0046872//metal ion binding
NNU_aqc-miR172b	11.9462	15.7321	LOC104605631	| PREDICTED: Nelumbo nucifera DNA repair protein RAD16-like (LOC104605631), transcript variant X2, mRNA	-	-	GO:0046872//metal ion binding
NNU_aqc-miR172b	147.498	86.5086	LOC104600774	| PREDICTED: Nelumbo nucifera ferrochelatase-2, chloroplastic (LOC104600774), mRNA	-	GO:0006952//defense response;GO:0006783//heme biosynthetic process;GO:0043067//regulation of programmed cell death;GO:0033036//macromolecule localization;GO:0033554//cellular response to stress	GO:0004325//ferrochelatase activity
NNU_aqc-miR398b	65.2298	83.7259	LOC104592357	| PREDICTED: Nelumbo nucifera cytochrome c oxidase subunit 5b-2, mitochondrial-like (LOC104592357), mRNA	-	-	-
NNU_aqc-miR398b	8.9618	5.0351	LOC104593920	| PREDICTED: Nelumbo nucifera uncharacterized protein ycf45 (LOC104593920), transcript variant X2, mRNA	-	-	GO:0005524//ATP binding
NNU_aqc-miR398b	2.2519	1.3466	LOC104612310	| PREDICTED: Nelumbo nucifera uncharacterized LOC104612310 (LOC104612310), mRNA	GO:0031307//integral component of mitochondrial outer membrane	GO:0007264//small GTPase mediated signal transduction;GO:0008152//metabolic process;GO:0007005//mitochondrion organization;GO:0015031//protein transport	GO:0003924//GTPase activity;GO:0005509//calcium ion binding;GO:0005525//GTP binding
NNU_aqc-miR398b	13.4543	12.8132	LOC104586729	| PREDICTED: Nelumbo nucifera mitochondrial Rho GTPase 1-like (LOC104586729), mRNA	GO:0031307//integral component of mitochondrial outer membrane	GO:0015031//protein transport;GO:0007005//mitochondrion organization;GO:0007264//small GTPase mediated signal transduction;GO:0008152//metabolic process	GO:0003924//GTPase activity;GO:0005525//GTP binding;GO:0005509//calcium ion binding
NNU_aqc-miR398b			LOC104586896	| PREDICTED: Nelumbo nucifera uncharacterized LOC104586896 (LOC104586896), mRNA
NNU_aqc-miR529	42.4494	63.8558	LOC104594561	| PREDICTED: Nelumbo nucifera U-box domain-containing protein 13-like (LOC104594561), mRNA	-	GO:0016567//protein ubiquitination	GO:0016874//ligase activity;GO:0004842//ubiquitin-protein transferase activity
NNU_aqc-miR529	13.0272	10.132	LOC104591569	| PREDICTED: Nelumbo nucifera ultraviolet-B receptor UVR8-like (LOC104591569), transcript variant X2, mRNA	-	-	-
NNU_aqc-miR529	1.7407	0	LOC104586742	| PREDICTED: Nelumbo nucifera aluminum-activated malate transporter 8-like (LOC104586742), mRNA	-	-	-
NNU_aqc-miR529	3.9982	5.3227	LOC104587723	| PREDICTED: Nelumbo nucifera nucleobase-ascorbate transporter 12 (LOC104587723), mRNA	GO:0016020//membrane	GO:0055085//transmembrane transport	GO:0005215//transporter activity
NNU_aqc-miR529	9.9543	5.5888	LOC104594418	| PREDICTED: Nelumbo nucifera BTB/POZ domain-containing protein At2g04740 (LOC104594418), mRNA	-	GO:0048439//flower morphogenesis;GO:0010227//floral organ abscission;GO:0009954//proximal/distal pattern formation	-
NNU_aqc-miR529	3.8142	4.7748	LOC104604571	| PREDICTED: Nelumbo nucifera F-box protein FBW2-like (LOC104604571), transcript variant X4, mRNA	-	GO:0010468//regulation of gene expression	-
NNU_aqc-miR529	18.1283	6.622	LOC104594315	| PREDICTED: Nelumbo nucifera uncharacterized protein At4g26485-like (LOC104594315), mRNA	-	-	-
NNU_aqc-miR529	86.2567	156.903	LOC104606199	| PREDICTED: Nelumbo nucifera bifunctional epoxide hydrolase 2-like (LOC104606199), mRNA	GO:0005777//peroxisome	GO:0008152//metabolic process	GO:0016787//hydrolase activity
NNU_aqc-miR529	6.712	9.3577	LOC104605840	| PREDICTED: Nelumbo nucifera protein transport protein SEC23-like (LOC104605840), mRNA	GO:0030127//COPII vesicle coat	GO:0006888//ER to Golgi vesicle-mediated transport;GO:0006886//intracellular protein transport	GO:0008270//zinc ion binding
NNU_aqc-miR529	0.3821	0.6283	LOC104602371	| PREDICTED: Nelumbo nucifera malate dehydrogenase, cytoplasmic-like (LOC104602371), transcript variant X1, mRNA	-	GO:0006099//tricarboxylic acid cycle;GO:0005975//carbohydrate metabolic process;GO:0006108//malate metabolic process	GO:0030060//L-malate dehydrogenase activity
NNU_aqc-miR529	63.8332	67.8445	LOC104601397	| PREDICTED: Nelumbo nucifera ribosome biogenesis protein NSA2 homolog (LOC104601397), mRNA	-	-	-
NNU_aqc-miR529	48.0762	76.4482	LOC104597375	| PREDICTED: Nelumbo nucifera cycloartenol-C-24-methyltransferase (LOC104597375), mRNA	-	GO:0006694//steroid biosynthetic process;GO:0032259//methylation	GO:0008168//methyltransferase activity
NNU_aqc-miR529			LOC104586593	| PREDICTED: Nelumbo nucifera G-type lectin S-receptor-like serine/threonine-protein kinase SD2-5 (LOC104586593), mRNA
NNU_aqc-miR529	2.1652	3.9944	LOC104612490	| PREDICTED: Nelumbo nucifera nucleobase-ascorbate transporter 12-like (LOC104612490), mRNA	GO:0016020//membrane	GO:0055085//transmembrane transport	GO:0005215//transporter activity
NNU_aqc-miR529	1.4384	0.6598	LOC104610839	| PREDICTED: Nelumbo nucifera putative pentatricopeptide repeat-containing protein At1g12700, mitochondrial (LOC104610839), transcript variant X1, mRNA	-	-	-
NNU_aqc-miR529	0.2781	0.0686	LOC104613385	| PREDICTED: Nelumbo nucifera pentatricopeptide repeat-containing protein At1g63150-like (LOC104613385), transcript variant X1, mRNA	-	-	-
NNU_aqc-miR530	2.6888	2.885	LOC104590973	| PREDICTED: Nelumbo nucifera E3 ubiquitin-protein ligase SINAT2-like (LOC104590973), transcript variant X4, mRNA	GO:0005634//nucleus	GO:0006511//ubiquitin-dependent protein catabolic process;GO:0016567//protein ubiquitination;GO:0007275//multicellular organismal development	GO:0008270//zinc ion binding;GO:0016874//ligase activity;GO:0004842//ubiquitin-protein transferase activity
NNU_aqc-miR530	23.7009	6.5335	LOC104603904	| PREDICTED: Nelumbo nucifera ATP-dependent 6-phosphofructokinase 5, chloroplastic (LOC104603904), mRNA	GO:0005737//cytoplasm	GO:0006002//fructose 6-phosphate metabolic process;GO:0006094//gluconeogenesis;GO:0007010//cytoskeleton organization;GO:0061615//glycolytic process through fructose-6-phosphate;GO:0010498//proteasomal protein catabolic process	GO:0005524//ATP binding;GO:0046872//metal ion binding;GO:0003872//6-phosphofructokinase activity
NNU_aqc-miR530	13.3914	12.6047	LOC104606489	| PREDICTED: Nelumbo nucifera uncharacterized LOC104606489 (LOC104606489), transcript variant X1, mRNA	-	-	-
NNU_aqc-miR530	0.9464	0.4377	LOC104599720	| PREDICTED: Nelumbo nucifera polygalacturonase QRT3 (LOC104599720), transcript variant X2, mRNA	-	GO:0032989//cellular component morphogenesis;GO:0044702//single organism reproductive process;GO:0045229//external encapsulating structure organization;GO:0003006//developmental process involved in reproduction;GO:0009555//pollen development	-
NNU_aqc-miR530	2.6514	2.2437	LOC104595994	| PREDICTED: Nelumbo nucifera phosphoglycerate mutase-like protein AT74 (LOC104595994), transcript variant X2, mRNA	-	GO:0008152//metabolic process	GO:0003824//catalytic activity
NNU_aqc-miR530	2.1251	52.2529	LOC104598578	| PREDICTED: Nelumbo nucifera monocopper oxidase-like protein SKU5 (LOC104598578), mRNA	GO:0009506//plasmodesma;GO:0048046//apoplast;GO:0005774//vacuolar membrane;GO:0009505//plant-type cell wall;GO:0046658//anchored component of plasma membrane	GO:0071555//cell wall organization;GO:0055114//oxidation-reduction process;GO:0009932//cell tip growth;GO:0009825//multidimensional cell growth;GO:0043481//anthocyanin accumulation in tissues in response to UV light;GO:0048767//root hair elongation;GO:0000271//polysaccharide biosynthetic process;GO:0030243//cellulose metabolic process;GO:0010817//regulation of hormone levels	GO:0005507//copper ion binding;GO:0008447//L-ascorbate oxidase activity
NNU_aqc-miR530	0.7065	1.8767	LOC104602187	| PREDICTED: Nelumbo nucifera glycine-rich cell wall structural protein 1-like (LOC104602187), mRNA	-	-	-
NNU_aqc-miR530	14.9235	19.2347	LOC104596479	| PREDICTED: Nelumbo nucifera RAN GTPase-activating protein 2 (LOC104596479), transcript variant X2, mRNA	GO:0009504//cell plate;GO:0032153//cell division site;GO:0005886//plasma membrane;GO:0009507//chloroplast	GO:0051567//histone H3-K9 methylation;GO:0000911//cytokinesis by cell plate formation;GO:0007000//nucleolus organization;GO:0009407//toxin catabolic process;GO:0000280//nuclear division;GO:0006606//protein import into nucleus;GO:0048527//lateral root development;GO:0006406//mRNA export from nucleus;GO:0031048//chromatin silencing by small RNA;GO:0006346//methylation-dependent chromatin silencing	-
NNU_aqc-miR530	2.4468	1.5914	LOC104612413	| PREDICTED: Nelumbo nucifera uncharacterized LOC104612413 (LOC104612413), transcript variant X6, mRNA	-	-	-
NNU_aqc-miR530	4.673	3.1912	LOC104587165	| PREDICTED: Nelumbo nucifera uncharacterized LOC104587165 (LOC104587165), mRNA	-	-	-
NNU_aqc-miR530	3.6924	2.1984	LOC104610926	| PREDICTED: Nelumbo nucifera pre-mRNA-splicing factor CWC21-like (LOC104610926), transcript variant X3, misc_RNA	-	-	GO:0000166//nucleotide binding;GO:0003676//nucleic acid binding
NNU_aqc-miR530	35.3909	27.6416	LOC104612809	| PREDICTED: Nelumbo nucifera serine/arginine repetitive matrix protein 1-like (LOC104612809), mRNA	-	-	-
NNU_aqc-miR530	1.3858	1.24	LOC104588408	| PREDICTED: Nelumbo nucifera aldo-keto reductase-like (LOC104588408), transcript variant X5, mRNA	-	GO:0055114//oxidation-reduction process	GO:0016491//oxidoreductase activity
NNU_aqc-miR530	81.3359	32.1118	LOC104590407	| PREDICTED: Nelumbo nucifera uncharacterized LOC104590407 (LOC104590407), partial mRNA	GO:0009507//chloroplast	GO:0055114//oxidation-reduction process	GO:0051213//dioxygenase activity;GO:0016829//lyase activity
NNU_aqc-miR535	0.1333	0.0219	LOC104593471	| PREDICTED: Nelumbo nucifera uncharacterized LOC104593471 (LOC104593471), transcript variant X3, mRNA	-	-	-
NNU_aqc-miR535	8.9639	7.5097	LOC104592421	| PREDICTED: Nelumbo nucifera xylosyltransferase 1-like (LOC104592421), mRNA	GO:0016020//membrane	GO:0008152//metabolic process	GO:0008375//acetylglucosaminyltransferase activity
NNU_ata-miR1432-5p	5.3286	5.1543	LOC104595042	| PREDICTED: Nelumbo nucifera uncharacterized LOC104595042 (LOC104595042), transcript variant X1, mRNA	-	-	GO:0008270//zinc ion binding
NNU_ata-miR1432-5p	3.9528	2.154	LOC104609063	| PREDICTED: Nelumbo nucifera uncharacterized LOC104609063 (LOC104609063), transcript variant X3, ncRNA	-	-	-
NNU_ata-miR1432-5p	28.9599	25.9121	LOC104606755	| PREDICTED: Nelumbo nucifera transcriptional corepressor SEUSS-like (LOC104606755), mRNA	-	GO:0050789//regulation of biological process;GO:0048467//gynoecium development;GO:0044237//cellular metabolic process	GO:0005515//protein binding
NNU_ata-miR1432-5p	0.0762	0.1097	LOC104607475	| PREDICTED: Nelumbo nucifera auxin response factor 5-like (LOC104607475), transcript variant X1, mRNA	-	GO:0010016//shoot system morphogenesis;GO:0090558//plant epidermis development;GO:0010051//xylem and phloem pattern formation;GO:0031047//gene silencing by RNA;GO:0009887//organ morphogenesis;GO:0009908//flower development;GO:0048569//post-embryonic organ development;GO:0009725//response to hormone;GO:0009886//post-embryonic morphogenesis;GO:0048468//cell development;GO:0009798//axis specificatio…	GO:0003677//DNA binding
NNU_ata-miR1432-5p	36.5618	45.7249	LOC104601270	| PREDICTED: Nelumbo nucifera peptidyl-prolyl cis-trans isomerase CYP20-1 (LOC104601270), mRNA	-	GO:0000413//protein peptidyl-prolyl isomerization;GO:0006457//protein folding	GO:0003755//peptidyl-prolyl cis-trans isomerase activity
NNU_ata-miR1432-5p	39.3528	43.3386	LOC104611393	| PREDICTED: Nelumbo nucifera calcium-transporting ATPase 10, plasma membrane-type (LOC104611393), transcript variant X1, mRNA	GO:0016021//integral component of membrane;GO:0005623//cell	GO:0008152//metabolic process;GO:0006882//cellular zinc ion homeostasis;GO:0009624//response to nematode;GO:0070588//calcium ion transmembrane transport	GO:0005388//calcium-transporting ATPase activity;GO:0005524//ATP binding;GO:0046872//metal ion binding;GO:0005516//calmodulin binding
NNU_ata-miR156c-3p	5.4339	4.356	LOC104591746	| PREDICTED: Nelumbo nucifera cell division protein FtsZ homolog 1, chloroplastic-like (LOC104591746), mRNA	GO:0005737//cytoplasm;GO:0005874//microtubule	GO:0051301//cell division;GO:0008152//metabolic process;GO:0051258//protein polymerization;GO:0007017//microtubule-based process	GO:0005525//GTP binding;GO:0003924//GTPase activity
NNU_ata-miR156c-3p	34.0118	23.2345	LOC104598938	| PREDICTED: Nelumbo nucifera caffeoylshikimate esterase-like (LOC104598938), transcript variant X3, mRNA	-	-	-
NNU_ata-miR156c-3p			LOC104612924	| PREDICTED: Nelumbo nucifera hydroquinone glucosyltransferase-like (LOC104612924), mRNA
NNU_ata-miR156c-3p	15.4097	13.4119	LOC104590197	| PREDICTED: Nelumbo nucifera uncharacterized RING finger protein C548.05c-like (LOC104590197), transcript variant X3, mRNA	-	-	-
NNU_ata-miR156d-3p	1.5325	1.2307	LOC104592172	| PREDICTED: Nelumbo nucifera tetraspanin-19-like (LOC104592172), transcript variant X2, mRNA	-	-	GO:0016740//transferase activity
NNU_ata-miR156d-3p	21.1129	11.3515	LOC104597626	| PREDICTED: Nelumbo nucifera major facilitator superfamily domain-containing protein 12-like (LOC104597626), transcript variant X3, mRNA	-	-	-
NNU_ata-miR156d-3p	6.8244	8.4856	LOC104589710	| PREDICTED: Nelumbo nucifera N-acetyl-D-glucosamine kinase (LOC104589710), transcript variant X4, misc_RNA	-	-	-
NNU_ata-miR166a-5p	0.9242	3.455	LOC104587964	| PREDICTED: Nelumbo nucifera serine/threonine-protein kinase D6PKL2-like (LOC104587964), transcript variant X1, mRNA	-	-	GO:0016301//kinase activity
NNU_ata-miR166a-5p	3.7356	0.8638	LOC104591128	| PREDICTED: Nelumbo nucifera heavy metal-associated isoprenylated plant protein 26 (LOC104591128), mRNA	-	GO:0030001//metal ion transport	GO:0046872//metal ion binding
NNU_ata-miR166a-5p	0.8135	0.4338	LOC104599127	| PREDICTED: Nelumbo nucifera two-component response regulator ARR14-like (LOC104599127), transcript variant X2, mRNA	-	GO:1901362//organic cyclic compound biosynthetic process;GO:0051716//cellular response to stimulus;GO:0048364//root development;GO:0009735//response to cytokinin;GO:0042440//pigment metabolic process;GO:0031326//regulation of cellular biosynthetic process;GO:0048638//regulation of developmental growth;GO:0048367//shoot system development;GO:0019438//aromatic compound biosynthetic process;GO:00447…	-
NNU_ata-miR166a-5p	21.3004	18.8828	LOC104602750	| PREDICTED: Nelumbo nucifera uncharacterized LOC104602750 (LOC104602750), mRNA	-	-	-
NNU_ata-miR166a-5p	0.0347	0.0428	LOC104598291	| PREDICTED: Nelumbo nucifera uncharacterized LOC104598291 (LOC104598291), transcript variant X2, mRNA	-	-	-
NNU_ata-miR166a-5p	10.1023	5.1549	LOC104599701	| PREDICTED: Nelumbo nucifera valine--tRNA ligase, mitochondrial (LOC104599701), transcript variant X2, mRNA	GO:0005737//cytoplasm	GO:0006438//valyl-tRNA aminoacylation;GO:0006450//regulation of translational fidelity	GO:0002161//aminoacyl-tRNA editing activity;GO:0004832//valine-tRNA ligase activity;GO:0005524//ATP binding
NNU_ata-miR166a-5p	1.5379	0.4613	LOC104595697	| PREDICTED: Nelumbo nucifera random slug protein 5-like (LOC104595697), transcript variant X2, mRNA	GO:0005622//intracellular	GO:0009611//response to wounding;GO:0009805//coumarin biosynthetic process;GO:0006810//transport	GO:0005215//transporter activity
NNU_ata-miR166a-5p	10.265	6.3866	LOC104610832	| PREDICTED: Nelumbo nucifera protein FAR1-RELATED SEQUENCE 5-like (LOC104610832), transcript variant X3, mRNA	-	-	-
NNU_ata-miR166c-5p	0	0	LOC104609331	| PREDICTED: Nelumbo nucifera uncharacterized LOC104609331 (LOC104609331), ncRNA	-	-	-
NNU_ata-miR166c-5p			LOC104598722	| PREDICTED: Nelumbo nucifera uncharacterized LOC104598722 (LOC104598722), mRNA
NNU_ata-miR166c-5p	7.5967	7.3385	LOC104603287	| PREDICTED: Nelumbo nucifera uncharacterized LOC104603287 (LOC104603287), mRNA	-	GO:0006281//DNA repair	GO:0016798//hydrolase activity, acting on glycosyl bonds
NNU_ata-miR166d-5p	19.3523	16.2774	LOC104600972	| PREDICTED: Nelumbo nucifera putative G3BP-like protein (LOC104600972), transcript variant X2, mRNA	-	-	-
NNU_ata-miR166d-5p	0.8892	1.0545	LOC104587311	| PREDICTED: Nelumbo nucifera transcription factor bHLH62-like (LOC104587311), mRNA	-	-	-
NNU_ata-miR166e-5p	36.8066	47.4555	LOC104593748	| PREDICTED: Nelumbo nucifera serine/threonine-protein kinase AtPK2/AtPK19-like (LOC104593748), transcript variant X1, mRNA	GO:0005840//ribosome	GO:0006468//protein phosphorylation	GO:0004697//protein kinase C activity;GO:0005524//ATP binding
NNU_ata-miR166e-5p	59.0334	45.0505	LOC104601771	| PREDICTED: Nelumbo nucifera GDP-L-galactose phosphorylase 1-like (LOC104601771), mRNA	-	GO:0008152//metabolic process	GO:0080048//GDP-D-glucose phosphorylase activity
NNU_ata-miR166e-5p	0.1716	0.1511	LOC104606262	| PREDICTED: Nelumbo nucifera probable LRR receptor-like serine/threonine-protein kinase At3g47570 (LOC104606262), mRNA	-	GO:0008152//metabolic process	GO:0016301//kinase activity
NNU_ata-miR166e-5p	3.5566	4.2686	LOC104610746	| PREDICTED: Nelumbo nucifera uncharacterized LOC104610746 (LOC104610746), mRNA	-	GO:0006281//DNA repair	GO:0016798//hydrolase activity, acting on glycosyl bonds
NNU_ata-miR166e-5p	22.3508	18.5131	LOC104601555	| PREDICTED: Nelumbo nucifera uncharacterized LOC104601555 (LOC104601555), mRNA	-	-	-
NNU_ata-miR166e-5p	11.3543	10.3127	LOC104611332	| PREDICTED: Nelumbo nucifera phospholipid-transporting ATPase 2 (LOC104611332), transcript variant X3, misc_RNA	GO:0016021//integral component of membrane	GO:0008152//metabolic process;GO:0045332//phospholipid translocation	GO:0005524//ATP binding;GO:0004012//phospholipid-translocating ATPase activity;GO:0000287//magnesium ion binding
NNU_ata-miR166e-5p	1.3299	0.8922	LOC104587001	| PREDICTED: Nelumbo nucifera TMV resistance protein N-like (LOC104587001), transcript variant X3, mRNA	-	-	-
NNU_ata-miR167d-3p	11.3694	3.8302	LOC104592252	| PREDICTED: Nelumbo nucifera RING finger and CHY zinc finger domain-containing protein 1 (LOC104592252), transcript variant X3, mRNA	-	-	GO:0008270//zinc ion binding
NNU_ata-miR167d-3p	0.5711	0.5212	LOC104593338	| PREDICTED: Nelumbo nucifera putative pentatricopeptide repeat-containing protein At5g08310, mitochondrial (LOC104593338), transcript variant X2, mRNA	-	-	-
NNU_ata-miR167d-3p	0	0.0385	LOC104597362	| PREDICTED: Nelumbo nucifera sister chromatid cohesion 1 protein 1 (LOC104597362), mRNA	-	-	-
NNU_ata-miR167d-3p	5.0366	7.0761	LOC104590755	| PREDICTED: Nelumbo nucifera protein FAM91A1 (LOC104590755), transcript variant X1, mRNA	-	-	-
NNU_ata-miR167d-3p	8.3323	16.1325	LOC104586607	| PREDICTED: Nelumbo nucifera calcineurin B-like protein 10 (LOC104586607), mRNA	GO:0009705//plant-type vacuole membrane	GO:0000271//polysaccharide biosynthetic process;GO:0043481//anthocyanin accumulation in tissues in response to UV light;GO:0009825//multidimensional cell growth;GO:0048767//root hair elongation;GO:0009932//cell tip growth;GO:0071555//cell wall organization;GO:0043266//regulation of potassium ion transport;GO:0019722//calcium-mediated signaling;GO:0010817//regulation of hormone levels;GO:2000021//…	GO:0005509//calcium ion binding
NNU_ata-miR167d-3p	75.0373	49.2137	LOC104587545	| PREDICTED: Nelumbo nucifera probable L-ascorbate peroxidase 6, chloroplastic (LOC104587545), mRNA	GO:0009507//chloroplast	GO:0006979//response to oxidative stress;GO:0055114//oxidation-reduction process	GO:0020037//heme binding;GO:0016688//L-ascorbate peroxidase activity
NNU_ata-miR167f-3p	5.2212	2.7597	LOC104588431	| PREDICTED: Nelumbo nucifera shikimate O-hydroxycinnamoyltransferase-like (LOC104588431), transcript variant X2, mRNA	GO:0005737//cytoplasm	GO:0050789//regulation of biological process;GO:0006950//response to stress;GO:0009699//phenylpropanoid biosynthetic process	GO:0016747//transferase activity, transferring acyl groups other than amino-acyl groups
NNU_ata-miR167f-3p	1.3643	9.57	LOC104600918	| PREDICTED: Nelumbo nucifera uncharacterized LOC104600918 (LOC104600918), mRNA	-	-	-
NNU_ata-miR167f-3p	4.6267	3.0908	LOC104591967	| PREDICTED: Nelumbo nucifera uncharacterized LOC104591967 (LOC104591967), mRNA	-	-	-
NNU_ata-miR167f-3p	29.2027	16.4994	LOC104603248	| PREDICTED: Nelumbo nucifera shikimate O-hydroxycinnamoyltransferase-like (LOC104603248), mRNA	GO:0005829//cytosol;GO:0016020//membrane	GO:0009611//response to wounding;GO:0009809//lignin biosynthetic process;GO:0009805//coumarin biosynthetic process;GO:0010252//auxin homeostasis;GO:0006612//protein targeting to membrane;GO:0009963//positive regulation of flavonoid biosynthetic process;GO:0010363//regulation of plant-type hypersensitive response	GO:0047205//quinate O-hydroxycinnamoyltransferase activity;GO:0047672//anthranilate N-benzoyltransferase activity
NNU_ata-miR167f-3p	9.3029	18.0777	LOC104595824	| PREDICTED: Nelumbo nucifera wall-associated receptor kinase-like 14 (LOC104595824), mRNA	-	-	GO:0004672//protein kinase activity;GO:0000166//nucleotide binding
NNU_ata-miR168-3p	36.9425	36.8432	LOC104610303	| PREDICTED: Nelumbo nucifera uncharacterized LOC104610303 (LOC104610303), ncRNA	-	-	-
NNU_ata-miR168-5p	22.2424	33.6229	LOC104605905	| PREDICTED: Nelumbo nucifera 60S ribosomal protein L30-like (LOC104605905), mRNA	GO:0005840//ribosome	GO:0006412//translation	GO:0003735//structural constituent of ribosome
NNU_ata-miR168-5p	13.9462	18.3396	LOC104599442	| PREDICTED: Nelumbo nucifera zinc finger CCCH domain-containing protein 2-like (LOC104599442), mRNA	-	-	-
NNU_ata-miR168-5p	0.5314	0.6806	LOC104589328	| PREDICTED: Nelumbo nucifera receptor-like protein kinase 2 (LOC104589328), mRNA	-	GO:0050794//regulation of cellular process;GO:0051716//cellular response to stimulus;GO:0044763//single-organism cellular process;GO:0008152//metabolic process	GO:0016740//transferase activity
NNU_ata-miR168-5p	28.4077	26.9641	LOC104612851	| PREDICTED: Nelumbo nucifera uncharacterized LOC104612851 (LOC104612851), transcript variant X1, mRNA	-	-	-
NNU_ata-miR169a-5p	7.7975	6.8311	LOC104597285	| PREDICTED: Nelumbo nucifera uncharacterized LOC104597285 (LOC104597285), mRNA	-	-	-
NNU_ata-miR169f-3p	21.7826	17.389	LOC104607163	| PREDICTED: Nelumbo nucifera uncharacterized LOC104607163 (LOC104607163), mRNA	GO:0016021//integral component of membrane	GO:0055085//transmembrane transport	-
NNU_ata-miR169g-3p	27.2211	29.4196	LOC104593957	| PREDICTED: Nelumbo nucifera probable VAMP-like protein At1g33475 (LOC104593957), transcript variant X3, mRNA	-	-	-
NNU_ata-miR169g-3p	1.3401	4.2732	LOC104594479	| PREDICTED: Nelumbo nucifera probably inactive leucine-rich repeat receptor-like protein kinase At3g28040 (LOC104594479), mRNA	GO:0016020//membrane	GO:0040007//growth;GO:0048513//organ development;GO:0065008//regulation of biological quality;GO:0005976//polysaccharide metabolic process;GO:0071669//plant-type cell wall organization or biogenesis;GO:0044260//cellular macromolecule metabolic process;GO:0044763//single-organism cellular process;GO:0016043//cellular component organization;GO:0016310//phosphorylation	GO:0000166//nucleotide binding;GO:0016491//oxidoreductase activity;GO:0004672//protein kinase activity
NNU_ata-miR169g-3p	0.4966	0.791	LOC104594342	| PREDICTED: Nelumbo nucifera uncharacterized LOC104594342 (LOC104594342), mRNA	-	-	-
NNU_ata-miR169h-3p	28.2584	21.4759	LOC104593875	| PREDICTED: Nelumbo nucifera E3 ubiquitin-protein ligase CHIP (LOC104593875), transcript variant X2, mRNA	-	GO:0016567//protein ubiquitination	GO:0016874//ligase activity;GO:0004842//ubiquitin-protein transferase activity
NNU_ata-miR169h-3p	2.2512	2.1776	LOC104593172	| PREDICTED: Nelumbo nucifera DNA (cytosine-5)-methyltransferase DRM2-like (LOC104593172), transcript variant X8, mRNA	-	GO:0032259//methylation	-
NNU_ata-miR169h-3p	0	0.0536	LOC104605573	| PREDICTED: Nelumbo nucifera uncharacterized LOC104605573 (LOC104605573), mRNA	-	-	-
NNU_ata-miR169h-3p	20.9588	9.3679	LOC104589296	| PREDICTED: Nelumbo nucifera 4-alpha-glucanotransferase, chloroplastic/amyloplastic (LOC104589296), transcript variant X2, mRNA	-	GO:0006006//glucose metabolic process;GO:0000025//maltose catabolic process;GO:0005983//starch catabolic process;GO:0005977//glycogen metabolic process	GO:0004134//4-alpha-glucanotransferase activity
NNU_ata-miR169h-3p			LOC104612308	| PREDICTED: Nelumbo nucifera FAD synthetase 1, chloroplastic-like (LOC104612308), mRNA
NNU_ata-miR169h-3p	0.1071	0.066	LOC104586221	| PREDICTED: Nelumbo nucifera uncharacterized LOC104586221 (LOC104586221), mRNA	-	-	-
NNU_ata-miR169h-3p	5.0567	4.0691	LOC104586220	| PREDICTED: Nelumbo nucifera F-box/LRR-repeat protein At3g48880-like (LOC104586220), mRNA	-	-	-
NNU_ata-miR171a-3p	0.1024	0.2526	LOC104602387	| PREDICTED: Nelumbo nucifera polygalacturonase-like (LOC104602387), transcript variant X2, mRNA	-	GO:0008152//metabolic process	GO:0004553//hydrolase activity, hydrolyzing O-glycosyl compounds;GO:0016798//hydrolase activity, acting on glycosyl bonds
NNU_ata-miR171a-3p	0.2456	0.1893	LOC104611632	| PREDICTED: Nelumbo nucifera UPF0553 protein-like (LOC104611632), mRNA	-	-	-
NNU_ata-miR172a-3p	41.6658	53.2538	LOC104601618	| PREDICTED: Nelumbo nucifera serine/threonine-protein phosphatase 2A 65 kDa regulatory subunit A beta isoform (LOC104601618), mRNA	-	-	-
NNU_ata-miR172a-3p	6.5839	6.7199	LOC104608057	| PREDICTED: Nelumbo nucifera probable AMP deaminase (LOC104608057), transcript variant X2, mRNA	-	GO:0009168//purine ribonucleoside monophosphate biosynthetic process;GO:0032264//IMP salvage	GO:0016787//hydrolase activity;GO:0019239//deaminase activity;GO:0003876//AMP deaminase activity
NNU_ata-miR172a-3p	38.2908	40.7255	LOC104602993	| PREDICTED: Nelumbo nucifera serine/threonine-protein phosphatase 2A 65 kDa regulatory subunit A beta isoform-like (LOC104602993), transcript variant X2, mRNA	-	-	-
NNU_ata-miR172a-3p	27.1104	23.0482	LOC104586241	| PREDICTED: Nelumbo nucifera uncharacterized LOC104586241 (LOC104586241), mRNA	-	-	-
NNU_ata-miR2118a-5p	2.0791	0.8988	LOC104593622	| PREDICTED: Nelumbo nucifera uncharacterized LOC104593622 (LOC104593622), transcript variant X5, ncRNA	-	-	-
NNU_ata-miR2118a-5p			LOC104594318	| PREDICTED: Nelumbo nucifera uncharacterized LOC104594318 (LOC104594318), ncRNA
NNU_ata-miR2118a-5p	5.7918	5.0103	LOC104592377	| PREDICTED: Nelumbo nucifera zinc finger CCCH domain-containing protein 39-like (LOC104592377), mRNA	-	GO:0044260//cellular macromolecule metabolic process;GO:0044238//primary metabolic process	-
NNU_ata-miR2118a-5p	1.3479	1.039	LOC104607861	| PREDICTED: Nelumbo nucifera G2/mitotic-specific cyclin S13-7-like (LOC104607861), mRNA	GO:0005634//nucleus	-	-
NNU_ata-miR2118a-5p	0.1225	0.3022	LOC104598188	| PREDICTED: Nelumbo nucifera uncharacterized LOC104598188 (LOC104598188), mRNA	-	-	-
NNU_ata-miR2118a-5p	7.3212	5.4302	LOC104600492	| PREDICTED: Nelumbo nucifera uncharacterized LOC104600492 (LOC104600492), mRNA	-	-	-
NNU_ata-miR2118a-5p	2.1222	1.1054	LOC104595897	| PREDICTED: Nelumbo nucifera 5'-3' exoribonuclease 3 (LOC104595897), transcript variant X2, mRNA	GO:0005634//nucleus	GO:0090503//RNA phosphodiester bond hydrolysis, exonucleolytic	GO:0008270//zinc ion binding;GO:0004534//5'-3' exoribonuclease activity;GO:0003676//nucleic acid binding
NNU_ata-miR2118a-5p	0.062	0.0425	LOC104611344	| PREDICTED: Nelumbo nucifera uncharacterized LOC104611344 (LOC104611344), transcript variant X12, ncRNA	-	-	-
NNU_ata-miR2118a-5p	0.9068	0.6941	LOC104611346	| PREDICTED: Nelumbo nucifera uncharacterized LOC104611346 (LOC104611346), transcript variant X7, ncRNA	-	-	-
NNU_ata-miR2118a-5p	25.3096	22.4621	LOC104587998	| PREDICTED: Nelumbo nucifera 5'-3' exoribonuclease 3-like (LOC104587998), transcript variant X2, mRNA	-	GO:1901575//organic substance catabolic process;GO:0048856//anatomical structure development;GO:0000723//telomere maintenance;GO:0044248//cellular catabolic process;GO:0060255//regulation of macromolecule metabolic process;GO:0007127//meiosis I;GO:0050896//response to stimulus;GO:0019219//regulation of nucleobase-containing compound metabolic process;GO:0016070//RNA metabolic process;GO:0033044//…	GO:0004527//exonuclease activity;GO:0046872//metal ion binding
NNU_ata-miR2118a-5p	0.3054	0.1507	LOC104612850	| PREDICTED: Nelumbo nucifera protein starmaker-like (LOC104612850), transcript variant X1, mRNA	-	-	-
NNU_ata-miR2118c-3p	30.9481	12.2452	LOC104609533	| PREDICTED: Nelumbo nucifera uncharacterized LOC104609533 (LOC104609533), mRNA	-	GO:0008152//metabolic process	GO:0003824//catalytic activity
NNU_ata-miR2118c-3p	13.1735	7.3121	LOC104595751	| PREDICTED: Nelumbo nucifera J domain-containing protein required for chloroplast accumulation response 1 (LOC104595751), transcript variant X2, mRNA	-	GO:0009987//cellular process	-
NNU_ata-miR2118c-3p	0.1856	0.1585	LOC104596798	| PREDICTED: Nelumbo nucifera putative disease resistance protein RGA3 (LOC104596798), mRNA	-	-	-
NNU_ata-miR2118c-3p	7.6339	5.2632	LOC104602942	| PREDICTED: Nelumbo nucifera synaptotagmin-5 (LOC104602942), transcript variant X3, mRNA	-	-	-
NNU_ata-miR2118c-3p	18.9493	9.243	LOC104587480	| PREDICTED: Nelumbo nucifera uncharacterized LOC104587480 (LOC104587480), mRNA	-	-	-
NNU_ata-miR2118c-3p			LOC104586494	| PREDICTED: Nelumbo nucifera uncharacterized LOC104586494 (LOC104586494), mRNA
NNU_ata-miR319-5p	2.9418	2.5903	LOC104605241	| PREDICTED: Nelumbo nucifera uncharacterized LOC104605241 (LOC104605241), mRNA	-	-	-
NNU_ata-miR319-5p	10.0819	6.6026	LOC104595318	| PREDICTED: Nelumbo nucifera probable 1-deoxy-D-xylulose-5-phosphate synthase, chloroplastic (LOC104595318), transcript variant X5, mRNA	-	GO:0016114//terpenoid biosynthetic process	GO:0008661//1-deoxy-D-xylulose-5-phosphate synthase activity
NNU_ata-miR319-5p			LOC104587527	| PREDICTED: Nelumbo nucifera uncharacterized LOC104587527 (LOC104587527), mRNA
NNU_ata-miR319-5p	9.9116	7.6611	LOC104588125	| PREDICTED: Nelumbo nucifera small RNA degrading nuclease 1-like (LOC104588125), transcript variant X4, mRNA	-	-	-
NNU_ata-miR319-5p	8.045	7.784	LOC104610912	| PREDICTED: Nelumbo nucifera polyadenylate-binding protein-interacting protein 4 (LOC104610912), transcript variant X2, mRNA	-	-	-
NNU_ata-miR393-3p	3.115	1.494	LOC104604709	| PREDICTED: Nelumbo nucifera calcium-transporting ATPase, endoplasmic reticulum-type (LOC104604709), transcript variant X3, mRNA	GO:0016021//integral component of membrane;GO:0005783//endoplasmic reticulum	GO:0008152//metabolic process	GO:0005524//ATP binding;GO:0016787//hydrolase activity;GO:0046872//metal ion binding
NNU_ata-miR393-3p	0.9818	0.3632	LOC104589676	| PREDICTED: Nelumbo nucifera uncharacterized LOC104589676 (LOC104589676), ncRNA	-	-	-
NNU_ata-miR393-3p	23.8604	19.4538	LOC104587894	| PREDICTED: Nelumbo nucifera indole-3-glycerol phosphate synthase, chloroplastic-like (LOC104587894), mRNA	-	GO:0006568//tryptophan metabolic process	GO:0004425//indole-3-glycerol-phosphate synthase activity
NNU_ata-miR393-5p	0.4602	0.5676	LOC104596246	| PREDICTED: Nelumbo nucifera myeloid leukemia factor 1-like (LOC104596246), mRNA	-	-	-
NNU_ata-miR393-5p	1.1514	7.1229	LOC104587424	| PREDICTED: Nelumbo nucifera beta-xylosidase/alpha-L-arabinofuranosidase 2-like (LOC104587424), mRNA	-	GO:0005975//carbohydrate metabolic process	GO:0008422//beta-glucosidase activity
NNU_ata-miR395a-3p	7.8405	5.8604	LOC104594209	| PREDICTED: Nelumbo nucifera uncharacterized LOC104594209 (LOC104594209), mRNA	-	-	-
NNU_ata-miR395a-3p	0.1673	0.0243	LOC104594648	| PREDICTED: Nelumbo nucifera protein NSP-INTERACTING KINASE 3-like (LOC104594648), transcript variant X3, misc_RNA	-	GO:0044699//single-organism process;GO:0009987//cellular process	GO:0016301//kinase activity
NNU_ata-miR395a-3p	46.529	45.0898	LOC104608211	| PREDICTED: Nelumbo nucifera interferon-related developmental regulator 1 (LOC104608211), transcript variant X2, mRNA	GO:0044424//intracellular part	-	-
NNU_ata-miR395a-3p	0.3569	0.2338	LOC104607843	| PREDICTED: Nelumbo nucifera putative disease resistance protein RGA3 (LOC104607843), transcript variant X1, mRNA	-	-	-
NNU_ata-miR395a-3p	8.3907	4.0971	LOC104610117	| PREDICTED: Nelumbo nucifera uncharacterized LOC104610117 (LOC104610117), transcript variant X3, mRNA	-	-	-
NNU_ata-miR396a-5p	25.1678	17.8357	LOC104596155	| PREDICTED: Nelumbo nucifera neuferricin (LOC104596155), transcript variant X1, mRNA	-	GO:0048523//negative regulation of cellular process;GO:0006301//postreplication repair	-
NNU_ata-miR396a-5p	26.9377	23.3194	LOC104594440	| PREDICTED: Nelumbo nucifera uncharacterized LOC104594440 (LOC104594440), mRNA	GO:0016021//integral component of membrane	GO:0055085//transmembrane transport	-
NNU_ata-miR396a-5p	5.6476	0.4827	LOC104605553	| PREDICTED: Nelumbo nucifera putative amidase C869.01 (LOC104605553), transcript variant X2, mRNA	-	GO:0008152//metabolic process	GO:0016884//carbon-nitrogen ligase activity, with glutamine as amido-N-donor
NNU_ata-miR396a-5p	0.6528	0.1744	LOC104597728	| PREDICTED: Nelumbo nucifera pentatricopeptide repeat-containing protein At3g14580, mitochondrial-like (LOC104597728), transcript variant X6, mRNA	-	-	-
NNU_ata-miR396a-5p	2.3677	2.0556	LOC104602155	| PREDICTED: Nelumbo nucifera uncharacterized LOC104602155 (LOC104602155), transcript variant X2, mRNA	-	-	-
NNU_ata-miR396a-5p	0.075	0.3702	LOC104599531	| PREDICTED: Nelumbo nucifera uncharacterized LOC104599531 (LOC104599531), transcript variant X2, ncRNA	-	-	-
NNU_ata-miR396a-5p	12.1711	10.1561	LOC104611161	| PREDICTED: Nelumbo nucifera TATA-box-binding protein (LOC104611161), transcript variant X1, mRNA	GO:0005634//nucleus	GO:0006352//DNA-templated transcription, initiation	GO:0003677//DNA binding
NNU_ata-miR396c-3p	0.2035	0.0502	LOC104592954	| PREDICTED: Nelumbo nucifera uncharacterized LOC104592954 (LOC104592954), mRNA	GO:0016021//integral component of membrane	-	-
NNU_ata-miR396c-3p	0.4561	0.0331	LOC104594311	| PREDICTED: Nelumbo nucifera uncharacterized membrane protein At3g27390 (LOC104594311), mRNA	-	GO:0010228//vegetative to reproductive phase transition of meristem	-
NNU_ata-miR396c-3p	10.1242	3.7016	LOC104607262	| PREDICTED: Nelumbo nucifera purple acid phosphatase 8-like (LOC104607262), mRNA	GO:0009986//cell surface	GO:0016036//cellular response to phosphate starvation;GO:0019375//galactolipid biosynthetic process;GO:0016311//dephosphorylation;GO:0045892//negative regulation of transcription, DNA-templated	GO:0003993//acid phosphatase activity
NNU_ata-miR398f-5p	8.8094	10.2	LOC104592272	| PREDICTED: Nelumbo nucifera uncharacterized LOC104592272 (LOC104592272), mRNA	-	-	-
NNU_ata-miR398f-5p	18.6252	25.2328	LOC104587196	| PREDICTED: Nelumbo nucifera protein argonaute MEL1-like (LOC104587196), mRNA	-	GO:0048443//stamen development;GO:0048481//ovule development;GO:0048441//petal development	GO:0003676//nucleic acid binding
NNU_ata-miR398f-5p	4.9109	4.5279	LOC104608371	| PREDICTED: Nelumbo nucifera uncharacterized LOC104608371 (LOC104608371), transcript variant X2, mRNA	-	-	-
NNU_ata-miR399a-3p	0.2515	0.3102	LOC104591774	| PREDICTED: Nelumbo nucifera recQ-mediated genome instability protein 1 (LOC104591774), transcript variant X4, mRNA	-	GO:0044699//single-organism process	-
NNU_ata-miR399a-3p	5.5098	6.1403	LOC104606162	| PREDICTED: Nelumbo nucifera WD repeat-containing protein 89 homolog (LOC104606162), mRNA	-	GO:0001510//RNA methylation;GO:0051604//protein maturation;GO:0000398//mRNA splicing, via spliceosome	-
NNU_ata-miR399a-3p	0.2779	0.3428	LOC104599462	| PREDICTED: Nelumbo nucifera uncharacterized LOC104599462 (LOC104599462), transcript variant X1, mRNA	-	-	-
NNU_ata-miR399a-3p	1.1953	0.9213	LOC104590165	| PREDICTED: Nelumbo nucifera pentatricopeptide repeat-containing protein At1g11290-like (LOC104590165), mRNA	-	-	-
NNU_ata-miR399a-3p			LOC104590390	| PREDICTED: Nelumbo nucifera zinc finger BED domain-containing protein RICESLEEPER 1-like (LOC104590390), mRNA
NNU_ata-miR408-3p	20.7087	21.2026	LOC104600565	| PREDICTED: Nelumbo nucifera copper-transporting ATPase PAA2, chloroplastic (LOC104600565), mRNA	GO:0016021//integral component of membrane	GO:0008152//metabolic process;GO:0060003//copper ion export	GO:0005524//ATP binding;GO:0046872//metal ion binding;GO:0004008//copper-exporting ATPase activity
NNU_ata-miR408-3p			LOC104598412	| PREDICTED: Nelumbo nucifera uclacyanin-2-like (LOC104598412), mRNA
NNU_ata-miR408-3p	7.4475	7.7904	LOC104589094	| PREDICTED: Nelumbo nucifera uncharacterized LOC104589094 (LOC104589094), transcript variant X1, mRNA	-	-	-
NNU_ata-miR5168-3p	0.1119	0	LOC104608258	| PREDICTED: Nelumbo nucifera MATE efflux family protein LAL5-like (LOC104608258), mRNA	-	-	-
NNU_ata-miR5168-3p	5.426	4.6707	LOC104601082	| PREDICTED: Nelumbo nucifera L-type lectin-domain containing receptor kinase IV.1-like (LOC104601082), mRNA	-	GO:0016310//phosphorylation	GO:0000166//nucleotide binding;GO:0004672//protein kinase activity
NNU_ata-miR5168-3p			LOC104589873	| PREDICTED: Nelumbo nucifera cation/H(+) antiporter 10-like (LOC104589873), mRNA
NNU_ata-miR5168-5p	4.9416	4.6907	LOC104594682	| PREDICTED: Nelumbo nucifera COP9 signalosome complex subunit 3-like (LOC104594682), transcript variant X2, misc_RNA	GO:0000502//proteasome complex;GO:0044424//intracellular part;GO:0005829//cytosol	GO:0009560//embryo sac egg cell differentiation;GO:0010388//cullin deneddylation;GO:0019915//lipid storage;GO:0000278//mitotic cell cycle;GO:0006312//mitotic recombination;GO:0010467//gene expression;GO:0016571//histone methylation;GO:0010162//seed dormancy process;GO:0016579//protein deubiquitination;GO:0016070//RNA metabolic process;GO:0010228//vegetative to reproductive phase transition of mer…	-
NNU_ata-miR5168-5p	64.7932	48.8092	LOC104592938	| PREDICTED: Nelumbo nucifera COP9 signalosome complex subunit 3 (LOC104592938), mRNA	GO:0000502//proteasome complex;GO:0005829//cytosol	GO:0016571//histone methylation;GO:0019915//lipid storage;GO:0010388//cullin deneddylation;GO:0009560//embryo sac egg cell differentiation;GO:0006312//mitotic recombination;GO:0010228//vegetative to reproductive phase transition of meristem;GO:0016579//protein deubiquitination;GO:0009793//embryo development ending in seed dormancy;GO:0010162//seed dormancy process;GO:0009640//photomorphogenesis;G…	-
NNU_ata-miR5168-5p	8.1537	4.8546	LOC104607793	| PREDICTED: Nelumbo nucifera uncharacterized LOC104607793 (LOC104607793), transcript variant X5, mRNA	-	-	-
NNU_ata-miR5168-5p	1.6925	1.6952	LOC104603797	| PREDICTED: Nelumbo nucifera protein S-acyltransferase 21 (LOC104603797), transcript variant X3, misc_RNA	GO:0016020//membrane;GO:0016021//integral component of membrane	GO:0008152//metabolic process;GO:0009908//flower development	GO:0046872//metal ion binding;GO:0016746//transferase activity, transferring acyl groups;GO:0008270//zinc ion binding;GO:0019706//protein-cysteine S-palmitoyltransferase activity
NNU_ata-miR5168-5p	21.7081	15.9235	LOC104598263	| PREDICTED: Nelumbo nucifera protein ENHANCED DISEASE RESISTANCE 2-like (LOC104598263), transcript variant X1, mRNA	-	-	-
NNU_ata-miR5168-5p	1.2558	0.8179	LOC104590628	| PREDICTED: Nelumbo nucifera LRR receptor-like serine/threonine-protein kinase RCH1 (LOC104590628), mRNA	GO:0016020//membrane	GO:0016310//phosphorylation	GO:0004672//protein kinase activity;GO:0016491//oxidoreductase activity;GO:0000166//nucleotide binding
NNU_ata-miR5168-5p	5.5127	3.7426	LOC104586426	| PREDICTED: Nelumbo nucifera uncharacterized LOC104586426 (LOC104586426), transcript variant X2, mRNA	-	GO:0006259//DNA metabolic process	GO:0016787//hydrolase activity;GO:0003677//DNA binding
NNU_ata-miR5168-5p	7.9569	8.2784	LOC104589603	| PREDICTED: Nelumbo nucifera uncharacterized LOC104589603 (LOC104589603), mRNA	GO:0005768//endosome;GO:0005802//trans-Golgi network	GO:0010222//stem vascular tissue pattern formation	-
NNU_ata-miR528-3p	1.6967	1.0463	LOC104612424	| PREDICTED: Nelumbo nucifera potassium channel SKOR-like (LOC104612424), mRNA	GO:0016021//integral component of membrane	GO:0071805//potassium ion transmembrane transport	GO:0005249//voltage-gated potassium channel activity
NNU_ata-miR528-3p			LOC104611336	| PREDICTED: Nelumbo nucifera uncharacterized LOC104611336 (LOC104611336), mRNA
NNU_ata-miR528-3p	6.0764	4.0534	LOC104607300	| PREDICTED: Nelumbo nucifera potassium channel SKOR (LOC104607300), mRNA	GO:0016021//integral component of membrane	GO:0071805//potassium ion transmembrane transport	GO:0005249//voltage-gated potassium channel activity
NNU_ata-miR528-3p	4.0937	3.1589	LOC104599025	| PREDICTED: Nelumbo nucifera uncharacterized LOC104599025 (LOC104599025), transcript variant X1, mRNA	-	-	-
NNU_ata-miR528-3p	1.6742	0.9781	LOC104602602	| PREDICTED: Nelumbo nucifera receptor-like serine/threonine-protein kinase NCRK (LOC104602602), transcript variant X1, mRNA	GO:0010008//endosome membrane;GO:0012505//endomembrane system	GO:0048513//organ development;GO:0009653//anatomical structure morphogenesis;GO:0010090//trichome morphogenesis;GO:0010089//xylem development;GO:0045010//actin nucleation;GO:0016310//phosphorylation;GO:0010014//meristem initiation;GO:0016043//cellular component organization;GO:0071554//cell wall organization or biogenesis;GO:0071555//cell wall organization;GO:0006468//protein phosphorylation;GO:0…	GO:0004674//protein serine/threonine kinase activity;GO:0051020//GTPase binding;GO:0005524//ATP binding;GO:0000166//nucleotide binding;GO:0004672//protein kinase activity
NNU_ata-miR9863a-3p			LOC104608255	| PREDICTED: Nelumbo nucifera uncharacterized LOC104608255 (LOC104608255), mRNA
NNU_ata-miR9863a-3p	8.6651	3.5622	LOC104604793	| PREDICTED: Nelumbo nucifera dipeptidyl peptidase 8-like (LOC104604793), transcript variant X2, mRNA	GO:0005829//cytosol	GO:0006508//proteolysis	GO:0008236//serine-type peptidase activity
NNU_ata-miR9863a-3p	11.9799	6.1073	LOC104603887	| PREDICTED: Nelumbo nucifera glutamate receptor 3.6-like (LOC104603887), mRNA	GO:0016020//membrane	GO:0006810//transport;GO:0044699//single-organism process	-
NNU_ata-miR9863a-3p	1.0643	0.8242	LOC104605230	| PREDICTED: Nelumbo nucifera putative acyl-activating enzyme 19 (LOC104605230), transcript variant X5, mRNA	-	GO:0050896//response to stimulus;GO:0070918//production of small RNA involved in gene silencing by RNA;GO:0035194//posttranscriptional gene silencing by RNA;GO:0065007//biological regulation;GO:0008152//metabolic process;GO:0044763//single-organism cellular process	GO:0003824//catalytic activity;GO:0016853//isomerase activity
NNU_ata-miR9863a-3p	15.1574	5.2238	LOC104595771	| PREDICTED: Nelumbo nucifera uncharacterized LOC104595771 (LOC104595771), mRNA	-	-	-
NNU_ata-miR9863a-3p	0.325	0.4809	LOC104613501	| PREDICTED: Nelumbo nucifera pentatricopeptide repeat-containing protein At1g08070-like (LOC104613501), mRNA	-	-	-
NNU_ath-miR156a-5p	1.3254	2.7243	LOC104599884	| PREDICTED: Nelumbo nucifera histone H3.2 (LOC104599884), mRNA	GO:0000786//nucleosome;GO:0005634//nucleus;GO:0009536//plastid	GO:0008283//cell proliferation	GO:0046982//protein heterodimerization activity;GO:0003677//DNA binding
NNU_ath-miR156a-5p	22.4868	12.614	LOC104596209	| PREDICTED: Nelumbo nucifera uncharacterized LOC104596209 (LOC104596209), transcript variant X1, mRNA	-	GO:0055114//oxidation-reduction process	GO:0031418//L-ascorbic acid binding;GO:0005506//iron ion binding;GO:0016705//oxidoreductase activity, acting on paired donors, with incorporation or reduction of molecular oxygen
NNU_ath-miR156b-3p	40.4701	68.4355	LOC104604304	| PREDICTED: Nelumbo nucifera probable prolyl 4-hydroxylase 3 (LOC104604304), mRNA	GO:0005739//mitochondrion;GO:0005768//endosome;GO:0005788//endoplasmic reticulum lumen;GO:0005802//trans-Golgi network	GO:0055114//oxidation-reduction process	GO:0004656//procollagen-proline 4-dioxygenase activity;GO:0031418//L-ascorbic acid binding;GO:0005506//iron ion binding
NNU_ath-miR156b-3p	15.5838	25.7694	LOC104598615	| PREDICTED: Nelumbo nucifera uncharacterized LOC104598615 (LOC104598615), mRNA	-	-	-
NNU_ath-miR156b-3p	1.1918	0.9079	LOC104588114	| PREDICTED: Nelumbo nucifera uncharacterized LOC104588114 (LOC104588114), ncRNA	-	-	-
NNU_ath-miR156b-3p	54.2321	44.5282	LOC104587814	| PREDICTED: Nelumbo nucifera BTB/POZ domain-containing protein At1g21780-like (LOC104587814), mRNA	GO:0031463//Cul3-RING ubiquitin ligase complex	GO:0006635//fatty acid beta-oxidation;GO:0010227//floral organ abscission;GO:0006891//intra-Golgi vesicle-mediated transport;GO:0009954//proximal/distal pattern formation;GO:0016558//protein import into peroxisome matrix;GO:0048439//flower morphogenesis	-
NNU_ath-miR156i	0.0342	0.0844	LOC104594264	| PREDICTED: Nelumbo nucifera histone-lysine N-methyltransferase ATXR6 (LOC104594264), transcript variant X1, mRNA	-	GO:0009901//anther dehiscence;GO:0051225//spindle assembly;GO:0000280//nuclear division;GO:0070734//histone H3-K27 methylation;GO:0000911//cytokinesis by cell plate formation;GO:0042023//DNA endoreduplication;GO:0010389//regulation of G2/M transition of mitotic cell cycle;GO:0006275//regulation of DNA replication	GO:0008270//zinc ion binding;GO:0046976//histone methyltransferase activity (H3-K27 specific)
NNU_ath-miR156i	139.173	249.761	LOC104604647	| PREDICTED: Nelumbo nucifera uncharacterized LOC104604647 (LOC104604647), ncRNA	-	-	-
NNU_ath-miR156i	10.1652	11.9511	LOC104609268	| PREDICTED: Nelumbo nucifera subtilisin-like protease (LOC104609268), mRNA	-	GO:0006508//proteolysis	GO:0004252//serine-type endopeptidase activity
NNU_ath-miR156i	0	0	LOC104609842	| PREDICTED: Nelumbo nucifera uncharacterized LOC104609842 (LOC104609842), ncRNA	-	-	-
NNU_ath-miR156i	0.0477	0	LOC104602723	| PREDICTED: Nelumbo nucifera uncharacterized LOC104602723 (LOC104602723), ncRNA	-	-	-
NNU_ath-miR156i			LOC104596272	| PREDICTED: Nelumbo nucifera B3 domain-containing protein At2g33720-like (LOC104596272), mRNA
NNU_ath-miR156i	25.6781	61.1267	LOC104599752	| PREDICTED: Nelumbo nucifera cationic amino acid transporter 5-like (LOC104599752), mRNA	GO:0016021//integral component of membrane	GO:1903401//L-lysine transmembrane transport;GO:0051938//L-glutamate import;GO:0043091//L-arginine import	GO:0015189//L-lysine transmembrane transporter activity;GO:0005313//L-glutamate transmembrane transporter activity;GO:0015181//arginine transmembrane transporter activity
NNU_ath-miR156i	1.374	0.8702	LOC104585790	| PREDICTED: Nelumbo nucifera uncharacterized LOC104585790 (LOC104585790), transcript variant X1, ncRNA	-	-	-
NNU_ath-miR156i	22.5267	17.7659	LOC104588930	| PREDICTED: Nelumbo nucifera vesicle-associated protein 1-1-like (LOC104588930), mRNA	-	-	-
NNU_ath-miR165a-5p	0.6364	1.9882	LOC104600447	| PREDICTED: Nelumbo nucifera ras-related protein RABA6b-like (LOC104600447), mRNA	GO:0005622//intracellular;GO:0016020//membrane	GO:0006886//intracellular protein transport;GO:0008152//metabolic process;GO:0007264//small GTPase mediated signal transduction;GO:0006913//nucleocytoplasmic transport	GO:0003924//GTPase activity;GO:0005525//GTP binding
NNU_ath-miR165a-5p	8.2936	10.4145	LOC104602248	| PREDICTED: Nelumbo nucifera UDP-glucuronate 4-epimerase 3 (LOC104602248), mRNA	-	GO:0005975//carbohydrate metabolic process	GO:0050662//coenzyme binding;GO:0016857//racemase and epimerase activity, acting on carbohydrates and derivatives
NNU_ath-miR165a-5p	9.3362	10.9596	LOC104612756	| PREDICTED: Nelumbo nucifera dedicator of cytokinesis protein 7 (LOC104612756), transcript variant X4, mRNA	GO:0019898//extrinsic component of membrane;GO:0005829//cytosol;GO:0070971//endoplasmic reticulum exit site;GO:0005886//plasma membrane;GO:0005634//nucleus	GO:0010075//regulation of meristem growth;GO:0000911//cytokinesis by cell plate formation;GO:0016192//vesicle-mediated transport;GO:0009855//determination of bilateral symmetry;GO:0045010//actin nucleation;GO:0010090//trichome morphogenesis;GO:0007020//microtubule nucleation;GO:0016126//sterol biosynthetic process;GO:0016132//brassinosteroid biosynthetic process;GO:0006084//acetyl-CoA metabolic p…	GO:0005085//guanyl-nucleotide exchange factor activity
NNU_ath-miR2938	0.2351	0.0892	LOC104592006	| PREDICTED: Nelumbo nucifera putative pentatricopeptide repeat-containing protein At3g25970 (LOC104592006), transcript variant X1, mRNA	-	-	-
NNU_ath-miR2938	0.5805	1.0568	LOC104608251	| PREDICTED: Nelumbo nucifera LRR receptor-like serine/threonine-protein kinase EFR (LOC104608251), mRNA	-	GO:0008152//metabolic process	GO:0004672//protein kinase activity
NNU_ath-miR2938	1.7672	0.5535	LOC104608250	| PREDICTED: Nelumbo nucifera probable LRR receptor-like serine/threonine-protein kinase At3g47570 (LOC104608250), mRNA	-	GO:0008152//metabolic process	GO:0004672//protein kinase activity
NNU_ath-miR2938	0	0.0364	LOC104609460	| PREDICTED: Nelumbo nucifera uncharacterized LOC104609460 (LOC104609460), mRNA	-	-	-
NNU_ath-miR2938	16.8128	8.9285	LOC104609194	| PREDICTED: Nelumbo nucifera uncharacterized LOC104609194 (LOC104609194), mRNA	-	-	-
NNU_ath-miR2938	9.0831	14.8546	LOC104601988	| PREDICTED: Nelumbo nucifera wall-associated receptor kinase-like 14 (LOC104601988), mRNA	-	GO:0008152//metabolic process	GO:0016301//kinase activity
NNU_ath-miR2938	6.6387	6.0875	LOC104596019	| PREDICTED: Nelumbo nucifera ATP-dependent helicase BRM (LOC104596019), mRNA	GO:0044424//intracellular part	GO:0010468//regulation of gene expression;GO:0009987//cellular process	GO:0003824//catalytic activity;GO:0005488//binding
NNU_ath-miR2938	3.5615	4.9628	LOC104611486	| PREDICTED: Nelumbo nucifera amidophosphoribosyltransferase, chloroplastic-like (LOC104611486), mRNA	-	GO:0009113//purine nucleobase biosynthetic process;GO:0009116//nucleoside metabolic process	GO:0004044//amidophosphoribosyltransferase activity
NNU_ath-miR2938	41.1212	37.4428	LOC104590411	| PREDICTED: Nelumbo nucifera amidophosphoribosyltransferase, chloroplastic-like (LOC104590411), mRNA	-	GO:0009113//purine nucleobase biosynthetic process;GO:0009116//nucleoside metabolic process	GO:0004044//amidophosphoribosyltransferase activity
NNU_ath-miR2938	9.6961	6.7537	LOC104613445	| PREDICTED: Nelumbo nucifera probable glycerol-3-phosphate dehydrogenase [NAD(+)] 1, cytosolic (LOC104613445), mRNA	GO:0009331//glycerol-3-phosphate dehydrogenase complex;GO:0005829//cytosol	GO:0055114//oxidation-reduction process;GO:0005975//carbohydrate metabolic process;GO:0046168//glycerol-3-phosphate catabolic process	GO:0051287//NAD binding;GO:0004367//glycerol-3-phosphate dehydrogenase [NAD+] activity
NNU_ath-miR397b	4.1373	2.9364	LOC104595288	| PREDICTED: Nelumbo nucifera ubiquitin-conjugating enzyme E2-23 kDa-like (LOC104595288), transcript variant X3, mRNA	-	GO:0008152//metabolic process	GO:0005524//ATP binding;GO:0016874//ligase activity
NNU_ath-miR397b	58.2944	49.9968	LOC104609858	| PREDICTED: Nelumbo nucifera probable 6-phosphogluconolactonase 4, chloroplastic (LOC104609858), transcript variant X3, mRNA	GO:0009570//chloroplast stroma;GO:0005777//peroxisome	GO:0042742//defense response to bacterium;GO:0002229//defense response to oomycetes;GO:0006098//pentose-phosphate shunt;GO:0071461//cellular response to redox state;GO:0005975//carbohydrate metabolic process	GO:0017057//6-phosphogluconolactonase activity;GO:0016853//isomerase activity;GO:0016740//transferase activity
NNU_ath-miR397b	0.3821	0.4712	LOC104610381	| PREDICTED: Nelumbo nucifera uncharacterized LOC104610381 (LOC104610381), transcript variant X2, ncRNA	-	-	-
NNU_ath-miR397b	11.1993	9.4838	LOC104607914	| PREDICTED: Nelumbo nucifera ubiquitin-conjugating enzyme E2-23 kDa-like (LOC104607914), mRNA	-	GO:0008152//metabolic process	GO:0016874//ligase activity;GO:0005524//ATP binding
NNU_ath-miR397b	5.8271	3.7644	LOC104609884	| PREDICTED: Nelumbo nucifera nucleolar GTP-binding protein 1 (LOC104609884), transcript variant X7, mRNA	GO:0016021//integral component of membrane	GO:0015684//ferrous iron transport;GO:0008152//metabolic process	GO:0005525//GTP binding;GO:0015093//ferrous iron transmembrane transporter activity;GO:0016787//hydrolase activity
NNU_ath-miR397b	6.3416	4.9816	LOC104596751	| PREDICTED: Nelumbo nucifera ATP-dependent RNA helicase DHX36 (LOC104596751), transcript variant X2, mRNA	-	-	GO:0000166//nucleotide binding;GO:0004386//helicase activity
NNU_ath-miR397b			LOC104590557	| PREDICTED: Nelumbo nucifera uncharacterized LOC104590557 (LOC104590557), mRNA
NNU_ath-miR397b	9.9574	7.8755	LOC104585609	| PREDICTED: Nelumbo nucifera molybdopterin biosynthesis protein CNX1 (LOC104585609), mRNA	GO:0005829//cytosol	GO:0009409//response to cold;GO:0006777//Mo-molybdopterin cofactor biosynthetic process;GO:0006612//protein targeting to membrane;GO:0043069//negative regulation of programmed cell death;GO:0030968//endoplasmic reticulum unfolded protein response;GO:0009734//auxin-activated signaling pathway;GO:0009862//systemic acquired resistance, salicylic acid mediated signaling pathway;GO:0009738//abscisic a…	GO:0030151//molybdenum ion binding
NNU_ath-miR397b	33.6179	15.774	LOC104589157	| PREDICTED: Nelumbo nucifera protein LUTEIN DEFICIENT 5, chloroplastic-like (LOC104589157), transcript variant X2, mRNA	GO:0009941//chloroplast envelope	GO:0043085//positive regulation of catalytic activity;GO:0000023//maltose metabolic process;GO:0016123//xanthophyll biosynthetic process;GO:0015995//chlorophyll biosynthetic process;GO:0006636//unsaturated fatty acid biosynthetic process;GO:0019288//isopentenyl diphosphate biosynthetic process, methylerythritol 4-phosphate pathway;GO:0055114//oxidation-reduction process;GO:0019252//starch biosynt…	GO:0070330//aromatase activity;GO:0005506//iron ion binding;GO:0020037//heme binding;GO:0010291//carotene beta-ring hydroxylase activity
NNU_ath-miR5021	1.8288	1.3706	LOC104593171	| PREDICTED: Nelumbo nucifera probable boron transporter 2 (LOC104593171), mRNA	GO:0016021//integral component of membrane	GO:0098656//anion transmembrane transport	GO:0005452//inorganic anion exchanger activity
NNU_ath-miR5021	4.2164	2.7148	LOC104595130	| PREDICTED: Nelumbo nucifera putative RING-H2 finger protein ATL12 (LOC104595130), mRNA	-	-	-
NNU_ath-miR5021	3.9639	4.0594	LOC104592201	| PREDICTED: Nelumbo nucifera uncharacterized LOC104592201 (LOC104592201), transcript variant X1, mRNA	-	-	-
NNU_ath-miR5021	17.7481	7.9837	LOC104591477	| PREDICTED: Nelumbo nucifera myb-related protein Hv33-like (LOC104591477), mRNA	-	-	-
NNU_ath-miR5021	21.5283	44.5664	LOC104603071	| PREDICTED: Nelumbo nucifera transmembrane protein 214-like (LOC104603071), mRNA	-	-	-
NNU_ath-miR5021	9.6773	9.5698	LOC104593819	| PREDICTED: Nelumbo nucifera uncharacterized LOC104593819 (LOC104593819), mRNA	-	-	-
NNU_ath-miR5021	9.9213	12.544	LOC104591645	| PREDICTED: Nelumbo nucifera 3-oxoacyl-[acyl-carrier-protein] reductase 4 (LOC104591645), mRNA	-	GO:0006633//fatty acid biosynthetic process;GO:0055114//oxidation-reduction process	GO:0004316//3-oxoacyl-[acyl-carrier-protein] reductase (NADPH) activity;GO:0051287//NAD binding
NNU_ath-miR5021	79.8214	120.026	LOC104593397	| PREDICTED: Nelumbo nucifera pyruvate dehydrogenase E1 component subunit alpha-3, chloroplastic (LOC104593397), mRNA	GO:0009570//chloroplast stroma;GO:0009941//chloroplast envelope	GO:0006086//acetyl-CoA biosynthetic process from pyruvate;GO:0055114//oxidation-reduction process;GO:0006096//glycolytic process	GO:0004739//pyruvate dehydrogenase (acetyl-transferring) activity
NNU_ath-miR5021	0.8591	0.2517	LOC104594230	| PREDICTED: Nelumbo nucifera uncharacterized LOC104594230 (LOC104594230), transcript variant X1, mRNA	-	-	-
NNU_ath-miR5021	14.5185	7.9506	LOC104592466	| PREDICTED: Nelumbo nucifera protein LURP-one-related 12-like (LOC104592466), mRNA	-	-	-
NNU_ath-miR5021	0.5062	1.0924	LOC104598439	| PREDICTED: Nelumbo nucifera lamin-like protein (LOC104598439), mRNA	-	-	-
NNU_ath-miR5021	17.2073	19.1196	LOC104602517	| PREDICTED: Nelumbo nucifera plastidic glucose transporter 4-like (LOC104602517), transcript variant X1, mRNA	GO:0016021//integral component of membrane;GO:0009941//chloroplast envelope	GO:0008643//carbohydrate transport;GO:0055085//transmembrane transport	GO:0022891//substrate-specific transmembrane transporter activity
NNU_ath-miR5021	11.0429	9.2073	LOC104592371	| PREDICTED: Nelumbo nucifera early nodulin-93-like (LOC104592371), mRNA	-	-	-
NNU_ath-miR5021	11.5582	10.1819	LOC104594901	| PREDICTED: Nelumbo nucifera mRNA cap guanine-N7 methyltransferase 1 (LOC104594901), transcript variant X1, mRNA	GO:0005634//nucleus	GO:0036265//RNA (guanine-N7)-methylation;GO:0015824//proline transport;GO:0006370//7-methylguanosine mRNA capping	GO:0003723//RNA binding;GO:0004482//mRNA (guanine-N7-)-methyltransferase activity
NNU_ath-miR5021	57.437	40.3064	LOC104612965	| PREDICTED: Nelumbo nucifera cytochrome P450 94A2-like (LOC104612965), mRNA	-	GO:0055114//oxidation-reduction process	GO:0004497//monooxygenase activity;GO:0005506//iron ion binding;GO:0016705//oxidoreductase activity, acting on paired donors, with incorporation or reduction of molecular oxygen;GO:0020037//heme binding
NNU_ath-miR5021	25.7939	21.7575	LOC104613055	| PREDICTED: Nelumbo nucifera uncharacterized LOC104613055 (LOC104613055), mRNA	-	-	-
NNU_ath-miR5021	4.6512	3.0455	LOC104590035	| PREDICTED: Nelumbo nucifera exocyst complex component EXO70A1-like (LOC104590035), transcript variant X1, mRNA	GO:0000145//exocyst	GO:0006887//exocytosis	-
NNU_ath-miR5021	12.7476	11.394	LOC104592752	| PREDICTED: Nelumbo nucifera protein MEI2-like 4 (LOC104592752), transcript variant X1, mRNA	-	-	GO:1901363//heterocyclic compound binding;GO:0097159//organic cyclic compound binding
NNU_ath-miR5021	24.2835	19.3731	LOC104594409	| PREDICTED: Nelumbo nucifera vacuolar protein sorting-associated protein VTA1 homolog (LOC104594409), mRNA	-	-	-
NNU_ath-miR5021	7.2528	11.0662	LOC104592501	| PREDICTED: Nelumbo nucifera uncharacterized LOC104592501 (LOC104592501), mRNA	GO:0005622//intracellular	GO:0055114//oxidation-reduction process;GO:0035556//intracellular signal transduction;GO:0045454//cell redox homeostasis	GO:0015035//protein disulfide oxidoreductase activity;GO:0009055//electron carrier activity
NNU_ath-miR5021	5.8613	3.4886	LOC104603998	| PREDICTED: Nelumbo nucifera zinc-finger homeodomain protein 1-like (LOC104603998), mRNA	-	-	-
NNU_ath-miR5021	4.5339	8.0208	LOC104599562	| PREDICTED: Nelumbo nucifera auxin efflux carrier component 4-like (LOC104599562), mRNA	GO:0016021//integral component of membrane	GO:0055085//transmembrane transport;GO:0009734//auxin-activated signaling pathway	-
NNU_ath-miR5021	2.9056	0.9863	LOC104593155	| PREDICTED: Nelumbo nucifera uncharacterized LOC104593155 (LOC104593155), transcript variant X1, mRNA	-	GO:0044723//single-organism carbohydrate metabolic process;GO:0044262//cellular carbohydrate metabolic process;GO:0044260//cellular macromolecule metabolic process;GO:0044763//single-organism cellular process;GO:0006139//nucleobase-containing compound metabolic process	-
NNU_ath-miR5021	4.5292	14.5385	LOC104593151	| PREDICTED: Nelumbo nucifera protein trichome birefringence-like 2 (LOC104593151), mRNA	-	-	-
NNU_ath-miR5021	9.8583	11.3234	LOC104610192	| PREDICTED: Nelumbo nucifera C2 domain-containing protein At1g53590-like (LOC104610192), mRNA	-	-	-
NNU_ath-miR5021	8.4983	5.7844	LOC104599130	| PREDICTED: Nelumbo nucifera histone deacetylase 5 (LOC104599130), transcript variant X1, mRNA	-	GO:0008152//metabolic process	GO:0016787//hydrolase activity
NNU_ath-miR5021	2.1507	1.8374	LOC104591140	| PREDICTED: Nelumbo nucifera gamma-tubulin complex component 5 (LOC104591140), mRNA	GO:0000922//spindle pole;GO:0005815//microtubule organizing center	GO:0016310//phosphorylation;GO:0000226//microtubule cytoskeleton organization	GO:0000166//nucleotide binding;GO:0016301//kinase activity
NNU_ath-miR5021	1.2555	1.0753	LOC104591028	| PREDICTED: Nelumbo nucifera calcium-dependent protein kinase 20-like (LOC104591028), transcript variant X1, mRNA	-	GO:0006468//protein phosphorylation;GO:0009860//pollen tube growth;GO:0009827//plant-type cell wall modification	GO:0005509//calcium ion binding;GO:0004683//calmodulin-dependent protein kinase activity;GO:0005524//ATP binding
NNU_ath-miR5021	6.2028	5.213	LOC104594919	| PREDICTED: Nelumbo nucifera phosphoinositide phosphatase SAC8 (LOC104594919), transcript variant X2, mRNA	-	GO:0032957//inositol trisphosphate metabolic process;GO:0046855//inositol phosphate dephosphorylation	GO:0052866//phosphatidylinositol phosphate phosphatase activity
NNU_ath-miR5021			LOC104591299	| PREDICTED: Nelumbo nucifera probable glycosyltransferase At5g03795 (LOC104591299), mRNA
NNU_ath-miR5021	13.1212	13.5993	LOC104593567	| PREDICTED: Nelumbo nucifera rho GTPase-activating protein 3-like (LOC104593567), mRNA	-	GO:0044699//single-organism process;GO:0009987//cellular process	-
NNU_ath-miR5021	1.2521	1.103	LOC104594246	| PREDICTED: Nelumbo nucifera uncharacterized LOC104594246 (LOC104594246), mRNA	-	-	-
NNU_ath-miR5021	2.0584	6.5092	LOC104592069	| PREDICTED: Nelumbo nucifera uncharacterized LOC104592069 (LOC104592069), mRNA	-	-	-
NNU_ath-miR5021	7.5686	6.0148	LOC104595106	| PREDICTED: Nelumbo nucifera transcription factor-like protein DPB (LOC104595106), transcript variant X3, mRNA	GO:0005634//nucleus;GO:0005667//transcription factor complex	GO:0006355//regulation of transcription, DNA-templated;GO:0007049//cell cycle	GO:0003700//sequence-specific DNA binding transcription factor activity;GO:0003677//DNA binding
NNU_ath-miR5021	1.5819	0.3027	LOC104597583	| PREDICTED: Nelumbo nucifera vacuolar amino acid transporter 1 (LOC104597583), mRNA	GO:0016021//integral component of membrane	-	-
NNU_ath-miR5021	8.5616	6.1955	LOC104591751	| PREDICTED: Nelumbo nucifera calmodulin-binding transcription activator 4-like (LOC104591751), transcript variant X1, mRNA	-	-	-
NNU_ath-miR5021	62.4571	45.8951	LOC104596580	| PREDICTED: Nelumbo nucifera ATPase 11, plasma membrane-type (LOC104596580), transcript variant X1, mRNA	GO:0016021//integral component of membrane	GO:0006754//ATP biosynthetic process	GO:0046872//metal ion binding;GO:0016887//ATPase activity;GO:0005524//ATP binding
NNU_ath-miR5021	64.1855	50.6801	LOC104594330	| PREDICTED: Nelumbo nucifera protein ASPARTIC PROTEASE IN GUARD CELL 1-like (LOC104594330), mRNA	-	-	GO:0008233//peptidase activity
NNU_ath-miR5021	1.2973	0.9936	LOC104592498	| PREDICTED: Nelumbo nucifera uncharacterized LOC104592498 (LOC104592498), transcript variant X1, mRNA	-	-	-
NNU_ath-miR5021	2.1127	0.3873	LOC104592974	| PREDICTED: Nelumbo nucifera uncharacterized LOC104592974 (LOC104592974), ncRNA	-	-	-
NNU_ath-miR5021	0	0.0519	LOC104594372	| PREDICTED: Nelumbo nucifera uncharacterized LOC104594372 (LOC104594372), mRNA	-	-	-
NNU_ath-miR5021	0.1738	0.0357	LOC104609786	| PREDICTED: Nelumbo nucifera endo-1,4-beta-xylanase D-like (LOC104609786), mRNA	-	GO:0005975//carbohydrate metabolic process	GO:0004553//hydrolase activity, hydrolyzing O-glycosyl compounds
NNU_ath-miR5021	10.5829	6.8113	LOC104608329	| PREDICTED: Nelumbo nucifera adenylyl-sulfate kinase 3-like (LOC104608329), transcript variant X1, mRNA	GO:0005829//cytosol	GO:0000103//sulfate assimilation;GO:0048232//male gamete generation;GO:0070814//hydrogen sulfide biosynthetic process;GO:0016310//phosphorylation	GO:0005524//ATP binding;GO:0004020//adenylylsulfate kinase activity
NNU_ath-miR5021	6.5209	2.7797	LOC104603932	| PREDICTED: Nelumbo nucifera root phototropism protein 3 (LOC104603932), mRNA	-	GO:0046777//protein autophosphorylation;GO:0009785//blue light signaling pathway;GO:0016567//protein ubiquitination;GO:0009638//phototropism;GO:0009932//cell tip growth;GO:0009825//multidimensional cell growth;GO:0043481//anthocyanin accumulation in tissues in response to UV light;GO:0048767//root hair elongation;GO:0000271//polysaccharide biosynthetic process;GO:0009832//plant-type cell wall bio…	-
NNU_ath-miR5021	0.0658	0.0811	LOC104611042	| PREDICTED: Nelumbo nucifera putative DNA-binding protein ESCAROLA (LOC104611042), mRNA	-	-	-
NNU_ath-miR5021	11.308	12.6642	LOC104612575	| PREDICTED: Nelumbo nucifera probable E3 ubiquitin-protein ligase LUL4 (LOC104612575), transcript variant X1, mRNA	-	-	GO:0008270//zinc ion binding
NNU_ath-miR5021	26.5144	26.4316	LOC104593854	| PREDICTED: Nelumbo nucifera 50S ribosomal protein L12, cyanelle (LOC104593854), transcript variant X2, mRNA	GO:0005840//ribosome	GO:0006412//translation	GO:0003735//structural constituent of ribosome
NNU_ath-miR5021	0.6135	0.1746	LOC104594603	| PREDICTED: Nelumbo nucifera uncharacterized LOC104594603 (LOC104594603), transcript variant X1, ncRNA	-	-	-
NNU_ath-miR5021	18.3845	22.0205	LOC104598117	| PREDICTED: Nelumbo nucifera phosphate transporter PHO1 homolog 3 (LOC104598117), transcript variant X1, mRNA	-	-	-
NNU_ath-miR5021	0	1.2794	LOC104594249	| PREDICTED: Nelumbo nucifera fasciclin-like arabinogalactan protein 1 (LOC104594249), mRNA	GO:0046658//anchored component of plasma membrane;GO:0005774//vacuolar membrane	GO:0007030//Golgi organization;GO:0009651//response to salt stress;GO:0048767//root hair elongation;GO:0006816//calcium ion transport;GO:0006084//acetyl-CoA metabolic process;GO:0016132//brassinosteroid biosynthetic process;GO:0016126//sterol biosynthetic process	-
NNU_ath-miR5021	12.8241	13.4287	LOC104591289	| PREDICTED: Nelumbo nucifera uncharacterized LOC104591289 (LOC104591289), transcript variant X1, mRNA	-	-	-
NNU_ath-miR5021	36.4412	31.5146	LOC104591448	| PREDICTED: Nelumbo nucifera cell division cycle protein 48 homolog (LOC104591448), transcript variant X1, mRNA	-	GO:0008152//metabolic process;GO:0051301//cell division	GO:0005524//ATP binding;GO:0016787//hydrolase activity
NNU_ath-miR5021	71.7894	82.4843	LOC104600122	| PREDICTED: Nelumbo nucifera phosphatidylinositol 4-kinase gamma 7-like (LOC104600122), transcript variant X2, mRNA	-	GO:0016310//phosphorylation	GO:0016773//phosphotransferase activity, alcohol group as acceptor;GO:0016301//kinase activity
NNU_ath-miR5021	2.3659	1.5487	LOC104592250	| PREDICTED: Nelumbo nucifera uncharacterized LOC104592250 (LOC104592250), transcript variant X1, mRNA	-	-	-
NNU_ath-miR5021	2.4556	5.3987	LOC104593557	| PREDICTED: Nelumbo nucifera probable aquaporin SIP2-1 (LOC104593557), transcript variant X1, mRNA	-	-	-
NNU_ath-miR5021	0.8831	2.549	LOC104587922	| PREDICTED: Nelumbo nucifera pleiotropic drug resistance protein 2-like (LOC104587922), transcript variant X1, mRNA	GO:0016021//integral component of membrane	GO:0006810//transport;GO:0008152//metabolic process	GO:0005524//ATP binding;GO:0016887//ATPase activity
NNU_ath-miR5021	1.5648	2.2745	LOC104603948	| PREDICTED: Nelumbo nucifera uncharacterized LOC104603948 (LOC104603948), mRNA	-	-	-
NNU_ath-miR5021	1.1978	1.5827	LOC104592782	| PREDICTED: Nelumbo nucifera uncharacterized LOC104592782 (LOC104592782), mRNA	-	-	-
NNU_ath-miR5021	128.59	107.064	LOC104591378	| PREDICTED: Nelumbo nucifera proline iminopeptidase (LOC104591378), mRNA	GO:0009507//chloroplast;GO:0005829//cytosol	GO:0006508//proteolysis	GO:0004177//aminopeptidase activity
NNU_ath-miR5021	23.0267	22.4697	LOC104591747	| PREDICTED: Nelumbo nucifera histidine kinase 3-like (LOC104591747), transcript variant X1, misc_RNA	GO:0005622//intracellular;GO:0005886//plasma membrane	GO:0010271//regulation of chlorophyll catabolic process;GO:0006970//response to osmotic stress;GO:0034757//negative regulation of iron ion transport;GO:0006635//fatty acid beta-oxidation;GO:0023014//signal transduction by phosphorylation;GO:0042742//defense response to bacterium;GO:0080117//secondary growth;GO:0016036//cellular response to phosphate starvation;GO:0008219//cell death;GO:0031537//r…	GO:0009884//cytokinin receptor activity;GO:0005034//osmosensor activity;GO:0043424//protein histidine kinase binding;GO:0000155//phosphorelay sensor kinase activity
NNU_ath-miR5021	4.0999	11.6296	LOC104593168	| PREDICTED: Nelumbo nucifera phosphoenolpyruvate/phosphate translocator 1, chloroplastic-like (LOC104593168), mRNA	GO:0016021//integral component of membrane;GO:0005739//mitochondrion;GO:0009528//plastid inner membrane;GO:0009941//chloroplast envelope	GO:0015713//phosphoglycerate transport	GO:0015121//phosphoenolpyruvate:phosphate antiporter activity;GO:0015120//phosphoglycerate transmembrane transporter activity
NNU_ath-miR5021	57.9921	38.9041	LOC104612019	| PREDICTED: Nelumbo nucifera protein TIME FOR COFFEE-like (LOC104612019), transcript variant X1, mRNA	-	-	-
NNU_ath-miR5021	9.511	6.7697	LOC104596480	| PREDICTED: Nelumbo nucifera uncharacterized LOC104596480 (LOC104596480), mRNA	-	-	-
NNU_ath-miR5021	9.3806	10.4995	LOC104611051	| PREDICTED: Nelumbo nucifera brefeldin A-inhibited guanine nucleotide-exchange protein 2-like (LOC104611051), mRNA	-	GO:0043547//positive regulation of GTPase activity;GO:0032012//regulation of ARF protein signal transduction	GO:0005086//ARF guanyl-nucleotide exchange factor activity
NNU_ath-miR5021	0.1525	0.5643	LOC104594101	| PREDICTED: Nelumbo nucifera nucleobase-ascorbate transporter 1 (LOC104594101), mRNA	GO:0009506//plasmodesma;GO:0016020//membrane	GO:0055085//transmembrane transport	GO:0005215//transporter activity
NNU_ath-miR5021	0.9533	1.0486	LOC104592229	| PREDICTED: Nelumbo nucifera methyltransferase-like protein 22 (LOC104592229), transcript variant X1, mRNA	-	-	GO:0016740//transferase activity
NNU_ath-miR5021	0.9223	1.0259	LOC104591416	| PREDICTED: Nelumbo nucifera uncharacterized LOC104591416 (LOC104591416), transcript variant X1, mRNA	-	-	-
NNU_ath-miR5021	33.5099	41.8768	LOC104591218	| PREDICTED: Nelumbo nucifera homeobox-leucine zipper protein HAT22-like (LOC104591218), mRNA	-	-	-
NNU_ath-miR5021	5.0607	4.1401	LOC104592528	| PREDICTED: Nelumbo nucifera ubiquitin carboxyl-terminal hydrolase 22-like (LOC104592528), transcript variant X1, mRNA	-	GO:0006511//ubiquitin-dependent protein catabolic process;GO:0016579//protein deubiquitination	GO:0008270//zinc ion binding;GO:0036459//ubiquitinyl hydrolase activity;GO:0008234//cysteine-type peptidase activity
NNU_ath-miR5021	3.6143	2.9939	LOC104589241	| PREDICTED: Nelumbo nucifera NAC domain-containing protein 90-like (LOC104589241), mRNA	-	GO:0006351//transcription, DNA-templated	-
NNU_ath-miR5021	4.2675	4.6992	LOC104595216	| PREDICTED: Nelumbo nucifera ras-related protein RHN1-like (LOC104595216), transcript variant X1, mRNA	GO:0005622//intracellular	GO:0008152//metabolic process;GO:0007264//small GTPase mediated signal transduction;GO:0015031//protein transport	GO:0005525//GTP binding;GO:0016787//hydrolase activity
NNU_ath-miR5021	56.8118	68.4229	LOC104592441	| PREDICTED: Nelumbo nucifera uncharacterized LOC104592441 (LOC104592441), transcript variant X2, misc_RNA	-	-	-
NNU_ath-miR5021	1.785	5.5392	LOC104595389	| PREDICTED: Nelumbo nucifera uncharacterized LOC104595389 (LOC104595389), mRNA	-	-	-
NNU_ath-miR5021	0.028	0.2073	LOC104602902	| PREDICTED: Nelumbo nucifera uncharacterized LOC104602902 (LOC104602902), mRNA	-	-	-
NNU_ath-miR5021	11.9937	15.7315	LOC104592987	| PREDICTED: Nelumbo nucifera trihelix transcription factor GTL1 (LOC104592987), transcript variant X1, mRNA	-	GO:0009987//cellular process;GO:0050789//regulation of biological process;GO:0044699//single-organism process	-
NNU_ath-miR5021	51.8373	54.7699	LOC104591932	| PREDICTED: Nelumbo nucifera chaperone protein ClpD, chloroplastic (LOC104591932), mRNA	GO:0009941//chloroplast envelope	GO:0034214//protein hexamerization;GO:0009646//response to absence of light;GO:0019538//protein metabolic process	GO:0042803//protein homodimerization activity;GO:0016887//ATPase activity;GO:0005524//ATP binding
NNU_ath-miR5021	1.3144	0.7838	LOC104586932	| PREDICTED: Nelumbo nucifera uncharacterized LOC104586932 (LOC104586932), mRNA	-	-	-
NNU_ath-miR5021	1.8796	1.2315	LOC104599683	| PREDICTED: Nelumbo nucifera pentatricopeptide repeat-containing protein At1g09900-like (LOC104599683), mRNA	-	-	-
NNU_ath-miR5021	0.4543	1.1767	LOC104602360	| PREDICTED: Nelumbo nucifera uncharacterized protein At4g22758-like (LOC104602360), mRNA	-	-	-
NNU_ath-miR5021	0.1294	0.0798	LOC104595393	| PREDICTED: Nelumbo nucifera EPIDERMAL PATTERNING FACTOR-like protein 8 (LOC104595393), mRNA	-	-	GO:0046872//metal ion binding
NNU_ath-miR5021	39.7238	26.9445	LOC104597228	| PREDICTED: Nelumbo nucifera squamosa promoter-binding-like protein 14 (LOC104597228), mRNA	-	-	-
NNU_ath-miR5021	5.7831	4.001	LOC104595269	| PREDICTED: Nelumbo nucifera uncharacterized LOC104595269 (LOC104595269), transcript variant X1, mRNA	-	-	-
NNU_ath-miR5021	1.3522	0.7088	LOC104591640	| PREDICTED: Nelumbo nucifera serine/threonine-protein phosphatase 6 regulatory ankyrin repeat subunit B-like (LOC104591640), mRNA	-	-	-
NNU_ath-miR5021	0.3886	1.3629	LOC104594482	| PREDICTED: Nelumbo nucifera probably inactive leucine-rich repeat receptor-like protein kinase At3g28040 (LOC104594482), mRNA	GO:0016021//integral component of membrane	GO:0048653//anther development;GO:0008356//asymmetric cell division;GO:0006468//protein phosphorylation;GO:0009832//plant-type cell wall biogenesis;GO:0009664//plant-type cell wall organization;GO:0010075//regulation of meristem growth;GO:0000272//polysaccharide catabolic process;GO:0005982//starch metabolic process;GO:0009926//auxin polar transport;GO:0007389//pattern specification process;GO:00…	GO:0005524//ATP binding;GO:0016491//oxidoreductase activity;GO:0004672//protein kinase activity
NNU_ath-miR5021	149.06	57.1594	LOC104608970	| PREDICTED: Nelumbo nucifera phytosulfokines (LOC104608970), mRNA	-	-	-
NNU_ath-miR5021	4.5706	3.333	LOC104602441	| PREDICTED: Nelumbo nucifera uncharacterized LOC104602441 (LOC104602441), mRNA	-	-	-
NNU_ath-miR5021	4.6305	3.422	LOC104594832	| PREDICTED: Nelumbo nucifera serine/threonine-protein kinase-like protein CCR1 (LOC104594832), mRNA	-	GO:0009062//fatty acid catabolic process;GO:0006468//protein phosphorylation	GO:0005524//ATP binding;GO:0004672//protein kinase activity;GO:0042803//protein homodimerization activity
NNU_ath-miR5021	21.8324	12.7806	LOC104595313	| PREDICTED: Nelumbo nucifera serine-threonine kinase receptor-associated protein-like (LOC104595313), mRNA	-	GO:0016310//phosphorylation	GO:0016301//kinase activity
NNU_ath-miR5021	10.8354	6.1386	LOC104608404	| PREDICTED: Nelumbo nucifera protein SHORT-ROOT-like (LOC104608404), mRNA	-	GO:0044763//single-organism cellular process;GO:0050794//regulation of cellular process;GO:0006351//transcription, DNA-templated;GO:0019222//regulation of metabolic process;GO:0065008//regulation of biological quality;GO:0007275//multicellular organismal development	-
NNU_ath-miR5021	0.8244	0.5911	LOC104593910	| PREDICTED: Nelumbo nucifera zinc-finger homeodomain protein 4 (LOC104593910), mRNA	-	-	GO:0003677//DNA binding
NNU_ath-miR5021	0.8616	13.5834	LOC104593011	| PREDICTED: Nelumbo nucifera probable methyltransferase PMT18 (LOC104593011), transcript variant X3, mRNA	-	GO:0032259//methylation	GO:0008168//methyltransferase activity
NNU_ath-miR5021	0.1629	0.0502	LOC104591231	| PREDICTED: Nelumbo nucifera uncharacterized LOC104591231 (LOC104591231), transcript variant X1, mRNA	-	-	-
NNU_ath-miR5021	1.0497	3.0036	LOC104597435	| PREDICTED: Nelumbo nucifera protein PHYTOCHROME KINASE SUBSTRATE 1 (LOC104597435), mRNA	-	-	-
NNU_ath-miR5021	0.9093	1.2133	LOC104597061	| PREDICTED: Nelumbo nucifera ABC transporter A family member 7-like (LOC104597061), transcript variant X1, mRNA	GO:0016021//integral component of membrane	GO:0008152//metabolic process;GO:0006810//transport	GO:0005524//ATP binding;GO:0016887//ATPase activity;GO:0005215//transporter activity
NNU_ath-miR5021	26.7595	29.5205	LOC104593157	| PREDICTED: Nelumbo nucifera glutaredoxin-like (LOC104593157), mRNA	GO:0005737//cytoplasm	GO:0055114//oxidation-reduction process;GO:0019243//methylglyoxal catabolic process to D-lactate;GO:0045454//cell redox homeostasis	GO:0008794//arsenate reductase (glutaredoxin) activity;GO:0015035//protein disulfide oxidoreductase activity;GO:0009055//electron carrier activity
NNU_ath-miR5021	23.4762	24.3639	LOC104602979	| PREDICTED: Nelumbo nucifera uncharacterized LOC104602979 (LOC104602979), partial mRNA	-	GO:0044699//single-organism process	GO:0003824//catalytic activity
NNU_ath-miR5021	153.048	135.591	LOC104595528	| PREDICTED: Nelumbo nucifera putative glutamine amidotransferase YLR126C (LOC104595528), mRNA	-	-	-
NNU_ath-miR5021			LOC104592650	| PREDICTED: Nelumbo nucifera protein ASPARTIC PROTEASE IN GUARD CELL 1-like (LOC104592650), mRNA
NNU_ath-miR5021	52.8659	54.2131	LOC104595115	| PREDICTED: Nelumbo nucifera SNW/SKI-interacting protein-like (LOC104595115), transcript variant X1, mRNA	-	-	-
NNU_ath-miR5021	4.4447	3.516	LOC104587992	| PREDICTED: Nelumbo nucifera peptidyl-prolyl cis-trans isomerase CYP71 (LOC104587992), transcript variant X1, mRNA	GO:0005634//nucleus	GO:0016579//protein deubiquitination;GO:0010338//leaf formation;GO:0010082//regulation of root meristem growth;GO:0010228//vegetative to reproductive phase transition of meristem;GO:0006406//mRNA export from nucleus;GO:0009793//embryo development ending in seed dormancy;GO:0051567//histone H3-K9 methylation;GO:0009855//determination of bilateral symmetry;GO:0010332//response to gamma radiation;GO…	GO:0042393//histone binding;GO:0003755//peptidyl-prolyl cis-trans isomerase activity;GO:0003682//chromatin binding
NNU_ath-miR5021	4.6376	3.0042	LOC104602478	| PREDICTED: Nelumbo nucifera zinc finger protein 6-like (LOC104602478), mRNA	-	-	-
NNU_ath-miR5021	4.6524	3.0602	LOC104591217	| PREDICTED: Nelumbo nucifera homeotic protein knotted-1-like (LOC104591217), mRNA	GO:0005634//nucleus	GO:0009855//determination of bilateral symmetry;GO:0001708//cell fate specification;GO:0009944//polarity specification of adaxial/abaxial axis;GO:0048438//floral whorl development;GO:0009887//organ morphogenesis;GO:0010051//xylem and phloem pattern formation;GO:0048519//negative regulation of biological process;GO:0006355//regulation of transcription, DNA-templated;GO:0048439//flower morphogenesi…	GO:0043565//sequence-specific DNA binding
NNU_ath-miR5021	0.3224	0.2093	LOC104595532	| PREDICTED: Nelumbo nucifera uncharacterized LOC104595532 (LOC104595532), ncRNA	-	-	-
NNU_ath-miR5021	7.883	5.6873	LOC104593212	| PREDICTED: Nelumbo nucifera uncharacterized LOC104593212 (LOC104593212), transcript variant X1, mRNA	-	-	-
NNU_ath-miR5021	0.8426	0.3973	LOC104610874	| PREDICTED: Nelumbo nucifera protein Iojap, chloroplastic-like (LOC104610874), transcript variant X1, mRNA	GO:0005622//intracellular	GO:0016226//iron-sulfur cluster assembly;GO:0010103//stomatal complex morphogenesis;GO:0019288//isopentenyl diphosphate biosynthetic process, methylerythritol 4-phosphate pathway;GO:0006655//phosphatidylglycerol biosynthetic process;GO:0045036//protein targeting to chloroplast;GO:0009073//aromatic amino acid family biosynthetic process	-
NNU_ath-miR5021	27.242	29.9696	LOC104592995	| PREDICTED: Nelumbo nucifera sphingoid long-chain bases kinase 1 (LOC104592995), transcript variant X2, mRNA	GO:0005886//plasma membrane	GO:0016926//protein desumoylation;GO:0010228//vegetative to reproductive phase transition of meristem;GO:0045492//xylan biosynthetic process;GO:0016310//phosphorylation;GO:0009630//gravitropism;GO:0009832//plant-type cell wall biogenesis;GO:0006486//protein glycosylation;GO:0030148//sphingolipid biosynthetic process;GO:0010413//glucuronoxylan metabolic process;GO:0050665//hydrogen peroxide biosyn…	GO:0017050//D-erythro-sphingosine kinase activity
NNU_ath-miR5021	0.9956	1.6633	LOC104594813	| PREDICTED: Nelumbo nucifera uncharacterized LOC104594813 (LOC104594813), mRNA	GO:0016023//cytoplasmic membrane-bounded vesicle	GO:0005975//carbohydrate metabolic process;GO:0009827//plant-type cell wall modification	GO:0009044//xylan 1,4-beta-xylosidase activity
NNU_ath-miR5021	4.0699	0.1321	LOC104592376	| PREDICTED: Nelumbo nucifera TATA-binding protein-associated factor 2N-like (LOC104592376), transcript variant X1, mRNA	-	-	-
NNU_ath-miR5021	3.7136	6.7719	LOC104593572	| PREDICTED: Nelumbo nucifera probable arabinosyltransferase ARAD1 (LOC104593572), mRNA	GO:0005794//Golgi apparatus	-	-
NNU_ath-miR5021	8.4968	18.0584	LOC104594169	| PREDICTED: Nelumbo nucifera rho GDP-dissociation inhibitor 1-like (LOC104594169), transcript variant X1, mRNA	GO:0005737//cytoplasm	GO:0050790//regulation of catalytic activity	GO:0005094//Rho GDP-dissociation inhibitor activity
NNU_ath-miR5021	4.4249	4.3658	LOC104604995	| PREDICTED: Nelumbo nucifera probable mitochondrial adenine nucleotide transporter BTL3 (LOC104604995), mRNA	GO:0016021//integral component of membrane;GO:0009536//plastid	GO:0055085//transmembrane transport	-
NNU_ath-miR5021			LOC104597747	| PREDICTED: Nelumbo nucifera uncharacterized LOC104597747 (LOC104597747), mRNA
NNU_ath-miR5021	2.3134	0.9734	LOC104603056	| PREDICTED: Nelumbo nucifera protein WEAK CHLOROPLAST MOVEMENT UNDER BLUE LIGHT 1-like (LOC104603056), mRNA	-	-	-
NNU_ath-miR5021	0.1103	0	LOC104609624	| PREDICTED: Nelumbo nucifera UDP-glucuronate:xylan alpha-glucuronosyltransferase 2-like (LOC104609624), mRNA	GO:0005794//Golgi apparatus	GO:0045492//xylan biosynthetic process;GO:0009834//secondary cell wall biogenesis	GO:0015020//glucuronosyltransferase activity
NNU_ath-miR5021	3.424	3.1585	LOC104595764	| PREDICTED: Nelumbo nucifera pentatricopeptide repeat-containing protein At1g74900, mitochondrial (LOC104595764), mRNA	-	GO:0008380//RNA splicing	-
NNU_ath-miR5021	18.3736	3.6581	LOC104594944	| PREDICTED: Nelumbo nucifera uncharacterized LOC104594944 (LOC104594944), ncRNA	-	-	-
NNU_ath-miR5021	24.1021	25.1978	LOC104599144	| PREDICTED: Nelumbo nucifera dnaJ homolog subfamily C member 21 (LOC104599144), transcript variant X2, mRNA	-	-	-
NNU_ath-miR5021	4.9327	2.1221	LOC104612639	| PREDICTED: Nelumbo nucifera adenylate isopentenyltransferase 5, chloroplastic (LOC104612639), mRNA	-	GO:0090304//nucleic acid metabolic process;GO:0044260//cellular macromolecule metabolic process	GO:0016765//transferase activity, transferring alkyl or aryl (other than methyl) groups
NNU_ath-miR5021	0	0	LOC104593291	| PREDICTED: Nelumbo nucifera uncharacterized LOC104593291 (LOC104593291), mRNA	-	-	-
NNU_ath-miR5021	0.1172	1.4094	LOC104594314	| PREDICTED: Nelumbo nucifera probable glycosyltransferase At3g07620 (LOC104594314), mRNA	-	GO:0008152//metabolic process	GO:0050508//glucuronosyl-N-acetylglucosaminyl-proteoglycan 4-alpha-N-acetylglucosaminyltransferase activity
NNU_ath-miR5021	0.5486	0.139	LOC104594746	| PREDICTED: Nelumbo nucifera uncharacterized LOC104594746 (LOC104594746), transcript variant X1, ncRNA	-	-	-
NNU_ath-miR5021	10.483	9.1751	LOC104593575	| PREDICTED: Nelumbo nucifera histidinol dehydrogenase, chloroplastic (LOC104593575), transcript variant X6, mRNA	GO:0009570//chloroplast stroma	GO:0009555//pollen development;GO:0000105//histidine biosynthetic process;GO:0008295//spermidine biosynthetic process;GO:0055114//oxidation-reduction process	GO:0004399//histidinol dehydrogenase activity;GO:0008270//zinc ion binding;GO:0051287//NAD binding
NNU_ath-miR5021	16.9513	19.784	LOC104611060	| PREDICTED: Nelumbo nucifera ABC transporter I family member 1 (LOC104611060), mRNA	GO:0030288//outer membrane-bounded periplasmic space	GO:0017004//cytochrome complex assembly;GO:0015886//heme transport;GO:0008152//metabolic process	GO:0005524//ATP binding;GO:0015439//heme-transporting ATPase activity
NNU_ath-miR5021	6.076	4.6549	LOC104588490	| PREDICTED: Nelumbo nucifera uncharacterized LOC104588490 (LOC104588490), transcript variant X1, mRNA	-	-	-
NNU_ath-miR5021	13.5337	12.8246	LOC104592820	| PREDICTED: Nelumbo nucifera actin-related protein 2 (LOC104592820), transcript variant X1, mRNA	GO:0005885//Arp2/3 protein complex	GO:0010090//trichome morphogenesis;GO:0009825//multidimensional cell growth;GO:0034314//Arp2/3 complex-mediated actin nucleation	GO:0005524//ATP binding
NNU_ath-miR5021	22.1101	21.8223	LOC104593259	| PREDICTED: Nelumbo nucifera mitochondrial phosphate carrier protein 3, mitochondrial-like (LOC104593259), mRNA	GO:0016020//membrane	-	-
NNU_ath-miR5021	12.3346	22.8876	LOC104611525	| PREDICTED: Nelumbo nucifera flavonoid 3'-monooxygenase-like (LOC104611525), transcript variant X2, mRNA	-	GO:0055114//oxidation-reduction process	GO:0004497//monooxygenase activity;GO:0005506//iron ion binding;GO:0016705//oxidoreductase activity, acting on paired donors, with incorporation or reduction of molecular oxygen;GO:0020037//heme binding
NNU_ath-miR5021	0	0.2804	LOC104600431	| PREDICTED: Nelumbo nucifera prostatic spermine-binding protein-like (LOC104600431), mRNA	-	-	-
NNU_ath-miR5021	0.0663	0.0409	LOC104591945	| PREDICTED: Nelumbo nucifera uncharacterized LOC104591945 (LOC104591945), mRNA	-	-	-
NNU_ath-miR5021	0.2748	0.4841	LOC104601594	| PREDICTED: Nelumbo nucifera DNA polymerase delta small subunit (LOC104601594), transcript variant X3, mRNA	-	GO:0008283//cell proliferation;GO:0009560//embryo sac egg cell differentiation;GO:0048449//floral organ formation;GO:0051567//histone H3-K9 methylation;GO:0006306//DNA methylation;GO:0007020//microtubule nucleation;GO:0009909//regulation of flower development;GO:0006261//DNA-dependent DNA replication;GO:0071897//DNA biosynthetic process;GO:0031048//chromatin silencing by small RNA;GO:0006346//met…	GO:0003677//DNA binding;GO:0003887//DNA-directed DNA polymerase activity
NNU_ath-miR5021	2.3218	1.245	LOC104608015	| PREDICTED: Nelumbo nucifera PXMP2/4 family protein 3-like (LOC104608015), mRNA	GO:0016021//integral component of membrane	-	-
NNU_ath-miR5021	19.9909	19.7407	LOC104610663	| PREDICTED: Nelumbo nucifera 28S ribosomal protein S29, mitochondrial (LOC104610663), transcript variant X1, mRNA	GO:0005840//ribosome	GO:0006164//purine nucleotide biosynthetic process;GO:0009220//pyrimidine ribonucleotide biosynthetic process	-
NNU_ath-miR5021	4.783	3.6818	LOC104605186	| PREDICTED: Nelumbo nucifera uncharacterized LOC104605186 (LOC104605186), mRNA	-	GO:0055114//oxidation-reduction process	GO:0008718//D-amino-acid dehydrogenase activity
NNU_ath-miR5021	4.6001	3.281	LOC104610408	| PREDICTED: Nelumbo nucifera two-component response regulator-like APRR2 (LOC104610408), transcript variant X1, mRNA	-	GO:0007165//signal transduction	-
NNU_ath-miR5021	0.2416	0.0497	LOC104607684	| PREDICTED: Nelumbo nucifera protein ABSCISIC ACID-INSENSITIVE 5-like (LOC104607684), transcript variant X1, mRNA	-	GO:0048608//reproductive structure development;GO:0009987//cellular process;GO:0050789//regulation of biological process;GO:0009791//post-embryonic development	-
NNU_ath-miR5021	0.819	6.5977	LOC104604486	| PREDICTED: Nelumbo nucifera lysM domain receptor-like kinase 3 (LOC104604486), transcript variant X1, mRNA	-	GO:0006468//protein phosphorylation;GO:0007020//microtubule nucleation	GO:0004674//protein serine/threonine kinase activity;GO:0005524//ATP binding
NNU_ath-miR5021	4.172	2.9876	LOC104607577	| PREDICTED: Nelumbo nucifera transcription factor bHLH18-like (LOC104607577), mRNA	-	-	-
NNU_ath-miR5021	40.099	48.9018	LOC104604698	| PREDICTED: Nelumbo nucifera mitochondrial chaperone BCS1-like (LOC104604698), mRNA	-	GO:0009693//ethylene biosynthetic process	GO:0005524//ATP binding;GO:0016787//hydrolase activity
NNU_ath-miR5021	3.1098	1.722	LOC104606498	| PREDICTED: Nelumbo nucifera glucan endo-1,3-beta-glucosidase 12 (LOC104606498), mRNA	-	GO:0010075//regulation of meristem growth;GO:0008361//regulation of cell size;GO:0007389//pattern specification process;GO:0005975//carbohydrate metabolic process;GO:0010015//root morphogenesis;GO:0008356//asymmetric cell division;GO:0009926//auxin polar transport	GO:0004553//hydrolase activity, hydrolyzing O-glycosyl compounds
NNU_ath-miR5021			LOC104603653	| PREDICTED: Nelumbo nucifera expansin-A11-like (LOC104603653), mRNA
NNU_ath-miR5021	0.8445	0.3289	LOC104604145	| PREDICTED: Nelumbo nucifera uncharacterized LOC104604145 (LOC104604145), transcript variant X1, ncRNA	-	-	-
NNU_ath-miR5021	5.6527	4.5066	LOC104604008	| PREDICTED: Nelumbo nucifera histone-lysine N-methyltransferase ATX4-like (LOC104604008), transcript variant X2, misc_RNA	-	GO:0032259//methylation	GO:0046872//metal ion binding;GO:0008168//methyltransferase activity
NNU_ath-miR5021	8.0107	2.1533	LOC104609916	| PREDICTED: Nelumbo nucifera dnaJ homolog subfamily B member 8-like (LOC104609916), transcript variant X1, mRNA	GO:0005634//nucleus;GO:0044424//intracellular part;GO:0005737//cytoplasm	GO:0009644//response to high light intensity;GO:0006950//response to stress;GO:0009628//response to abiotic stimulus;GO:0006457//protein folding;GO:0042542//response to hydrogen peroxide;GO:0009408//response to heat	-
NNU_ath-miR5021	1.0134	2.6186	LOC104610709	| PREDICTED: Nelumbo nucifera U-box domain-containing protein 13 (LOC104610709), mRNA	-	-	-
NNU_ath-miR5021	1.3996	0.1395	LOC104605254	| PREDICTED: Nelumbo nucifera uncharacterized LOC104605254 (LOC104605254), transcript variant X1, ncRNA	-	-	-
NNU_ath-miR5021			LOC104610153	| PREDICTED: Nelumbo nucifera uncharacterized LOC104610153 (LOC104610153), transcript variant X1, ncRNA
NNU_ath-miR5021	8.1118	3.1294	LOC104608279	| PREDICTED: Nelumbo nucifera uncharacterized LOC104608279 (LOC104608279), transcript variant X4, mRNA	-	-	-
NNU_ath-miR5021	2.8947	1.9247	LOC104604478	| PREDICTED: Nelumbo nucifera multidrug and toxin extrusion protein 2-like (LOC104604478), mRNA	GO:0016020//membrane	GO:0055085//transmembrane transport	GO:0022857//transmembrane transporter activity
NNU_ath-miR5021	21.4527	17.1707	LOC104609739	| PREDICTED: Nelumbo nucifera uncharacterized LOC104609739 (LOC104609739), mRNA	-	-	-
NNU_ath-miR5021	2.1543	1.5985	LOC104610703	| PREDICTED: Nelumbo nucifera uncharacterized LOC104610703 (LOC104610703), ncRNA	-	-	-
NNU_ath-miR5021	0	0.9918	LOC104607469	| PREDICTED: Nelumbo nucifera auxin-induced protein 15A-like (LOC104607469), mRNA	-	GO:0009733//response to auxin	-
NNU_ath-miR5021	0.6539	0.9072	LOC104605812	| PREDICTED: Nelumbo nucifera protein FAR1-RELATED SEQUENCE 5-like (LOC104605812), transcript variant X2, misc_RNA	-	-	-
NNU_ath-miR5021	333.865	32.437	LOC104605929	| PREDICTED: Nelumbo nucifera inositol-3-phosphate synthase-like (LOC104605929), mRNA	GO:0005737//cytoplasm	GO:0006021//inositol biosynthetic process;GO:0008654//phospholipid biosynthetic process	GO:0004512//inositol-3-phosphate synthase activity
NNU_ath-miR5021	73.8584	96.4205	LOC104609412	| PREDICTED: Nelumbo nucifera probable LRR receptor-like serine/threonine-protein kinase At3g47570 (LOC104609412), mRNA	-	GO:0008152//metabolic process	GO:0016301//kinase activity
NNU_ath-miR5021	0.2233	0.8262	LOC104604040	| PREDICTED: Nelumbo nucifera ethylene-responsive transcription factor ERF023-like (LOC104604040), mRNA	-	GO:0050896//response to stimulus;GO:0006351//transcription, DNA-templated	-
NNU_ath-miR5021	3.9232	2.8971	LOC104604140	| PREDICTED: Nelumbo nucifera probable inactive leucine-rich repeat receptor-like protein kinase At3g03770 (LOC104604140), transcript variant X2, misc_RNA	GO:0016020//membrane	GO:0010224//response to UV-B;GO:0009744//response to sucrose;GO:0009718//anthocyanin-containing compound biosynthetic process;GO:0006468//protein phosphorylation	GO:0016491//oxidoreductase activity;GO:0004672//protein kinase activity;GO:0005524//ATP binding
NNU_ath-miR5021	0.0185	0.0457	LOC104607534	| PREDICTED: Nelumbo nucifera subtilisin-like protease SBT3.5 (LOC104607534), transcript variant X1, mRNA	-	-	GO:0008236//serine-type peptidase activity
NNU_ath-miR5021	0.7635	0.689	LOC104606731	| PREDICTED: Nelumbo nucifera probable polygalacturonase (LOC104606731), mRNA	-	GO:0008152//metabolic process	GO:0046872//metal ion binding;GO:0016798//hydrolase activity, acting on glycosyl bonds
NNU_ath-miR5021	25.1898	24.2819	LOC104607671	| PREDICTED: Nelumbo nucifera glucosamine 6-phosphate N-acetyltransferase (LOC104607671), transcript variant X2, mRNA	-	GO:0006044//N-acetylglucosamine metabolic process	GO:0004343//glucosamine 6-phosphate N-acetyltransferase activity
NNU_ath-miR5021	13.5682	19.0252	LOC104609438	| PREDICTED: Nelumbo nucifera chaperone protein dnaJ 20, chloroplastic-like (LOC104609438), mRNA	GO:0005634//nucleus	GO:0015996//chlorophyll catabolic process	-
NNU_ath-miR5021	33.4012	35.2323	LOC104605711	| PREDICTED: Nelumbo nucifera pre-mRNA-splicing factor SLU7 (LOC104605711), mRNA	-	-	GO:0003676//nucleic acid binding;GO:0008270//zinc ion binding
NNU_ath-miR5021	2.4818	2.1425	LOC104605805	| PREDICTED: Nelumbo nucifera uncharacterized LOC104605805 (LOC104605805), ncRNA	-	-	-
NNU_ath-miR5021	1.8913	1.1241	LOC104605296	| PREDICTED: Nelumbo nucifera uncharacterized LOC104605296 (LOC104605296), mRNA	-	-	-
NNU_ath-miR5021	0.1853	0.0286	LOC104608838	| PREDICTED: Nelumbo nucifera CSC1-like protein At3g54510 (LOC104608838), mRNA	-	-	-
NNU_ath-miR5021	8.2708	14.5808	LOC104606191	| PREDICTED: Nelumbo nucifera uncharacterized protein At5g01610-like (LOC104606191), mRNA	-	-	-
NNU_ath-miR5021	4.8356	2.2155	LOC104605886	| PREDICTED: Nelumbo nucifera transcription factor TGA1-like (LOC104605886), transcript variant X4, mRNA	-	GO:0006355//regulation of transcription, DNA-templated	GO:0043565//sequence-specific DNA binding;GO:0003700//sequence-specific DNA binding transcription factor activity
NNU_ath-miR5021	4.2025	3.029	LOC104605904	| PREDICTED: Nelumbo nucifera uncharacterized LOC104605904 (LOC104605904), mRNA	-	-	-
NNU_ath-miR5021	22.47	29.4482	LOC104610198	| PREDICTED: Nelumbo nucifera probable protein phosphatase 2C 74 (LOC104610198), mRNA	-	-	GO:0004721//phosphoprotein phosphatase activity
NNU_ath-miR5021	6.2128	5.686	LOC104608119	| PREDICTED: Nelumbo nucifera uncharacterized LOC104608119 (LOC104608119), mRNA	-	-	-
NNU_ath-miR5021	12.3202	6.4699	LOC104607128	| PREDICTED: Nelumbo nucifera pentatricopeptide repeat-containing protein At3g06430, chloroplastic (LOC104607128), mRNA	-	GO:0009553//embryo sac development;GO:0009555//pollen development;GO:0048868//pollen tube development;GO:0009790//embryo development	GO:0019843//rRNA binding
NNU_ath-miR5021	26.4222	29.7889	LOC104608003	| PREDICTED: Nelumbo nucifera UPF0392 protein RCOM_0530710-like (LOC104608003), mRNA	-	-	-
NNU_ath-miR5021	65.0556	71.1178	LOC104609975	| PREDICTED: Nelumbo nucifera DELLA protein GAI1-like (LOC104609975), mRNA	-	GO:0006355//regulation of transcription, DNA-templated	-
NNU_ath-miR5021	6.4142	8.0721	LOC104606818	| PREDICTED: Nelumbo nucifera alpha-1,3-mannosyl-glycoprotein 2-beta-N-acetylglucosaminyltransferase (LOC104606818), transcript variant X3, mRNA	GO:0005768//endosome;GO:0005802//trans-Golgi network	GO:0006491//N-glycan processing;GO:0006972//hyperosmotic response;GO:0019344//cysteine biosynthetic process;GO:0006486//protein glycosylation	GO:0008375//acetylglucosaminyltransferase activity;GO:0016262//protein N-acetylglucosaminyltransferase activity
NNU_ath-miR5021	3.0432	1.5571	LOC104609307	| PREDICTED: Nelumbo nucifera E1A-binding protein p400-like (LOC104609307), mRNA	-	-	-
NNU_ath-miR5021	40.5411	26.3283	LOC104610134	| PREDICTED: Nelumbo nucifera uncharacterized LOC104610134 (LOC104610134), transcript variant X1, mRNA	-	GO:0010207//photosystem II assembly	-
NNU_ath-miR5021	30.3404	34.7015	LOC104605948	| PREDICTED: Nelumbo nucifera ethylene-responsive transcription factor RAP2-4 (LOC104605948), mRNA	-	-	-
NNU_ath-miR5021	202.123	189.696	LOC104606510	| PREDICTED: Nelumbo nucifera ethylene-responsive transcription factor 3-like (LOC104606510), mRNA	GO:0005634//nucleus	GO:0009873//ethylene-activated signaling pathway;GO:0009414//response to water deprivation;GO:0009737//response to abscisic acid;GO:0045892//negative regulation of transcription, DNA-templated	GO:0044212//transcription regulatory region DNA binding;GO:0005515//protein binding;GO:0043565//sequence-specific DNA binding;GO:0003700//sequence-specific DNA binding transcription factor activity
NNU_ath-miR5021	7.7876	5.4103	LOC104606129	| PREDICTED: Nelumbo nucifera actin cytoskeleton-regulatory complex protein PAN1-like (LOC104606129), mRNA	-	-	-
NNU_ath-miR5021	1.1163	0.8761	LOC104609463	| PREDICTED: Nelumbo nucifera LOB domain-containing protein 4 (LOC104609463), mRNA	-	GO:0007389//pattern specification process;GO:0048507//meristem development	-
NNU_ath-miR5021			LOC104603627	| PREDICTED: Nelumbo nucifera uncharacterized LOC104603627 (LOC104603627), ncRNA
NNU_ath-miR5021	7.181	6.243	LOC104606278	| PREDICTED: Nelumbo nucifera uncharacterized LOC104606278 (LOC104606278), mRNA	GO:0005634//nucleus;GO:0009536//plastid	-	-
NNU_ath-miR5021			LOC104605372	| PREDICTED: Nelumbo nucifera cell differentiation protein rcd1-like (LOC104605372), transcript variant X2, mRNA
NNU_ath-miR5021	13.6733	10.7297	LOC104603723	| PREDICTED: Nelumbo nucifera uncharacterized LOC104603723 (LOC104603723), mRNA	-	-	-
NNU_ath-miR5021	3.5601	1.9741	LOC104608853	| PREDICTED: Nelumbo nucifera G-type lectin S-receptor-like serine/threonine-protein kinase At4g03230 (LOC104608853), transcript variant X3, mRNA	-	GO:0009987//cellular process	GO:0016301//kinase activity;GO:0005488//binding;GO:0016740//transferase activity
NNU_ath-miR5021	17.8656	37.2398	LOC104610071	| PREDICTED: Nelumbo nucifera ethylene receptor 2 (LOC104610071), mRNA	GO:0005789//endoplasmic reticulum membrane	GO:0018106//peptidyl-histidine phosphorylation;GO:0023014//signal transduction by phosphorylation;GO:0009873//ethylene-activated signaling pathway	GO:0000155//phosphorelay sensor kinase activity
NNU_ath-miR5021	34.2851	26.7133	LOC104608010	| PREDICTED: Nelumbo nucifera serine/threonine-protein kinase AtPK2/AtPK19-like (LOC104608010), transcript variant X1, mRNA	-	GO:0016310//phosphorylation;GO:0006468//protein phosphorylation	GO:0005524//ATP binding;GO:0004674//protein serine/threonine kinase activity;GO:0004672//protein kinase activity;GO:0000166//nucleotide binding
NNU_ath-miR5021	0.0447	0.6618	LOC104604172	| PREDICTED: Nelumbo nucifera WUSCHEL-related homeobox 11 (LOC104604172), transcript variant X1, mRNA	-	-	-
NNU_ath-miR5021	9.1909	9.3219	LOC104607581	| PREDICTED: Nelumbo nucifera leucine-rich repeat receptor-like serine/threonine-protein kinase BAM1 (LOC104607581), mRNA	GO:0005622//intracellular;GO:0016021//integral component of membrane	GO:0000186//activation of MAPKK activity;GO:0055114//oxidation-reduction process	GO:0004709//MAP kinase kinase kinase activity;GO:0005524//ATP binding;GO:0032440//2-alkenal reductase [NAD(P)] activity
NNU_ath-miR5021	0.3992	0.1641	LOC104603840	| PREDICTED: Nelumbo nucifera uncharacterized LOC104603840 (LOC104603840), ncRNA	-	-	-
NNU_ath-miR5021			LOC104610736	| PREDICTED: Nelumbo nucifera protein POLAR LOCALIZATION DURING ASYMMETRIC DIVISION AND REDISTRIBUTION-like (LOC104610736), transcript variant X1, mRNA
NNU_ath-miR5021	2.5396	3.8951	LOC104610190	| PREDICTED: Nelumbo nucifera N-acetylglucosaminyl-phosphatidylinositol de-N-acetylase-like (LOC104610190), transcript variant X1, mRNA	-	-	-
NNU_ath-miR5021	1.5816	1.5873	LOC104606160	| PREDICTED: Nelumbo nucifera DNA mismatch repair protein PMS1 (LOC104606160), transcript variant X1, mRNA	-	GO:0006281//DNA repair;GO:0009628//response to abiotic stimulus;GO:0009933//meristem structural organization;GO:0048229//gametophyte development;GO:0051276//chromosome organization;GO:0048366//leaf development;GO:0030154//cell differentiation;GO:0007154//cell communication;GO:0006310//DNA recombination;GO:0070918//production of small RNA involved in gene silencing by RNA;GO:0035194//posttranscrip…	GO:1901363//heterocyclic compound binding;GO:0097159//organic cyclic compound binding
NNU_ath-miR5021	0.1464	0.1806	LOC104603385	| PREDICTED: Nelumbo nucifera ethylene-responsive transcription factor ERF084-like (LOC104603385), mRNA	-	-	-
NNU_ath-miR5021	23.4469	16.6892	LOC104604503	| PREDICTED: Nelumbo nucifera monoglyceride lipase-like (LOC104604503), transcript variant X1, mRNA	-	GO:0010200//response to chitin;GO:0008152//metabolic process	GO:0016787//hydrolase activity
NNU_ath-miR5021	4.1139	3.4808	LOC104608816	| PREDICTED: Nelumbo nucifera uncharacterized LOC104608816 (LOC104608816), transcript variant X3, mRNA	-	-	-
NNU_ath-miR5021	0.5362	0.3807	LOC104607363	| PREDICTED: Nelumbo nucifera pentatricopeptide repeat-containing protein At5g66520-like (LOC104607363), transcript variant X2, mRNA	-	-	-
NNU_ath-miR5021	3.6075	3.0272	LOC104606712	| PREDICTED: Nelumbo nucifera NAC transcription factor 25-like (LOC104606712), mRNA	-	GO:0006351//transcription, DNA-templated;GO:0050794//regulation of cellular process;GO:0048856//anatomical structure development;GO:0044699//single-organism process	-
NNU_ath-miR5021	25.3958	76.9801	LOC104607856	| PREDICTED: Nelumbo nucifera sucrose synthase (LOC104607856), mRNA	-	GO:0005985//sucrose metabolic process	GO:0016157//sucrose synthase activity
NNU_ath-miR5021	1.9108	5.9858	LOC104609955	| PREDICTED: Nelumbo nucifera ras-related protein RABA6b (LOC104609955), mRNA	GO:0005622//intracellular;GO:0016020//membrane	GO:0007264//small GTPase mediated signal transduction;GO:0008152//metabolic process;GO:0006886//intracellular protein transport;GO:0006913//nucleocytoplasmic transport	GO:0005525//GTP binding;GO:0003924//GTPase activity
NNU_ath-miR5021	0.3132	0.0927	LOC104604961	| PREDICTED: Nelumbo nucifera uncharacterized LOC104604961 (LOC104604961), transcript variant X1, ncRNA	-	-	-
NNU_ath-miR5021	1.7855	2.6003	LOC104605852	| PREDICTED: Nelumbo nucifera probable methyltransferase PMT11 (LOC104605852), mRNA	-	GO:0032259//methylation	GO:0008168//methyltransferase activity
NNU_ath-miR5021	15.7893	19.4233	LOC104605821	| PREDICTED: Nelumbo nucifera auxilin-related protein 2 (LOC104605821), mRNA	-	-	-
NNU_ath-miR5021	3.9985	3.1004	LOC104604325	| PREDICTED: Nelumbo nucifera serine/threonine-protein kinase EDR1 (LOC104604325), transcript variant X1, mRNA	GO:0005829//cytosol	GO:0007015//actin filament organization;GO:0018108//peptidyl-tyrosine phosphorylation;GO:0009658//chloroplast organization	GO:0004712//protein serine/threonine/tyrosine kinase activity;GO:0004715//non-membrane spanning protein tyrosine kinase activity;GO:0016597//amino acid binding;GO:0005524//ATP binding
NNU_ath-miR5021	27.2888	20.7259	LOC104609939	| PREDICTED: Nelumbo nucifera mitogen-activated protein kinase 9-like (LOC104609939), mRNA	GO:0005634//nucleus;GO:0005829//cytosol;GO:0005739//mitochondrion	GO:0000165//MAPK cascade;GO:0009738//abscisic acid-activated signaling pathway	GO:0005524//ATP binding;GO:0004707//MAP kinase activity
NNU_ath-miR5021	0.931	1.4053	LOC104607572	| PREDICTED: Nelumbo nucifera kinesin-like protein KIF19 (LOC104607572), transcript variant X1, mRNA	GO:0005874//microtubule;GO:0005871//kinesin complex	GO:0007018//microtubule-based movement;GO:0008152//metabolic process	GO:0005524//ATP binding;GO:0003777//microtubule motor activity;GO:0008017//microtubule binding
NNU_ath-miR5021	12.0123	14.9454	LOC104607769	| PREDICTED: Nelumbo nucifera microtubule-associated protein 70-2-like (LOC104607769), transcript variant X1, mRNA	-	-	-
NNU_ath-miR5021	0.1453	0.9316	LOC104609347	| PREDICTED: Nelumbo nucifera mechanosensitive ion channel protein 10 (LOC104609347), transcript variant X1, mRNA	GO:0016020//membrane	GO:0009987//cellular process	-
NNU_ath-miR5021	4.4544	4.9225	LOC104609323	| PREDICTED: Nelumbo nucifera wall-associated receptor kinase-like 20 (LOC104609323), mRNA	-	GO:0006468//protein phosphorylation	GO:0030247//polysaccharide binding;GO:0005524//ATP binding;GO:0004674//protein serine/threonine kinase activity
NNU_ath-miR5021	99.0752	82.0771	LOC104604645	| PREDICTED: Nelumbo nucifera uncharacterized LOC104604645 (LOC104604645), mRNA	-	-	-
NNU_ath-miR5021	31.8872	42.5061	LOC104604292	| PREDICTED: Nelumbo nucifera probable protein phosphatase 2C 60 (LOC104604292), transcript variant X1, mRNA	-	GO:0006470//protein dephosphorylation	GO:0046872//metal ion binding;GO:0004722//protein serine/threonine phosphatase activity
NNU_ath-miR5021	0.2926	7.1263	LOC104608370	| PREDICTED: Nelumbo nucifera alpha-L-fucosidase 1-like (LOC104608370), mRNA	-	GO:0006004//fucose metabolic process	GO:0004560//alpha-L-fucosidase activity
NNU_ath-miR5021	11.5833	16.9966	LOC104608629	| PREDICTED: Nelumbo nucifera RING-H2 finger protein ATL52-like (LOC104608629), mRNA	-	-	-
NNU_ath-miR5021	52.2133	129.338	LOC104605698	| PREDICTED: Nelumbo nucifera sugar carrier protein C-like (LOC104605698), mRNA	GO:0016020//membrane	GO:0008643//carbohydrate transport	GO:0005351//sugar:proton symporter activity;GO:0016491//oxidoreductase activity
NNU_ath-miR5021	6.2589	7.009	LOC104604677	| PREDICTED: Nelumbo nucifera rho GTPase-activating protein 5 (LOC104604677), transcript variant X1, mRNA	GO:0009531//secondary cell wall	GO:0048765//root hair cell differentiation;GO:0009926//auxin polar transport;GO:0044699//single-organism process;GO:0009987//cellular process;GO:0007165//signal transduction;GO:0010218//response to far red light;GO:0009664//plant-type cell wall organization	-
NNU_ath-miR5021	8.5455	15.2679	LOC104606576	| PREDICTED: Nelumbo nucifera U-box domain-containing protein 4-like (LOC104606576), mRNA	-	GO:0009651//response to salt stress;GO:0007030//Golgi organization;GO:0006816//calcium ion transport;GO:0008152//metabolic process	GO:0016874//ligase activity
NNU_ath-miR5021	11.9613	11.6511	LOC104605839	| PREDICTED: Nelumbo nucifera farnesylcysteine lyase-like (LOC104605839), mRNA	GO:0005773//vacuole	GO:0044763//single-organism cellular process;GO:0044248//cellular catabolic process;GO:0044712//single-organism catabolic process;GO:1901575//organic substance catabolic process;GO:0044238//primary metabolic process	GO:0016670//oxidoreductase activity, acting on a sulfur group of donors, oxygen as acceptor
NNU_ath-miR5021	0.8643	0.5957	LOC104606680	| PREDICTED: Nelumbo nucifera uncharacterized LOC104606680 (LOC104606680), transcript variant X1, mRNA	-	-	-
NNU_ath-miR5021	6.6098	13.9362	LOC104607420	| PREDICTED: Nelumbo nucifera microtubule-associated protein 70-2-like (LOC104607420), mRNA	-	-	-
NNU_ath-miR5021	0.1217	0.1501	LOC104609587	| PREDICTED: Nelumbo nucifera beta-carotene isomerase D27, chloroplastic-like (LOC104609587), mRNA	-	GO:0008152//metabolic process;GO:0044699//single-organism process	-
NNU_ath-miR5021	1.6714	1.5222	LOC104608199	| PREDICTED: Nelumbo nucifera uncharacterized LOC104608199 (LOC104608199), transcript variant X3, misc_RNA	-	-	-
NNU_ath-miR5021	77.4808	96.0237	LOC104604240	| PREDICTED: Nelumbo nucifera spartin-like (LOC104604240), mRNA	-	-	-
NNU_ath-miR5021	2.2028	1.3235	LOC104609958	| PREDICTED: Nelumbo nucifera pentatricopeptide repeat-containing protein At3g18020 (LOC104609958), mRNA	-	GO:0006869//lipid transport	GO:0005319//lipid transporter activity
NNU_ath-miR5021	25.6633	25.9192	LOC104610234	| PREDICTED: Nelumbo nucifera probable CDP-diacylglycerol--inositol 3-phosphatidyltransferase 2 (LOC104610234), transcript variant X1, mRNA	GO:0016020//membrane	GO:0008654//phospholipid biosynthetic process	GO:0003881//CDP-diacylglycerol-inositol 3-phosphatidyltransferase activity
NNU_ath-miR5021	25.6948	15.1997	LOC104606139	| PREDICTED: Nelumbo nucifera protein LOW PSII ACCUMULATION 1, chloroplastic (LOC104606139), transcript variant X1, mRNA	GO:0009507//chloroplast	GO:0010027//thylakoid membrane organization;GO:0010270//photosystem II oxygen evolving complex assembly	-
NNU_ath-miR5021	3.9066	2.748	LOC104604725	| PREDICTED: Nelumbo nucifera dof zinc finger protein DOF4.6-like (LOC104604725), transcript variant X2, mRNA	-	-	-
NNU_ath-miR5021	72.4514	89.5334	LOC104604526	| PREDICTED: Nelumbo nucifera S-adenosylmethionine synthase 1 (LOC104604526), mRNA	GO:0009506//plasmodesma;GO:0005829//cytosol;GO:0005886//plasma membrane	GO:0006730//one-carbon metabolic process;GO:0009698//phenylpropanoid metabolic process;GO:0006816//calcium ion transport;GO:0046686//response to cadmium ion;GO:0006598//polyamine catabolic process;GO:0007030//Golgi organization;GO:0006556//S-adenosylmethionine biosynthetic process;GO:0009651//response to salt stress	GO:0005507//copper ion binding;GO:0005524//ATP binding;GO:0004478//methionine adenosyltransferase activity
NNU_ath-miR5021	14.8966	11.2451	LOC104608750	| PREDICTED: Nelumbo nucifera methyl-CpG-binding domain-containing protein 13 (LOC104608750), transcript variant X1, mRNA	-	-	-
NNU_ath-miR5021	1.2607	1.7881	LOC104605384	| PREDICTED: Nelumbo nucifera uncharacterized LOC104605384 (LOC104605384), ncRNA	-	-	-
NNU_ath-miR5021	2.5919	1.9978	LOC104608607	| PREDICTED: Nelumbo nucifera ATP-dependent 6-phosphofructokinase 5, chloroplastic-like (LOC104608607), transcript variant X8, misc_RNA	-	GO:0044237//cellular metabolic process;GO:0071704//organic substance metabolic process	-
NNU_ath-miR5021	0.1905	2.4279	LOC104606601	| PREDICTED: Nelumbo nucifera glucan endo-1,3-beta-glucosidase 4-like (LOC104606601), mRNA	-	GO:0008152//metabolic process	GO:0016787//hydrolase activity
NNU_ath-miR5021	156.421	139.947	LOC104609290	| PREDICTED: Nelumbo nucifera oligouridylate-binding protein 1-like (LOC104609290), mRNA	-	-	GO:0003676//nucleic acid binding;GO:0000166//nucleotide binding
NNU_ath-miR5021	37.4088	39.9126	LOC104605404	| PREDICTED: Nelumbo nucifera ubiquitin receptor RAD23b-like (LOC104605404), transcript variant X1, mRNA	GO:0005634//nucleus	GO:0006289//nucleotide-excision repair;GO:0044238//primary metabolic process;GO:0044260//cellular macromolecule metabolic process;GO:0043161//proteasome-mediated ubiquitin-dependent protein catabolic process	GO:0003684//damaged DNA binding
NNU_ath-miR5021	10.2795	7.8489	LOC104608078	| PREDICTED: Nelumbo nucifera protein furry homolog-like (LOC104608078), transcript variant X2, mRNA	GO:0005886//plasma membrane	GO:0006487//protein N-linked glycosylation	-
NNU_ath-miR5021	17.2273	19.374	LOC104608399	| PREDICTED: Nelumbo nucifera 2-dehydro-3-deoxyphosphooctonate aldolase (LOC104608399), transcript variant X2, mRNA	GO:0005737//cytoplasm	GO:0009058//biosynthetic process	GO:0008676//3-deoxy-8-phosphooctulonate synthase activity
NNU_ath-miR5021	13.5373	5.0779	LOC104609967	| PREDICTED: Nelumbo nucifera uncharacterized LOC104609967 (LOC104609967), mRNA	GO:0016021//integral component of membrane	-	-
NNU_ath-miR5021	136.365	194.068	LOC104606206	| PREDICTED: Nelumbo nucifera sucrose synthase 2-like (LOC104606206), mRNA	-	GO:0010431//seed maturation;GO:0005985//sucrose metabolic process;GO:0005982//starch metabolic process;GO:0001666//response to hypoxia;GO:0019375//galactolipid biosynthetic process	GO:0016157//sucrose synthase activity
NNU_ath-miR5021	0.1363	0.4202	LOC104609417	| PREDICTED: Nelumbo nucifera uncharacterized LOC104609417 (LOC104609417), transcript variant X1, ncRNA	-	-	-
NNU_ath-miR5021	0.0637	0.5499	LOC104608799	| PREDICTED: Nelumbo nucifera uncharacterized LOC104608799 (LOC104608799), mRNA	-	-	GO:0046872//metal ion binding
NNU_ath-miR5021	2.5876	1.72	LOC104596086	| PREDICTED: Nelumbo nucifera putative DNA-binding protein ESCAROLA (LOC104596086), mRNA	-	-	-
NNU_ath-miR5021	6.0982	7.165	LOC104597706	| PREDICTED: Nelumbo nucifera protein NUCLEAR FUSION DEFECTIVE 5, mitochondrial (LOC104597706), mRNA	-	-	-
NNU_ath-miR5021	0.8464	1.2802	LOC104600538	| PREDICTED: Nelumbo nucifera subtilisin-like protease (LOC104600538), mRNA	GO:0009506//plasmodesma;GO:0009505//plant-type cell wall;GO:0005794//Golgi apparatus	GO:0006508//proteolysis;GO:0048653//anther development;GO:0000394//RNA splicing, via endonucleolytic cleavage and ligation;GO:0009086//methionine biosynthetic process;GO:0010075//regulation of meristem growth;GO:0009832//plant-type cell wall biogenesis;GO:0009664//plant-type cell wall organization	GO:0004252//serine-type endopeptidase activity
NNU_ath-miR5021	25.758	32.97	LOC104601206	| PREDICTED: Nelumbo nucifera transcription factor DIVARICATA-like (LOC104601206), mRNA	-	-	-
NNU_ath-miR5021	21.7246	24.5808	LOC104595826	| PREDICTED: Nelumbo nucifera WD repeat-containing protein 5 homolog (LOC104595826), mRNA	-	GO:0016310//phosphorylation	GO:0016301//kinase activity
NNU_ath-miR5021	5.8103	8.1234	LOC104602098	| PREDICTED: Nelumbo nucifera ammonium transporter 1 member 1-like (LOC104602098), mRNA	GO:0016021//integral component of membrane	GO:0072488//ammonium transmembrane transport	GO:0008519//ammonium transmembrane transporter activity
NNU_ath-miR5021	0	0.0338	LOC104602636	| PREDICTED: Nelumbo nucifera uncharacterized LOC104602636 (LOC104602636), ncRNA	-	-	-
NNU_ath-miR5021	1.9958	0.7032	LOC104600476	| PREDICTED: Nelumbo nucifera uncharacterized LOC104600476 (LOC104600476), transcript variant X1, mRNA	-	-	-
NNU_ath-miR5021	1.5611	2.6473	LOC104599432	| PREDICTED: Nelumbo nucifera dof zinc finger protein DOF1.4-like (LOC104599432), mRNA	-	-	-
NNU_ath-miR5021	6.1282	4.6355	LOC104600880	| PREDICTED: Nelumbo nucifera U-box domain-containing protein 3-like (LOC104600880), transcript variant X3, mRNA	-	-	GO:0003824//catalytic activity
NNU_ath-miR5021	1.5963	2.5798	LOC104599084	| PREDICTED: Nelumbo nucifera protein GLUTAMINE DUMPER 5-like (LOC104599084), mRNA	-	-	-
NNU_ath-miR5021	0	0.4873	LOC104598748	| PREDICTED: Nelumbo nucifera transcription factor UPBEAT1-like (LOC104598748), mRNA	-	-	-
NNU_ath-miR5021	3.3046	3.1881	LOC104599913	| PREDICTED: Nelumbo nucifera uncharacterized LOC104599913 (LOC104599913), mRNA	-	-	-
NNU_ath-miR5021	274.025	75.9171	LOC104595700	| PREDICTED: Nelumbo nucifera uncharacterized LOC104595700 (LOC104595700), ncRNA	-	-	-
NNU_ath-miR5021	0	0.3313	LOC104599648	| PREDICTED: Nelumbo nucifera uncharacterized LOC104599648 (LOC104599648), mRNA	-	-	-
NNU_ath-miR5021	0.4495	3.0678	LOC104602533	| PREDICTED: Nelumbo nucifera uncharacterized protein At5g39865 (LOC104602533), mRNA	-	GO:0044699//single-organism process	-
NNU_ath-miR5021	17.3224	12.536	LOC104596727	| PREDICTED: Nelumbo nucifera protein-tyrosine-phosphatase PTP1 (LOC104596727), mRNA	-	GO:0035335//peptidyl-tyrosine dephosphorylation	GO:0004725//protein tyrosine phosphatase activity;GO:0016740//transferase activity
NNU_ath-miR5021	18.3507	13.41	LOC104597616	| PREDICTED: Nelumbo nucifera E3 ubiquitin-protein ligase BRE1-like 2 (LOC104597616), mRNA	-	GO:0007346//regulation of mitotic cell cycle;GO:0010162//seed dormancy process;GO:0009965//leaf morphogenesis;GO:0010228//vegetative to reproductive phase transition of meristem;GO:0010390//histone monoubiquitination;GO:0033523//histone H2B ubiquitination;GO:0043687//post-translational protein modification;GO:0045893//positive regulation of transcription, DNA-templated	GO:0042803//protein homodimerization activity;GO:0008270//zinc ion binding
NNU_ath-miR5021	0.0179	0.0441	LOC104598301	| PREDICTED: Nelumbo nucifera uncharacterized LOC104598301 (LOC104598301), transcript variant X1, ncRNA	-	-	-
NNU_ath-miR5021	8.793	7.9964	LOC104601346	| PREDICTED: Nelumbo nucifera uncharacterized LOC104601346 (LOC104601346), ncRNA	-	-	-
NNU_ath-miR5021	15.8159	22.0465	LOC104596153	| PREDICTED: Nelumbo nucifera homeobox-leucine zipper protein ANTHOCYANINLESS 2 (LOC104596153), mRNA	GO:0005634//nucleus	GO:0006355//regulation of transcription, DNA-templated	GO:0043565//sequence-specific DNA binding;GO:0008289//lipid binding
NNU_ath-miR5021	0.2983	0.3924	LOC104595590	| PREDICTED: Nelumbo nucifera cytokinin dehydrogenase 5-like (LOC104595590), mRNA	-	GO:0009823//cytokinin catabolic process;GO:0009694//jasmonic acid metabolic process;GO:0009753//response to jasmonic acid;GO:0055114//oxidation-reduction process	GO:0016614//oxidoreductase activity, acting on CH-OH group of donors;GO:0050660//flavin adenine dinucleotide binding;GO:0019139//cytokinin dehydrogenase activity
NNU_ath-miR5021	17.691	18.2967	LOC104597316	| PREDICTED: Nelumbo nucifera ammonium transporter 2 member 1-like (LOC104597316), mRNA	GO:0016021//integral component of membrane	GO:0072488//ammonium transmembrane transport	GO:0008519//ammonium transmembrane transporter activity
NNU_ath-miR5021	20.9109	25.1753	LOC104601183	| PREDICTED: Nelumbo nucifera mitochondrial uncoupling protein 1-like (LOC104601183), mRNA	GO:0031966//mitochondrial membrane;GO:0016021//integral component of membrane;GO:0005774//vacuolar membrane;GO:0009506//plasmodesma;GO:0009507//chloroplast	GO:0009750//response to fructose;GO:0006839//mitochondrial transport;GO:0015992//proton transport;GO:0009744//response to sucrose;GO:0009749//response to glucose;GO:0006007//glucose catabolic process;GO:0009853//photorespiration	GO:0017077//oxidative phosphorylation uncoupler activity
NNU_ath-miR5021	0.7413	1.6221	LOC104597073	| PREDICTED: Nelumbo nucifera protein DA1-related 2-like (LOC104597073), mRNA	-	GO:0010088//phloem development;GO:0048364//root development	GO:0043130//ubiquitin binding;GO:0008270//zinc ion binding
NNU_ath-miR5021	5.0743	3.1736	LOC104601134	| PREDICTED: Nelumbo nucifera protein DA1-related 2-like (LOC104601134), transcript variant X1, mRNA	-	-	GO:0046872//metal ion binding
NNU_ath-miR5021			LOC104599518	| PREDICTED: Nelumbo nucifera GDSL esterase/lipase At5g45960-like (LOC104599518), mRNA
NNU_ath-miR5021	33.2546	39.3278	LOC104597666	| PREDICTED: Nelumbo nucifera 5'-adenylylsulfate reductase-like 5 (LOC104597666), mRNA	GO:0005623//cell	GO:0045454//cell redox homeostasis	-
NNU_ath-miR5021	2.7319	3.0985	LOC104599709	| PREDICTED: Nelumbo nucifera poly(A) RNA polymerase GLD2-A-like (LOC104599709), transcript variant X10, mRNA	-	-	GO:0016740//transferase activity
NNU_ath-miR5021			LOC104600678	| PREDICTED: Nelumbo nucifera protein IQ-DOMAIN 1-like (LOC104600678), mRNA
NNU_ath-miR5021	16.4313	29.6014	LOC104596728	| PREDICTED: Nelumbo nucifera uncharacterized LOC104596728 (LOC104596728), transcript variant X1, mRNA	GO:0005886//plasma membrane	-	-
NNU_ath-miR5021	6.1179	5.2379	LOC104602491	| PREDICTED: Nelumbo nucifera protein SCAR2-like (LOC104602491), mRNA	GO:0044464//cell part	GO:0043933//macromolecular complex subunit organization;GO:0090558//plant epidermis development;GO:0009887//organ morphogenesis;GO:0030036//actin cytoskeleton organization;GO:0048468//cell development;GO:0010638//positive regulation of organelle organization	-
NNU_ath-miR5021	2.5081	1.0473	LOC104597081	| PREDICTED: Nelumbo nucifera putative receptor protein kinase ZmPK1 (LOC104597081), mRNA	-	GO:0016310//phosphorylation	GO:0000166//nucleotide binding;GO:0004672//protein kinase activity
NNU_ath-miR5021	53.3329	153.083	LOC104599410	| PREDICTED: Nelumbo nucifera uncharacterized LOC104599410 (LOC104599410), mRNA	-	-	-
NNU_ath-miR5021	0.304	0.2678	LOC104595752	| PREDICTED: Nelumbo nucifera uncharacterized LOC104595752 (LOC104595752), ncRNA	-	-	-
NNU_ath-miR5021	7.7047	8.6139	LOC104598580	| PREDICTED: Nelumbo nucifera uncharacterized LOC104598580 (LOC104598580), mRNA	-	-	-
NNU_ath-miR5021	0	0.0543	LOC104597438	| PREDICTED: Nelumbo nucifera AP2-like ethylene-responsive transcription factor PLT2 (LOC104597438), mRNA	-	GO:0006351//transcription, DNA-templated	-
NNU_ath-miR5021	65.2884	37.0875	LOC104598518	| PREDICTED: Nelumbo nucifera zinc finger protein ZAT1-like (LOC104598518), mRNA	-	-	-
NNU_ath-miR5021	84.1211	108.012	LOC104596538	| PREDICTED: Nelumbo nucifera cysteine synthase (LOC104596538), transcript variant X3, mRNA	-	GO:0006535//cysteine biosynthetic process from serine	GO:0004124//cysteine synthase activity;GO:0016740//transferase activity
NNU_ath-miR5021	65.6851	100.227	LOC104602726	| PREDICTED: Nelumbo nucifera ammonium transporter 1 member 1-like (LOC104602726), mRNA	GO:0016021//integral component of membrane	GO:0072488//ammonium transmembrane transport	GO:0008519//ammonium transmembrane transporter activity
NNU_ath-miR5021	0.0255	0	LOC104599911	| PREDICTED: Nelumbo nucifera uncharacterized LOC104599911 (LOC104599911), transcript variant X1, ncRNA	-	-	-
NNU_ath-miR5021			LOC104602152	| PREDICTED: Nelumbo nucifera uncharacterized LOC104602152 (LOC104602152), transcript variant X1, ncRNA
NNU_ath-miR5021	0.0293	0.0722	LOC104598911	| PREDICTED: Nelumbo nucifera dolichyl-diphosphooligosaccharide--protein glycosyltransferase subunit 4A-like (LOC104598911), transcript variant X4, misc_RNA	-	GO:0008152//metabolic process	GO:0016740//transferase activity
NNU_ath-miR5021	14.7451	13.2331	LOC104598018	| PREDICTED: Nelumbo nucifera probable ubiquitin conjugation factor E4 (LOC104598018), mRNA	GO:0005829//cytosol;GO:0000151//ubiquitin ligase complex	GO:0016567//protein ubiquitination;GO:0006511//ubiquitin-dependent protein catabolic process;GO:0045492//xylan biosynthetic process;GO:0010413//glucuronoxylan metabolic process	GO:0034450//ubiquitin-ubiquitin ligase activity;GO:0016874//ligase activity
NNU_ath-miR5021	5.853	6.7069	LOC104598749	| PREDICTED: Nelumbo nucifera probable prefoldin subunit 3 (LOC104598749), transcript variant X1, mRNA	GO:0005829//cytosol;GO:0016272//prefoldin complex	GO:0006457//protein folding	-
NNU_ath-miR5021	0.066	0	LOC104601851	| PREDICTED: Nelumbo nucifera uncharacterized LOC104601851 (LOC104601851), transcript variant X3, ncRNA	-	-	-
NNU_ath-miR5021	60.2684	33.7034	LOC104596223	| PREDICTED: Nelumbo nucifera probable fructokinase-7 (LOC104596223), mRNA	GO:0005829//cytosol	GO:0006014//D-ribose metabolic process;GO:0046835//carbohydrate phosphorylation	GO:0004747//ribokinase activity
NNU_ath-miR5021	310.733	363.563	LOC104598426	| PREDICTED: Nelumbo nucifera ethylene-responsive transcription factor 5 (LOC104598426), mRNA	-	-	-
NNU_ath-miR5021	2.0731	1.7243	LOC104596974	| PREDICTED: Nelumbo nucifera uncharacterized LOC104596974 (LOC104596974), transcript variant X3, ncRNA	-	-	-
NNU_ath-miR5021	6.1194	4.5203	LOC104596150	| PREDICTED: Nelumbo nucifera E3 ubiquitin-protein ligase XBAT33-like (LOC104596150), transcript variant X1, mRNA	-	GO:0016567//protein ubiquitination	GO:0004842//ubiquitin-protein transferase activity;GO:0008270//zinc ion binding
NNU_ath-miR5021	33.4558	27.476	LOC104600478	| PREDICTED: Nelumbo nucifera chaperone protein dnaJ 6 (LOC104600478), transcript variant X1, mRNA	-	-	-
NNU_ath-miR5021	8.4362	2.2851	LOC104599959	| PREDICTED: Nelumbo nucifera glucuronoxylan 4-O-methyltransferase 1 (LOC104599959), mRNA	-	GO:0032259//methylation;GO:0045492//xylan biosynthetic process;GO:0010413//glucuronoxylan metabolic process	GO:0008168//methyltransferase activity
NNU_ath-miR5021	1.4243	2.3647	LOC104595884	| PREDICTED: Nelumbo nucifera LOB domain-containing protein 36 (LOC104595884), transcript variant X1, misc_RNA	-	-	-
NNU_ath-miR5021	61.0255	69.5382	LOC104601181	| PREDICTED: Nelumbo nucifera probable sugar phosphate/phosphate translocator At3g11320 (LOC104601181), mRNA	GO:0016021//integral component of membrane	GO:0008643//carbohydrate transport	-
NNU_ath-miR5021			LOC104599690	| PREDICTED: Nelumbo nucifera uncharacterized LOC104599690 (LOC104599690), mRNA
NNU_ath-miR5021	0.1372	0.4173	LOC104600483	| PREDICTED: Nelumbo nucifera serum response factor homolog A-like (LOC104600483), transcript variant X1, mRNA	-	-	-
NNU_ath-miR5021	278.621	118.073	LOC104602565	| PREDICTED: Nelumbo nucifera probable protein phosphatase 2C 25 (LOC104602565), mRNA	GO:0005634//nucleus	GO:0009738//abscisic acid-activated signaling pathway;GO:0035556//intracellular signal transduction;GO:0006970//response to osmotic stress;GO:0009409//response to cold;GO:0010440//stomatal lineage progression;GO:0048481//ovule development;GO:0006470//protein dephosphorylation	GO:0004722//protein serine/threonine phosphatase activity;GO:0046872//metal ion binding
NNU_ath-miR5021	71.1585	64.6649	LOC104598776	| PREDICTED: Nelumbo nucifera ATP-dependent Clp protease proteolytic subunit 5, chloroplastic-like (LOC104598776), mRNA	GO:0009840//chloroplastic endopeptidase Clp complex;GO:0009534//chloroplast thylakoid;GO:0009941//chloroplast envelope	GO:0000023//maltose metabolic process;GO:0006508//proteolysis;GO:0019252//starch biosynthetic process	GO:0004252//serine-type endopeptidase activity
NNU_ath-miR5021	2.702	1.0553	LOC104597550	| PREDICTED: Nelumbo nucifera zeaxanthin epoxidase, chloroplastic-like (LOC104597550), transcript variant X1, mRNA	-	GO:0055114//oxidation-reduction process	GO:0052662//zeaxanthin epoxidase activity;GO:0071949//FAD binding;GO:0052663//antheraxanthin epoxidase activity;GO:0009540//zeaxanthin epoxidase [overall] activity
NNU_ath-miR5021	3.6862	4.0915	LOC104597925	| PREDICTED: Nelumbo nucifera protein LONGIFOLIA 2-like (LOC104597925), mRNA	-	-	-
NNU_ath-miR5021	17.3847	15.1626	LOC104601553	| PREDICTED: Nelumbo nucifera pumilio homolog 5 (LOC104601553), transcript variant X1, mRNA	-	GO:0044238//primary metabolic process;GO:0044710//single-organism metabolic process;GO:0044249//cellular biosynthetic process;GO:0044763//single-organism cellular process;GO:1901576//organic substance biosynthetic process	GO:0003723//RNA binding
NNU_ath-miR5021	18.1688	11.1697	LOC104599235	| PREDICTED: Nelumbo nucifera uncharacterized LOC104599235 (LOC104599235), mRNA	-	-	-
NNU_ath-miR5021	3.4344	11.2478	LOC104597106	| PREDICTED: Nelumbo nucifera methylsterol monooxygenase 2-2-like (LOC104597106), mRNA	GO:0016021//integral component of membrane	GO:0055114//oxidation-reduction process;GO:0006633//fatty acid biosynthetic process	GO:0000254//C-4 methylsterol oxidase activity;GO:0005506//iron ion binding
NNU_ath-miR5021	9.5824	8.5744	LOC104598673	| PREDICTED: Nelumbo nucifera uncharacterized LOC104598673 (LOC104598673), mRNA	-	GO:0016310//phosphorylation	GO:0016301//kinase activity
NNU_ath-miR5021	3.5065	3.5533	LOC104596827	| PREDICTED: Nelumbo nucifera TMV resistance protein N-like (LOC104596827), transcript variant X1, mRNA	-	-	-
NNU_ath-miR5021	8.2866	17.8599	LOC104602165	| PREDICTED: Nelumbo nucifera F-box/kelch-repeat protein At3g24760 (LOC104602165), mRNA	-	-	-
NNU_ath-miR5021	17.5224	16.8301	LOC104600684	| PREDICTED: Nelumbo nucifera uncharacterized LOC104600684 (LOC104600684), mRNA	-	GO:0008152//metabolic process	GO:0016787//hydrolase activity
NNU_ath-miR5021	25.2437	30.0606	LOC104596158	| PREDICTED: Nelumbo nucifera protein IQ-DOMAIN 1-like (LOC104596158), mRNA	-	-	-
NNU_ath-miR5021	10.6438	12.1052	LOC104597383	| PREDICTED: Nelumbo nucifera protein OBERON 4-like (LOC104597383), transcript variant X1, mRNA	-	GO:0044767//single-organism developmental process	-
NNU_ath-miR5021	10.3777	6.3511	LOC104595896	| PREDICTED: Nelumbo nucifera pentatricopeptide repeat-containing protein MRL1, chloroplastic (LOC104595896), transcript variant X1, mRNA	-	GO:0044249//cellular biosynthetic process;GO:0044763//single-organism cellular process;GO:0009657//plastid organization;GO:1901576//organic substance biosynthetic process;GO:0044711//single-organism biosynthetic process;GO:0010467//gene expression;GO:0016070//RNA metabolic process	-
NNU_ath-miR5021	1.7446	1.3448	LOC104598013	| PREDICTED: Nelumbo nucifera muscle M-line assembly protein unc-89-like (LOC104598013), transcript variant X1, mRNA	GO:0005774//vacuolar membrane	-	GO:0005516//calmodulin binding
NNU_ath-miR5021	1.6857	1.9396	LOC104597845	| PREDICTED: Nelumbo nucifera putative U-box domain-containing protein 42 (LOC104597845), mRNA	-	-	-
NNU_ath-miR5021	7.0849	3.7739	LOC104603097	| PREDICTED: Nelumbo nucifera proline-rich receptor-like protein kinase PERK8 (LOC104603097), transcript variant X2, misc_RNA	-	GO:0051510//regulation of unidimensional cell growth;GO:0006468//protein phosphorylation	GO:0005524//ATP binding;GO:0005199//structural constituent of cell wall;GO:0004674//protein serine/threonine kinase activity
NNU_ath-miR5021	1.4625	1.1896	LOC104601554	| PREDICTED: Nelumbo nucifera uncharacterized LOC104601554 (LOC104601554), ncRNA	-	-	-
NNU_ath-miR5021	28.1171	20.1989	LOC104602254	| PREDICTED: Nelumbo nucifera protein EXORDIUM-like 3 (LOC104602254), mRNA	GO:0009506//plasmodesma;GO:0009505//plant-type cell wall	GO:0007020//microtubule nucleation	-
NNU_ath-miR5021			LOC104599813	| PREDICTED: Nelumbo nucifera leucine-rich repeat receptor-like serine/threonine-protein kinase BAM3 (LOC104599813), mRNA
NNU_ath-miR5021	2.0303	0.8885	LOC104596436	| PREDICTED: Nelumbo nucifera basic 7S globulin-like (LOC104596436), mRNA	-	-	GO:0008233//peptidase activity
NNU_ath-miR5021	9.4186	10.8757	LOC104595772	| PREDICTED: Nelumbo nucifera leishmanolysin homolog (LOC104595772), mRNA	GO:0016020//membrane	GO:0006508//proteolysis;GO:0007155//cell adhesion	GO:0004222//metalloendopeptidase activity
NNU_ath-miR5021	13.2642	3.1602	LOC104595667	| PREDICTED: Nelumbo nucifera protein RADIALIS-like 3 (LOC104595667), mRNA	GO:0005634//nucleus	-	GO:0003677//DNA binding
NNU_ath-miR5021	0.0156	0.3658	LOC104599810	| PREDICTED: Nelumbo nucifera leucine-rich repeat receptor-like serine/threonine-protein kinase BAM3 (LOC104599810), mRNA	GO:0005622//intracellular;GO:0016021//integral component of membrane	GO:0010075//regulation of meristem growth;GO:0048767//root hair elongation;GO:0009825//multidimensional cell growth;GO:0043481//anthocyanin accumulation in tissues in response to UV light;GO:0009855//determination of bilateral symmetry;GO:0000186//activation of MAPKK activity;GO:0000271//polysaccharide biosynthetic process;GO:0055114//oxidation-reduction process;GO:0071555//cell wall organization…	GO:0032440//2-alkenal reductase [NAD(P)] activity;GO:0005524//ATP binding;GO:0004709//MAP kinase kinase kinase activity
NNU_ath-miR5021	0.745	1.2316	LOC104598226	| PREDICTED: Nelumbo nucifera chromatin assembly factor 1 subunit FAS1 (LOC104598226), transcript variant X1, mRNA	-	GO:0048856//anatomical structure development;GO:0050789//regulation of biological process;GO:0044767//single-organism developmental process;GO:0044763//single-organism cellular process;GO:0006259//DNA metabolic process	-
NNU_ath-miR5021	31.5123	15.8312	LOC104602945	| PREDICTED: Nelumbo nucifera chloroplastic group IIA intron splicing facilitator CRS1, chloroplastic (LOC104602945), transcript variant X1, misc_RNA	-	GO:0009657//plastid organization;GO:0008654//phospholipid biosynthetic process;GO:0008299//isoprenoid biosynthetic process	-
NNU_ath-miR5021	0.2611	0.161	LOC104600470	| PREDICTED: Nelumbo nucifera kinesin-like protein NACK2 (LOC104600470), mRNA	GO:0015630//microtubule cytoskeleton;GO:0043234//protein complex;GO:0044430//cytoskeletal part	GO:0007017//microtubule-based process;GO:0048229//gametophyte development;GO:1902589//single-organism organelle organization;GO:0048856//anatomical structure development	GO:0000166//nucleotide binding
NNU_ath-miR5021	8.0813	6.5825	LOC104597948	| PREDICTED: Nelumbo nucifera uncharacterized LOC104597948 (LOC104597948), transcript variant X1, mRNA	-	-	-
NNU_ath-miR5021	2.3766	2.2499	LOC104596138	| PREDICTED: Nelumbo nucifera uncharacterized LOC104596138 (LOC104596138), transcript variant X1, mRNA	-	-	-
NNU_ath-miR5021	0.032	0	LOC104601997	| PREDICTED: Nelumbo nucifera exocyst complex component SEC3A-like (LOC104601997), transcript variant X2, mRNA	-	-	-
NNU_ath-miR5021	2.5105	0.2135	LOC104596423	| PREDICTED: Nelumbo nucifera uncharacterized LOC104596423 (LOC104596423), mRNA	GO:0005739//mitochondrion	GO:0048367//shoot system development	-
NNU_ath-miR5021	14.3036	28.1785	LOC104596206	| PREDICTED: Nelumbo nucifera transcription factor TCP9 (LOC104596206), mRNA	-	-	-
NNU_ath-miR5021	4.7463	4.7386	LOC104599687	| PREDICTED: Nelumbo nucifera tRNA dimethylallyltransferase 2 (LOC104599687), transcript variant X1, mRNA	GO:0005829//cytosol	GO:0044260//cellular macromolecule metabolic process;GO:0007131//reciprocal meiotic recombination;GO:0090304//nucleic acid metabolic process;GO:0008033//tRNA processing	GO:0043167//ion binding;GO:0000166//nucleotide binding;GO:0009824//AMP dimethylallyltransferase activity;GO:0016740//transferase activity;GO:0005524//ATP binding
NNU_ath-miR5021	6.4861	4.9996	LOC104599480	| PREDICTED: Nelumbo nucifera interferon-induced guanylate-binding protein 2-like (LOC104599480), mRNA	GO:0043231//intracellular membrane-bounded organelle	GO:0044763//single-organism cellular process	GO:0000166//nucleotide binding
NNU_ath-miR5021	2.1538	2.1094	LOC104597611	| PREDICTED: Nelumbo nucifera dirigent protein 19-like (LOC104597611), mRNA	-	-	-
NNU_ath-miR5021	9.3654	7.5329	LOC104597888	| PREDICTED: Nelumbo nucifera mitochondrial import receptor subunit TOM40-1-like (LOC104597888), transcript variant X2, mRNA	GO:0005741//mitochondrial outer membrane	GO:0055085//transmembrane transport	-
NNU_ath-miR5021	6.1745	12.8367	LOC104597596	| PREDICTED: Nelumbo nucifera uncharacterized LOC104597596 (LOC104597596), mRNA	-	-	-
NNU_ath-miR5021			LOC104602192	| PREDICTED: Nelumbo nucifera BTB/POZ domain-containing protein At5g48800 (LOC104602192), transcript variant X1, mRNA
NNU_ath-miR5021	7.2862	10.9494	LOC104596157	| PREDICTED: Nelumbo nucifera probable methyltransferase PMT13 (LOC104596157), mRNA	GO:0005802//trans-Golgi network;GO:0005768//endosome	GO:0032259//methylation;GO:0052546//cell wall pectin metabolic process	GO:0008757//S-adenosylmethionine-dependent methyltransferase activity
NNU_ath-miR5021	18.0333	14.9218	LOC104601197	| PREDICTED: Nelumbo nucifera zinc finger CCCH domain-containing protein 40-like (LOC104601197), mRNA	-	-	GO:0000166//nucleotide binding;GO:0046872//metal ion binding;GO:0003723//RNA binding
NNU_ath-miR5021	1.413	1.9247	LOC104598126	| PREDICTED: Nelumbo nucifera probable apyrase 6 (LOC104598126), transcript variant X1, mRNA	-	-	-
NNU_ath-miR5021	16.2537	17.6509	LOC104602509	| PREDICTED: Nelumbo nucifera sorting nexin 2A-like (LOC104602509), mRNA	-	-	-
NNU_ath-miR5021	13.0352	14.6569	LOC104596764	| PREDICTED: Nelumbo nucifera dihydrolipoyllysine-residue acetyltransferase component 5 of pyruvate dehydrogenase complex, chloroplastic (LOC104596764), mRNA	-	-	GO:0016740//transferase activity
NNU_ath-miR5021	7.6978	27.8424	LOC104601427	| PREDICTED: Nelumbo nucifera uncharacterized LOC104601427 (LOC104601427), transcript variant X1, mRNA	GO:0009506//plasmodesma;GO:0016020//membrane	GO:0008152//metabolic process	GO:0008375//acetylglucosaminyltransferase activity
NNU_ath-miR5021			LOC104601168	| PREDICTED: Nelumbo nucifera uncharacterized LOC104601168 (LOC104601168), mRNA
NNU_ath-miR5021	4.7912	5.6901	LOC104599265	| PREDICTED: Nelumbo nucifera uncharacterized LOC104599265 (LOC104599265), ncRNA	-	-	-
NNU_ath-miR5021	1.54	1.8992	LOC104597231	| PREDICTED: Nelumbo nucifera uncharacterized LOC104597231 (LOC104597231), ncRNA	-	-	-
NNU_ath-miR5021	28.4415	33.1897	LOC104601159	| PREDICTED: Nelumbo nucifera phosphatidylinositol:ceramide inositolphosphotransferase 1 (LOC104601159), mRNA	-	-	-
NNU_ath-miR5021	55.4448	50.2041	LOC104599424	| PREDICTED: Nelumbo nucifera ADP,ATP carrier protein 1, mitochondrial-like (LOC104599424), transcript variant X1, mRNA	GO:0016021//integral component of membrane;GO:0005743//mitochondrial inner membrane;GO:0009941//chloroplast envelope	GO:0015866//ADP transport;GO:0009627//systemic acquired resistance;GO:0034976//response to endoplasmic reticulum stress;GO:0015867//ATP transport;GO:0055085//transmembrane transport	GO:0005471//ATP:ADP antiporter activity
NNU_ath-miR5021	0.4077	0.6285	LOC104599254	| PREDICTED: Nelumbo nucifera exocyst complex component EXO70B1-like (LOC104599254), mRNA	GO:0044444//cytoplasmic part	-	-
NNU_ath-miR5021	11.21	8.9555	LOC104595555	| PREDICTED: Nelumbo nucifera organellar oligopeptidase A, chloroplastic/mitochondrial-like (LOC104595555), transcript variant X1, mRNA	-	GO:0006508//proteolysis	GO:0004222//metalloendopeptidase activity;GO:0046872//metal ion binding
NNU_ath-miR5021	0.2348	0.0223	LOC104597841	| PREDICTED: Nelumbo nucifera uncharacterized LOC104597841 (LOC104597841), ncRNA	-	-	-
NNU_ath-miR5021	7.967	8.6698	LOC104602032	| PREDICTED: Nelumbo nucifera protein FMP32, mitochondrial (LOC104602032), transcript variant X1, mRNA	GO:0005774//vacuolar membrane;GO:0005739//mitochondrion	GO:0006635//fatty acid beta-oxidation;GO:0006914//autophagy	GO:0046872//metal ion binding
NNU_ath-miR5021	0.1754	0.0721	LOC104600325	| PREDICTED: Nelumbo nucifera transcription factor SPEECHLESS-like (LOC104600325), transcript variant X1, mRNA	-	GO:0044699//single-organism process	-
NNU_ath-miR5021	3.4379	1.4462	LOC104589080	| PREDICTED: Nelumbo nucifera uncharacterized LOC104589080 (LOC104589080), ncRNA	-	-	-
NNU_ath-miR5021	3.4442	1.9998	LOC104611975	| PREDICTED: Nelumbo nucifera nucleobase-ascorbate transporter 11-like (LOC104611975), mRNA	GO:0016020//membrane	GO:0055085//transmembrane transport	GO:0005215//transporter activity
NNU_ath-miR5021	1.212	1.7179	LOC104589322	| PREDICTED: Nelumbo nucifera protein FAR1-RELATED SEQUENCE 5-like (LOC104589322), transcript variant X2, mRNA	-	-	-
NNU_ath-miR5021	12.6716	11.0398	LOC104590478	| PREDICTED: Nelumbo nucifera uncharacterized LOC104590478 (LOC104590478), transcript variant X2, mRNA	-	-	-
NNU_ath-miR5021	0.7697	0.3955	LOC104611111	| PREDICTED: Nelumbo nucifera glucan endo-1,3-beta-glucosidase 4 (LOC104611111), transcript variant X4, mRNA	GO:0046658//anchored component of plasma membrane	GO:0005975//carbohydrate metabolic process	GO:0004553//hydrolase activity, hydrolyzing O-glycosyl compounds
NNU_ath-miR5021	13.749	4.3384	LOC104589849	| PREDICTED: Nelumbo nucifera monogalactosyldiacylglycerol synthase, chloroplastic-like (LOC104589849), mRNA	GO:0009941//chloroplast envelope	GO:0009611//response to wounding;GO:0010027//thylakoid membrane organization;GO:0009247//glycolipid biosynthetic process;GO:0009620//response to fungus;GO:0009753//response to jasmonic acid;GO:0009695//jasmonic acid biosynthetic process;GO:0009790//embryo development	GO:0035250//UDP-galactosyltransferase activity
NNU_ath-miR5021	163.246	133.512	LOC104588398	| PREDICTED: Nelumbo nucifera gibberellin receptor GID1C-like (LOC104588398), mRNA	-	GO:0008152//metabolic process	GO:0016787//hydrolase activity
NNU_ath-miR5021	0.1584	10.1596	LOC104612469	| PREDICTED: Nelumbo nucifera cytochrome P450 77A2-like (LOC104612469), mRNA	-	GO:0055114//oxidation-reduction process	GO:0005506//iron ion binding;GO:0004497//monooxygenase activity;GO:0020037//heme binding;GO:0016705//oxidoreductase activity, acting on paired donors, with incorporation or reduction of molecular oxygen
NNU_ath-miR5021	9.4634	27.0826	LOC104611880	| PREDICTED: Nelumbo nucifera probable sugar phosphate/phosphate translocator At1g12500 (LOC104611880), mRNA	GO:0016021//integral component of membrane	GO:0016049//cell growth;GO:0030243//cellulose metabolic process;GO:0008643//carbohydrate transport;GO:0009832//plant-type cell wall biogenesis	-
NNU_ath-miR5021	0.6085	1.7093	LOC104588139	| PREDICTED: Nelumbo nucifera uncharacterized LOC104588139 (LOC104588139), mRNA	-	-	-
NNU_ath-miR5021	11.7401	14.521	LOC104611737	| PREDICTED: Nelumbo nucifera mitochondrial inner membrane protease ATP23 (LOC104611737), transcript variant X2, mRNA	-	GO:0006508//proteolysis	GO:0004222//metalloendopeptidase activity
NNU_ath-miR5021	0.2122	0.2181	LOC104611058	| PREDICTED: Nelumbo nucifera uncharacterized LOC104611058 (LOC104611058), transcript variant X2, ncRNA	-	-	-
NNU_ath-miR5021	23.6279	24.1268	LOC104611643	| PREDICTED: Nelumbo nucifera uncharacterized LOC104611643 (LOC104611643), mRNA	-	-	-
NNU_ath-miR5021	3.5157	3.2797	LOC104588756	| PREDICTED: Nelumbo nucifera uncharacterized LOC104588756 (LOC104588756), mRNA	-	-	-
NNU_ath-miR5021	18.1848	16.7054	LOC104586154	| PREDICTED: Nelumbo nucifera multifunctional methyltransferase subunit TRM112-like protein At1g22270 (LOC104586154), mRNA	-	-	-
NNU_ath-miR5021			LOC104590576	| PREDICTED: Nelumbo nucifera uncharacterized LOC104590576 (LOC104590576), ncRNA
NNU_ath-miR5021	1.7509	2.7302	LOC104586557	| PREDICTED: Nelumbo nucifera protein STICHEL-like 3 (LOC104586557), transcript variant X2, mRNA	-	GO:0006259//DNA metabolic process;GO:0034645//cellular macromolecule biosynthetic process	GO:1901363//heterocyclic compound binding;GO:0097159//organic cyclic compound binding
NNU_ath-miR5021	2.828	3.1475	LOC104587850	| PREDICTED: Nelumbo nucifera uncharacterized LOC104587850 (LOC104587850), ncRNA	-	-	-
NNU_ath-miR5021	0.3458	1.0236	LOC104590412	| PREDICTED: Nelumbo nucifera uncharacterized LOC104590412 (LOC104590412), ncRNA	-	-	-
NNU_ath-miR5021	7.9313	14.0611	LOC104612009	| PREDICTED: Nelumbo nucifera triacylglycerol lipase SDP1-like (LOC104612009), mRNA	-	GO:0006629//lipid metabolic process	GO:0004806//triglyceride lipase activity
NNU_ath-miR5021	0.3298	0.0813	LOC104587453	| PREDICTED: Nelumbo nucifera probable protein kinase At2g41970 (LOC104587453), transcript variant X1, mRNA	-	GO:0018108//peptidyl-tyrosine phosphorylation;GO:0009827//plant-type cell wall modification;GO:0009860//pollen tube growth	GO:0005524//ATP binding;GO:0004713//protein tyrosine kinase activity
NNU_ath-miR5021	10.8132	8.931	LOC104612620	| PREDICTED: Nelumbo nucifera uncharacterized LOC104612620 (LOC104612620), transcript variant X5, mRNA	-	-	-
NNU_ath-miR5021	7.7841	5.7557	LOC104611442	| PREDICTED: Nelumbo nucifera putative ubiquitin-like-specific protease 1B (LOC104611442), transcript variant X4, misc_RNA	-	-	-
NNU_ath-miR5021	0.0465	0.1292	LOC104588319	| PREDICTED: Nelumbo nucifera probable phosphoinositide phosphatase SAC9 (LOC104588319), transcript variant X1, mRNA	GO:0016020//membrane	GO:0016310//phosphorylation	GO:0042578//phosphoric ester hydrolase activity;GO:0016301//kinase activity
NNU_ath-miR5021	1.0331	1.9794	LOC104586457	| PREDICTED: Nelumbo nucifera ethylene-responsive transcription factor ERF053-like (LOC104586457), mRNA	-	-	-
NNU_ath-miR5021	0	0.1427	LOC104586261	| PREDICTED: Nelumbo nucifera uncharacterized LOC104586261 (LOC104586261), partial mRNA	-	GO:0030001//metal ion transport	GO:0046872//metal ion binding
NNU_ath-miR5021	0.1165	2.9317	LOC104589731	| PREDICTED: Nelumbo nucifera leucine-rich repeat receptor-like protein FASCIATED EAR2 (LOC104589731), mRNA	-	-	-
NNU_ath-miR5021	17.9081	17.2431	LOC104590429	| PREDICTED: Nelumbo nucifera alpha-aminoadipic semialdehyde synthase-like (LOC104590429), mRNA	GO:0005737//cytoplasm	GO:0044237//cellular metabolic process;GO:0044238//primary metabolic process;GO:0071704//organic substance metabolic process;GO:0009743//response to carbohydrate;GO:0055114//oxidation-reduction process	GO:0004753//saccharopine dehydrogenase activity
NNU_ath-miR5021	2.2543	1.4828	LOC104589806	| PREDICTED: Nelumbo nucifera DNA-directed RNA polymerases IV and V subunit 4 (LOC104589806), transcript variant X3, mRNA	GO:0055029//nuclear DNA-directed RNA polymerase complex	GO:0006351//transcription, DNA-templated	GO:0000166//nucleotide binding;GO:0003899//DNA-directed RNA polymerase activity
NNU_ath-miR5021	56.9856	17.6631	LOC104586882	| PREDICTED: Nelumbo nucifera uncharacterized LOC104586882 (LOC104586882), mRNA	-	-	-
NNU_ath-miR5021	0.8604	0.8207	LOC104588907	| PREDICTED: Nelumbo nucifera uncharacterized protein At4g04980-like (LOC104588907), mRNA	-	-	-
NNU_ath-miR5021	1.9494	2.549	LOC104612640	| PREDICTED: Nelumbo nucifera probable dolichyl pyrophosphate Man9GlcNAc2 alpha-1,3-glucosyltransferase (LOC104612640), transcript variant X3, mRNA	GO:0044425//membrane part	GO:0008152//metabolic process	GO:0016757//transferase activity, transferring glycosyl groups
NNU_ath-miR5021	57.1768	66.5902	LOC104588890	| PREDICTED: Nelumbo nucifera ethylene-responsive transcription factor ERF054 (LOC104588890), mRNA	-	-	-
NNU_ath-miR5021	7.7428	5.0364	LOC104588083	| PREDICTED: Nelumbo nucifera pentatricopeptide repeat-containing protein At5g39980, chloroplastic (LOC104588083), mRNA	-	-	-
NNU_ath-miR5021	37.8951	23.8967	LOC104587973	| PREDICTED: Nelumbo nucifera MACPF domain-containing protein At4g24290-like (LOC104587973), mRNA	-	-	-
NNU_ath-miR5021	0.9984	0.5509	LOC104590639	| PREDICTED: Nelumbo nucifera formin-like protein 6 (LOC104590639), mRNA	GO:0005886//plasma membrane;GO:0005819//spindle;GO:0005618//cell wall;GO:0005730//nucleolus;GO:0009524//phragmoplast	-	GO:0003779//actin binding
NNU_ath-miR5021	16.0762	17.5538	LOC104587863	| PREDICTED: Nelumbo nucifera protein PAT1 homolog 1-like (LOC104587863), transcript variant X2, mRNA	-	-	-
NNU_ath-miR5021	11.7267	13.6069	LOC104588684	| PREDICTED: Nelumbo nucifera zinc finger protein CONSTANS-LIKE 9-like (LOC104588684), mRNA	-	-	-
NNU_ath-miR5021	0.0457	0.0188	LOC104587008	| PREDICTED: Nelumbo nucifera receptor-like protein kinase ANXUR1 (LOC104587008), mRNA	-	GO:0000165//MAPK cascade	GO:0004674//protein serine/threonine kinase activity
NNU_ath-miR5021	0.1668	0.1543	LOC104587475	| PREDICTED: Nelumbo nucifera dirigent protein 21-like (LOC104587475), mRNA	-	-	-
NNU_ath-miR5021	4.6856	2.3734	LOC104611599	| PREDICTED: Nelumbo nucifera heavy metal-associated isoprenylated plant protein 26-like (LOC104611599), transcript variant X1, mRNA	-	GO:0030001//metal ion transport	GO:0046872//metal ion binding
NNU_ath-miR5021	100.617	113.231	LOC104613050	| PREDICTED: Nelumbo nucifera FK506-binding protein 4-like (LOC104613050), mRNA	-	-	-
NNU_ath-miR5021	3.9578	1.2099	LOC104590534	| PREDICTED: Nelumbo nucifera cinnamyl alcohol dehydrogenase 1 (LOC104590534), mRNA	-	GO:0009809//lignin biosynthetic process;GO:0055114//oxidation-reduction process	GO:0052747//sinapyl alcohol dehydrogenase activity;GO:0008270//zinc ion binding;GO:0045551//cinnamyl-alcohol dehydrogenase activity
NNU_ath-miR5021	9.2233	11.0405	LOC104589876	| PREDICTED: Nelumbo nucifera ubiquitin carboxyl-terminal hydrolase 24-like (LOC104589876), mRNA	-	GO:0006508//proteolysis;GO:0044267//cellular protein metabolic process	GO:0008233//peptidase activity
NNU_ath-miR5021	2.6383	3.967	LOC104611831	| PREDICTED: Nelumbo nucifera uncharacterized protein At4g22758 (LOC104611831), transcript variant X3, mRNA	-	-	-
NNU_ath-miR5021	59.2276	64.3131	LOC104589063	| PREDICTED: Nelumbo nucifera deSI-like protein At4g17486 (LOC104589063), mRNA	GO:0005886//plasma membrane	-	-
NNU_ath-miR5021	2.9087	1.4897	LOC104587689	| PREDICTED: Nelumbo nucifera two-pore potassium channel 3-like (LOC104587689), transcript variant X1, mRNA	GO:0016021//integral component of membrane;GO:0016020//membrane	GO:0006811//ion transport;GO:0071805//potassium ion transmembrane transport	GO:0005267//potassium channel activity
NNU_ath-miR5021	48.3226	46.3456	LOC104611921	| PREDICTED: Nelumbo nucifera uncharacterized LOC104611921 (LOC104611921), mRNA	-	-	-
NNU_ath-miR5021	0.4654	0.287	LOC104589818	| PREDICTED: Nelumbo nucifera ATP-dependent 6-phosphofructokinase 2 (LOC104589818), mRNA	GO:0005829//cytosol	GO:0061615//glycolytic process through fructose-6-phosphate;GO:0006002//fructose 6-phosphate metabolic process	GO:0005524//ATP binding;GO:0003872//6-phosphofructokinase activity;GO:0046872//metal ion binding
NNU_ath-miR5021	0.788	1.5874	LOC104611575	| PREDICTED: Nelumbo nucifera uncharacterized LOC104611575 (LOC104611575), transcript variant X1, mRNA	-	-	-
NNU_ath-miR5021	35.6624	37.8737	LOC104589403	| PREDICTED: Nelumbo nucifera prefoldin subunit 6 (LOC104589403), mRNA	GO:0016272//prefoldin complex;GO:0005829//cytosol	GO:0006094//gluconeogenesis;GO:0006096//glycolytic process;GO:0046686//response to cadmium ion;GO:0043622//cortical microtubule organization;GO:0006457//protein folding;GO:0009651//response to salt stress	GO:0051082//unfolded protein binding
NNU_ath-miR5021	33.0828	23.1823	LOC104586887	| PREDICTED: Nelumbo nucifera uncharacterized protein At4g15545 (LOC104586887), transcript variant X1, mRNA	-	GO:0044765//single-organism transport;GO:0044699//single-organism process;GO:0044763//single-organism cellular process;GO:0050789//regulation of biological process;GO:0044237//cellular metabolic process;GO:0009628//response to abiotic stimulus	-
NNU_ath-miR5021	0.4085	0.0775	LOC104590927	| PREDICTED: Nelumbo nucifera AP-1 complex subunit gamma-2-like (LOC104590927), transcript variant X1, mRNA	GO:0030131//clathrin adaptor complex;GO:0005794//Golgi apparatus	GO:0016192//vesicle-mediated transport;GO:0006886//intracellular protein transport	GO:0008565//protein transporter activity
NNU_ath-miR5021	35.1055	18.1697	LOC104585598	| PREDICTED: Nelumbo nucifera peptidyl-prolyl cis-trans isomerase (LOC104585598), transcript variant X2, mRNA	GO:0048046//apoplast;GO:0031977//thylakoid lumen;GO:0022626//cytosolic ribosome;GO:0009570//chloroplast stroma;GO:0009535//chloroplast thylakoid membrane;GO:0009941//chloroplast envelope	GO:0009117//nucleotide metabolic process;GO:0006766//vitamin metabolic process;GO:0009651//response to salt stress;GO:0006636//unsaturated fatty acid biosynthetic process;GO:0030154//cell differentiation;GO:0010155//regulation of proton transport;GO:0009965//leaf morphogenesis;GO:0019748//secondary metabolic process;GO:0007165//signal transduction;GO:0009644//response to high light intensity;GO:0…	GO:0003755//peptidyl-prolyl cis-trans isomerase activity
NNU_ath-miR5021	4.112	5.4461	LOC104590590	| PREDICTED: Nelumbo nucifera ABSCISIC ACID-INSENSITIVE 5-like protein 2 (LOC104590590), transcript variant X1, mRNA	-	-	-
NNU_ath-miR5021	0.9422	0.9701	LOC104612329	| PREDICTED: Nelumbo nucifera GPI mannosyltransferase 3 (LOC104612329), mRNA	-	GO:0008152//metabolic process	GO:0016757//transferase activity, transferring glycosyl groups
NNU_ath-miR5021	17.1744	12.1817	LOC104588686	| PREDICTED: Nelumbo nucifera BTB/POZ domain-containing protein At5g47800-like (LOC104588686), transcript variant X4, mRNA	-	-	-
NNU_ath-miR5021	0	1.7594	LOC104612043	| PREDICTED: Nelumbo nucifera GDSL esterase/lipase At1g71250-like (LOC104612043), mRNA	-	GO:0008152//metabolic process	GO:0016788//hydrolase activity, acting on ester bonds
NNU_ath-miR5021			LOC104613174	| PREDICTED: Nelumbo nucifera peroxidase 19-like (LOC104613174), transcript variant X1, mRNA
NNU_ath-miR5021	0.4697	0.1305	LOC104588445	| PREDICTED: Nelumbo nucifera uncharacterized LOC104588445 (LOC104588445), transcript variant X4, misc_RNA	-	-	-
NNU_ath-miR5021	0.157	0.0968	LOC104588399	| PREDICTED: Nelumbo nucifera sugar transporter ERD6-like 16 (LOC104588399), mRNA	GO:0016021//integral component of membrane	GO:0055085//transmembrane transport	GO:0022891//substrate-specific transmembrane transporter activity
NNU_ath-miR5021	1.0223	0.3525	LOC104611715	| PREDICTED: Nelumbo nucifera pentatricopeptide repeat-containing protein At5g57250, mitochondrial (LOC104611715), transcript variant X2, mRNA	-	-	-
NNU_ath-miR5021	2.7832	1.9803	LOC104610955	| PREDICTED: Nelumbo nucifera uncharacterized LOC104610955 (LOC104610955), mRNA	-	GO:0006508//proteolysis	GO:0004222//metalloendopeptidase activity
NNU_ath-miR5021			LOC104612754	| PREDICTED: Nelumbo nucifera uncharacterized LOC104612754 (LOC104612754), ncRNA
NNU_ath-miR5021			LOC104587218	| PREDICTED: Nelumbo nucifera uncharacterized LOC104587218 (LOC104587218), mRNA
NNU_ath-miR5021	2.0268	0.8069	LOC104585875	| PREDICTED: Nelumbo nucifera uncharacterized LOC104585875 (LOC104585875), mRNA	-	-	-
NNU_ath-miR5021	6.9106	8.4423	LOC104589040	| PREDICTED: Nelumbo nucifera uncharacterized LOC104589040 (LOC104589040), transcript variant X1, mRNA	-	-	-
NNU_ath-miR5021	2.4356	2.7535	LOC104589711	| PREDICTED: Nelumbo nucifera B3 domain-containing protein Os04g0386900-like (LOC104589711), mRNA	-	GO:0006351//transcription, DNA-templated	-
NNU_ath-miR5021	125.068	156.357	LOC104610937	| PREDICTED: Nelumbo nucifera aconitate hydratase, cytoplasmic (LOC104610937), mRNA	GO:0005618//cell wall;GO:0009570//chloroplast stroma;GO:0005829//cytosol;GO:0005774//vacuolar membrane	GO:0009853//photorespiration;GO:0006094//gluconeogenesis;GO:0006487//protein N-linked glycosylation;GO:0051788//response to misfolded protein;GO:0006096//glycolytic process;GO:0006102//isocitrate metabolic process;GO:0006972//hyperosmotic response;GO:0009266//response to temperature stimulus;GO:0009733//response to auxin;GO:0009873//ethylene-activated signaling pathway;GO:0009743//response to car…	GO:0051539//4 iron, 4 sulfur cluster binding;GO:0005524//ATP binding;GO:0003994//aconitate hydratase activity;GO:0005507//copper ion binding
NNU_ath-miR5021	47.4616	43.1171	LOC104613529	| PREDICTED: Nelumbo nucifera tRNA(adenine(34)) deaminase, chloroplastic (LOC104613529), mRNA	-	GO:0008152//metabolic process	GO:0008270//zinc ion binding;GO:0008892//guanine deaminase activity
NNU_ath-miR5021	9.8567	9.6511	LOC104590315	| PREDICTED: Nelumbo nucifera B-cell receptor-associated protein 31-like (LOC104590315), mRNA	GO:0016021//integral component of membrane;GO:0005783//endoplasmic reticulum	GO:0006886//intracellular protein transport	-
NNU_ath-miR5021	0.711	0.822	LOC104588819	| PREDICTED: Nelumbo nucifera homeobox-leucine zipper protein ROC3-like (LOC104588819), transcript variant X2, mRNA	GO:0005634//nucleus	GO:0006355//regulation of transcription, DNA-templated	GO:0043565//sequence-specific DNA binding;GO:0008289//lipid binding
NNU_ath-miR5021	1.3103	1.4365	LOC104587951	| PREDICTED: Nelumbo nucifera uncharacterized LOC104587951 (LOC104587951), ncRNA	-	-	-
NNU_ath-miR5021	5.7515	20.9621	LOC104586756	| PREDICTED: Nelumbo nucifera probable LRR receptor-like serine/threonine-protein kinase At1g14390 (LOC104586756), mRNA	-	GO:0016310//phosphorylation	GO:0016301//kinase activity
NNU_ath-miR5021	6.5031	7.4217	LOC104585631	| PREDICTED: Nelumbo nucifera zinc finger CCCH domain-containing protein 56 (LOC104585631), transcript variant X2, mRNA	-	-	-
NNU_ath-miR5021	9.6642	10.3335	LOC104610994	| PREDICTED: Nelumbo nucifera uncharacterized LOC104610994 (LOC104610994), transcript variant X4, mRNA	-	-	-
NNU_ath-miR5021			LOC104588187	| PREDICTED: Nelumbo nucifera proline-rich receptor-like protein kinase PERK4 (LOC104588187), mRNA
NNU_ath-miR5021	15.3506	13.3383	LOC104589032	| PREDICTED: Nelumbo nucifera phosphoribosylamine--glycine ligase (LOC104589032), transcript variant X3, mRNA	GO:0009570//chloroplast stroma	GO:0009113//purine nucleobase biosynthetic process	GO:0046872//metal ion binding;GO:0004637//phosphoribosylamine-glycine ligase activity;GO:0005524//ATP binding
NNU_ath-miR5021	2.5995	1.603	LOC104590925	| PREDICTED: Nelumbo nucifera subtilisin-like protease (LOC104590925), mRNA	-	GO:0008356//asymmetric cell division;GO:0006508//proteolysis	GO:0004252//serine-type endopeptidase activity
NNU_ath-miR5021	5.3281	6.4847	LOC104612008	| PREDICTED: Nelumbo nucifera uncharacterized LOC104612008 (LOC104612008), ncRNA	-	-	-
NNU_ath-miR5021	21.7564	25.8671	LOC104589420	| PREDICTED: Nelumbo nucifera protein transport protein Sec24-like At3g07100 (LOC104589420), mRNA	GO:0030127//COPII vesicle coat	GO:0006888//ER to Golgi vesicle-mediated transport;GO:0008284//positive regulation of cell proliferation;GO:0006487//protein N-linked glycosylation;GO:0006886//intracellular protein transport;GO:0080119//ER body organization	GO:0008270//zinc ion binding
NNU_ath-miR5021	10.8741	10.0212	LOC104585579	| PREDICTED: Nelumbo nucifera transcription factor PIF3-like (LOC104585579), transcript variant X1, mRNA	-	-	-
NNU_ath-miR5021	9.8358	8.319	LOC104585995	| PREDICTED: Nelumbo nucifera uncharacterized LOC104585995 (LOC104585995), transcript variant X1, mRNA	-	-	-
NNU_ath-miR5021	1.5656	2.7547	LOC104612435	| PREDICTED: Nelumbo nucifera probable galacturonosyltransferase 6 (LOC104612435), transcript variant X1, mRNA	GO:0005794//Golgi apparatus	-	GO:0016757//transferase activity, transferring glycosyl groups
NNU_ath-miR5021	0.0644	0.1323	LOC104590747	| PREDICTED: Nelumbo nucifera probable glycosyltransferase At5g03795 (LOC104590747), mRNA	-	GO:0008152//metabolic process	GO:0050508//glucuronosyl-N-acetylglucosaminyl-proteoglycan 4-alpha-N-acetylglucosaminyltransferase activity
NNU_ath-miR5021	225.072	156.577	LOC104588249	| PREDICTED: Nelumbo nucifera ATP-dependent 6-phosphofructokinase 3-like (LOC104588249), mRNA	GO:0005829//cytosol	GO:0061615//glycolytic process through fructose-6-phosphate;GO:0006002//fructose 6-phosphate metabolic process	GO:0005524//ATP binding;GO:0003872//6-phosphofructokinase activity;GO:0046872//metal ion binding
NNU_ath-miR5021	1.4316	3.8072	LOC104588219	| PREDICTED: Nelumbo nucifera transcription factor bHLH87 (LOC104588219), mRNA	-	-	-
NNU_ath-miR5021	1.3635	5.9394	LOC104612932	| PREDICTED: Nelumbo nucifera protein SCARECROW (LOC104612932), mRNA	-	GO:0006351//transcription, DNA-templated	-
NNU_ath-miR5021	19.3147	182.943	LOC104588222	| PREDICTED: Nelumbo nucifera uncharacterized LOC104588222 (LOC104588222), ncRNA	-	-	-
NNU_ath-miR5021			LOC104586142	| PREDICTED: Nelumbo nucifera uncharacterized LOC104586142 (LOC104586142), mRNA
NNU_ath-miR5021	7.2164	3.5274	LOC104612524	| PREDICTED: Nelumbo nucifera BTB/POZ domain-containing protein At3g44820 (LOC104612524), mRNA	-	-	-
NNU_ath-miR5021	5.7985	1.4191	LOC104590335	| PREDICTED: Nelumbo nucifera uncharacterized LOC104590335 (LOC104590335), mRNA	-	-	-
NNU_ath-miR5021	57.2705	486.993	LOC104588311	| PREDICTED: Nelumbo nucifera L-ascorbate oxidase homolog (LOC104588311), mRNA	GO:0009505//plant-type cell wall;GO:0016020//membrane;GO:0009506//plasmodesma	GO:0071555//cell wall organization;GO:0055114//oxidation-reduction process;GO:0016126//sterol biosynthetic process;GO:0009932//cell tip growth;GO:0048653//anther development;GO:0048767//root hair elongation;GO:0010075//regulation of meristem growth;GO:0043481//anthocyanin accumulation in tissues in response to UV light;GO:0009825//multidimensional cell growth;GO:0000271//polysaccharide biosynthet…	GO:0008447//L-ascorbate oxidase activity;GO:0005507//copper ion binding
NNU_ath-miR5021	0.8954	0.4359	LOC104588214	| PREDICTED: Nelumbo nucifera tRNA (uracil-5-)-methyltransferase homolog A (LOC104588214), mRNA	-	GO:0006396//RNA processing;GO:0001510//RNA methylation	GO:0008173//RNA methyltransferase activity;GO:0003723//RNA binding
NNU_ath-miR5021	0.924	3.1266	LOC104589048	| PREDICTED: Nelumbo nucifera probable receptor-like protein kinase At1g80640 (LOC104589048), mRNA	-	GO:0006468//protein phosphorylation	GO:0005524//ATP binding;GO:0004674//protein serine/threonine kinase activity
NNU_ath-miR5021	20.1011	18.5929	LOC104586582	| PREDICTED: Nelumbo nucifera uncharacterized LOC104586582 (LOC104586582), transcript variant X1, mRNA	-	-	-
NNU_ath-miR5021	0.4602	0.3883	LOC104611792	| PREDICTED: Nelumbo nucifera BTB/POZ domain-containing protein At3g19850-like (LOC104611792), mRNA	-	-	-
NNU_ath-miR5021	8.6491	7.0193	LOC104610806	| PREDICTED: Nelumbo nucifera uncharacterized LOC104610806 (LOC104610806), mRNA	-	-	-
NNU_ath-miR5021	17.4106	18.0303	LOC104586284	| PREDICTED: Nelumbo nucifera uncharacterized LOC104586284 (LOC104586284), transcript variant X2, mRNA	-	GO:0031023//microtubule organizing center organization;GO:0007067//mitotic nuclear division;GO:0051225//spindle assembly;GO:0007020//microtubule nucleation	-
NNU_ath-miR5021	4.1502	4.3919	LOC104612116	| PREDICTED: Nelumbo nucifera uncharacterized LOC104612116 (LOC104612116), mRNA	-	-	-
NNU_ath-miR5021	9.4863	7.9474	LOC104586002	| PREDICTED: Nelumbo nucifera pentatricopeptide repeat-containing protein At5g48730, chloroplastic (LOC104586002), mRNA	-	-	-
NNU_ath-miR5021	13.6981	8.603	LOC104586281	| PREDICTED: Nelumbo nucifera uncharacterized LOC104586281 (LOC104586281), transcript variant X1, mRNA	GO:0009507//chloroplast	-	-
NNU_ath-miR5021	1.2155	2.0568	LOC104611962	| PREDICTED: Nelumbo nucifera dof zinc finger protein DOF5.7-like (LOC104611962), mRNA	-	-	-
NNU_ath-miR5021	0	0.07	LOC104613314	| PREDICTED: Nelumbo nucifera uncharacterized LOC104613314 (LOC104613314), transcript variant X1, ncRNA	-	-	-
NNU_ath-miR5021	2.5688	1.7198	LOC104587388	| PREDICTED: Nelumbo nucifera protein DA1-related 1-like (LOC104587388), transcript variant X3, mRNA	-	-	GO:0008270//zinc ion binding
NNU_ath-miR5021	1.9778	0.7892	LOC104587801	| PREDICTED: Nelumbo nucifera uncharacterized LOC104587801 (LOC104587801), transcript variant X3, ncRNA	-	-	-
NNU_ath-miR5021	19.8097	26.0528	LOC104589299	| PREDICTED: Nelumbo nucifera uncharacterized LOC104589299 (LOC104589299), mRNA	-	-	-
NNU_ath-miR5021	0.0292	0.0721	LOC104586787	| PREDICTED: Nelumbo nucifera galactose oxidase (LOC104586787), mRNA	-	-	-
NNU_ath-miR5021	11.869	5.5034	LOC104610921	| PREDICTED: Nelumbo nucifera uncharacterized LOC104610921 (LOC104610921), mRNA	-	-	-
NNU_ath-miR5021	5.3534	3.1274	LOC104611659	| PREDICTED: Nelumbo nucifera E3 ubiquitin-protein ligase ZNRF2-like (LOC104611659), transcript variant X5, mRNA	-	-	-
NNU_ath-miR5021	90.7501	124.306	LOC104587174	| PREDICTED: Nelumbo nucifera clathrin light chain 2 (LOC104587174), mRNA	GO:0044464//cell part	GO:0006810//transport	-
NNU_ath-miR5021	0.4479	0.4269	LOC104613321	| PREDICTED: Nelumbo nucifera uncharacterized LOC104613321 (LOC104613321), transcript variant X1, mRNA	-	-	-
NNU_ath-miR5632-3p	20.3325	13.0752	LOC104593945	| PREDICTED: Nelumbo nucifera protein NRT1/ PTR FAMILY 4.4 (LOC104593945), transcript variant X1, mRNA	GO:0016020//membrane	GO:0006810//transport	GO:0005215//transporter activity
NNU_ath-miR5632-3p	16.2601	15.3982	LOC104597158	| PREDICTED: Nelumbo nucifera uncharacterized LOC104597158 (LOC104597158), transcript variant X2, mRNA	GO:0016021//integral component of membrane	GO:0044763//single-organism cellular process;GO:0044765//single-organism transport	GO:0097159//organic cyclic compound binding;GO:1901363//heterocyclic compound binding
NNU_ath-miR5632-3p	11.3497	7.9102	LOC104607527	| PREDICTED: Nelumbo nucifera zinc finger CCCH domain-containing protein 19 (LOC104607527), mRNA	-	GO:0044260//cellular macromolecule metabolic process;GO:0044238//primary metabolic process	GO:0046872//metal ion binding
NNU_ath-miR5632-3p	12.1482	9.8245	LOC104607057	| PREDICTED: Nelumbo nucifera E3 ubiquitin-protein ligase UPL6 (LOC104607057), mRNA	-	GO:0016567//protein ubiquitination	GO:0016874//ligase activity;GO:0004842//ubiquitin-protein transferase activity
NNU_ath-miR5632-3p	0.0482	0.0119	LOC104608724	| PREDICTED: Nelumbo nucifera uncharacterized LOC104608724 (LOC104608724), transcript variant X2, mRNA	-	-	-
NNU_ath-miR5632-3p	4.4297	3.5937	LOC104600547	| PREDICTED: Nelumbo nucifera exportin-T (LOC104600547), transcript variant X8, mRNA	GO:0005829//cytosol	GO:0009909//regulation of flower development;GO:0009640//photomorphogenesis;GO:0006606//protein import into nucleus;GO:0016567//protein ubiquitination;GO:0019915//lipid storage;GO:0050826//response to freezing;GO:0009793//embryo development ending in seed dormancy;GO:0006409//tRNA export from nucleus;GO:0009845//seed germination;GO:0010182//sugar mediated signaling pathway;GO:0006406//mRNA export…	GO:0015932//nucleobase-containing compound transmembrane transporter activity
NNU_ath-miR5632-3p	119.921	87.6367	LOC104611662	| PREDICTED: Nelumbo nucifera probable protein phosphatase 2C 63 (LOC104611662), mRNA	GO:0005622//intracellular	GO:0006612//protein targeting to membrane;GO:0010200//response to chitin;GO:0010363//regulation of plant-type hypersensitive response;GO:0030968//endoplasmic reticulum unfolded protein response;GO:0043069//negative regulation of programmed cell death;GO:0052542//defense response by callose deposition;GO:0006470//protein dephosphorylation	GO:0004722//protein serine/threonine phosphatase activity;GO:0046872//metal ion binding
NNU_ath-miR5632-3p	2.577	2.9219	LOC104587106	| PREDICTED: Nelumbo nucifera uncharacterized protein At1g04910 (LOC104587106), transcript variant X2, mRNA	-	GO:0008152//metabolic process	GO:0016757//transferase activity, transferring glycosyl groups
NNU_ath-miR5632-3p	2.945	1.6972	LOC104590810	| PREDICTED: Nelumbo nucifera protein trichome birefringence-like 13 (LOC104590810), partial mRNA	-	-	-
NNU_ath-miR5632-5p	41.8645	50.0477	LOC104591570	| PREDICTED: Nelumbo nucifera uncharacterized LOC104591570 (LOC104591570), mRNA	-	-	-
NNU_ath-miR5632-5p	7.9284	5.9474	LOC104605066	| PREDICTED: Nelumbo nucifera RNA polymerase II-associated protein 3 (LOC104605066), transcript variant X2, mRNA	-	-	-
NNU_ath-miR5632-5p	2.6997	1.0158	LOC104610219	| PREDICTED: Nelumbo nucifera pentatricopeptide repeat-containing protein At4g31850, chloroplastic (LOC104610219), mRNA	-	GO:0043170//macromolecule metabolic process;GO:0044763//single-organism cellular process;GO:0044238//primary metabolic process;GO:0044237//cellular metabolic process;GO:0044710//single-organism metabolic process	-
NNU_ath-miR5632-5p	6.8604	6.643	LOC104604790	| PREDICTED: Nelumbo nucifera uncharacterized protein At4g10930-like (LOC104604790), transcript variant X4, mRNA	-	-	-
NNU_ath-miR5632-5p	21.4872	15.1864	LOC104600276	| PREDICTED: Nelumbo nucifera uncharacterized LOC104600276 (LOC104600276), transcript variant X2, mRNA	-	-	-
NNU_ath-miR5632-5p	0.936	0.7504	LOC104610928	| PREDICTED: Nelumbo nucifera uncharacterized LOC104610928 (LOC104610928), ncRNA	-	-	-
NNU_ath-miR5632-5p	5.7016	7.0482	LOC104611658	| PREDICTED: Nelumbo nucifera uncharacterized LOC104611658 (LOC104611658), transcript variant X2, mRNA	-	-	-
NNU_ath-miR5632-5p	0.9014	8.748	LOC104613251	| PREDICTED: Nelumbo nucifera uncharacterized LOC104613251 (LOC104613251), mRNA	-	-	-
NNU_ath-miR5658	5.7488	4.6314	LOC104592374	| PREDICTED: Nelumbo nucifera ENHANCER OF AG-4 protein 2-like (LOC104592374), transcript variant X6, misc_RNA	-	-	-
NNU_ath-miR5658	4.6625	851.904	LOC104591922	| PREDICTED: Nelumbo nucifera probable xyloglucan endotransglucosylase/hydrolase protein B (LOC104591922), transcript variant X1, mRNA	GO:0048046//apoplast;GO:0005618//cell wall	GO:0071555//cell wall organization;GO:0010411//xyloglucan metabolic process;GO:0042546//cell wall biogenesis	GO:0016762//xyloglucan:xyloglucosyl transferase activity;GO:0004553//hydrolase activity, hydrolyzing O-glycosyl compounds
NNU_ath-miR5658	10.6439	34.7971	LOC104594520	| PREDICTED: Nelumbo nucifera U-box domain-containing protein 16 (LOC104594520), mRNA	-	-	GO:0003824//catalytic activity
NNU_ath-miR5658	0.6147	0.7798	LOC104592274	| PREDICTED: Nelumbo nucifera pentatricopeptide repeat-containing protein At1g73400, mitochondrial (LOC104592274), mRNA	-	-	-
NNU_ath-miR5658	11.9853	10.0942	LOC104591730	| PREDICTED: Nelumbo nucifera transcription factor DIVARICATA-like (LOC104591730), transcript variant X2, mRNA	-	-	-
NNU_ath-miR5658	0	0	LOC104588213	| PREDICTED: Nelumbo nucifera GDSL esterase/lipase At5g03610-like (LOC104588213), mRNA	-	-	GO:0016787//hydrolase activity
NNU_ath-miR5658	5.4425	5.6796	LOC104591658	| PREDICTED: Nelumbo nucifera flocculation protein FLO11-like (LOC104591658), mRNA	-	-	-
NNU_ath-miR5658	12.2626	9.4868	LOC104591574	| PREDICTED: Nelumbo nucifera zinc finger protein CONSTANS-LIKE 6 (LOC104591574), mRNA	-	-	-
NNU_ath-miR5658	216.862	199.469	LOC104593852	| PREDICTED: Nelumbo nucifera beta-amyrin 28-oxidase-like (LOC104593852), mRNA	-	GO:0055114//oxidation-reduction process	GO:0005506//iron ion binding;GO:0004497//monooxygenase activity;GO:0016705//oxidoreductase activity, acting on paired donors, with incorporation or reduction of molecular oxygen;GO:0020037//heme binding
NNU_ath-miR5658	23.5286	39.9249	LOC104606113	| PREDICTED: Nelumbo nucifera uncharacterized LOC104606113 (LOC104606113), mRNA	-	-	-
NNU_ath-miR5658	11.6589	20.1374	LOC104592095	| PREDICTED: Nelumbo nucifera dehydration-responsive element-binding protein 3-like (LOC104592095), mRNA	-	GO:0006351//transcription, DNA-templated	-
NNU_ath-miR5658	19.821	29.0256	LOC104594899	| PREDICTED: Nelumbo nucifera uncharacterized LOC104594899 (LOC104594899), mRNA	-	-	-
NNU_ath-miR5658	0.5132	0.2813	LOC104588160	| PREDICTED: Nelumbo nucifera uncharacterized LOC104588160 (LOC104588160), transcript variant X1, ncRNA	-	-	-
NNU_ath-miR5658	16.3409	19.3145	LOC104586037	| PREDICTED: Nelumbo nucifera double-stranded RNA-binding protein 2-like (LOC104586037), transcript variant X1, mRNA	-	-	-
NNU_ath-miR5658	26.7045	21.8223	LOC104594790	| PREDICTED: Nelumbo nucifera lipid phosphate phosphatase gamma, chloroplastic-like (LOC104594790), mRNA	GO:0009507//chloroplast	GO:0006651//diacylglycerol biosynthetic process;GO:0016311//dephosphorylation;GO:0048868//pollen tube development	GO:0008195//phosphatidate phosphatase activity
NNU_ath-miR5658	55.3963	30.672	LOC104591441	| PREDICTED: Nelumbo nucifera uncharacterized LOC104591441 (LOC104591441), mRNA	-	-	-
NNU_ath-miR5658	36.3079	49.4833	LOC104593087	| PREDICTED: Nelumbo nucifera L-type lectin-domain containing receptor kinase S.1 (LOC104593087), mRNA	-	-	GO:0004672//protein kinase activity;GO:0000166//nucleotide binding
NNU_ath-miR5658			LOC104609356	| PREDICTED: Nelumbo nucifera interactor of constitutive active ROPs 2, chloroplastic-like (LOC104609356), mRNA
NNU_ath-miR5658	3.3092	2.0406	LOC104599284	| PREDICTED: Nelumbo nucifera uncharacterized LOC104599284 (LOC104599284), mRNA	-	-	-
NNU_ath-miR5658	0.3292	0.5128	LOC104595124	| PREDICTED: Nelumbo nucifera uncharacterized LOC104595124 (LOC104595124), mRNA	-	-	-
NNU_ath-miR5658			LOC104601382	| PREDICTED: Nelumbo nucifera protein TRANSPARENT TESTA 1-like (LOC104601382), mRNA
NNU_ath-miR5658	34.1478	49.188	LOC104593365	| PREDICTED: Nelumbo nucifera uncharacterized LOC104593365 (LOC104593365), mRNA	-	-	-
NNU_ath-miR5658	16.1267	15.1821	LOC104597496	| PREDICTED: Nelumbo nucifera zinc-finger homeodomain protein 9 (LOC104597496), mRNA	-	-	-
NNU_ath-miR5658	0.4287	0.2403	LOC104591904	| PREDICTED: Nelumbo nucifera pentatricopeptide repeat-containing protein At1g08070-like (LOC104591904), transcript variant X2, misc_RNA	-	-	-
NNU_ath-miR5658	0.3398	0.4694	LOC104588182	| PREDICTED: Nelumbo nucifera homeobox-leucine zipper protein ROC8-like (LOC104588182), transcript variant X1, mRNA	-	-	GO:0003677//DNA binding
NNU_ath-miR5658	4.1775	3.5699	LOC104607529	| PREDICTED: Nelumbo nucifera homeobox protein HOX1A (LOC104607529), transcript variant X1, mRNA	-	GO:0009987//cellular process	GO:0005488//binding
NNU_ath-miR5658	101.078	62.2044	LOC104593107	| PREDICTED: Nelumbo nucifera transcription factor MYB46-like (LOC104593107), mRNA	-	-	-
NNU_ath-miR5658	48.8525	30.7671	LOC104591762	| PREDICTED: Nelumbo nucifera probable WRKY transcription factor 75 (LOC104591762), mRNA	-	GO:0006355//regulation of transcription, DNA-templated	GO:0043565//sequence-specific DNA binding;GO:0003700//sequence-specific DNA binding transcription factor activity
NNU_ath-miR5658	15.4936	25.7004	LOC104595123	| PREDICTED: Nelumbo nucifera ethylene-responsive transcription factor TINY-like (LOC104595123), mRNA	-	-	-
NNU_ath-miR5658	0.7548	1.3299	LOC104606907	| PREDICTED: Nelumbo nucifera uncharacterized LOC104606907 (LOC104606907), mRNA	-	-	-
NNU_ath-miR5658			LOC104587191	| PREDICTED: Nelumbo nucifera agmatine coumaroyltransferase-2-like (LOC104587191), mRNA
NNU_ath-miR5658	12.8017	12.0445	LOC104595491	| PREDICTED: Nelumbo nucifera mechanosensitive ion channel protein 2, chloroplastic-like (LOC104595491), transcript variant X2, mRNA	-	-	-
NNU_ath-miR5658	0.6324	1.2899	LOC104593229	| PREDICTED: Nelumbo nucifera B3 domain-containing protein Os03g0120900-like (LOC104593229), mRNA	-	-	-
NNU_ath-miR5658	30.08	34.8763	LOC104593419	| PREDICTED: Nelumbo nucifera TBC1 domain family member 15-like (LOC104593419), transcript variant X2, mRNA	-	-	-
NNU_ath-miR5658	17.9243	12.2697	LOC104591930	| PREDICTED: Nelumbo nucifera acetyl-coenzyme A synthetase, chloroplastic/glyoxysomal-like (LOC104591930), transcript variant X1, mRNA	GO:0005829//cytosol;GO:0009570//chloroplast stroma	GO:0006094//gluconeogenesis;GO:0010498//proteasomal protein catabolic process;GO:0019427//acetyl-CoA biosynthetic process from acetate;GO:0031348//negative regulation of defense response;GO:0007010//cytoskeleton organization	GO:0016208//AMP binding;GO:0005524//ATP binding;GO:0003987//acetate-CoA ligase activity
NNU_ath-miR5658	107.01	62.3924	LOC104595210	| PREDICTED: Nelumbo nucifera probable serine/threonine-protein kinase DDB_G0281745 (LOC104595210), mRNA	-	-	-
NNU_ath-miR5658	5.5436	3.0097	LOC104603522	| PREDICTED: Nelumbo nucifera putative receptor-like protein kinase At4g00960 (LOC104603522), transcript variant X1, mRNA	-	GO:0006468//protein phosphorylation	GO:0005524//ATP binding;GO:0004672//protein kinase activity
NNU_ath-miR5658	52.4325	34.2578	LOC104593061	| PREDICTED: Nelumbo nucifera high-affinity nitrate transporter-activating protein 2.1-like (LOC104593061), mRNA	GO:0005622//intracellular	GO:0006865//amino acid transport;GO:0043067//regulation of programmed cell death;GO:1902582//single-organism intracellular transport;GO:0033554//cellular response to stress;GO:0045087//innate immune response	-
NNU_ath-miR5658	4.3969	21.7416	LOC104591548	| PREDICTED: Nelumbo nucifera uncharacterized LOC104591548 (LOC104591548), mRNA	-	-	-
NNU_ath-miR5658	0.4319	0.4124	LOC104591399	| PREDICTED: Nelumbo nucifera putative pentatricopeptide repeat-containing protein At3g47840 (LOC104591399), mRNA	-	GO:0009987//cellular process;GO:0044238//primary metabolic process;GO:0071704//organic substance metabolic process	GO:0016798//hydrolase activity, acting on glycosyl bonds
NNU_ath-miR5658	4.4533	7.5481	LOC104586265	| PREDICTED: Nelumbo nucifera probable serine/threonine-protein phosphatase 2A regulatory subunit B'' subunit TON2 (LOC104586265), mRNA	GO:0005634//nucleus;GO:0005819//spindle;GO:0009524//phragmoplast	GO:0048765//root hair cell differentiation;GO:0030865//cortical cytoskeleton organization;GO:0009826//unidimensional cell growth;GO:0071555//cell wall organization;GO:0007155//cell adhesion;GO:0000913//preprophase band assembly;GO:0050790//regulation of catalytic activity;GO:0000226//microtubule cytoskeleton organization;GO:0045010//actin nucleation;GO:0010090//trichome morphogenesis	GO:0030359//protein phosphatase type 2B regulator activity;GO:0005509//calcium ion binding
NNU_ath-miR5658	0.0428	0.5808	LOC104587436	| PREDICTED: Nelumbo nucifera uncharacterized LOC104587436 (LOC104587436), mRNA	-	-	-
NNU_ath-miR5658	0.3111	0.3488	LOC104595537	| PREDICTED: Nelumbo nucifera dof zinc finger protein DOF5.7 (LOC104595537), mRNA	-	-	-
NNU_ath-miR5658	0.9672	0.6816	LOC104594536	| PREDICTED: Nelumbo nucifera high mobility group B protein 7 (LOC104594536), transcript variant X1, mRNA	-	-	-
NNU_ath-miR5658	0.052	0	LOC104592124	| PREDICTED: Nelumbo nucifera uncharacterized LOC104592124 (LOC104592124), mRNA	-	-	-
NNU_ath-miR5658	4.4817	9.7043	LOC104600728	| PREDICTED: Nelumbo nucifera protein trichome birefringence-like 19 (LOC104600728), mRNA	-	-	-
NNU_ath-miR5658	5.6215	2.4218	LOC104606962	| PREDICTED: Nelumbo nucifera protein IRX15-LIKE-like (LOC104606962), mRNA	-	-	-
NNU_ath-miR5658	0.2294	0.0566	LOC104599187	| PREDICTED: Nelumbo nucifera respiratory burst oxidase homolog protein A-like (LOC104599187), mRNA	GO:0016020//membrane	-	GO:0016491//oxidoreductase activity
NNU_ath-miR5658	3.9185	2.5901	LOC104593405	| PREDICTED: Nelumbo nucifera uncharacterized zinc finger CCHC domain-containing protein At4g19190 (LOC104593405), mRNA	-	-	GO:0005488//binding
NNU_ath-miR5658	5.68	4.9131	LOC104595366	| PREDICTED: Nelumbo nucifera transmembrane protein 128 (LOC104595366), transcript variant X2, mRNA	-	-	-
NNU_ath-miR5658	1.4385	9.647	LOC104592455	| PREDICTED: Nelumbo nucifera axial regulator YABBY 5-like (LOC104592455), transcript variant X2, mRNA	-	GO:0045893//positive regulation of transcription, DNA-templated;GO:0006417//regulation of translation;GO:0009965//leaf morphogenesis;GO:0006333//chromatin assembly or disassembly;GO:0009657//plastid organization;GO:0030154//cell differentiation	GO:0003700//sequence-specific DNA binding transcription factor activity
NNU_ath-miR5658	2.3211	3.635	LOC104596691	| PREDICTED: Nelumbo nucifera ubiquinone biosynthesis protein COQ4 homolog, mitochondrial-like (LOC104596691), transcript variant X2, mRNA	GO:0005743//mitochondrial inner membrane	GO:0006744//ubiquinone biosynthetic process	-
NNU_ath-miR5658	44.4478	50.2838	LOC104593090	| PREDICTED: Nelumbo nucifera uncharacterized LOC104593090 (LOC104593090), transcript variant X2, mRNA	-	-	-
NNU_ath-miR5658	0	0.2161	LOC104591347	| PREDICTED: Nelumbo nucifera protein YLS9-like (LOC104591347), mRNA	-	-	-
NNU_ath-miR5658	11.6621	9.0675	LOC104608356	| PREDICTED: Nelumbo nucifera uncharacterized LOC104608356 (LOC104608356), transcript variant X2, mRNA	-	-	-
NNU_ath-miR5658	48.5057	49.9778	LOC104592870	| PREDICTED: Nelumbo nucifera nuclear transcription factor Y subunit C-1-like (LOC104592870), transcript variant X1, mRNA	GO:0005634//nucleus	GO:0009414//response to water deprivation	GO:0046982//protein heterodimerization activity
NNU_ath-miR5658	4.0183	0.0732	LOC104595275	| PREDICTED: Nelumbo nucifera probable indole-3-pyruvate monooxygenase YUCCA4 (LOC104595275), mRNA	-	GO:0055114//oxidation-reduction process	GO:0050661//NADP binding;GO:0050660//flavin adenine dinucleotide binding;GO:0004499//N,N-dimethylaniline monooxygenase activity
NNU_ath-miR5658	71.6587	77.1584	LOC104593247	| PREDICTED: Nelumbo nucifera nascent polypeptide-associated complex subunit alpha-like protein 4 (LOC104593247), mRNA	-	-	-
NNU_ath-miR5658	0.8145	0.9272	LOC104591497	| PREDICTED: Nelumbo nucifera uncharacterized LOC104591497 (LOC104591497), transcript variant X1, mRNA	GO:0005634//nucleus	GO:0032204//regulation of telomere maintenance;GO:0043247//telomere maintenance in response to DNA damage;GO:0006310//DNA recombination;GO:0009909//regulation of flower development;GO:0045893//positive regulation of transcription, DNA-templated;GO:0007140//male meiosis;GO:0009640//photomorphogenesis;GO:0009555//pollen development;GO:0051052//regulation of DNA metabolic process;GO:0006342//chromat…	GO:0044212//transcription regulatory region DNA binding
NNU_ath-miR5658	21.5319	23.7252	LOC104593891	| PREDICTED: Nelumbo nucifera protein ATAF2 (LOC104593891), mRNA	-	-	-
NNU_ath-miR5658	26.2124	66.8026	LOC104596399	| PREDICTED: Nelumbo nucifera mitochondrial respiratory chain complexes assembly protein rca1-like (LOC104596399), mRNA	-	-	GO:0005524//ATP binding
NNU_ath-miR5658	8.8848	7.6239	LOC104594164	| PREDICTED: Nelumbo nucifera growth hormone-regulated TBC protein 1-like (LOC104594164), mRNA	-	GO:0030048//actin filament-based movement;GO:0060151//peroxisome localization;GO:0051646//mitochondrion localization;GO:0051645//Golgi localization	-
NNU_ath-miR5658	10.7239	10.7334	LOC104593732	| PREDICTED: Nelumbo nucifera mediator of RNA polymerase II transcription subunit 9-like (LOC104593732), transcript variant X2, mRNA	GO:0016592//mediator complex	GO:0006357//regulation of transcription from RNA polymerase II promoter	GO:0001104//RNA polymerase II transcription cofactor activity
NNU_ath-miR5658	2.0998	1.5781	LOC104594743	| PREDICTED: Nelumbo nucifera uncharacterized LOC104594743 (LOC104594743), transcript variant X1, mRNA	-	GO:0008152//metabolic process	GO:0016740//transferase activity
NNU_ath-miR5658	0.6743	1.6633	LOC104594621	| PREDICTED: Nelumbo nucifera myb-related protein MYBAS1 (LOC104594621), mRNA	-	-	-
NNU_ath-miR5658	14.0946	17.9996	LOC104608266	| PREDICTED: Nelumbo nucifera uncharacterized LOC104608266 (LOC104608266), transcript variant X1, mRNA	GO:0005886//plasma membrane	-	-
NNU_ath-miR5658	3.5496	2.8753	LOC104603847	| PREDICTED: Nelumbo nucifera uncharacterized LOC104603847 (LOC104603847), transcript variant X3, mRNA	-	-	-
NNU_ath-miR5658	0.3654	0.6998	LOC104610739	| PREDICTED: Nelumbo nucifera putative disease resistance RPP13-like protein 1 (LOC104610739), transcript variant X1, mRNA	-	-	-
NNU_ath-miR5658	4.3261	6.9339	LOC104606500	| PREDICTED: Nelumbo nucifera protein ARABIDILLO 1 (LOC104606500), mRNA	-	-	-
NNU_ath-miR5658			LOC104604579	| PREDICTED: Nelumbo nucifera protein SENSITIVE TO PROTON RHIZOTOXICITY 1-like (LOC104604579), mRNA
NNU_ath-miR5658	6.7082	9.6148	LOC104610058	| PREDICTED: Nelumbo nucifera uncharacterized protein At4g14450, chloroplastic-like (LOC104610058), mRNA	-	-	-
NNU_ath-miR5658	0.0596	0.0368	LOC104604153	| PREDICTED: Nelumbo nucifera cationic amino acid transporter 2, vacuolar-like (LOC104604153), transcript variant X6, mRNA	GO:0016021//integral component of membrane	GO:0003333//amino acid transmembrane transport	GO:0015171//amino acid transmembrane transporter activity
NNU_ath-miR5658			LOC104607220	| PREDICTED: Nelumbo nucifera uncharacterized LOC104607220 (LOC104607220), mRNA
NNU_ath-miR5658	5.2434	7.2539	LOC104606425	| PREDICTED: Nelumbo nucifera expansin-like B1 (LOC104606425), mRNA	GO:0005576//extracellular region	-	-
NNU_ath-miR5658	7.3602	7.4767	LOC104603853	| PREDICTED: Nelumbo nucifera calponin homology domain-containing protein DDB_G0272472 (LOC104603853), mRNA	-	-	-
NNU_ath-miR5658	3.1185	2.4263	LOC104604752	| PREDICTED: Nelumbo nucifera uncharacterized LOC104604752 (LOC104604752), transcript variant X1, mRNA	-	-	-
NNU_ath-miR5658	15.3332	15.4876	LOC104607242	| PREDICTED: Nelumbo nucifera IAA-alanine resistance protein 1 (LOC104607242), mRNA	-	-	-
NNU_ath-miR5658	14.2471	6.5191	LOC104606503	| PREDICTED: Nelumbo nucifera uncharacterized LOC104606503 (LOC104606503), mRNA	-	-	-
NNU_ath-miR5658	0.0666	0	LOC104605657	| PREDICTED: Nelumbo nucifera uncharacterized LOC104605657 (LOC104605657), transcript variant X3, misc_RNA	-	-	-
NNU_ath-miR5658	4.2926	6.9147	LOC104604761	| PREDICTED: Nelumbo nucifera uncharacterized protein At4g00950 (LOC104604761), mRNA	-	-	-
NNU_ath-miR5658	0.9775	1.7509	LOC104609711	| PREDICTED: Nelumbo nucifera protein SHORT-ROOT-like (LOC104609711), mRNA	GO:0005634//nucleus	GO:0006355//regulation of transcription, DNA-templated;GO:0009956//radial pattern formation;GO:0032350//regulation of hormone metabolic process;GO:0055072//iron ion homeostasis;GO:0048366//leaf development;GO:0045930//negative regulation of mitotic cell cycle;GO:0008356//asymmetric cell division	GO:0003700//sequence-specific DNA binding transcription factor activity;GO:0043565//sequence-specific DNA binding
NNU_ath-miR5658	5.4332	8.9976	LOC104603455	| PREDICTED: Nelumbo nucifera transcription factor bHLH130-like (LOC104603455), transcript variant X1, mRNA	-	-	-
NNU_ath-miR5658	2.8985	2.8659	LOC104608845	| PREDICTED: Nelumbo nucifera wall-associated receptor kinase 5-like (LOC104608845), mRNA	-	-	-
NNU_ath-miR5658	8.7899	11.4464	LOC104607698	| PREDICTED: Nelumbo nucifera GPI transamidase component PIG-T (LOC104607698), mRNA	GO:0042765//GPI-anchor transamidase complex	GO:0016255//attachment of GPI anchor to protein;GO:0042732//D-xylose metabolic process	-
NNU_ath-miR5658	12.3635	11.2643	LOC104605209	| PREDICTED: Nelumbo nucifera protein FAR1-RELATED SEQUENCE 5-like (LOC104605209), transcript variant X3, mRNA	-	-	-
NNU_ath-miR5658	2.4165	0.3374	LOC104606447	| PREDICTED: Nelumbo nucifera protein NRT1/ PTR FAMILY 7.3-like (LOC104606447), mRNA	GO:0016020//membrane	GO:0042398//cellular modified amino acid biosynthetic process;GO:0010106//cellular response to iron ion starvation;GO:0009698//phenylpropanoid metabolic process;GO:0015706//nitrate transport;GO:0009734//auxin-activated signaling pathway;GO:0006598//polyamine catabolic process;GO:0006826//iron ion transport	GO:0015112//nitrate transmembrane transporter activity
NNU_ath-miR5658	7.0512	8.4272	LOC104610380	| PREDICTED: Nelumbo nucifera plant intracellular Ras-group-related LRR protein 5-like (LOC104610380), mRNA	-	GO:0008152//metabolic process	GO:0016787//hydrolase activity
NNU_ath-miR5658	27.2178	31.3799	LOC104610346	| PREDICTED: Nelumbo nucifera probable ADP-ribosylation factor GTPase-activating protein AGD8 (LOC104610346), mRNA	-	GO:0008152//metabolic process	-
NNU_ath-miR5658	30.9561	35.0083	LOC104605205	| PREDICTED: Nelumbo nucifera uncharacterized LOC104605205 (LOC104605205), mRNA	-	-	-
NNU_ath-miR5658	4.3552	1.1037	LOC104605531	| PREDICTED: Nelumbo nucifera MATE efflux family protein 5-like (LOC104605531), mRNA	GO:0017119//Golgi transport complex;GO:0016021//integral component of membrane	GO:0055072//iron ion homeostasis;GO:0006855//drug transmembrane transport;GO:0003156//regulation of organ formation	GO:0015297//antiporter activity;GO:0015238//drug transmembrane transporter activity
NNU_ath-miR5658	2.4048	9.9946	LOC104608921	| PREDICTED: Nelumbo nucifera uncharacterized LOC104608921 (LOC104608921), mRNA	-	-	GO:0005488//binding
NNU_ath-miR5658	57.6755	55.9074	LOC104608369	| PREDICTED: Nelumbo nucifera copper chaperone for superoxide dismutase, chloroplastic (LOC104608369), mRNA	GO:0009570//chloroplast stroma	GO:0055114//oxidation-reduction process;GO:0043085//positive regulation of catalytic activity;GO:0030001//metal ion transport;GO:0006801//superoxide metabolic process;GO:0006878//cellular copper ion homeostasis	GO:0016532//superoxide dismutase copper chaperone activity
NNU_ath-miR5658	0.9898	0.8138	LOC104609147	| PREDICTED: Nelumbo nucifera pentatricopeptide repeat-containing protein At5g48910-like (LOC104609147), mRNA	-	-	-
NNU_ath-miR5658	0.9917	6.4646	LOC104604523	| PREDICTED: Nelumbo nucifera transcription factor MYB3-like (LOC104604523), mRNA	-	-	-
NNU_ath-miR5658	15.77	10.2842	LOC104606929	| PREDICTED: Nelumbo nucifera uncharacterized aarF domain-containing protein kinase At1g79600, chloroplastic (LOC104606929), transcript variant X3, mRNA	-	GO:0050821//protein stabilization;GO:0006468//protein phosphorylation;GO:0008152//metabolic process;GO:0065007//biological regulation;GO:1902171//regulation of tocopherol cyclase activity	GO:0004672//protein kinase activity;GO:0005524//ATP binding
NNU_ath-miR5658	11.4313	10.7041	LOC104605739	| PREDICTED: Nelumbo nucifera G-type lectin S-receptor-like serine/threonine-protein kinase At1g11330 (LOC104605739), mRNA	-	GO:0009987//cellular process	GO:0016301//kinase activity;GO:0005488//binding
NNU_ath-miR5658	0.1819	0.0374	LOC104610741	| PREDICTED: Nelumbo nucifera putative disease resistance protein At3g14460 (LOC104610741), mRNA	-	-	-
NNU_ath-miR5658	2.9917	5.5106	LOC104604666	| PREDICTED: Nelumbo nucifera protein BRANCHLESS TRICHOME (LOC104604666), mRNA	-	-	-
NNU_ath-miR5658	4.1964	3.109	LOC104609669	| PREDICTED: Nelumbo nucifera G-type lectin S-receptor-like serine/threonine-protein kinase At5g35370 (LOC104609669), mRNA	-	-	GO:0016301//kinase activity;GO:0005488//binding
NNU_ath-miR5658	0.3233	0.0997	LOC104606853	| PREDICTED: Nelumbo nucifera uncharacterized LOC104606853 (LOC104606853), mRNA	-	GO:0030001//metal ion transport	GO:0046872//metal ion binding
NNU_ath-miR5658	0.161	0.397	LOC104606951	| PREDICTED: Nelumbo nucifera uncharacterized LOC104606951 (LOC104606951), transcript variant X1, mRNA	-	-	-
NNU_ath-miR5658	2.6146	0.4177	LOC104609310	| PREDICTED: Nelumbo nucifera respiratory burst oxidase homolog protein E (LOC104609310), mRNA	GO:0016020//membrane	-	GO:0050664//oxidoreductase activity, acting on NAD(P)H, oxygen as acceptor
NNU_ath-miR5658	1.6045	0.2399	LOC104606133	| PREDICTED: Nelumbo nucifera desiccation-related protein PCC13-62-like (LOC104606133), mRNA	-	-	-
NNU_ath-miR5658	0.5452	0.4034	LOC104607910	| PREDICTED: Nelumbo nucifera uncharacterized LOC104607910 (LOC104607910), mRNA	-	-	-
NNU_ath-miR5658	9.4633	8.26	LOC104609759	| PREDICTED: Nelumbo nucifera beta-glucosidase 18-like (LOC104609759), mRNA	-	GO:0008152//metabolic process	GO:0016798//hydrolase activity, acting on glycosyl bonds
NNU_ath-miR5658	7.1191	6.9414	LOC104608012	| PREDICTED: Nelumbo nucifera transportin-3 (LOC104608012), transcript variant X1, mRNA	GO:0005622//intracellular	GO:0043484//regulation of RNA splicing;GO:0006606//protein import into nucleus	GO:0008536//Ran GTPase binding
NNU_ath-miR5658	68.5542	77.3873	LOC104610651	| PREDICTED: Nelumbo nucifera scarecrow-like protein 8 (LOC104610651), mRNA	-	-	-
NNU_ath-miR5658	10.9363	3.3109	LOC104606824	| PREDICTED: Nelumbo nucifera glutamate receptor 3.2-like (LOC104606824), transcript variant X2, mRNA	GO:0005886//plasma membrane;GO:0005622//intracellular;GO:0016021//integral component of membrane	GO:0035235//ionotropic glutamate receptor signaling pathway;GO:0045087//innate immune response;GO:0070588//calcium ion transmembrane transport;GO:0019722//calcium-mediated signaling;GO:0071230//cellular response to amino acid stimulus;GO:0030003//cellular cation homeostasis;GO:0009630//gravitropism;GO:0006811//ion transport	GO:0004970//ionotropic glutamate receptor activity;GO:0005262//calcium channel activity
NNU_ath-miR5658	0.3412	0.605	LOC104606406	| PREDICTED: Nelumbo nucifera E3 ubiquitin-protein ligase ATL4-like (LOC104606406), mRNA	-	-	-
NNU_ath-miR5658	17.1738	26.0077	LOC104610045	| PREDICTED: Nelumbo nucifera 1-aminocyclopropane-1-carboxylate oxidase homolog 1-like (LOC104610045), transcript variant X1, mRNA	-	-	-
NNU_ath-miR5658	7.6581	9.1196	LOC104607974	| PREDICTED: Nelumbo nucifera zinc transporter 7-A (LOC104607974), transcript variant X1, mRNA	GO:0016021//integral component of membrane	GO:0006812//cation transport;GO:0098655//cation transmembrane transport;GO:0055085//transmembrane transport	GO:0008324//cation transmembrane transporter activity
NNU_ath-miR5658	43.3957	30.5043	LOC104599076	| PREDICTED: Nelumbo nucifera ubiquinone biosynthesis protein COQ9-B, mitochondrial-like (LOC104599076), transcript variant X1, mRNA	GO:0005739//mitochondrion	GO:0006744//ubiquinone biosynthetic process	-
NNU_ath-miR5658	0.0956	0.5306	LOC104597201	| PREDICTED: Nelumbo nucifera uncharacterized serine-rich protein C215.13 (LOC104597201), mRNA	-	-	-
NNU_ath-miR5658			LOC104602880	| PREDICTED: Nelumbo nucifera probable LRR receptor-like serine/threonine-protein kinase At4g08850 (LOC104602880), mRNA
NNU_ath-miR5658	46.0561	35.6996	LOC104600777	| PREDICTED: Nelumbo nucifera dof zinc finger protein DOF3.1 (LOC104600777), mRNA	-	-	-
NNU_ath-miR5658	3.1036	2.3159	LOC104603015	| PREDICTED: Nelumbo nucifera putative disease resistance protein RGA3 (LOC104603015), mRNA	-	-	-
NNU_ath-miR5658	0.247	0.6473	LOC104598723	| PREDICTED: Nelumbo nucifera uncharacterized LOC104598723 (LOC104598723), mRNA	-	-	-
NNU_ath-miR5658	0.033	0.0407	LOC104595796	| PREDICTED: Nelumbo nucifera histone-lysine N-methyltransferase SUVR5-like (LOC104595796), transcript variant X6, mRNA	-	GO:0008152//metabolic process	GO:0016740//transferase activity
NNU_ath-miR5658	0.166	0.1489	LOC104598991	| PREDICTED: Nelumbo nucifera formin-like protein 11 (LOC104598991), transcript variant X1, mRNA	-	GO:0048451//petal formation;GO:0048453//sepal formation	GO:0003779//actin binding
NNU_ath-miR5658	1.0049	0.1999	LOC104598623	| PREDICTED: Nelumbo nucifera uncharacterized LOC104598623 (LOC104598623), transcript variant X1, ncRNA	-	-	-
NNU_ath-miR5658	4.8984	9.9451	LOC104600250	| PREDICTED: Nelumbo nucifera probable membrane-associated kinase regulator 2 (LOC104600250), mRNA	-	-	-
NNU_ath-miR5658	28.1538	14.0943	LOC104601863	| PREDICTED: Nelumbo nucifera 5'-nucleotidase domain-containing protein 4-like (LOC104601863), transcript variant X2, mRNA	-	GO:0008152//metabolic process	GO:0046872//metal ion binding;GO:0016787//hydrolase activity
NNU_ath-miR5658	4.33	3.7407	LOC104595581	| PREDICTED: Nelumbo nucifera uncharacterized LOC104595581 (LOC104595581), mRNA	-	-	-
NNU_ath-miR5658	4.219	4.9628	LOC104598887	| PREDICTED: Nelumbo nucifera uncharacterized LOC104598887 (LOC104598887), transcript variant X1, mRNA	-	-	-
NNU_ath-miR5658	7.9199	7.0945	LOC104602349	| PREDICTED: Nelumbo nucifera protein transport protein SEC16A homolog (LOC104602349), transcript variant X1, mRNA	-	-	-
NNU_ath-miR5658	0.466	0.0383	LOC104597259	| PREDICTED: Nelumbo nucifera probably inactive leucine-rich repeat receptor-like protein kinase IMK2 (LOC104597259), mRNA	GO:0005618//cell wall;GO:0016020//membrane	GO:0016310//phosphorylation;GO:0044699//single-organism process	GO:0016301//kinase activity;GO:0016491//oxidoreductase activity
NNU_ath-miR5658	45.2789	35.662	LOC104595992	| PREDICTED: Nelumbo nucifera homeobox protein BEL1 homolog (LOC104595992), transcript variant X1, mRNA	GO:0044424//intracellular part	GO:0044699//single-organism process;GO:0050794//regulation of cellular process	-
NNU_ath-miR5658	13.4161	19.5929	LOC104600443	| PREDICTED: Nelumbo nucifera putative phagocytic receptor 1b (LOC104600443), mRNA	GO:0016021//integral component of membrane	-	-
NNU_ath-miR5658	0.7442	0.2447	LOC104599222	| PREDICTED: Nelumbo nucifera two-component response regulator-like APRR1 (LOC104599222), transcript variant X1, mRNA	-	-	-
NNU_ath-miR5658	3.4512	1.895	LOC104598668	| PREDICTED: Nelumbo nucifera zinc finger protein MAGPIE-like (LOC104598668), mRNA	-	-	-
NNU_ath-miR5658	7.8725	6.6155	LOC104603273	| PREDICTED: Nelumbo nucifera BTB/POZ domain-containing protein NPY1-like (LOC104603273), mRNA	GO:0005886//plasma membrane	GO:0048513//organ development;GO:0045176//apical protein localization;GO:0007165//signal transduction;GO:0048825//cotyledon development;GO:0010229//inflorescence development;GO:0010540//basipetal auxin transport;GO:0009911//positive regulation of flower development	GO:0004871//signal transducer activity
NNU_ath-miR5658	0.3572	0.305	LOC104597941	| PREDICTED: Nelumbo nucifera uncharacterized LOC104597941 (LOC104597941), transcript variant X1, mRNA	-	-	-
NNU_ath-miR5658	3.2914	7.3969	LOC104600698	| PREDICTED: Nelumbo nucifera putative transcription factor bHLH041 (LOC104600698), mRNA	-	-	-
NNU_ath-miR5658	0.0966	0.1191	LOC104595886	| PREDICTED: Nelumbo nucifera mitogen-activated protein kinase kinase kinase YODA (LOC104595886), transcript variant X1, mRNA	-	GO:0016310//phosphorylation	GO:0016301//kinase activity
NNU_ath-miR5658	1.132	1.0153	LOC104595571	| PREDICTED: Nelumbo nucifera protein trichome birefringence-like 12 (LOC104595571), mRNA	-	-	-
NNU_ath-miR5658	7.2152	8.0192	LOC104595675	| PREDICTED: Nelumbo nucifera nucleolar protein 6 (LOC104595675), transcript variant X1, mRNA	GO:0005829//cytosol	GO:0009220//pyrimidine ribonucleotide biosynthetic process	-
NNU_ath-miR5658	13.9969	17.3402	LOC104602198	| PREDICTED: Nelumbo nucifera myb family transcription factor APL-like (LOC104602198), transcript variant X1, mRNA	-	-	GO:0003677//DNA binding
NNU_ath-miR5658	29.2134	38.6609	LOC104600376	| PREDICTED: Nelumbo nucifera probable protein phosphatase 2C 76 (LOC104600376), transcript variant X3, mRNA	-	GO:0048767//root hair elongation;GO:0006470//protein dephosphorylation	GO:0004722//protein serine/threonine phosphatase activity;GO:0046872//metal ion binding
NNU_ath-miR5658	0.0668	0.0412	LOC104598517	| PREDICTED: Nelumbo nucifera zinc finger protein ZAT9-like (LOC104598517), mRNA	-	-	-
NNU_ath-miR5658	0.0346	1.3638	LOC104601307	| PREDICTED: Nelumbo nucifera putative DNA-binding protein ESCAROLA (LOC104601307), mRNA	-	-	-
NNU_ath-miR5658	25.8672	66.7584	LOC104600448	| PREDICTED: Nelumbo nucifera pectinesterase 3-like (LOC104600448), mRNA	GO:0043231//intracellular membrane-bounded organelle;GO:0044444//cytoplasmic part	-	-
NNU_ath-miR5658	5.8732	7.5939	LOC104601265	| PREDICTED: Nelumbo nucifera protein N-methyltransferase NNT1 (LOC104601265), transcript variant X1, mRNA	-	GO:0032259//methylation	GO:0008168//methyltransferase activity;GO:0016740//transferase activity
NNU_ath-miR5658			LOC104601016	| PREDICTED: Nelumbo nucifera epsin-3-like (LOC104601016), mRNA
NNU_ath-miR5658	0	0	LOC104598699	| PREDICTED: Nelumbo nucifera myb-related protein 305-like (LOC104598699), mRNA	-	-	-
NNU_ath-miR5658	13.5875	15.3635	LOC104601861	| PREDICTED: Nelumbo nucifera probable LRR receptor-like serine/threonine-protein kinase At2g16250 (LOC104601861), mRNA	GO:0016020//membrane	GO:0016310//phosphorylation	GO:0016301//kinase activity;GO:0016491//oxidoreductase activity
NNU_ath-miR5658	0	0.0777	LOC104597121	| PREDICTED: Nelumbo nucifera LOB domain-containing protein 29-like (LOC104597121), mRNA	-	-	-
NNU_ath-miR5658	93.9954	56.27	LOC104602632	| PREDICTED: Nelumbo nucifera chorismate synthase, chloroplastic (LOC104602632), transcript variant X2, mRNA	GO:0009536//plastid;GO:0009507//chloroplast	GO:0009423//chorismate biosynthetic process;GO:0009073//aromatic amino acid family biosynthetic process	GO:0004107//chorismate synthase activity
NNU_ath-miR5658	2.1707	1.5059	LOC104599387	| PREDICTED: Nelumbo nucifera uncharacterized LOC104599387 (LOC104599387), transcript variant X1, mRNA	GO:0005739//mitochondrion	GO:0006744//ubiquinone biosynthetic process	-
NNU_ath-miR5658	0.331	0.1139	LOC104602058	| PREDICTED: Nelumbo nucifera uncharacterized LOC104602058 (LOC104602058), ncRNA	-	-	-
NNU_ath-miR5658	4.2272	6.6776	LOC104595820	| PREDICTED: Nelumbo nucifera BTB/POZ domain-containing protein At5g66560-like (LOC104595820), transcript variant X1, mRNA	-	-	-
NNU_ath-miR5658	0.2156	0.1692	LOC104595721	| PREDICTED: Nelumbo nucifera proline-rich receptor-like protein kinase PERK4 (LOC104595721), mRNA	GO:0005622//intracellular	GO:0051510//regulation of unidimensional cell growth;GO:0009845//seed germination;GO:0048364//root development;GO:0019722//calcium-mediated signaling;GO:0006468//protein phosphorylation	GO:0005524//ATP binding;GO:0004703//G-protein coupled receptor kinase activity
NNU_ath-miR5658			LOC104596462	| PREDICTED: Nelumbo nucifera uncharacterized LOC104596462 (LOC104596462), mRNA
NNU_ath-miR5658	0.1035	0.1276	LOC104600679	| PREDICTED: Nelumbo nucifera transcription factor MYB86-like (LOC104600679), mRNA	-	-	-
NNU_ath-miR5658	0.5099	0.0786	LOC104601923	| PREDICTED: Nelumbo nucifera peroxiredoxin-2E-1, chloroplastic-like (LOC104601923), mRNA	GO:0044464//cell part	-	-
NNU_ath-miR5658	1.1154	3.0046	LOC104601811	| PREDICTED: Nelumbo nucifera mitochondrial chaperone BCS1-like (LOC104601811), mRNA	-	-	GO:0000166//nucleotide binding
NNU_ath-miR5658	0.9993	0.493	LOC104597625	| PREDICTED: Nelumbo nucifera putative GPI-anchored protein PB15E9.01c (LOC104597625), mRNA	-	-	-
NNU_ath-miR5658	3.9302	2.7759	LOC104599827	| PREDICTED: Nelumbo nucifera membrane-bound transcription factor site-2 protease (LOC104599827), transcript variant X1, mRNA	-	-	GO:0016787//hydrolase activity
NNU_ath-miR5658			LOC104597249	| PREDICTED: Nelumbo nucifera cation/H(+) antiporter 15-like (LOC104597249), mRNA
NNU_ath-miR5658	9.6215	5.0465	LOC104599528	| PREDICTED: Nelumbo nucifera proteinaceous RNase P 1, chloroplastic/mitochondrial-like (LOC104599528), transcript variant X1, mRNA	-	-	-
NNU_ath-miR5658	148.816	117.734	LOC104602496	| PREDICTED: Nelumbo nucifera probable WRKY transcription factor 25 (LOC104602496), mRNA	-	-	-
NNU_ath-miR5658	57.1002	40.9333	LOC104595683	| PREDICTED: Nelumbo nucifera probable LRR receptor-like serine/threonine-protein kinase At2g16250 (LOC104595683), transcript variant X1, mRNA	-	GO:0008152//metabolic process	GO:0003824//catalytic activity
NNU_ath-miR5658			LOC104602420	| PREDICTED: Nelumbo nucifera myb family transcription factor APL-like (LOC104602420), mRNA
NNU_ath-miR5658	0.4144	1.4481	LOC104601421	| PREDICTED: Nelumbo nucifera syntaxin-121-like (LOC104601421), mRNA	-	GO:0006810//transport	-
NNU_ath-miR5658	0.2638	0.1952	LOC104600821	| PREDICTED: Nelumbo nucifera serine/threonine-protein kinase BLUS1-like (LOC104600821), mRNA	-	GO:0016310//phosphorylation	GO:0000166//nucleotide binding;GO:0016301//kinase activity
NNU_ath-miR5658	3.5586	3.9824	LOC104596515	| PREDICTED: Nelumbo nucifera heat shock 70 kDa protein 8 (LOC104596515), transcript variant X1, mRNA	-	GO:0010286//heat acclimation;GO:0006457//protein folding	GO:0005524//ATP binding
NNU_ath-miR5658	0.2147	0.3971	LOC104603093	| PREDICTED: Nelumbo nucifera probable calcium-binding protein CML15 (LOC104603093), mRNA	-	-	-
NNU_ath-miR5658	75.8532	118.328	LOC104602499	| PREDICTED: Nelumbo nucifera uncharacterized LOC104602499 (LOC104602499), mRNA	-	GO:0032259//methylation	GO:0008168//methyltransferase activity
NNU_ath-miR5658			LOC104600414	| PREDICTED: Nelumbo nucifera probable serine/threonine-protein phosphatase 2A regulatory subunit B'' subunit TON2 (LOC104600414), mRNA
NNU_ath-miR5658	16.457	7.7944	LOC104598907	| PREDICTED: Nelumbo nucifera diacylglycerol kinase delta (LOC104598907), mRNA	-	-	-
NNU_ath-miR5658	104.105	115.802	LOC104600720	| PREDICTED: Nelumbo nucifera transmembrane 9 superfamily member 4-like (LOC104600720), mRNA	GO:0016021//integral component of membrane	-	-
NNU_ath-miR5658	4.6639	3.5448	LOC104599686	| PREDICTED: Nelumbo nucifera uncharacterized LOC104599686 (LOC104599686), transcript variant X2, mRNA	-	-	-
NNU_ath-miR5658	0.3877	0.0956	LOC104600823	| PREDICTED: Nelumbo nucifera transcriptional regulator SUPERMAN-like (LOC104600823), mRNA	-	-	-
NNU_ath-miR5658	21.1778	24.9734	LOC104598244	| PREDICTED: Nelumbo nucifera uncharacterized LOC104598244 (LOC104598244), transcript variant X1, mRNA	-	-	-
NNU_ath-miR5658	191.908	168.058	LOC104596092	| PREDICTED: Nelumbo nucifera oxalate--CoA ligase-like (LOC104596092), mRNA	GO:0009570//chloroplast stroma;GO:0048046//apoplast;GO:0009506//plasmodesma	GO:0015706//nitrate transport;GO:0050832//defense response to fungus;GO:0010167//response to nitrate;GO:0046482//para-aminobenzoic acid metabolic process;GO:0010030//positive regulation of seed germination;GO:0010214//seed coat development;GO:0033611//oxalate catabolic process	GO:0050203//oxalate-CoA ligase activity;GO:0008756//o-succinylbenzoate-CoA ligase activity
NNU_ath-miR5658	12.5001	10.5435	LOC104595787	| PREDICTED: Nelumbo nucifera protein DA1-related 1-like (LOC104595787), transcript variant X1, mRNA	-	-	GO:0008270//zinc ion binding
NNU_ath-miR5658	9.2469	7.9069	LOC104600702	| PREDICTED: Nelumbo nucifera mediator of RNA polymerase II transcription subunit 9-like (LOC104600702), transcript variant X2, mRNA	GO:0016592//mediator complex	GO:0006357//regulation of transcription from RNA polymerase II promoter	GO:0001104//RNA polymerase II transcription cofactor activity
NNU_ath-miR5658	2.3645	2.2379	LOC104611561	| PREDICTED: Nelumbo nucifera protein ROOT PRIMORDIUM DEFECTIVE 1 (LOC104611561), transcript variant X1, mRNA	-	-	-
NNU_ath-miR5658	11.9225	23.4418	LOC104586867	| PREDICTED: Nelumbo nucifera phosphoglycerate mutase-like protein AT74 (LOC104586867), mRNA	-	GO:0008152//metabolic process	GO:0003824//catalytic activity
NNU_ath-miR5658	12.0265	10.6781	LOC104590246	| PREDICTED: Nelumbo nucifera uncharacterized LOC104590246 (LOC104590246), mRNA	-	-	GO:0005488//binding
NNU_ath-miR5658	2.4477	1.0848	LOC104586352	| PREDICTED: Nelumbo nucifera transcription factor TCP11 (LOC104586352), mRNA	-	GO:2000024//regulation of leaf development	-
NNU_ath-miR5658	49.0716	44.7188	LOC104613409	| PREDICTED: Nelumbo nucifera N-terminal acetyltransferase A complex catalytic subunit ard1-like (LOC104613409), mRNA	-	GO:0051604//protein maturation;GO:0010228//vegetative to reproductive phase transition of meristem	GO:0004596//peptide alpha-N-acetyltransferase activity
NNU_ath-miR5658	7.8972	7.9314	LOC104590171	| PREDICTED: Nelumbo nucifera uncharacterized LOC104590171 (LOC104590171), mRNA	-	GO:0044767//single-organism developmental process;GO:0009987//cellular process	-
NNU_ath-miR5658	0.2876	0.0591	LOC104586130	| PREDICTED: Nelumbo nucifera uncharacterized LOC104586130 (LOC104586130), ncRNA	-	-	-
NNU_ath-miR5658	21.5748	21.4365	LOC104588813	| PREDICTED: Nelumbo nucifera uncharacterized LOC104588813 (LOC104588813), mRNA	-	-	-
NNU_ath-miR5658	2.9899	2.7398	LOC104613440	| PREDICTED: Nelumbo nucifera putative calcium-transporting ATPase 11, plasma membrane-type (LOC104613440), mRNA	GO:0016021//integral component of membrane	GO:0070588//calcium ion transmembrane transport;GO:0008152//metabolic process	GO:0005388//calcium-transporting ATPase activity;GO:0005524//ATP binding;GO:0046872//metal ion binding;GO:0005516//calmodulin binding
NNU_ath-miR5658	8.6241	1.4479	LOC104589454	| PREDICTED: Nelumbo nucifera probable WRKY transcription factor 12 (LOC104589454), transcript variant X1, mRNA	-	-	-
NNU_ath-miR5658	10.8359	11.7045	LOC104589001	| PREDICTED: Nelumbo nucifera fumarate hydratase 1, mitochondrial-like (LOC104589001), mRNA	GO:0045239//tricarboxylic acid cycle enzyme complex	GO:0006106//fumarate metabolic process;GO:0006099//tricarboxylic acid cycle	GO:0004333//fumarate hydratase activity
NNU_ath-miR5658	21.8784	16.6935	LOC104612709	| PREDICTED: Nelumbo nucifera probable transcriptional regulator SLK2 (LOC104612709), partial mRNA	-	-	-
NNU_ath-miR5658	9.5164	7.5027	LOC104586445	| PREDICTED: Nelumbo nucifera RNA polymerase II C-terminal domain phosphatase-like 1 (LOC104586445), mRNA	-	GO:0016311//dephosphorylation;GO:0009611//response to wounding;GO:0009651//response to salt stress;GO:0045892//negative regulation of transcription, DNA-templated	GO:0004647//phosphoserine phosphatase activity
NNU_ath-miR5658	3.447	2.6101	LOC104610886	| PREDICTED: Nelumbo nucifera glutamate receptor 3.7-like (LOC104610886), transcript variant X1, mRNA	GO:0005886//plasma membrane;GO:0044464//cell part;GO:0005622//intracellular;GO:0016020//membrane;GO:0016021//integral component of membrane;GO:0009506//plasmodesma	GO:0006816//calcium ion transport;GO:0007186//G-protein coupled receptor signaling pathway;GO:0035235//ionotropic glutamate receptor signaling pathway;GO:0019722//calcium-mediated signaling;GO:0007165//signal transduction;GO:0070588//calcium ion transmembrane transport;GO:0071230//cellular response to amino acid stimulus	GO:0004970//ionotropic glutamate receptor activity;GO:0005216//ion channel activity;GO:0004930//G-protein coupled receptor activity;GO:0005262//calcium channel activity;GO:0008066//glutamate receptor activity
NNU_ath-miR5658			LOC104587703	| PREDICTED: Nelumbo nucifera uncharacterized LOC104587703 (LOC104587703), mRNA
NNU_ath-miR5658	44.9587	23.7495	LOC104585917	| PREDICTED: Nelumbo nucifera uncharacterized LOC104585917 (LOC104585917), mRNA	GO:0009941//chloroplast envelope	-	-
NNU_ath-miR5658	17.5195	8.8886	LOC104586326	| PREDICTED: Nelumbo nucifera histidine--tRNA ligase, cytoplasmic (LOC104586326), transcript variant X1, mRNA	GO:0005737//cytoplasm	GO:0006427//histidyl-tRNA aminoacylation	GO:0004821//histidine-tRNA ligase activity;GO:0005524//ATP binding
NNU_ath-miR5658	0.1767	0.1308	LOC104586653	| PREDICTED: Nelumbo nucifera transcription factor MYB24-like (LOC104586653), mRNA	-	-	-
NNU_ath-miR5658	9.4188	12.9854	LOC104585990	| PREDICTED: Nelumbo nucifera myb family transcription factor APL-like (LOC104585990), transcript variant X1, mRNA	-	-	GO:0003677//DNA binding
NNU_ath-miR5658	2.0512	1.6167	LOC104613476	| PREDICTED: Nelumbo nucifera probable calcium-transporting ATPase 4, plasma membrane-type (LOC104613476), mRNA	GO:0016021//integral component of membrane	GO:0070588//calcium ion transmembrane transport;GO:0008152//metabolic process	GO:0005388//calcium-transporting ATPase activity;GO:0005524//ATP binding;GO:0046872//metal ion binding
NNU_ath-miR5658	2.7215	4.8865	LOC104586957	| PREDICTED: Nelumbo nucifera uncharacterized LOC104586957 (LOC104586957), mRNA	-	-	-
NNU_ath-miR5658	4.6031	4.9889	LOC104611677	| PREDICTED: Nelumbo nucifera uncharacterized LOC104611677 (LOC104611677), transcript variant X1, mRNA	-	-	GO:0046872//metal ion binding
NNU_ath-miR5658	60.2127	65.7481	LOC104586645	| PREDICTED: Nelumbo nucifera glutaredoxin-C6-like (LOC104586645), mRNA	-	-	-
NNU_ath-miR5658	0	0.016	LOC104590182	| PREDICTED: Nelumbo nucifera uncharacterized LOC104590182 (LOC104590182), mRNA	-	-	-
NNU_ath-miR5658			LOC104589171	| PREDICTED: Nelumbo nucifera B3 domain-containing transcription factor ABI3 (LOC104589171), mRNA
NNU_ath-miR5658	1.7163	0.8467	LOC104588148	| PREDICTED: Nelumbo nucifera uncharacterized LOC104588148 (LOC104588148), transcript variant X1, ncRNA	-	-	-
NNU_ath-miR5658	32.6911	23.6389	LOC104612367	| PREDICTED: Nelumbo nucifera RNA-binding protein 1 (LOC104612367), mRNA	GO:0009507//chloroplast	-	GO:0003676//nucleic acid binding;GO:0000166//nucleotide binding
NNU_ath-miR5658	9.9037	1.6506	LOC104611172	| PREDICTED: Nelumbo nucifera uncharacterized LOC104611172 (LOC104611172), mRNA	-	-	-
NNU_ath-miR5658	2.5845	2.0213	LOC104585698	| PREDICTED: Nelumbo nucifera uncharacterized LOC104585698 (LOC104585698), transcript variant X3, misc_RNA	-	-	-
NNU_ath-miR5658	1.4051	10.3516	LOC104588667	| PREDICTED: Nelumbo nucifera RNA-binding protein 38-like (LOC104588667), transcript variant X2, mRNA	-	-	-
NNU_ath-miR5658	1.9265	1.0897	LOC104613234	| PREDICTED: Nelumbo nucifera protein argonaute 10-like (LOC104613234), transcript variant X1, mRNA	-	GO:0048439//flower morphogenesis;GO:0010014//meristem initiation;GO:0035019//somatic stem cell maintenance;GO:0010073//meristem maintenance;GO:0006346//methylation-dependent chromatin silencing;GO:0035196//production of miRNAs involved in gene silencing by miRNA;GO:0010586//miRNA metabolic process;GO:0009855//determination of bilateral symmetry;GO:0007267//cell-cell signaling;GO:1902183//regulati…	GO:0003743//translation initiation factor activity;GO:0035198//miRNA binding;GO:0016740//transferase activity
NNU_ath-miR5658	12.8404	18.2293	LOC104590396	| PREDICTED: Nelumbo nucifera probable protein phosphatase 2C 53 (LOC104590396), transcript variant X1, mRNA	-	-	GO:0004721//phosphoprotein phosphatase activity;GO:0043169//cation binding
NNU_ath-miR5658	68.3498	62.9258	LOC104611166	| PREDICTED: Nelumbo nucifera peptidyl-prolyl cis-trans isomerase NIMA-interacting 4 (LOC104611166), mRNA	-	GO:0000413//protein peptidyl-prolyl isomerization	GO:0003755//peptidyl-prolyl cis-trans isomerase activity
NNU_ath-miR5658	0.0217	0	LOC104611421	| PREDICTED: Nelumbo nucifera putative phagocytic receptor 1b (LOC104611421), mRNA	GO:0016021//integral component of membrane	-	-
NNU_ath-miR5658	14.5154	13.1828	LOC104586651	| PREDICTED: Nelumbo nucifera regulatory protein NPR1-like (LOC104586651), mRNA	-	-	-
NNU_ath-miR5658			LOC104586299	| PREDICTED: Nelumbo nucifera uncharacterized LOC104586299 (LOC104586299), mRNA
NNU_ath-miR5658	0.3092	0.3813	LOC104612736	| PREDICTED: Nelumbo nucifera uncharacterized LOC104612736 (LOC104612736), mRNA	-	-	-
NNU_ath-miR5658	0.1196	0.0656	LOC104588270	| PREDICTED: Nelumbo nucifera cytochrome b561 and DOMON domain-containing protein At5g47530-like (LOC104588270), mRNA	-	-	-
NNU_ath-miR5658	10.1418	6.565	LOC104587564	| PREDICTED: Nelumbo nucifera kinesin KP1-like (LOC104587564), partial mRNA	GO:0005874//microtubule;GO:0005871//kinesin complex	GO:0007018//microtubule-based movement;GO:0008152//metabolic process	GO:0008017//microtubule binding;GO:0003777//microtubule motor activity;GO:0005524//ATP binding
NNU_ath-miR5658	25.9917	36.2	LOC104585588	| PREDICTED: Nelumbo nucifera uncharacterized LOC104585588 (LOC104585588), mRNA	-	-	-
NNU_ath-miR5658			LOC104587095	| PREDICTED: Nelumbo nucifera uncharacterized LOC104587095 (LOC104587095), mRNA
NNU_ath-miR5658			LOC104612033	| PREDICTED: Nelumbo nucifera wall-associated receptor kinase 2-like (LOC104612033), mRNA
NNU_ath-miR5658	8.9631	4.9255	LOC104611651	| PREDICTED: Nelumbo nucifera acyl-CoA-binding domain-containing protein 3-like (LOC104611651), transcript variant X3, misc_RNA	-	-	-
NNU_ath-miR5658	0.0791	0.0975	LOC104589864	| PREDICTED: Nelumbo nucifera probable LRR receptor-like serine/threonine-protein kinase At4g08850 (LOC104589864), partial mRNA	-	GO:0006468//protein phosphorylation	GO:0016301//kinase activity
NNU_ath-miR5658	0	0.0505	LOC104586662	| PREDICTED: Nelumbo nucifera EPIDERMAL PATTERNING FACTOR-like protein 6 (LOC104586662), transcript variant X1, mRNA	-	-	-
NNU_ath-miR5658	0.2398	0.2366	LOC104612352	| PREDICTED: Nelumbo nucifera receptor-like protein kinase 5 (LOC104612352), mRNA	GO:0016020//membrane	GO:0035556//intracellular signal transduction;GO:0006468//protein phosphorylation;GO:0006952//defense response;GO:0009719//response to endogenous stimulus;GO:0010033//response to organic substance;GO:0044710//single-organism metabolic process	GO:0004672//protein kinase activity
NNU_ath-miR5658	4.6625	3.7207	LOC104586615	| PREDICTED: Nelumbo nucifera GATA transcription factor 21-like (LOC104586615), mRNA	-	-	GO:0005488//binding
NNU_ath-miR5658	26.1752	10.081	LOC104612988	| PREDICTED: Nelumbo nucifera uncharacterized LOC104612988 (LOC104612988), mRNA	-	-	-
NNU_ath-miR5658	0	0.0672	LOC104612315	| PREDICTED: Nelumbo nucifera probable LRR receptor-like serine/threonine-protein kinase At4g08850 (LOC104612315), mRNA	-	-	GO:0016740//transferase activity
NNU_ath-miR5658	1.3832	1.5102	LOC104590127	| PREDICTED: Nelumbo nucifera probable receptor protein kinase TMK1 (LOC104590127), mRNA	-	-	GO:0016301//kinase activity
NNU_ath-miR5658	2.5794	2.6317	LOC104610890	| PREDICTED: Nelumbo nucifera phospholipase A I (LOC104610890), transcript variant X1, mRNA	-	GO:0010228//vegetative to reproductive phase transition of meristem;GO:0016926//protein desumoylation;GO:0009695//jasmonic acid biosynthetic process;GO:0050665//hydrogen peroxide biosynthetic process;GO:0016042//lipid catabolic process;GO:0009620//response to fungus	GO:0047714//galactolipase activity;GO:0004620//phospholipase activity
NNU_ath-miR5658	47.5712	12.0659	LOC104611152	| PREDICTED: Nelumbo nucifera uncharacterized LOC104611152 (LOC104611152), mRNA	GO:0009570//chloroplast stroma;GO:0009535//chloroplast thylakoid membrane;GO:0009941//chloroplast envelope	GO:0015979//photosynthesis;GO:0016117//carotenoid biosynthetic process;GO:0010264//myo-inositol hexakisphosphate biosynthetic process	-
NNU_ath-miR5658	7.7774	6.4409	LOC104585941	| PREDICTED: Nelumbo nucifera urease accessory protein G (LOC104585941), transcript variant X1, mRNA	GO:0016020//membrane	GO:0006807//nitrogen compound metabolic process;GO:0048554//positive regulation of metalloenzyme activity	GO:0016151//nickel cation binding;GO:0003924//GTPase activity
NNU_ath-miR5658			LOC104612787	| PREDICTED: Nelumbo nucifera uncharacterized LOC104612787 (LOC104612787), ncRNA
NNU_ath-miR5658	45.6103	35.3131	LOC104610981	| PREDICTED: Nelumbo nucifera uncharacterized protein At2g29880-like (LOC104610981), transcript variant X3, mRNA	-	-	-
NNU_ath-miR8175	0.1703	0.07	LOC104605609	| PREDICTED: Nelumbo nucifera granule-bound starch synthase 2, chloroplastic/amyloplastic-like (LOC104605609), mRNA	-	-	-
NNU_ath-miR8175			LOC104597010	| PREDICTED: Nelumbo nucifera uncharacterized LOC104597010 (LOC104597010), ncRNA
NNU_ath-miR829-3p.1			LOC104591377	| PREDICTED: Nelumbo nucifera uncharacterized LOC104591377 (LOC104591377), mRNA
NNU_ath-miR829-3p.1	27.1581	27.1081	LOC104593849	| PREDICTED: Nelumbo nucifera protein transport protein Sec24-like At4g32640 (LOC104593849), transcript variant X1, mRNA	GO:0030127//COPII vesicle coat	GO:0006888//ER to Golgi vesicle-mediated transport;GO:0006886//intracellular protein transport	GO:0008270//zinc ion binding
NNU_ath-miR829-3p.1	5.3961	2.5318	LOC104585570	| PREDICTED: Nelumbo nucifera mitochondrial-processing peptidase subunit alpha-like (LOC104585570), transcript variant X1, mRNA	-	GO:0006508//proteolysis	GO:0004222//metalloendopeptidase activity;GO:0046872//metal ion binding
NNU_ath-miR829-3p.1	0.0499	0.0308	LOC104591450	| PREDICTED: Nelumbo nucifera short-chain dehydrogenase TIC 32, chloroplastic-like (LOC104591450), mRNA	-	GO:0055114//oxidation-reduction process	GO:0016491//oxidoreductase activity
NNU_ath-miR829-3p.1	0.8944	0.2758	LOC104591452	| PREDICTED: Nelumbo nucifera short-chain dehydrogenase TIC 32, chloroplastic (LOC104591452), mRNA	-	GO:0055114//oxidation-reduction process	GO:0016491//oxidoreductase activity
NNU_ath-miR829-3p.1	25.3851	31.3073	LOC104594511	| PREDICTED: Nelumbo nucifera uncharacterized LOC104594511 (LOC104594511), mRNA	GO:0005886//plasma membrane	GO:0009555//pollen development;GO:0006979//response to oxidative stress	-
NNU_ath-miR829-3p.1	8.3272	4.9533	LOC104607162	| PREDICTED: Nelumbo nucifera uncharacterized LOC104607162 (LOC104607162), transcript variant X3, mRNA	-	-	-
NNU_ath-miR829-3p.1	2.1566	2.199	LOC104598934	| PREDICTED: Nelumbo nucifera gamma-tubulin complex component 4 (LOC104598934), transcript variant X3, mRNA	GO:0009506//plasmodesma;GO:0005815//microtubule organizing center;GO:0000922//spindle pole;GO:0045298//tubulin complex	GO:0048449//floral organ formation;GO:0016570//histone modification;GO:0007020//microtubule nucleation;GO:0009909//regulation of flower development;GO:0040007//growth;GO:0043622//cortical microtubule organization	-
NNU_ath-miR829-3p.1	0.7686	0.1537	LOC104587457	| PREDICTED: Nelumbo nucifera uncharacterized LOC104587457 (LOC104587457), transcript variant X1, mRNA	-	-	-
NNU_ath-miR829-3p.1	3.058	3.0225	LOC104588968	| PREDICTED: Nelumbo nucifera uncharacterized LOC104588968 (LOC104588968), transcript variant X5, mRNA	-	GO:0043170//macromolecule metabolic process;GO:0044763//single-organism cellular process;GO:0048316//seed development;GO:0050794//regulation of cellular process;GO:0044237//cellular metabolic process;GO:0048507//meristem development;GO:0044238//primary metabolic process	-
NNU_ath-miR829-3p.1	0.1162	0.0358	LOC104586694	| PREDICTED: Nelumbo nucifera histidine kinase 5 (LOC104586694), transcript variant X4, mRNA	GO:0005773//vacuole	GO:0009788//negative regulation of abscisic acid-activated signaling pathway;GO:0048364//root development;GO:0023014//signal transduction by phosphorylation;GO:0090333//regulation of stomatal closure;GO:0043481//anthocyanin accumulation in tissues in response to UV light;GO:0010048//vernalization response;GO:0071219//cellular response to molecule of bacterial origin;GO:0070301//cellular response …	GO:0000155//phosphorelay sensor kinase activity
NNU_ath-miR829-5p			LOC104609779	| PREDICTED: Nelumbo nucifera endo-1,4-beta-xylanase D-like (LOC104609779), mRNA
NNU_ath-miR829-5p	15.7512	17.3546	LOC104593745	| PREDICTED: Nelumbo nucifera thioredoxin H4-1 (LOC104593745), transcript variant X1, mRNA	GO:0009536//plastid;GO:0005829//cytosol;GO:0005634//nucleus	GO:0045454//cell redox homeostasis;GO:0006662//glycerol ether metabolic process;GO:0055114//oxidation-reduction process;GO:0007154//cell communication	GO:0015035//protein disulfide oxidoreductase activity
NNU_ath-miR829-5p	0.1226	1.6633	LOC104605084	| PREDICTED: Nelumbo nucifera DNA replication licensing factor MCM7 (LOC104605084), mRNA	GO:0005634//nucleus;GO:0042555//MCM complex;GO:0005737//cytoplasm	GO:0008283//cell proliferation;GO:0006268//DNA unwinding involved in DNA replication;GO:0006342//chromatin silencing;GO:0006270//DNA replication initiation;GO:0051567//histone H3-K9 methylation;GO:0006306//DNA methylation;GO:0010182//sugar mediated signaling pathway	GO:0003677//DNA binding;GO:0003678//DNA helicase activity;GO:0005524//ATP binding
NNU_ath-miR829-5p	109.179	47.1207	LOC104604573	| PREDICTED: Nelumbo nucifera 50S ribosomal protein L9, chloroplastic (LOC104604573), mRNA	GO:0044434//chloroplast part;GO:0005840//ribosome;GO:0009532//plastid stroma	GO:0006412//translation	GO:0003735//structural constituent of ribosome
NNU_ath-miR829-5p	12.2092	11.2179	LOC104598315	| PREDICTED: Nelumbo nucifera vacuolar protein sorting-associated protein 53 A (LOC104598315), mRNA	GO:0005783//endoplasmic reticulum	GO:0048193//Golgi vesicle transport	-
NNU_ath-miR829-5p	14.0152	14.1106	LOC104600770	| PREDICTED: Nelumbo nucifera serine/threonine protein phosphatase 2A 55 kDa regulatory subunit B beta isoform (LOC104600770), transcript variant X3, misc_RNA	GO:0000159//protein phosphatase type 2A complex	GO:0034047//regulation of protein phosphatase type 2A activity;GO:0007165//signal transduction	GO:0008601//protein phosphatase type 2A regulator activity
NNU_ath-miR829-5p	91.6519	106.826	LOC104598339	| PREDICTED: Nelumbo nucifera vacuolar protein sorting-associated protein 2 homolog 1-like (LOC104598339), mRNA	GO:0005622//intracellular	GO:0007034//vacuolar transport	-
NNU_ath-miR829-5p	23.5159	17.4152	LOC104587486	| PREDICTED: Nelumbo nucifera basic proline-rich protein (LOC104587486), transcript variant X2, mRNA	-	-	-
NNU_ath-miR830-3p	5.2694	3.1056	LOC104595094	| PREDICTED: Nelumbo nucifera thylakoid lumenal 15.0 kDa protein 2, chloroplastic-like (LOC104595094), transcript variant X3, mRNA	GO:0031977//thylakoid lumen	GO:0044281//small molecule metabolic process;GO:0016226//iron-sulfur cluster assembly;GO:1901576//organic substance biosynthetic process;GO:0015995//chlorophyll biosynthetic process;GO:1901564//organonitrogen compound metabolic process;GO:0048481//ovule development;GO:0009791//post-embryonic development;GO:0006139//nucleobase-containing compound metabolic process;GO:0010228//vegetative to reprodu…	-
NNU_ath-miR830-3p	9.5857	9.8736	LOC104591227	| PREDICTED: Nelumbo nucifera uncharacterized LOC104591227 (LOC104591227), mRNA	-	-	GO:0008270//zinc ion binding;GO:0003676//nucleic acid binding
NNU_ath-miR830-3p	149.715	83.4596	LOC104612757	| PREDICTED: Nelumbo nucifera 2-methyl-6-phytyl-1,4-hydroquinone methyltransferase, chloroplastic-like (LOC104612757), mRNA	-	-	-
NNU_ath-miR830-3p	16.7224	8.9279	LOC104588942	| PREDICTED: Nelumbo nucifera zinc finger protein CONSTANS-LIKE 13-like (LOC104588942), transcript variant X1, mRNA	-	-	-
NNU_ath-miR830-3p	8.6998	8.6333	LOC104589810	| PREDICTED: Nelumbo nucifera uncharacterized LOC104589810 (LOC104589810), mRNA	-	-	-
NNU_ath-miR831-3p			LOC104594402	| PREDICTED: Nelumbo nucifera probable transcription repressor OFP9 (LOC104594402), mRNA
NNU_ath-miR831-3p			LOC104594436	| PREDICTED: Nelumbo nucifera uncharacterized LOC104594436 (LOC104594436), mRNA
NNU_ath-miR831-3p	131.544	106.906	LOC104607211	| PREDICTED: Nelumbo nucifera probable protein phosphatase 2C 2 (LOC104607211), mRNA	-	GO:0006470//protein dephosphorylation;GO:0010200//response to chitin	GO:0004722//protein serine/threonine phosphatase activity;GO:0046872//metal ion binding
NNU_ath-miR831-3p	1.796	1.903	LOC104609941	| PREDICTED: Nelumbo nucifera uncharacterized LOC104609941 (LOC104609941), mRNA	-	GO:0006950//response to stress	-
NNU_ath-miR831-3p	13.3841	10.0562	LOC104609943	| PREDICTED: Nelumbo nucifera uncharacterized LOC104609943 (LOC104609943), transcript variant X1, mRNA	-	-	-
NNU_ath-miR831-3p	0	0.0685	LOC104596101	| PREDICTED: Nelumbo nucifera O-glucosyltransferase rumi homolog (LOC104596101), transcript variant X1, mRNA	GO:0005794//Golgi apparatus	-	-
NNU_ath-miR831-3p	2.1454	2.3493	LOC104613508	| PREDICTED: Nelumbo nucifera uncharacterized LOC104613508 (LOC104613508), transcript variant X1, mRNA	-	-	-
NNU_ath-miR831-3p	0.0409	0.2016	LOC104589374	| PREDICTED: Nelumbo nucifera uncharacterized LOC104589374 (LOC104589374), mRNA	-	-	-
NNU_ath-miR831-3p	10.0961	10.7039	LOC104586870	| PREDICTED: Nelumbo nucifera methyl-CpG-binding domain-containing protein 1-like (LOC104586870), mRNA	-	-	GO:0005488//binding
NNU_ath-miR831-3p	5.0679	7.9214	LOC104586456	| PREDICTED: Nelumbo nucifera uncharacterized LOC104586456 (LOC104586456), mRNA	-	-	-
NNU_ath-miR831-3p	0.2846	0.4249	LOC104587425	| PREDICTED: Nelumbo nucifera pentatricopeptide repeat-containing protein At4g39530 (LOC104587425), mRNA	-	-	-
NNU_ath-miR831-3p	0	0.0595	LOC104585587	| PREDICTED: Nelumbo nucifera uncharacterized LOC104585587 (LOC104585587), transcript variant X1, ncRNA	-	-	-
NNU_ath-miR831-3p	13.0236	8.3624	LOC104587142	| PREDICTED: Nelumbo nucifera DNA-directed RNA polymerase II subunit RPB2 (LOC104587142), mRNA	GO:0009506//plasmodesma;GO:0005665//DNA-directed RNA polymerase II, core complex;GO:0005829//cytosol	GO:0000956//nuclear-transcribed mRNA catabolic process;GO:0006366//transcription from RNA polymerase II promoter;GO:0000394//RNA splicing, via endonucleolytic cleavage and ligation	GO:0003677//DNA binding;GO:0032549//ribonucleoside binding;GO:0003899//DNA-directed RNA polymerase activity
NNU_ath-miR831-3p	0.8242	0.2772	LOC104589298	| PREDICTED: Nelumbo nucifera uncharacterized LOC104589298 (LOC104589298), ncRNA	-	-	-
NNU_ath-miR858b	36.1605	44.4429	LOC104587144	| PREDICTED: Nelumbo nucifera riboflavin synthase-like (LOC104587144), mRNA	GO:0009507//chloroplast	GO:0055114//oxidation-reduction process;GO:0009231//riboflavin biosynthetic process	GO:0016491//oxidoreductase activity;GO:0004746//riboflavin synthase activity
NNU_ath-miR862-3p	13.691	11.859	LOC104597072	| PREDICTED: Nelumbo nucifera mitochondrial substrate carrier family protein B-like (LOC104597072), mRNA	GO:0005886//plasma membrane;GO:0016021//integral component of membrane	GO:0055085//transmembrane transport	-
NNU_ath-miR862-3p	14.4819	9.0688	LOC104597808	| PREDICTED: Nelumbo nucifera ATP-dependent zinc metalloprotease FtsH (LOC104597808), mRNA	GO:0016021//integral component of membrane;GO:0009941//chloroplast envelope	GO:0006508//proteolysis;GO:0051301//cell division	GO:0005524//ATP binding;GO:0008270//zinc ion binding;GO:0004222//metalloendopeptidase activity
NNU_ath-miR862-3p	31.2759	25.3853	LOC104587980	| PREDICTED: Nelumbo nucifera probable aldo-keto reductase 2 (LOC104587980), mRNA	-	GO:0055114//oxidation-reduction process	GO:0016491//oxidoreductase activity
NNU_atr-miR169b	9.9677	12.4346	LOC104599391	| PREDICTED: Nelumbo nucifera probable serine/threonine-protein kinase At1g54610 (LOC104599391), transcript variant X1, mRNA	GO:0005886//plasma membrane	GO:0006468//protein phosphorylation	GO:0004672//protein kinase activity;GO:0030246//carbohydrate binding;GO:0005524//ATP binding
NNU_atr-miR2950	1.3315	0.3284	LOC104592831	| PREDICTED: Nelumbo nucifera uncharacterized LOC104592831 (LOC104592831), transcript variant X17, misc_RNA	-	-	-
NNU_atr-miR2950	3.4246	1.4078	LOC104610982	| PREDICTED: Nelumbo nucifera uncharacterized LOC104610982 (LOC104610982), mRNA	-	-	GO:0003677//DNA binding
NNU_atr-miR2950	3.4089	4.2986	LOC104609257	| PREDICTED: Nelumbo nucifera F-box only protein 13-like (LOC104609257), transcript variant X2, mRNA	-	-	-
NNU_atr-miR2950	0	0.1145	LOC104605620	| PREDICTED: Nelumbo nucifera F-box/kelch-repeat protein At1g57790-like (LOC104605620), mRNA	-	-	-
NNU_atr-miR2950	0.4878	0.3008	LOC104606102	| PREDICTED: Nelumbo nucifera uncharacterized LOC104606102 (LOC104606102), mRNA	-	GO:0032259//methylation	GO:0008168//methyltransferase activity
NNU_atr-miR2950			LOC104606793	| PREDICTED: Nelumbo nucifera putative clathrin assembly protein At4g02650 (LOC104606793), mRNA
NNU_atr-miR2950	6.8185	7.5115	LOC104600455	| PREDICTED: Nelumbo nucifera F-box only protein 13-like (LOC104600455), transcript variant X3, mRNA	-	-	-
NNU_atr-miR2950	9.4739	13.49	LOC104601274	| PREDICTED: Nelumbo nucifera ethylene-insensitive protein 2-like (LOC104601274), transcript variant X4, mRNA	-	GO:0044765//single-organism transport;GO:0051641//cellular localization;GO:0098542//defense response to other organism;GO:0009628//response to abiotic stimulus;GO:0009755//hormone-mediated signaling pathway;GO:0048731//system development;GO:0033036//macromolecule localization	-
NNU_atr-miR2950	0.6638	1.1085	LOC104597627	| PREDICTED: Nelumbo nucifera F-box/kelch-repeat protein At1g55270-like (LOC104597627), transcript variant X2, misc_RNA	-	-	-
NNU_atr-miR2950	0.0293	0	LOC104599630	| PREDICTED: Nelumbo nucifera putative clathrin assembly protein At1g03050 (LOC104599630), mRNA	-	-	GO:0005488//binding
NNU_atr-miR2950	2.0084	1.4472	LOC104600279	| PREDICTED: Nelumbo nucifera BAG family molecular chaperone regulator 6 (LOC104600279), mRNA	-	-	-
NNU_atr-miR2950	2.1034	2.9454	LOC104587497	| PREDICTED: Nelumbo nucifera F-box/kelch-repeat protein At1g55270-like (LOC104587497), mRNA	-	-	-
NNU_atr-miR2950	1.4741	3.3866	LOC104611630	| PREDICTED: Nelumbo nucifera probable N-acetyltransferase HLS1 (LOC104611630), mRNA	-	GO:0008152//metabolic process	GO:0008080//N-acetyltransferase activity
NNU_atr-miR2950	14.9224	30.2179	LOC104586815	| PREDICTED: Nelumbo nucifera UDP-glycosyltransferase 74F2-like (LOC104586815), mRNA	-	-	GO:0016757//transferase activity, transferring glycosyl groups
NNU_atr-miR2950	15.1377	9.8853	LOC104588421	| PREDICTED: Nelumbo nucifera cyclin-L1-1-like (LOC104588421), transcript variant X1, mRNA	-	GO:0006355//regulation of transcription, DNA-templated;GO:0000079//regulation of cyclin-dependent protein serine/threonine kinase activity	GO:0019901//protein kinase binding
NNU_atr-miR319b	0.1048	0.0431	LOC104607640	| PREDICTED: Nelumbo nucifera acyl-[acyl-carrier-protein] desaturase, chloroplastic-like (LOC104607640), mRNA	GO:0009507//chloroplast	GO:0055114//oxidation-reduction process;GO:0006633//fatty acid biosynthetic process	GO:0046872//metal ion binding;GO:0045300//acyl-[acyl-carrier-protein] desaturase activity
NNU_atr-miR319b	48.6926	19.481	LOC104600661	| PREDICTED: Nelumbo nucifera lycopene epsilon cyclase, chloroplastic (LOC104600661), transcript variant X2, mRNA	-	GO:0055114//oxidation-reduction process;GO:0010103//stomatal complex morphogenesis;GO:0016123//xanthophyll biosynthetic process	GO:0045435//lycopene epsilon cyclase activity;GO:0016705//oxidoreductase activity, acting on paired donors, with incorporation or reduction of molecular oxygen
NNU_atr-miR319b	0.1239	0.0255	LOC104587893	| PREDICTED: Nelumbo nucifera uncharacterized LOC104587893 (LOC104587893), transcript variant X8, mRNA	-	-	-
NNU_atr-miR390.1	2.2225	1.5445	LOC104604974	| PREDICTED: Nelumbo nucifera uncharacterized LOC104604974 (LOC104604974), partial mRNA	-	-	-
NNU_atr-miR390.1	5.3209	2.1586	LOC104596926	| PREDICTED: Nelumbo nucifera uncharacterized LOC104596926 (LOC104596926), mRNA	-	-	-
NNU_atr-miR396a	6.1919	5.6981	LOC104590533	| PREDICTED: Nelumbo nucifera trafficking protein particle complex subunit 8 (LOC104590533), transcript variant X2, mRNA	-	-	-
NNU_atr-miR396a	4.2859	4.2286	LOC104599522	| PREDICTED: Nelumbo nucifera uncharacterized LOC104599522 (LOC104599522), transcript variant X2, mRNA	-	-	-
NNU_atr-miR396a	8.8941	9.1302	LOC104602121	| PREDICTED: Nelumbo nucifera CLIP-associated protein-like (LOC104602121), mRNA	GO:0005886//plasma membrane;GO:0005876//spindle microtubule;GO:0009506//plasmodesma	GO:0043622//cortical microtubule organization;GO:0010817//regulation of hormone levels;GO:0030243//cellulose metabolic process;GO:0007026//negative regulation of microtubule depolymerization;GO:0050821//protein stabilization;GO:0009832//plant-type cell wall biogenesis;GO:0000271//polysaccharide biosynthetic process;GO:0048767//root hair elongation;GO:0043481//anthocyanin accumulation in tissues i…	GO:0051010//microtubule plus-end binding
NNU_atr-miR396d			LOC104594998	| PREDICTED: Nelumbo nucifera probable F-box protein At4g22030 (LOC104594998), mRNA
NNU_atr-miR396d	43.6598	40.3347	LOC104605377	| PREDICTED: Nelumbo nucifera transmembrane protein 208 homolog (LOC104605377), mRNA	GO:0016021//integral component of membrane	-	-
NNU_atr-miR397a	134.911	72.5042	LOC104592682	| PREDICTED: Nelumbo nucifera glyceraldehyde-3-phosphate dehydrogenase A, chloroplastic (LOC104592682), mRNA	-	GO:0006006//glucose metabolic process;GO:0055114//oxidation-reduction process	GO:0051287//NAD binding;GO:0050661//NADP binding;GO:0016620//oxidoreductase activity, acting on the aldehyde or oxo group of donors, NAD or NADP as acceptor
NNU_atr-miR397a	21.3407	32.5769	LOC104589017	| PREDICTED: Nelumbo nucifera uncharacterized LOC104589017 (LOC104589017), transcript variant X1, mRNA	-	-	-
NNU_atr-miR397a	0.4117	0.2101	LOC104605378	| PREDICTED: Nelumbo nucifera pentatricopeptide repeat-containing protein At1g80150, mitochondrial-like (LOC104605378), transcript variant X2, mRNA	-	-	-
NNU_atr-miR397a	4.7432	3.4966	LOC104598451	| PREDICTED: Nelumbo nucifera protein FAR1-RELATED SEQUENCE 5-like (LOC104598451), transcript variant X3, mRNA	-	-	-
NNU_atr-miR397a	0.3316	0.6133	LOC104586848	| PREDICTED: Nelumbo nucifera pentatricopeptide repeat-containing protein At1g80150, mitochondrial-like (LOC104586848), mRNA	-	-	-
NNU_atr-miR397a	5.0701	3.8008	LOC104586259	| PREDICTED: Nelumbo nucifera serine decarboxylase 1-like (LOC104586259), mRNA	GO:0005829//cytosol;GO:0005886//plasma membrane	GO:0006580//ethanolamine metabolic process;GO:0019752//carboxylic acid metabolic process	GO:0016740//transferase activity;GO:0030170//pyridoxal phosphate binding;GO:0016831//carboxy-lyase activity
NNU_atr-miR397b	2.4197	4.4381	LOC104599095	| PREDICTED: Nelumbo nucifera CBL-interacting serine/threonine-protein kinase 21 (LOC104599095), transcript variant X1, mRNA	-	GO:0007165//signal transduction;GO:0016310//phosphorylation;GO:0006468//protein phosphorylation	GO:0004674//protein serine/threonine kinase activity;GO:0005524//ATP binding;GO:0000166//nucleotide binding;GO:0004672//protein kinase activity
NNU_atr-miR397b			LOC104611284	| PREDICTED: Nelumbo nucifera uncharacterized LOC104611284 (LOC104611284), mRNA
NNU_atr-miR397b			LOC104590434	| PREDICTED: Nelumbo nucifera uncharacterized LOC104590434 (LOC104590434), mRNA
NNU_atr-miR397b			LOC104611283	| PREDICTED: Nelumbo nucifera uncharacterized LOC104611283 (LOC104611283), mRNA
NNU_atr-miR397b	4.0635	5.6459	LOC104590191	| PREDICTED: Nelumbo nucifera WPP domain-interacting tail-anchored protein 1-like (LOC104590191), transcript variant X2, mRNA	-	-	-
NNU_atr-miR398	1027.41	1493.62	LOC104592462	| PREDICTED: Nelumbo nucifera umecyanin-like (LOC104592462), mRNA	-	-	-
NNU_atr-miR398	5.22	5.4063	LOC104585817	| PREDICTED: Nelumbo nucifera molybdate transporter 1 (LOC104585817), mRNA	-	-	-
NNU_atr-miR398	25.4782	16.7305	LOC104590584	| PREDICTED: Nelumbo nucifera umecyanin-like (LOC104590584), mRNA	-	-	-
NNU_atr-miR398	6.5693	3.8899	LOC104612658	| PREDICTED: Nelumbo nucifera chloroplast envelope membrane protein (LOC104612658), transcript variant X3, mRNA	GO:0016021//integral component of membrane	-	-
NNU_atr-miR8558b	0.2934	0.3791	LOC104593618	| PREDICTED: Nelumbo nucifera putative disease resistance protein RGA1 (LOC104593618), mRNA	-	-	-
NNU_atr-miR8558b	0	0	LOC104607393	| PREDICTED: Nelumbo nucifera putative disease resistance protein RGA3 (LOC104607393), transcript variant X1, mRNA	-	-	-
NNU_atr-miR8558b	2.7172	1.0181	LOC104610619	| PREDICTED: Nelumbo nucifera uncharacterized LOC104610619 (LOC104610619), ncRNA	-	-	-
NNU_atr-miR8602	2.5702	3.0738	LOC104604422	| PREDICTED: Nelumbo nucifera uncharacterized protein At1g51745-like (LOC104604422), transcript variant X2, mRNA	-	-	-
NNU_atr-miR8602	49.9251	35.132	LOC104595875	| PREDICTED: Nelumbo nucifera nucleobase-ascorbate transporter 3 (LOC104595875), mRNA	GO:0005886//plasma membrane;GO:0009506//plasmodesma	GO:0055085//transmembrane transport	GO:0005215//transporter activity
NNU_atr-miR8602	11.8446	15.5721	LOC104591071	| PREDICTED: Nelumbo nucifera importin subunit alpha-2-like (LOC104591071), transcript variant X2, misc_RNA	GO:0005829//cytosol;GO:0005634//nucleus	GO:0048522//positive regulation of cellular process;GO:0006396//RNA processing;GO:0009410//response to xenobiotic stimulus;GO:0006606//protein import into nucleus;GO:0000278//mitotic cell cycle	GO:0008565//protein transporter activity
NNU_atr-miR8602	29.3204	29.5402	LOC104586700	| PREDICTED: Nelumbo nucifera uncharacterized LOC104586700 (LOC104586700), mRNA	-	-	-
NNU_bcy-miR156	1.731	1.2629	LOC104610387	| PREDICTED: Nelumbo nucifera aluminum-activated malate transporter 12-like (LOC104610387), mRNA	-	-	-
NNU_bcy-miR156	7.9016	5.6899	LOC104597442	| PREDICTED: Nelumbo nucifera protein gar2-like (LOC104597442), mRNA	-	GO:0044260//cellular macromolecule metabolic process;GO:0044238//primary metabolic process	-
NNU_bcy-miR156	24.3722	32.5598	LOC104598669	| PREDICTED: Nelumbo nucifera dymeclin (LOC104598669), transcript variant X1, mRNA	-	GO:0008284//positive regulation of cell proliferation	-
NNU_bcy-miR156	6.8903	10.3456	LOC104596327	| PREDICTED: Nelumbo nucifera protein SUPPRESSOR OF npr1-1, CONSTITUTIVE 1-like (LOC104596327), transcript variant X1, mRNA	-	-	-
NNU_bdi-miR156b-3p	1.2337	0.9826	LOC104590602	| PREDICTED: Nelumbo nucifera uncharacterized LOC104590602 (LOC104590602), transcript variant X1, mRNA	-	-	-
NNU_bdi-miR156b-3p	8.4823	7.9688	LOC104591780	| PREDICTED: Nelumbo nucifera uncharacterized LOC104591780 (LOC104591780), transcript variant X1, mRNA	-	-	-
NNU_bdi-miR156b-3p	1.1154	0.6579	LOC104592300	| PREDICTED: Nelumbo nucifera pentatricopeptide repeat-containing protein At2g41080-like (LOC104592300), transcript variant X1, mRNA	-	-	-
NNU_bdi-miR156b-3p	8.1319	5.249	LOC104610132	| PREDICTED: Nelumbo nucifera cellulose synthase A catalytic subunit 8 [UDP-forming] (LOC104610132), mRNA	GO:0005886//plasma membrane;GO:0016021//integral component of membrane	GO:0030244//cellulose biosynthetic process;GO:0071555//cell wall organization	GO:0016760//cellulose synthase (UDP-forming) activity;GO:0046872//metal ion binding
NNU_bdi-miR156b-3p	21.8275	21.9999	LOC104608048	| PREDICTED: Nelumbo nucifera calcium-dependent protein kinase 10-like (LOC104608048), mRNA	-	GO:0006468//protein phosphorylation	GO:0004683//calmodulin-dependent protein kinase activity;GO:0005509//calcium ion binding;GO:0005524//ATP binding
NNU_bdi-miR156b-3p	14.8308	13.7344	LOC104590316	| PREDICTED: Nelumbo nucifera actin-related protein 2/3 complex subunit 4 (LOC104590316), mRNA	GO:0005885//Arp2/3 protein complex	GO:0034314//Arp2/3 complex-mediated actin nucleation	-
NNU_bdi-miR156d-3p	2.2853	1.6846	LOC104587459	| PREDICTED: Nelumbo nucifera probable 3-deoxy-D-manno-octulosonic acid transferase, mitochondrial (LOC104587459), transcript variant X1, mRNA	-	GO:0048573//photoperiodism, flowering;GO:0019243//methylglyoxal catabolic process to D-lactate;GO:0044699//single-organism process;GO:0008152//metabolic process	GO:0016740//transferase activity
NNU_bdi-miR156h-3p	0.6589	0.2844	LOC104606675	| PREDICTED: Nelumbo nucifera DNA topoisomerase 3-alpha (LOC104606675), mRNA	GO:0005694//chromosome	GO:0006306//DNA methylation;GO:0006270//DNA replication initiation;GO:0051567//histone H3-K9 methylation;GO:0006265//DNA topological change;GO:0048451//petal formation;GO:0051726//regulation of cell cycle;GO:0048453//sepal formation;GO:0031047//gene silencing by RNA;GO:0006275//regulation of DNA replication;GO:0006281//DNA repair;GO:0007067//mitotic nuclear division;GO:0000712//resolution of meio…	GO:0008270//zinc ion binding;GO:0003677//DNA binding;GO:0003917//DNA topoisomerase type I activity
NNU_bdi-miR159a-3p	0.0744	0.0306	LOC104599489	| PREDICTED: Nelumbo nucifera MLO-like protein 12 (LOC104599489), transcript variant X3, mRNA	GO:0016021//integral component of membrane;GO:0016020//membrane	GO:0009607//response to biotic stimulus;GO:0050896//response to stimulus;GO:0006952//defense response	GO:0005516//calmodulin binding
NNU_bdi-miR159a-3p	26.4489	16.8358	LOC104602141	| PREDICTED: Nelumbo nucifera inosine triphosphate pyrophosphatase (LOC104602141), mRNA	GO:0005737//cytoplasm	GO:0009204//deoxyribonucleoside triphosphate catabolic process;GO:0009117//nucleotide metabolic process	GO:0000166//nucleotide binding;GO:0046872//metal ion binding;GO:0047429//nucleoside-triphosphate diphosphatase activity
NNU_bdi-miR162	0	0.1082	LOC104598180	| PREDICTED: Nelumbo nucifera heparanase-like protein 1 (LOC104598180), mRNA	-	-	-
NNU_bdi-miR162	31.2469	14.6115	LOC104586797	| PREDICTED: Nelumbo nucifera 2-alkenal reductase (NADP(+)-dependent)-like (LOC104586797), mRNA	-	GO:0055114//oxidation-reduction process	GO:0016491//oxidoreductase activity;GO:0008270//zinc ion binding
NNU_bdi-miR166e-3p	15.2431	13.3611	LOC104610317	| PREDICTED: Nelumbo nucifera cytochrome P450 CYP72A219-like (LOC104610317), mRNA	-	GO:0055114//oxidation-reduction process	GO:0016705//oxidoreductase activity, acting on paired donors, with incorporation or reduction of molecular oxygen;GO:0020037//heme binding;GO:0005506//iron ion binding;GO:0004497//monooxygenase activity
NNU_bdi-miR166e-3p	12.8798	24.1614	LOC104586971	| PREDICTED: Nelumbo nucifera uncharacterized LOC104586971 (LOC104586971), mRNA	-	-	-
NNU_bdi-miR166h-5p	36.8154	35.0289	LOC104605038	| PREDICTED: Nelumbo nucifera transcription factor bHLH147-like (LOC104605038), transcript variant X1, mRNA	-	-	-
NNU_bdi-miR166h-5p	1.6764	1.6072	LOC104607891	| PREDICTED: Nelumbo nucifera methyl-CpG-binding domain-containing protein 9-like (LOC104607891), mRNA	-	GO:0048731//system development;GO:1902589//single-organism organelle organization;GO:0043933//macromolecular complex subunit organization	GO:0005488//binding
NNU_bdi-miR166h-5p	11.7162	2.0496	LOC104603244	| PREDICTED: Nelumbo nucifera heat shock 70 kDa protein-like (LOC104603244), mRNA	-	GO:0055114//oxidation-reduction process	GO:0032440//2-alkenal reductase [NAD(P)] activity;GO:0005524//ATP binding
NNU_bdi-miR166h-5p	1.0559	0.6077	LOC104590869	| PREDICTED: Nelumbo nucifera uncharacterized LOC104590869 (LOC104590869), ncRNA	-	-	-
NNU_bdi-miR167c-3p	19.5016	18.0794	LOC104606805	| PREDICTED: Nelumbo nucifera probable E3 ubiquitin ligase SUD1 (LOC104606805), transcript variant X2, mRNA	-	GO:1900490//positive regulation of hydroxymethylglutaryl-CoA reductase (NADPH) activity;GO:0009414//response to water deprivation;GO:0008299//isoprenoid biosynthetic process;GO:0010143//cutin biosynthetic process;GO:0010025//wax biosynthetic process;GO:0016567//protein ubiquitination;GO:0010345//suberin biosynthetic process	GO:0004842//ubiquitin-protein transferase activity;GO:0008270//zinc ion binding
NNU_bdi-miR167c-3p	2.2735	1.5839	LOC104608197	| PREDICTED: Nelumbo nucifera uncharacterized LOC104608197 (LOC104608197), transcript variant X7, mRNA	-	-	-
NNU_bdi-miR167c-3p	7.763	5.909	LOC104608007	| PREDICTED: Nelumbo nucifera pentatricopeptide repeat-containing protein At1g74850, chloroplastic (LOC104608007), mRNA	GO:0009508//plastid chromosome	GO:0042793//transcription from plastid promoter;GO:0035304//regulation of protein dephosphorylation;GO:0010027//thylakoid membrane organization;GO:0009965//leaf morphogenesis;GO:0010103//stomatal complex morphogenesis;GO:0030154//cell differentiation;GO:0006399//tRNA metabolic process;GO:0006364//rRNA processing;GO:0045893//positive regulation of transcription, DNA-templated;GO:0045036//protein t…	-
NNU_bdi-miR167c-3p	8.3139	7.384	LOC104596473	| PREDICTED: Nelumbo nucifera putative methyltransferase C9orf114 (LOC104596473), mRNA	GO:0005622//intracellular	GO:0006626//protein targeting to mitochondrion;GO:0009560//embryo sac egg cell differentiation;GO:0000741//karyogamy	-
NNU_bdi-miR167c-3p	0.629	0.2645	LOC104588838	| PREDICTED: Nelumbo nucifera transcription initiation factor TFIID subunit 5-like (LOC104588838), transcript variant X5, mRNA	-	-	-
NNU_bdi-miR167c-3p	3.3538	2.169	LOC104588246	| PREDICTED: Nelumbo nucifera serine/threonine-protein kinase Aurora-1 (LOC104588246), transcript variant X2, mRNA	-	GO:0006468//protein phosphorylation;GO:0007049//cell cycle	GO:0005524//ATP binding;GO:0004674//protein serine/threonine kinase activity
NNU_bdi-miR167d-3p	0.6059	0.2551	LOC104610649	| PREDICTED: Nelumbo nucifera pentatricopeptide repeat-containing protein At2g46050, mitochondrial (LOC104610649), transcript variant X3, mRNA	-	-	-
NNU_bdi-miR167d-3p	4.9963	4.8083	LOC104606903	| PREDICTED: Nelumbo nucifera kinesin-like calmodulin-binding protein homolog (LOC104606903), transcript variant X4, mRNA	GO:0005874//microtubule;GO:0005871//kinesin complex	GO:0055114//oxidation-reduction process;GO:0007018//microtubule-based movement	GO:0005524//ATP binding;GO:0008017//microtubule binding;GO:0003777//microtubule motor activity;GO:0016491//oxidoreductase activity
NNU_bdi-miR169c-3p	2.6594	1.7286	LOC104592996	| PREDICTED: Nelumbo nucifera RING-H2 finger protein ATL47-like (LOC104592996), mRNA	-	GO:0008152//metabolic process	GO:0008270//zinc ion binding;GO:0016874//ligase activity
NNU_bdi-miR169c-3p	22.0911	16.1522	LOC104589264	| PREDICTED: Nelumbo nucifera probable UDP-N-acetylglucosamine--peptide N-acetylglucosaminyltransferase SPINDLY (LOC104589264), transcript variant X3, mRNA	GO:0005829//cytosol;GO:0005634//nucleus	GO:0006396//RNA processing;GO:0043687//post-translational protein modification;GO:0006486//protein glycosylation;GO:0045893//positive regulation of transcription, DNA-templated;GO:0009938//negative regulation of gibberellic acid mediated signaling pathway;GO:0000278//mitotic cell cycle;GO:0006346//methylation-dependent chromatin silencing;GO:0016246//RNA interference;GO:0000956//nuclear-transcrib…	GO:0016262//protein N-acetylglucosaminyltransferase activity
NNU_bdi-miR169c-3p			LOC104596660	| PREDICTED: Nelumbo nucifera sugar transport protein 8-like (LOC104596660), mRNA
NNU_bdi-miR169c-3p	1.7654	0.6967	LOC104591070	| PREDICTED: Nelumbo nucifera protein artemis-like (LOC104591070), transcript variant X1, mRNA	-	GO:0006974//cellular response to DNA damage stimulus;GO:0006259//DNA metabolic process	GO:1901363//heterocyclic compound binding;GO:0097159//organic cyclic compound binding;GO:0016874//ligase activity
NNU_bdi-miR169c-3p			LOC104587657	| PREDICTED: Nelumbo nucifera probable glutathione S-transferase (LOC104587657), mRNA
NNU_bdi-miR169d	5.6084	4.361	LOC104585918	| PREDICTED: Nelumbo nucifera WD repeat-containing protein 48 homolog (LOC104585918), transcript variant X4, mRNA	GO:0080008//Cul4-RING E3 ubiquitin ligase complex	GO:0006635//fatty acid beta-oxidation;GO:0010311//lateral root formation;GO:0006487//protein N-linked glycosylation;GO:0006468//protein phosphorylation;GO:0016558//protein import into peroxisome matrix	GO:0016905//myosin heavy chain kinase activity
NNU_bdi-miR169d	4.3676	3.6812	LOC104588940	| PREDICTED: Nelumbo nucifera WD repeat-containing protein 48 homolog (LOC104588940), transcript variant X2, mRNA	GO:0080008//Cul4-RING E3 ubiquitin ligase complex	GO:0006468//protein phosphorylation;GO:0016558//protein import into peroxisome matrix;GO:0006487//protein N-linked glycosylation;GO:0010311//lateral root formation;GO:0006635//fatty acid beta-oxidation	GO:0016905//myosin heavy chain kinase activity
NNU_bdi-miR169i	43.4568	38.5483	LOC104594715	| PREDICTED: Nelumbo nucifera serine/threonine-protein kinase PBS1-like (LOC104594715), mRNA	GO:0005886//plasma membrane	GO:0045892//negative regulation of transcription, DNA-templated;GO:1900459//positive regulation of brassinosteroid mediated signaling pathway;GO:0018108//peptidyl-tyrosine phosphorylation	GO:0004674//protein serine/threonine kinase activity;GO:0005524//ATP binding;GO:0004715//non-membrane spanning protein tyrosine kinase activity
NNU_bdi-miR172d	17.8091	9.124	LOC104605639	| PREDICTED: Nelumbo nucifera uncharacterized LOC104605639 (LOC104605639), mRNA	GO:0016021//integral component of membrane	GO:0015031//protein transport	-
NNU_bdi-miR319b-3p	184.45	64.3559	LOC104611929	| PREDICTED: Nelumbo nucifera photosystem I reaction center subunit II, chloroplastic (LOC104611929), mRNA	GO:0009538//photosystem I reaction center;GO:0009507//chloroplast	GO:0015979//photosynthesis	-
NNU_bdi-miR319b-5p	29.9578	19.8096	LOC104596283	| PREDICTED: Nelumbo nucifera uncharacterized LOC104596283 (LOC104596283), ncRNA	-	-	-
NNU_bdi-miR319b-5p	18.9008	18.3408	LOC104606527	| PREDICTED: Nelumbo nucifera phosphatidate cytidylyltransferase (LOC104606527), transcript variant X4, mRNA	GO:0016021//integral component of membrane	GO:0016024//CDP-diacylglycerol biosynthetic process	GO:0004605//phosphatidate cytidylyltransferase activity
NNU_bdi-miR319b-5p	6.1235	4.9267	LOC104587758	| PREDICTED: Nelumbo nucifera uncharacterized LOC104587758 (LOC104587758), ncRNA	-	-	-
NNU_bdi-miR319b-5p	0.9918	0.717	LOC104613221	| PREDICTED: Nelumbo nucifera uncharacterized LOC104613221 (LOC104613221), transcript variant X5, misc_RNA	-	-	-
[truncated: 1,633 more rows]

## Sheet: Novel miRNAs
miRNA_Acc.	Ck	Sub	Target_Acc.	Target_Desc.	Cellular_Component	Biological_Process	Molecular_Function
[truncated: 231 more rows]
