# Supplementary material for: Identification of Submergence-Responsive MicroRNAs and Their Targets Reveals Complex MiRNA-Mediated Regulatory Networks in Lotus (Nelumbo nucifera Gaertn)
Source: Front Plant Sci. 2017 Jan 18;8:6. doi: 10.3389/fpls.2017.00006 (PMC5241310; doi:10.3389/fpls.2017.00006)
Supplement: Table S8 — Target genes of lotus miRNAs verified b degradome data. [file Table8.XLSX]

## Sheet: Mapped reads
1	5' CUGCAGCAUCAUCAGGAUUCU 3' Transcript: gi|719992172|ref|XM_010255186.1|PREDICTED:NelumbonuciferaAP2-likeethylene-responsivetranscriptionfactorTOE3(LOC104594736),transcriptvariantX3,mRNA:2015-2035 Slice Site:2026
1	|||||||||||||o|||||
1	3' CACGUCGUAGUAGUUCUAAGU 5' Query: NNU_egu-miR172d
1
1	SiteID: gi|719992172|ref|XM_010255186.1|PREDICTED:NelumbonuciferaAP2-likeethylene-responsivetranscriptionfactorTOE3(LOC104594736),transcriptvariantX3,mRNA:2026
1	MFE of perfect match: -35.90
1	MFE of this site: -33.20
1	MFEratio: 0.924791086350975
1	Allen et al. score: 3
1	Paired Regions (query5'-query3',transcript3'-transcript5')
1		2-20,2034-2016
1	Unpaired Regions (query5'-query3',transcript3'-transcript5')
1		1-1,2035-2035	UP5: Unpaired region at 5' of query
1		21-21,2015-2015	UP3: Unpaired region at 3' of query
1
1	Degradome data file: SRR3184767clean.fasta_dd.txt
1	Degardome Category: 4
1	Degradome p-value: 0.0160638264680442
1	T-Plot file: NOT_CREATED
1
1	Position	Reads	Category
1	422	1	4
1	1062	1	4
1	1066	1	4
1	1080	1	4
1	1200	2	2
1	1280	1	4
1	1287	1	4
1	1289	1	4
1	1357	1	4
1	1365	1	4
1	1515	1	4
1	1529	2	2
1	1658	1	4
1	1908	2	2
1	1909	2	2
1	1972	2	2
1	1973	3	0
1	2026	1	4
1	2182	1	4
1	---------------------------------------------------
1	---------------------------------------------------
1
2	5' AGGACUUAGGGCUCAGGGAUUU 3' Transcript: gi|719969517|ref|XM_010270382.1|PREDICTED:NelumbonuciferazincfingerCCCHdomain-containingprotein62-like(LOC104605551),transcriptvariantX3,mRNA:3042-3063 Slice Site:3054
2	|o|||||o||||| ||||oo
2	3' ACUUGAAUUCCGAGAACCUAGG 5' Query: novel_mir_20
2
2	SiteID: gi|719969517|ref|XM_010270382.1|PREDICTED:NelumbonuciferazincfingerCCCHdomain-containingprotein62-like(LOC104605551),transcriptvariantX3,mRNA:3054
2	MFE of perfect match: -39.10
2	MFE of this site: -29.00
2	MFEratio: 0.741687979539642
2	Allen et al. score: 7.5
2	Paired Regions (query5'-query3',transcript3'-transcript5')
2		1-6,3063-3058
2		9-21,3055-3043
2	Unpaired Regions (query5'-query3',transcript3'-transcript5')
2		7-8,3057-3056	SIL: Symmetric internal loop
2		22-22,3042-3042	UP3: Unpaired region at 3' of query
2
2	Degradome data file: SRR3184767clean.fasta_dd.txt
2	Degardome Category: 4
2	Degradome p-value: 0.364560855680073
2	T-Plot file: NOT_CREATED
2
2	Position	Reads	Category
2	141	1	4
2	265	1	4
2	328	1	4
2	378	1	4
2	497	1	4
2	650	2	2
2	1061	1	4
2	1172	1	4
2	1229	1	4
2	1513	1	4
2	1577	1	4
2	1694	1	4
2	1703	1	4
2	1710	1	4
2	1733	2	2
2	1787	1	4
2	1939	1	4
2	1975	1	4
2	2029	1	4
2	2063	1	4
2	2166	1	4
2	2184	1	4
2	2202	1	4
2	2300	2	2
2	2341	1	4
2	2366	1	4
2	2368	1	4
2	2392	1	4
2	2395	3	0
2	2400	1	4
2	2408	1	4
2	2429	1	4
2	2505	1	4
2	2787	1	4
2	3054	1	4
2	3137	1	4
2	3152	1	4
2	---------------------------------------------------
2	---------------------------------------------------
2
3	5' GCUCCAGAGAGGUUGCCAUCA 3' Transcript: gi|719989884|ref|XM_010254488.1|PREDICTED:NelumbonuciferaE3ubiquitin-proteinligaseUPL1-like(LOC104594266),mRNA:11656-11676 Slice Site:11667
3	||||o||||o|o||
3	3' UUAGGUUUCUCUAGCGUACUA 5' Query: NNU_aly-miR393b-3p
3
3	SiteID: gi|719989884|ref|XM_010254488.1|PREDICTED:NelumbonuciferaE3ubiquitin-proteinligaseUPL1-like(LOC104594266),mRNA:11667
3	MFE of perfect match: -33.60
3	MFE of this site: -22.30
3	MFEratio: 0.663690476190476
3	Allen et al. score: 13.5
3	Paired Regions (query5'-query3',transcript3'-transcript5')
3		6-19,11671-11658
3	Unpaired Regions (query5'-query3',transcript3'-transcript5')
3		1-5,11676-11672	UP5: Unpaired region at 5' of query
3		20-21,11657-11656	UP3: Unpaired region at 3' of query
3
3	Degradome data file: SRR3184767clean.fasta_dd.txt
3	Degardome Category: 4
3	Degradome p-value: 0.999592564408433
3	T-Plot file: NOT_CREATED
3
3	Position	Reads	Category
3	70	1	4
3	83	1	4
3	87	3	2
3	88	1	4
3	112	1	4
3	403	2	2
3	673	1	4
3	851	2	2
3	1000	1	4
3	1184	1	4
3	1628	1	4
3	1696	1	4
3	1781	1	4
3	1783	1	4
3	1806	1	4
3	1810	2	2
3	2237	2	2
3	2299	1	4
3	2484	1	4
3	2626	1	4
3	2647	1	4
3	2841	1	4
3	2901	1	4
3	2903	1	4
3	2922	1	4
3	2969	1	4
3	2971	1	4
3	3073	2	2
3	3118	1	4
3	3127	1	4
3	3133	2	2
3	3154	1	4
3	3156	2	2
3	3168	1	4
3	3172	1	4
3	3197	4	2
3	3233	1	4
3	3237	3	2
3	3377	1	4
3	3500	1	4
3	3981	1	4
3	4003	1	4
3	4025	1	4
3	4064	1	4
3	4129	1	4
3	4135	1	4
3	4180	2	2
3	4185	1	4
3	4187	1	4
3	4189	2	2
3	4223	1	4
3	4230	2	2
3	4342	1	4
3	4353	1	4
3	4378	1	4
3	4420	1	4
3	4439	1	4
3	4525	1	4
3	4568	2	2
3	4581	1	4
3	4718	1	4
3	5136	1	4
3	5143	1	4
3	5252	3	2
3	5281	1	4
3	5315	1	4
3	5337	2	2
3	5340	2	2
3	5341	1	4
3	5346	2	2
3	5348	1	4
3	5358	1	4
3	5454	1	4
3	5546	1	4
3	5552	3	2
3	5582	1	4
3	5636	1	4
3	5637	1	4
3	5742	2	2
3	5757	1	4
3	5775	1	4
3	5788	1	4
3	5795	2	2
3	5796	1	4	<<<<<<<<<<
3	5800	1	4
3	5801	1	4
3	5898	3	2
3	5902	1	4
3	5956	1	4
3	6292	1	4
3	6323	1	4
3	6350	1	4
3	6360	1	4
3	6362	1	4
3	6375	1	4
3	6381	2	2
3	6422	1	4
3	6430	2	2
3	6436	2	2
3	6441	1	4
3	6450	1	4
3	6461	1	4
3	6483	1	4
3	6493	3	2
3	6495	2	2
3	6499	1	4
3	6502	4	2
3	6513	1	4
3	6514	1	4
3	6516	1	4
3	6525	1	4
3	6526	1	4
3	6530	1	4
3	6535	1	4
3	6545	3	2
3	6548	1	4
3	6551	1	4
3	6554	1	4
3	6561	1	4
3	6562	3	2
3	6565	1	4
3	6566	1	4
3	6568	2	2
3	6570	1	4
3	6571	1	4
3	6578	1	4
3	6579	1	4
3	6581	1	4
3	6589	1	4
3	6590	3	2
3	6593	2	2
3	6594	1	4
3	6601	1	4
3	6610	1	4
3	6644	1	4
3	6646	2	2
3	6648	2	2
3	6650	1	4
3	6652	1	4
3	6658	1	4
3	6672	1	4
3	6680	2	2
3	6683	1	4
3	6685	2	2
3	6686	1	4
3	6689	1	4
3	6690	6	2
3	6691	1	4
3	6694	2	2
3	6698	2	2
3	6700	1	4
3	6705	2	2
3	6713	1	4
3	6717	1	4
3	6725	1	4
3	6734	2	2
3	6739	4	2
3	6742	3	2
3	6744	1	4
3	6750	3	2
3	6754	3	2
3	6755	1	4
3	6756	1	4
3	6770	2	2
3	6774	1	4
3	6775	2	2
3	6783	1	4
3	6789	1	4
3	6790	1	4
3	6791	1	4
3	6793	1	4
3	6794	1	4
3	6795	1	4
3	6861	1	4
3	6863	1	4
3	6886	1	4
3	6888	1	4
3	6903	1	4
3	6951	1	4
3	7046	2	2
3	7180	1	4
3	7211	1	4
3	7355	1	4
3	7363	1	4
3	7416	1	4
3	7527	1	4
3	7532	1	4
3	7538	1	4
3	7587	1	4
3	7588	1	4
3	7619	1	4
3	7637	1	4
3	7663	1	4
3	7695	1	4
3	7743	2	2
3	7749	1	4
3	7761	2	2
3	7796	1	4
3	7823	1	4
3	7828	1	4
3	7842	1	4
3	7910	1	4
3	7947	1	4
3	7963	1	4
3	7998	1	4
3	8023	2	2
3	8040	1	4
3	8060	1	4
3	8191	1	4
3	8208	1	4
3	8272	1	4
3	8286	1	4
3	8298	1	4
3	8302	1	4
3	8303	2	2
3	8309	1	4
3	8320	1	4
3	8339	1	4
3	8401	2	2
3	8441	1	4
3	8469	1	4
3	8504	1	4
3	8537	1	4
3	8646	1	4
3	8653	1	4
3	8665	1	4
3	8670	1	4
3	8674	1	4
3	8676	1	4
3	8697	1	4
3	8709	1	4
3	8724	1	4
3	8725	1	4
3	8740	2	2
3	8758	1	4
3	8769	1	4
3	8793	1	4
3	8804	1	4
3	8811	1	4
3	8849	1	4
3	8945	1	4
3	8948	1	4
3	8965	1	4
3	8986	2	2
3	8993	1	4
3	9046	1	4
3	9058	1	4
3	9107	1	4
3	9135	1	4
3	9202	4	2
3	9207	4	2
3	9241	1	4
3	9243	3	2
3	9244	1	4
3	9259	2	2
3	9262	1	4
3	9264	1	4
3	9272	3	2
3	9301	1	4
3	9328	1	4
3	9373	1	4
3	9389	1	4
3	9408	1	4
3	9529	1	4
3	9530	2	2
3	9559	1	4
3	9589	2	2
3	9645	1	4
3	9682	2	2
3	9755	1	4
3	9791	1	4
3	9804	1	4
3	9811	1	4
3	9812	1	4
3	9823	1	4
3	9824	2	2
3	9825	3	2
3	9840	1	4
3	9869	1	4
3	9871	1	4
3	9886	1	4
3	9905	1	4
3	9913	2	2
3	9917	3	2
3	9918	2	2
3	9923	1	4
3	9936	3	2
3	9952	1	4
3	9968	1	4
3	10003	1	4
3	10011	1	4
3	10013	2	2
3	10014	3	2
3	10053	1	4
3	10057	1	4
3	10113	1	4
3	10116	1	4
3	10134	1	4
3	10140	1	4
3	10143	1	4
3	10156	1	4
3	10159	1	4
3	10161	4	2
3	10167	1	4
3	10169	1	4
3	10172	2	2
3	10174	3	2
3	10176	1	4
3	10179	1	4
3	10180	3	2
3	10181	1	4
3	10182	1	4
3	10190	2	2
3	10191	2	2
3	10192	1	4
3	10194	2	2
3	10197	4	2
3	10199	3	2
3	10201	1	4
3	10202	1	4
3	10206	1	4
3	10212	1	4
3	10213	1	4
3	10215	2	2
3	10216	2	2
3	10218	1	4
3	10222	2	2
3	10224	2	2
3	10225	2	2
3	10231	1	4
3	10233	1	4
3	10234	3	2
3	10235	1	4
3	10237	1	4
3	10238	2	2
3	10240	1	4
3	10242	1	4
3	10243	2	2
3	10248	5	2
3	10251	1	4
3	10262	2	2
3	10266	1	4
3	10270	1	4
3	10361	1	4
3	10427	1	4
3	10428	1	4
3	10429	1	4
3	10490	1	4
3	10506	1	4
3	10525	1	4
3	10542	1	4
3	10563	1	4
3	10569	1	4
3	10610	1	4
3	10685	1	4
3	10698	1	4
3	10719	1	4
3	10810	1	4
3	10834	1	4
3	10861	1	4
3	10880	1	4
3	10881	2	2
3	10887	1	4
3	10891	1	4
3	10895	2	2
3	10897	1	4
3	10900	1	4
3	10916	1	4
3	10924	2	2
3	10930	3	2
3	10931	3	2
3	10934	1	4
3	10936	1	4
3	10939	1	4
3	10940	3	2
3	10941	1	4
3	10942	1	4
3	10945	2	2
3	10946	1	4
3	10947	1	4
3	10949	1	4
3	10950	2	2
3	10951	6	2
3	10952	2	2
3	10953	5	2
3	10955	2	2
3	10956	1	4
3	10957	3	2
3	10958	10	0
3	10959	5	2
3	10960	7	2
3	10961	2	2
3	10962	5	2
3	10963	2	2
3	10964	2	2
3	10965	1	4
3	10967	3	2
3	10968	1	4
3	10969	2	2
3	10972	1	4
3	10973	1	4
3	10974	5	2
3	10975	4	2
3	10976	3	2
3	10977	1	4
3	10978	1	4
3	10981	1	4
3	10986	2	2
3	10988	1	4
3	10989	1	4
3	10991	1	4
3	10992	1	4
3	10996	2	2
3	10997	2	2
3	10998	1	4
3	11003	1	4
3	11004	4	2
3	11005	2	2
3	11010	1	4
3	11011	3	2
3	11015	2	2
3	11016	2	2
3	11017	2	2
3	11018	1	4
3	11020	1	4
3	11022	1	4
3	11023	1	4
3	11024	1	4
3	11025	4	2
3	11026	7	2
3	11034	3	2
3	11036	2	2
3	11042	1	4
3	11045	2	2
3	11047	1	4
3	11050	2	2
3	11055	3	2
3	11060	2	2
3	11062	1	4
3	11063	2	2
3	11066	2	2
3	11072	1	4
3	11073	2	2
3	11074	1	4
3	11079	1	4
3	11081	1	4
3	11082	1	4
3	11084	1	4
3	11085	1	4
3	11089	1	4
3	11096	5	2
3	11097	2	2
3	11100	3	2
3	11101	4	2
3	11103	1	4
3	11104	1	4
3	11107	3	2
3	11131	3	2
3	11139	2	2
3	11151	1	4
3	11170	1	4
3	11171	1	4
3	11186	1	4
3	11207	4	2
3	11217	1	4
3	11220	2	2
3	11322	2	2
3	11324	1	4
3	11339	1	4
3	11341	1	4
3	11358	1	4
3	11370	1	4
3	11379	1	4
3	11390	2	2
3	11406	1	4
3	11409	2	2
3	11414	1	4
3	11427	1	4
3	11456	1	4
3	11460	1	4
3	11467	1	4
3	11497	1	4
3	11498	1	4
3	11502	1	4
3	11519	2	2
3	11549	2	2
3	11554	1	4
3	11564	2	2
3	11566	1	4
3	11568	1	4
3	11579	2	2
3	11588	1	4
3	11594	3	2
3	11617	1	4
3	11619	1	4
3	11621	1	4
3	11627	1	4
3	11639	1	4
3	11645	1	4
3	11647	1	4
3	11651	1	4
3	11653	1	4
3	11658	1	4
3	11659	1	4
3	11661	2	2
3	11667	1	4
3	11670	1	4
3	11674	1	4
3	11681	1	4
3	11687	2	2
3	11688	1	4
3	11691	1	4
3	11710	1	4
3	11717	3	2
3	11725	1	4
3	11732	1	4
3	11739	1	4
3	11758	2	2
3	11779	1	4
3	11792	1	4
3	11794	1	4
3	11812	1	4
3	11815	2	2
3	11819	2	2
3	11824	1	4
3	11826	3	2
3	11827	1	4
3	11843	3	2
3	11844	4	2
3	11848	1	4
3	11852	1	4
3	11865	1	4
3	11870	4	2
3	11879	1	4
3	11881	1	4
3	11889	1	4
3	11894	3	2
3	11897	1	4
3	11898	2	2
3	11900	2	2
3	11901	1	4
3	11903	1	4
3	11910	1	4
3	11916	2	2
3	11917	3	2
3	11920	1	4
3	11921	2	2
3	11922	1	4
3	11927	1	4
3	11930	1	4
3	11934	1	4
3	11935	2	2
3	11938	2	2
3	11939	1	4
3	11940	1	4
3	11942	1	4
3	11949	1	4
3	11955	2	2
3	11962	2	2
3	11963	1	4
3	11964	1	4
3	11968	2	2
3	11969	2	2
3	11970	3	2
3	11971	1	4
3	11974	2	2
3	11975	2	2
3	11976	2	2
3	11977	1	4
3	11979	2	2
3	11980	2	2
3	11983	1	4
3	11984	1	4
3	11985	4	2
3	11987	2	2
3	11988	1	4
3	11994	3	2
3	11995	3	2
3	11996	2	2
3	12005	1	4
3	12009	1	4
3	12041	2	2
3	12052	2	2
3	12053	1	4
3	12057	1	4
3	12062	5	2
3	12063	1	4
3	12066	3	2
3	12069	1	4
3	12070	2	2
3	12071	3	2
3	12072	1	4
3	12081	2	2
3	12100	1	4
3	12112	1	4
3	12114	1	4
3	12127	4	2
3	12139	2	2
3	12143	1	4
3	12145	1	4
3	12207	1	4
3	12221	1	4
3	12261	1	4
3	---------------------------------------------------
3	---------------------------------------------------
3
3	5' AUGGAGGUGGAC-GA--GCCUG 3' Transcript: gi|719989884|ref|XM_010254488.1|PREDICTED:NelumbonuciferaE3ubiquitin-proteinligaseUPL1-like(LOC104594266),mRNA:5776-5794 Slice Site:5788
3	|||||||||||| || |||
3	3' UACCUCCACCUGUCUUACGGUU 5' Query: NNU_mes-miR394c
3
3	SiteID: gi|719989884|ref|XM_010254488.1|PREDICTED:NelumbonuciferaE3ubiquitin-proteinligaseUPL1-like(LOC104594266),mRNA:5788
3	MFE of perfect match: -41.90
3	MFE of this site: -28.00
3	MFEratio: 0.668257756563246
3	Allen et al. score: 9
3	Paired Regions (query5'-query3',transcript3'-transcript5')
3		3-5,5792-5790
3		8-9,5789-5788
3		11-22,5787-5776
3	Unpaired Regions (query5'-query3',transcript3'-transcript5')
3		1-2,5794-5793	UP5: Unpaired region at 5' of query
3		6-7,x-x	BULq: Bulge on query side
3		10-10,x-x	BULq: Bulge on query side
3
3	Degradome data file: SRR3184767clean.fasta_dd.txt
3	Degardome Category: 4
3	Degradome p-value: 0.999669912545037
3	T-Plot file: NOT_CREATED
3
3	Position	Reads	Category
3	70	1	4
3	83	1	4
3	87	3	2
3	88	1	4
3	112	1	4
3	403	2	2
3	673	1	4
3	851	2	2
3	1000	1	4
3	1184	1	4
3	1628	1	4
3	1696	1	4
3	1781	1	4
3	1783	1	4
3	1806	1	4
3	1810	2	2
3	2237	2	2
3	2299	1	4
3	2484	1	4
3	2626	1	4
3	2647	1	4
3	2841	1	4
3	2901	1	4
3	2903	1	4
3	2922	1	4
3	2969	1	4
3	2971	1	4
3	3073	2	2
3	3118	1	4
3	3127	1	4
3	3133	2	2
3	3154	1	4
3	3156	2	2
3	3168	1	4
3	3172	1	4
3	3197	4	2
3	3233	1	4
3	3237	3	2
3	3377	1	4
3	3500	1	4
3	3981	1	4
3	4003	1	4
3	4025	1	4
3	4064	1	4
3	4129	1	4
3	4135	1	4
3	4180	2	2
3	4185	1	4
3	4187	1	4
3	4189	2	2
3	4223	1	4
3	4230	2	2
3	4342	1	4
3	4353	1	4
3	4378	1	4
3	4420	1	4
3	4439	1	4
3	4525	1	4
3	4568	2	2
3	4581	1	4
3	4718	1	4
3	5136	1	4
3	5143	1	4
3	5252	3	2
3	5281	1	4
3	5315	1	4
3	5337	2	2
3	5340	2	2
3	5341	1	4
3	5346	2	2
3	5348	1	4
3	5358	1	4
3	5454	1	4
3	5546	1	4
3	5552	3	2
3	5582	1	4
3	5636	1	4
3	5637	1	4
3	5742	2	2
3	5757	1	4
3	5775	1	4
3	5788	1	4
3	5795	2	2
3	5796	1	4
3	5800	1	4
3	5801	1	4
3	5898	3	2
3	5902	1	4
3	5956	1	4
3	6292	1	4
3	6323	1	4
3	6350	1	4
3	6360	1	4
3	6362	1	4
3	6375	1	4
3	6381	2	2
3	6422	1	4
3	6430	2	2
3	6436	2	2
3	6441	1	4
3	6450	1	4
3	6461	1	4
3	6483	1	4
3	6493	3	2
3	6495	2	2
3	6499	1	4
3	6502	4	2
3	6513	1	4
3	6514	1	4
3	6516	1	4
3	6525	1	4
3	6526	1	4
3	6530	1	4
3	6535	1	4
3	6545	3	2
3	6548	1	4
3	6551	1	4
3	6554	1	4
3	6561	1	4
3	6562	3	2
3	6565	1	4
3	6566	1	4
3	6568	2	2
3	6570	1	4
3	6571	1	4
3	6578	1	4	<<<<<<<<<<
3	6579	1	4
3	6581	1	4
3	6589	1	4
3	6590	3	2
3	6593	2	2
3	6594	1	4
3	6601	1	4
3	6610	1	4
3	6644	1	4
3	6646	2	2
3	6648	2	2
3	6650	1	4
3	6652	1	4
3	6658	1	4
3	6672	1	4
3	6680	2	2
3	6683	1	4
3	6685	2	2
3	6686	1	4
3	6689	1	4
3	6690	6	2
3	6691	1	4
3	6694	2	2
3	6698	2	2
3	6700	1	4
3	6705	2	2
3	6713	1	4
3	6717	1	4
3	6725	1	4
3	6734	2	2
3	6739	4	2
3	6742	3	2
3	6744	1	4
3	6750	3	2
3	6754	3	2
3	6755	1	4
3	6756	1	4
3	6770	2	2
3	6774	1	4
3	6775	2	2
3	6783	1	4
3	6789	1	4
3	6790	1	4
3	6791	1	4
3	6793	1	4
3	6794	1	4
3	6795	1	4
3	6861	1	4
3	6863	1	4
3	6886	1	4
3	6888	1	4
3	6903	1	4
3	6951	1	4
3	7046	2	2
3	7180	1	4
3	7211	1	4
3	7355	1	4
3	7363	1	4
3	7416	1	4
3	7527	1	4
3	7532	1	4
3	7538	1	4
3	7587	1	4
3	7588	1	4
3	7619	1	4
3	7637	1	4
3	7663	1	4
3	7695	1	4
3	7743	2	2
3	7749	1	4
3	7761	2	2
3	7796	1	4
3	7823	1	4
3	7828	1	4
3	7842	1	4
3	7910	1	4
3	7947	1	4
3	7963	1	4
3	7998	1	4
3	8023	2	2
3	8040	1	4
3	8060	1	4
3	8191	1	4
3	8208	1	4
3	8272	1	4
3	8286	1	4
3	8298	1	4
3	8302	1	4
3	8303	2	2
3	8309	1	4
3	8320	1	4
3	8339	1	4
3	8401	2	2
3	8441	1	4
3	8469	1	4
3	8504	1	4
3	8537	1	4
3	8646	1	4
3	8653	1	4
3	8665	1	4
3	8670	1	4
3	8674	1	4
3	8676	1	4
3	8697	1	4
3	8709	1	4
3	8724	1	4
3	8725	1	4
3	8740	2	2
3	8758	1	4
3	8769	1	4
3	8793	1	4
3	8804	1	4
3	8811	1	4
3	8849	1	4
3	8945	1	4
3	8948	1	4
3	8965	1	4
3	8986	2	2
3	8993	1	4
3	9046	1	4
3	9058	1	4
3	9107	1	4
3	9135	1	4
3	9202	4	2
3	9207	4	2
3	9241	1	4
3	9243	3	2
3	9244	1	4
3	9259	2	2
3	9262	1	4
3	9264	1	4
3	9272	3	2
3	9301	1	4
3	9328	1	4
3	9373	1	4
3	9389	1	4
3	9408	1	4
3	9529	1	4
3	9530	2	2
3	9559	1	4
3	9589	2	2
3	9645	1	4
3	9682	2	2
3	9755	1	4
3	9791	1	4
3	9804	1	4
3	9811	1	4
3	9812	1	4
3	9823	1	4
3	9824	2	2
3	9825	3	2
3	9840	1	4
3	9869	1	4
3	9871	1	4
3	9886	1	4
3	9905	1	4
3	9913	2	2
3	9917	3	2
3	9918	2	2
3	9923	1	4
3	9936	3	2
3	9952	1	4
3	9968	1	4
3	10003	1	4
3	10011	1	4
3	10013	2	2
3	10014	3	2
3	10053	1	4
3	10057	1	4
3	10113	1	4
3	10116	1	4
3	10134	1	4
3	10140	1	4
3	10143	1	4
3	10156	1	4
3	10159	1	4
3	10161	4	2
3	10167	1	4
3	10169	1	4
3	10172	2	2
3	10174	3	2
3	10176	1	4
3	10179	1	4
3	10180	3	2
3	10181	1	4
3	10182	1	4
3	10190	2	2
3	10191	2	2
3	10192	1	4
3	10194	2	2
3	10197	4	2
3	10199	3	2
3	10201	1	4
3	10202	1	4
3	10206	1	4
3	10212	1	4
3	10213	1	4
3	10215	2	2
3	10216	2	2
3	10218	1	4
3	10222	2	2
3	10224	2	2
3	10225	2	2
3	10231	1	4
3	10233	1	4
3	10234	3	2
3	10235	1	4
3	10237	1	4
3	10238	2	2
3	10240	1	4
3	10242	1	4
3	10243	2	2
3	10248	5	2
3	10251	1	4
3	10262	2	2
3	10266	1	4
3	10270	1	4
3	10361	1	4
3	10427	1	4
3	10428	1	4
3	10429	1	4
3	10490	1	4
3	10506	1	4
3	10525	1	4
3	10542	1	4
3	10563	1	4
3	10569	1	4
3	10610	1	4
3	10685	1	4
3	10698	1	4
3	10719	1	4
3	10810	1	4
3	10834	1	4
3	10861	1	4
3	10880	1	4
3	10881	2	2
3	10887	1	4
3	10891	1	4
3	10895	2	2
3	10897	1	4
3	10900	1	4
3	10916	1	4
3	10924	2	2
3	10930	3	2
3	10931	3	2
3	10934	1	4
3	10936	1	4
3	10939	1	4
3	10940	3	2
3	10941	1	4
3	10942	1	4
3	10945	2	2
3	10946	1	4
3	10947	1	4
3	10949	1	4
3	10950	2	2
3	10951	6	2
3	10952	2	2
3	10953	5	2
3	10955	2	2
3	10956	1	4
3	10957	3	2
3	10958	10	0
3	10959	5	2
3	10960	7	2
3	10961	2	2
3	10962	5	2
3	10963	2	2
3	10964	2	2
3	10965	1	4
3	10967	3	2
3	10968	1	4
3	10969	2	2
3	10972	1	4
3	10973	1	4
3	10974	5	2
3	10975	4	2
3	10976	3	2
3	10977	1	4
3	10978	1	4
3	10981	1	4
3	10986	2	2
3	10988	1	4
3	10989	1	4
3	10991	1	4
3	10992	1	4
3	10996	2	2
3	10997	2	2
3	10998	1	4
3	11003	1	4
3	11004	4	2
3	11005	2	2
3	11010	1	4
3	11011	3	2
3	11015	2	2
3	11016	2	2
3	11017	2	2
3	11018	1	4
3	11020	1	4
3	11022	1	4
3	11023	1	4
3	11024	1	4
3	11025	4	2
3	11026	7	2
3	11034	3	2
3	11036	2	2
3	11042	1	4
3	11045	2	2
3	11047	1	4
3	11050	2	2
3	11055	3	2
3	11060	2	2
3	11062	1	4
3	11063	2	2
3	11066	2	2
3	11072	1	4
3	11073	2	2
3	11074	1	4
3	11079	1	4
3	11081	1	4
3	11082	1	4
3	11084	1	4
3	11085	1	4
3	11089	1	4
3	11096	5	2
3	11097	2	2
3	11100	3	2
3	11101	4	2
3	11103	1	4
3	11104	1	4
3	11107	3	2
3	11131	3	2
3	11139	2	2
3	11151	1	4
3	11170	1	4
3	11171	1	4
3	11186	1	4
3	11207	4	2
3	11217	1	4
3	11220	2	2
3	11322	2	2
3	11324	1	4
3	11339	1	4
3	11341	1	4
3	11358	1	4
3	11370	1	4
3	11379	1	4
3	11390	2	2
3	11406	1	4
3	11409	2	2
3	11414	1	4
3	11427	1	4
3	11456	1	4
3	11460	1	4
3	11467	1	4
3	11497	1	4
3	11498	1	4
3	11502	1	4
3	11519	2	2
3	11549	2	2
3	11554	1	4
3	11564	2	2
3	11566	1	4
3	11568	1	4
3	11579	2	2
3	11588	1	4
3	11594	3	2
3	11617	1	4
3	11619	1	4
3	11621	1	4
3	11627	1	4
3	11639	1	4
3	11645	1	4
3	11647	1	4
3	11651	1	4
3	11653	1	4
3	11658	1	4
3	11659	1	4
3	11661	2	2
3	11667	1	4
3	11670	1	4
3	11674	1	4
3	11681	1	4
3	11687	2	2
3	11688	1	4
3	11691	1	4
3	11710	1	4
3	11717	3	2
3	11725	1	4
3	11732	1	4
3	11739	1	4
3	11758	2	2
3	11779	1	4
3	11792	1	4
3	11794	1	4
3	11812	1	4
3	11815	2	2
3	11819	2	2
3	11824	1	4
3	11826	3	2
3	11827	1	4
3	11843	3	2
3	11844	4	2
3	11848	1	4
3	11852	1	4
3	11865	1	4
3	11870	4	2
3	11879	1	4
3	11881	1	4
3	11889	1	4
3	11894	3	2
3	11897	1	4
3	11898	2	2
3	11900	2	2
3	11901	1	4
3	11903	1	4
3	11910	1	4
3	11916	2	2
3	11917	3	2
3	11920	1	4
3	11921	2	2
3	11922	1	4
3	11927	1	4
3	11930	1	4
3	11934	1	4
3	11935	2	2
3	11938	2	2
3	11939	1	4
3	11940	1	4
3	11942	1	4
3	11949	1	4
3	11955	2	2
3	11962	2	2
3	11963	1	4
3	11964	1	4
3	11968	2	2
3	11969	2	2
3	11970	3	2
3	11971	1	4
3	11974	2	2
3	11975	2	2
3	11976	2	2
3	11977	1	4
3	11979	2	2
3	11980	2	2
3	11983	1	4
3	11984	1	4
3	11985	4	2
3	11987	2	2
3	11988	1	4
3	11994	3	2
3	11995	3	2
3	11996	2	2
3	12005	1	4
3	12009	1	4
3	12041	2	2
3	12052	2	2
3	12053	1	4
3	12057	1	4
3	12062	5	2
3	12063	1	4
3	12066	3	2
3	12069	1	4
3	12070	2	2
3	12071	3	2
3	12072	1	4
3	12081	2	2
3	12100	1	4
3	12112	1	4
3	12114	1	4
3	12127	4	2
3	12139	2	2
3	12143	1	4
3	12145	1	4
3	12207	1	4
3	12221	1	4
3	12261	1	4
3	---------------------------------------------------
3	---------------------------------------------------
3
3	5' AGUGAAGCUGUGGAGCAUGGUA 3' Transcript: gi|719989884|ref|XM_010254488.1|PREDICTED:NelumbonuciferaE3ubiquitin-proteinligaseUPL1-like(LOC104594266),mRNA:6577-6598 Slice Site:6589
3	|||||o|||o| ||||o|o|
3	3' CCACUUUGACGCGUCGUGCUAG 5' Query: NNU_zma-miR167f-3p
3
3	SiteID: gi|719989884|ref|XM_010254488.1|PREDICTED:NelumbonuciferaE3ubiquitin-proteinligaseUPL1-like(LOC104594266),mRNA:6589
3	MFE of perfect match: -43.50
3	MFE of this site: -31.00
3	MFEratio: 0.71264367816092
3	Allen et al. score: 7.5
3	Paired Regions (query5'-query3',transcript3'-transcript5')
3		2-9,6597-6590
3		11-21,6588-6578
3	Unpaired Regions (query5'-query3',transcript3'-transcript5')
3		1-1,6598-6598	UP5: Unpaired region at 5' of query
3		10-10,6589-6589	SIL: Symmetric internal loop
3		22-22,6577-6577	UP3: Unpaired region at 3' of query
3
3	Degradome data file: SRR3184767clean.fasta_dd.txt
3	Degardome Category: 4
3	Degradome p-value: 0.38481205111042
3	T-Plot file: NOT_CREATED
3
3	Position	Reads	Category
3	70	1	4
3	83	1	4
3	87	3	2
3	88	1	4
3	112	1	4
3	403	2	2
3	673	1	4
3	851	2	2
3	1000	1	4
3	1184	1	4
3	1628	1	4
3	1696	1	4
3	1781	1	4
3	1783	1	4
3	1806	1	4
3	1810	2	2
3	2237	2	2
3	2299	1	4
3	2484	1	4
3	2626	1	4
3	2647	1	4
3	2841	1	4
3	2901	1	4
3	2903	1	4
3	2922	1	4
3	2969	1	4
3	2971	1	4
3	3073	2	2
3	3118	1	4
3	3127	1	4
3	3133	2	2
3	3154	1	4
3	3156	2	2
3	3168	1	4
3	3172	1	4
3	3197	4	2
3	3233	1	4
3	3237	3	2
3	3377	1	4
3	3500	1	4
3	3981	1	4
3	4003	1	4
3	4025	1	4
3	4064	1	4
3	4129	1	4
3	4135	1	4
3	4180	2	2
3	4185	1	4
3	4187	1	4
3	4189	2	2
3	4223	1	4
3	4230	2	2
3	4342	1	4
3	4353	1	4
3	4378	1	4
3	4420	1	4
3	4439	1	4
3	4525	1	4
3	4568	2	2
3	4581	1	4
3	4718	1	4
3	5136	1	4
3	5143	1	4
3	5252	3	2
3	5281	1	4
3	5315	1	4
3	5337	2	2
3	5340	2	2
3	5341	1	4
3	5346	2	2
3	5348	1	4
3	5358	1	4
3	5454	1	4
3	5546	1	4
3	5552	3	2
3	5582	1	4
3	5636	1	4
3	5637	1	4
3	5742	2	2
3	5757	1	4
3	5775	1	4
3	5788	1	4
3	5795	2	2
3	5796	1	4
3	5800	1	4
3	5801	1	4
3	5898	3	2
3	5902	1	4
3	5956	1	4
3	6292	1	4
3	6323	1	4
3	6350	1	4
3	6360	1	4
3	6362	1	4
3	6375	1	4
3	6381	2	2
3	6422	1	4
3	6430	2	2
3	6436	2	2
3	6441	1	4
3	6450	1	4
3	6461	1	4
3	6483	1	4
3	6493	3	2
3	6495	2	2
3	6499	1	4
3	6502	4	2
3	6513	1	4
3	6514	1	4
3	6516	1	4
3	6525	1	4
3	6526	1	4
3	6530	1	4
3	6535	1	4
3	6545	3	2
3	6548	1	4
3	6551	1	4
3	6554	1	4
3	6561	1	4
3	6562	3	2
3	6565	1	4
3	6566	1	4
3	6568	2	2
3	6570	1	4
3	6571	1	4
3	6578	1	4
3	6579	1	4
3	6581	1	4
3	6589	1	4
3	6590	3	2
3	6593	2	2
3	6594	1	4
3	6601	1	4
3	6610	1	4
3	6644	1	4
3	6646	2	2
3	6648	2	2
3	6650	1	4
3	6652	1	4
3	6658	1	4
3	6672	1	4
3	6680	2	2
3	6683	1	4
3	6685	2	2
3	6686	1	4
3	6689	1	4
3	6690	6	2
3	6691	1	4
3	6694	2	2
3	6698	2	2
3	6700	1	4
3	6705	2	2
3	6713	1	4
3	6717	1	4
3	6725	1	4
3	6734	2	2
3	6739	4	2
3	6742	3	2
3	6744	1	4
3	6750	3	2
3	6754	3	2
3	6755	1	4
3	6756	1	4
3	6770	2	2
3	6774	1	4
3	6775	2	2
3	6783	1	4
3	6789	1	4
3	6790	1	4
3	6791	1	4
3	6793	1	4
3	6794	1	4
3	6795	1	4
3	6861	1	4
3	6863	1	4
3	6886	1	4
3	6888	1	4
3	6903	1	4
3	6951	1	4
3	7046	2	2
3	7180	1	4
3	7211	1	4
3	7355	1	4
3	7363	1	4
3	7416	1	4
3	7527	1	4
3	7532	1	4
3	7538	1	4
3	7587	1	4
3	7588	1	4
3	7619	1	4
3	7637	1	4
3	7663	1	4
3	7695	1	4
3	7743	2	2
3	7749	1	4
3	7761	2	2
3	7796	1	4
3	7823	1	4
3	7828	1	4
3	7842	1	4
3	7910	1	4
3	7947	1	4
3	7963	1	4
3	7998	1	4
3	8023	2	2
3	8040	1	4
3	8060	1	4
3	8191	1	4
3	8208	1	4
3	8272	1	4
3	8286	1	4
3	8298	1	4
3	8302	1	4
3	8303	2	2
3	8309	1	4
3	8320	1	4
3	8339	1	4
3	8401	2	2
3	8441	1	4
3	8469	1	4
3	8504	1	4
3	8537	1	4
3	8646	1	4
3	8653	1	4
3	8665	1	4
3	8670	1	4
3	8674	1	4
3	8676	1	4
3	8697	1	4
3	8709	1	4
3	8724	1	4
3	8725	1	4
3	8740	2	2
3	8758	1	4
3	8769	1	4
3	8793	1	4
3	8804	1	4
3	8811	1	4
3	8849	1	4
3	8945	1	4
3	8948	1	4
3	8965	1	4
3	8986	2	2
3	8993	1	4
3	9046	1	4
3	9058	1	4
3	9107	1	4
3	9135	1	4
3	9202	4	2
3	9207	4	2
3	9241	1	4
3	9243	3	2
3	9244	1	4
3	9259	2	2
3	9262	1	4
3	9264	1	4
3	9272	3	2
3	9301	1	4
3	9328	1	4
3	9373	1	4
3	9389	1	4
3	9408	1	4
3	9529	1	4
3	9530	2	2
3	9559	1	4
3	9589	2	2
3	9645	1	4
3	9682	2	2	<<<<<<<<<<
3	9755	1	4
3	9791	1	4
3	9804	1	4
3	9811	1	4
3	9812	1	4
3	9823	1	4
3	9824	2	2
3	9825	3	2
3	9840	1	4
3	9869	1	4
3	9871	1	4
3	9886	1	4
3	9905	1	4
3	9913	2	2
3	9917	3	2
3	9918	2	2
3	9923	1	4
3	9936	3	2
3	9952	1	4
3	9968	1	4
3	10003	1	4
3	10011	1	4
3	10013	2	2
3	10014	3	2
3	10053	1	4
3	10057	1	4
3	10113	1	4
3	10116	1	4
3	10134	1	4
3	10140	1	4
3	10143	1	4
3	10156	1	4
3	10159	1	4
3	10161	4	2
3	10167	1	4
3	10169	1	4
3	10172	2	2
3	10174	3	2
3	10176	1	4
3	10179	1	4
3	10180	3	2
3	10181	1	4
3	10182	1	4
3	10190	2	2
3	10191	2	2
3	10192	1	4
3	10194	2	2
3	10197	4	2
3	10199	3	2
3	10201	1	4
3	10202	1	4
3	10206	1	4
3	10212	1	4
3	10213	1	4
3	10215	2	2
3	10216	2	2
3	10218	1	4
3	10222	2	2
3	10224	2	2
3	10225	2	2
3	10231	1	4
3	10233	1	4
3	10234	3	2
3	10235	1	4
3	10237	1	4
3	10238	2	2
3	10240	1	4
3	10242	1	4
3	10243	2	2
3	10248	5	2
3	10251	1	4
3	10262	2	2
3	10266	1	4
3	10270	1	4
3	10361	1	4
3	10427	1	4
3	10428	1	4
3	10429	1	4
3	10490	1	4
3	10506	1	4
3	10525	1	4
3	10542	1	4
3	10563	1	4
3	10569	1	4
3	10610	1	4
3	10685	1	4
3	10698	1	4
3	10719	1	4
3	10810	1	4
3	10834	1	4
3	10861	1	4
3	10880	1	4
3	10881	2	2
3	10887	1	4
3	10891	1	4
3	10895	2	2
3	10897	1	4
3	10900	1	4
3	10916	1	4
3	10924	2	2
3	10930	3	2
3	10931	3	2
3	10934	1	4
3	10936	1	4
3	10939	1	4
3	10940	3	2
3	10941	1	4
3	10942	1	4
3	10945	2	2
3	10946	1	4
3	10947	1	4
3	10949	1	4
3	10950	2	2
3	10951	6	2
3	10952	2	2
3	10953	5	2
3	10955	2	2
3	10956	1	4
3	10957	3	2
3	10958	10	0
3	10959	5	2
3	10960	7	2
3	10961	2	2
3	10962	5	2
3	10963	2	2
3	10964	2	2
3	10965	1	4
3	10967	3	2
3	10968	1	4
3	10969	2	2
3	10972	1	4
3	10973	1	4
3	10974	5	2
3	10975	4	2
3	10976	3	2
3	10977	1	4
3	10978	1	4
3	10981	1	4
3	10986	2	2
3	10988	1	4
3	10989	1	4
3	10991	1	4
3	10992	1	4
3	10996	2	2
3	10997	2	2
3	10998	1	4
3	11003	1	4
3	11004	4	2
3	11005	2	2
3	11010	1	4
3	11011	3	2
3	11015	2	2
3	11016	2	2
3	11017	2	2
3	11018	1	4
3	11020	1	4
3	11022	1	4
3	11023	1	4
3	11024	1	4
3	11025	4	2
3	11026	7	2
3	11034	3	2
3	11036	2	2
3	11042	1	4
3	11045	2	2
3	11047	1	4
3	11050	2	2
3	11055	3	2
3	11060	2	2
3	11062	1	4
3	11063	2	2
3	11066	2	2
3	11072	1	4
3	11073	2	2
3	11074	1	4
3	11079	1	4
3	11081	1	4
3	11082	1	4
3	11084	1	4
3	11085	1	4
3	11089	1	4
3	11096	5	2
3	11097	2	2
3	11100	3	2
3	11101	4	2
3	11103	1	4
3	11104	1	4
3	11107	3	2
3	11131	3	2
3	11139	2	2
3	11151	1	4
3	11170	1	4
3	11171	1	4
3	11186	1	4
3	11207	4	2
3	11217	1	4
3	11220	2	2
3	11322	2	2
3	11324	1	4
3	11339	1	4
3	11341	1	4
3	11358	1	4
3	11370	1	4
3	11379	1	4
3	11390	2	2
3	11406	1	4
3	11409	2	2
3	11414	1	4
3	11427	1	4
3	11456	1	4
3	11460	1	4
3	11467	1	4
3	11497	1	4
3	11498	1	4
3	11502	1	4
3	11519	2	2
3	11549	2	2
3	11554	1	4
3	11564	2	2
3	11566	1	4
3	11568	1	4
3	11579	2	2
3	11588	1	4
3	11594	3	2
3	11617	1	4
3	11619	1	4
3	11621	1	4
3	11627	1	4
3	11639	1	4
3	11645	1	4
3	11647	1	4
3	11651	1	4
3	11653	1	4
3	11658	1	4
3	11659	1	4
3	11661	2	2
3	11667	1	4
3	11670	1	4
3	11674	1	4
3	11681	1	4
3	11687	2	2
3	11688	1	4
3	11691	1	4
3	11710	1	4
3	11717	3	2
3	11725	1	4
3	11732	1	4
3	11739	1	4
3	11758	2	2
3	11779	1	4
3	11792	1	4
3	11794	1	4
3	11812	1	4
3	11815	2	2
3	11819	2	2
3	11824	1	4
3	11826	3	2
3	11827	1	4
3	11843	3	2
3	11844	4	2
3	11848	1	4
3	11852	1	4
3	11865	1	4
3	11870	4	2
3	11879	1	4
3	11881	1	4
3	11889	1	4
3	11894	3	2
3	11897	1	4
3	11898	2	2
3	11900	2	2
3	11901	1	4
3	11903	1	4
3	11910	1	4
3	11916	2	2
3	11917	3	2
3	11920	1	4
3	11921	2	2
3	11922	1	4
3	11927	1	4
3	11930	1	4
3	11934	1	4
3	11935	2	2
3	11938	2	2
3	11939	1	4
3	11940	1	4
3	11942	1	4
3	11949	1	4
3	11955	2	2
3	11962	2	2
3	11963	1	4
3	11964	1	4
3	11968	2	2
3	11969	2	2
3	11970	3	2
3	11971	1	4
3	11974	2	2
3	11975	2	2
3	11976	2	2
3	11977	1	4
3	11979	2	2
3	11980	2	2
3	11983	1	4
3	11984	1	4
3	11985	4	2
3	11987	2	2
3	11988	1	4
3	11994	3	2
3	11995	3	2
3	11996	2	2
3	12005	1	4
3	12009	1	4
3	12041	2	2
3	12052	2	2
3	12053	1	4
3	12057	1	4
3	12062	5	2
3	12063	1	4
3	12066	3	2
3	12069	1	4
3	12070	2	2
3	12071	3	2
3	12072	1	4
3	12081	2	2
3	12100	1	4
3	12112	1	4
3	12114	1	4
3	12127	4	2
3	12139	2	2
3	12143	1	4
3	12145	1	4
3	12207	1	4
3	12221	1	4
3	12261	1	4
3	---------------------------------------------------
3	---------------------------------------------------
3
3	5' AGUGAAGCUGUGG-AGCAUGGUA 3' Transcript: gi|719989884|ref|XM_010254488.1|PREDICTED:NelumbonuciferaE3ubiquitin-proteinligaseUPL1-like(LOC104594266),mRNA:6577-6598 Slice Site:6590
3	||||||o|||| o ||||||o|
3	3' UCACUUUGACAGUGUCGUACUAG 5' Query: NNU_zma-miR167b-3p
3
3	SiteID: gi|719989884|ref|XM_010254488.1|PREDICTED:NelumbonuciferaE3ubiquitin-proteinligaseUPL1-like(LOC104594266),mRNA:6590
3	MFE of perfect match: -40.10
3	MFE of this site: -27.60
3	MFEratio: 0.688279301745636
3	Allen et al. score: 7.5
[truncated: 451,883+ more rows]

## Sheet: Validated miRNA-target pairs
miRNAs	Gene ID
NNU_aau-miR172	LOC104612709
NNU_ahy-miR156a	LOC104591759
NNU_ahy-miR156a	LOC104610633
NNU_ahy-miR156b-3p	LOC104611161
NNU_ahy-miR156b-3p	LOC104600376
NNU_ahy-miR156b-5p	LOC104612661
NNU_ahy-miR156c	LOC104603500
NNU_ahy-miR156c	LOC104597891
NNU_ahy-miR156c	LOC104598496
NNU_ahy-miR167-3p	LOC104604222
NNU_ahy-miR167-3p	LOC104613490
NNU_ahy-miR394	LOC104591738
NNU_ahy-miR394	LOC104601232
NNU_ahy-miR394	LOC104591570
NNU_ahy-miR394	LOC104596028
NNU_ahy-miR394	LOC104610049
NNU_ahy-miR394	LOC104593357
NNU_ahy-miR394	LOC104602232
NNU_ahy-miR398	LOC104607941
NNU_ahy-miR398	LOC104604324
NNU_aly-miR156a-3p	LOC104608369
NNU_aly-miR156d-3p	LOC104595528
NNU_aly-miR156d-3p	LOC104596150
NNU_aly-miR156d-3p	LOC104607585
NNU_aly-miR156d-3p	LOC104592947
NNU_aly-miR156e-3p	LOC104585821
NNU_aly-miR156e-3p	LOC104597709
NNU_aly-miR156g-5p	LOC104598496
NNU_aly-miR156g-5p	LOC104602369
NNU_aly-miR156h-5p	LOC104602527
NNU_aly-miR156h-5p	LOC104601437
NNU_aly-miR157b-3p	LOC104599822
NNU_aly-miR157d-3p	LOC104611662
NNU_aly-miR157d-3p	LOC104595223
NNU_aly-miR157d-3p	LOC104605387
NNU_aly-miR157d-3p	LOC104599035
NNU_aly-miR157d-3p	LOC104600412
NNU_aly-miR157d-5p	LOC104590934
NNU_aly-miR159a-5p	LOC104588274
NNU_aly-miR159b-3p	LOC104605726
NNU_aly-miR159b-3p	LOC104612234
NNU_aly-miR159b-5p	LOC104593419
NNU_aly-miR159c-3p	LOC104600240
NNU_aly-miR164a-3p	LOC104601232
NNU_aly-miR164a-3p	LOC104611647
NNU_aly-miR164a-3p	LOC104612939
NNU_aly-miR164a-3p	LOC104588885
NNU_aly-miR164b-3p	LOC104600549
NNU_aly-miR164b-3p	LOC104598340
NNU_aly-miR164b-3p	LOC104612827
NNU_aly-miR165a-3p	LOC104590505
NNU_aly-miR165a-3p	LOC104611393
NNU_aly-miR166e-5p	LOC104591903
NNU_aly-miR167a-3p	LOC104594479
NNU_aly-miR167a-3p	LOC104607856
NNU_aly-miR167c-3p	LOC104607929
NNU_aly-miR167c-3p	LOC104587134
NNU_aly-miR167c-3p	LOC104607585
NNU_aly-miR168a-3p	LOC104586582
NNU_aly-miR168a-3p	LOC104600542
NNU_aly-miR168b-3p	LOC104607425
NNU_aly-miR168b-3p	LOC104594561
NNU_aly-miR168b-3p	LOC104596153
NNU_aly-miR169a-5p	LOC104609359
NNU_aly-miR169a-5p	LOC104600617
NNU_aly-miR169b-5p	LOC104591969
NNU_aly-miR169j-3p	LOC104589571
NNU_aly-miR169j-3p	LOC104609819
NNU_aly-miR170-5p	LOC104588158
NNU_aly-miR172a-5p	LOC104595538
NNU_aly-miR172a-5p	LOC104591903
NNU_aly-miR172a-5p	LOC104602509
NNU_aly-miR172b-5p	LOC104591139
NNU_aly-miR172c-3p	LOC104599404
NNU_aly-miR172c-5p	LOC104606805
NNU_aly-miR173a-3p	LOC104603701
NNU_aly-miR2111a-5p	LOC104591703
NNU_aly-miR319a-5p	LOC104604956
NNU_aly-miR319a-5p	LOC104588885
NNU_aly-miR319a-5p	LOC104592947
NNU_aly-miR319b-5p	LOC104593100
NNU_aly-miR3434-3p	LOC104605929
NNU_aly-miR3434-3p	LOC104604893
NNU_aly-miR3436-5p	LOC104585579
NNU_aly-miR390a-5p	LOC104591903
NNU_aly-miR390a-5p	LOC104607585
NNU_aly-miR390b-3p	LOC104610937
NNU_aly-miR390b-3p	LOC104612827
NNU_aly-miR393a-5p	LOC104588936
NNU_aly-miR393b-3p	LOC104594266
NNU_aly-miR393b-3p	LOC104588940
NNU_aly-miR393b-3p	LOC104604696
NNU_aly-miR395c-3p	LOC104600478
NNU_aly-miR395d-3p	LOC104613169
NNU_aly-miR395i	LOC104588398
NNU_aly-miR397a-5p	LOC104597151
NNU_aly-miR397a-5p	LOC104600226
NNU_aly-miR398a-3p	LOC104595649
NNU_aly-miR399d-3p	LOC104602382
NNU_aly-miR399e-3p	LOC104591570
NNU_aly-miR399e-3p	LOC104585821
NNU_aly-miR829-5p	LOC104588972
NNU_aly-miR829-5p	LOC104611040
NNU_aly-miR829-5p	LOC104603056
NNU_aly-miR829-5p	LOC104585821
NNU_aly-miR858-5p	LOC104602382
NNU_aly-miR858-5p	LOC104611040
NNU_aly-miR858-5p	LOC104595701
NNU_aly-miR858-5p	LOC104587480
NNU_aly-miR858-5p	LOC104588421
NNU_aly-miR858-5p	LOC104589564
NNU_aly-miR868-5p	LOC104591570
NNU_aqc-miR169a	LOC104590693
NNU_aqc-miR530	LOC104585821
NNU_ata-miR166d-5p	LOC104600598
NNU_ata-miR166e-5p	LOC104613237
NNU_ata-miR167d-3p	LOC104591569
NNU_ata-miR167d-3p	LOC104589794
NNU_ata-miR167e-3p	LOC104593690
NNU_ata-miR167f-3p	LOC104593690
NNU_ata-miR167f-3p	LOC104603839
NNU_ata-miR167f-3p	LOC104599392
NNU_ata-miR167f-3p	LOC104608954
NNU_ata-miR167f-3p	LOC104596515
NNU_ata-miR167f-3p	LOC104613169
NNU_ata-miR167f-3p	LOC104602647
NNU_ata-miR167f-3p	LOC104600371
NNU_ata-miR167f-5p	LOC104589094
NNU_ata-miR168-5p	LOC104585971
NNU_ata-miR169a-5p	LOC104597285
NNU_ata-miR169a-5p	LOC104596153
NNU_ata-miR169g-3p	LOC104604240
NNU_ata-miR169g-3p	LOC104593247
NNU_ata-miR169g-3p	LOC104613324
NNU_ata-miR169h-3p	LOC104598532
NNU_ata-miR169h-3p	LOC104603804
NNU_ata-miR169h-3p	LOC104597228
NNU_ata-miR169h-3p	LOC104591548
NNU_ata-miR169h-3p	LOC104610651
NNU_ata-miR169h-3p	LOC104611226
NNU_ata-miR169i-3p	LOC104590901
NNU_ata-miR169i-3p	LOC104599505
NNU_ata-miR169i-3p	LOC104602267
NNU_ata-miR171a-3p	LOC104602418
NNU_ata-miR172a-3p	LOC104586241
NNU_ata-miR2118a-5p	LOC104597018
NNU_ata-miR2118a-5p	LOC104595528
NNU_ata-miR2118a-5p	LOC104598327
NNU_ata-miR2118a-5p	LOC104604288
NNU_ata-miR2118a-5p	LOC104599404
NNU_ata-miR2118a-5p	LOC104592143
NNU_ata-miR2118c-3p	LOC104609914
NNU_ata-miR319-5p	LOC104591967
NNU_ata-miR319-5p	LOC104597228
NNU_ata-miR395a-3p	LOC104607856
NNU_ata-miR396a-5p	LOC104593690
NNU_ata-miR396a-5p	LOC104609045
NNU_ata-miR398f-3p	LOC104592357
NNU_ata-miR408-3p	LOC104606631
NNU_ata-miR408-3p	LOC104590934
NNU_ata-miR408-3p	LOC104602885
NNU_ata-miR408-3p	LOC104599035
NNU_ata-miR408-3p	LOC104592143
NNU_ata-miR5168-3p	LOC104604509
NNU_ata-miR5168-5p	LOC104592272
NNU_ata-miR5168-5p	LOC104585579
NNU_ata-miR5168-5p	LOC104596092
NNU_ata-miR5168-5p	LOC104606290
NNU_ata-miR5168-5p	LOC104592499
NNU_ata-miR528-3p	LOC104606631
NNU_ata-miR528-3p	LOC104606631
NNU_ata-miR528-3p	LOC104601709
NNU_ata-miR528-3p	LOC104607929
NNU_ata-miR528-3p	LOC104597863
NNU_ata-miR528-3p	LOC104593748
NNU_ata-miR528-3p	LOC104602565
NNU_ata-miR528-3p	LOC104589818
NNU_ata-miR528-3p	LOC104592143
NNU_ata-miR528-3p	LOC104592143
NNU_ath-miR156b-3p	LOC104594813
NNU_ath-miR156b-3p	LOC104585692
NNU_ath-miR156b-3p	LOC104605177
NNU_ath-miR156f-3p	LOC104593357
NNU_ath-miR156i	LOC104607585
NNU_ath-miR156i	LOC104598684
NNU_ath-miR156i	LOC104598607
NNU_ath-miR157a-3p	LOC104611161
NNU_ath-miR157a-3p	LOC104596580
NNU_ath-miR157a-3p	LOC104585821
NNU_ath-miR169a-3p	LOC104611040
NNU_ath-miR2938	LOC104609165
NNU_ath-miR2938	LOC104600117
NNU_ath-miR390b-3p	LOC104593357
NNU_ath-miR397b	LOC104599959
NNU_ath-miR5021	LOC104605352
NNU_ath-miR5021	LOC104596480
NNU_ath-miR5021	LOC104594832
NNU_ath-miR5021	LOC104608015
NNU_ath-miR5021	LOC104606510
NNU_ath-miR5021	LOC104603723
NNU_ath-miR5021	LOC104604172
NNU_ath-miR5021	LOC104609290
NNU_ath-miR5021	LOC104606206
NNU_ath-miR5021	LOC104597073
NNU_ath-miR5021	LOC104589818
NNU_ath-miR5021	LOC104594575
NNU_ath-miR5021	LOC104594253
NNU_ath-miR5021	LOC104600117
NNU_ath-miR5632-3p	LOC104600720
NNU_ath-miR5632-5p	LOC104612469
NNU_ath-miR5658	LOC104606631
NNU_ath-miR5658	LOC104595538
NNU_ath-miR5658	LOC104596504
NNU_ath-miR5658	LOC104605929
NNU_ath-miR5658	LOC104606510
NNU_ath-miR827	LOC104607929
NNU_ath-miR829-5p	LOC104611486
NNU_ath-miR829-5p	LOC104603056
NNU_ath-miR829-5p	LOC104585612
NNU_ath-miR831-3p	LOC104600397
NNU_ath-miR831-3p	LOC104609943
NNU_ath-miR831-3p	LOC104599891
NNU_ath-miR858b	LOC104588596
NNU_ath-miR858b	LOC104602382
NNU_ath-miR858b	LOC104612105
NNU_ath-miR858b	LOC104601100
NNU_atr-miR166b	LOC104607980
NNU_atr-miR2950	LOC104609257
NNU_atr-miR2950	LOC104600455
NNU_atr-miR390.1	LOC104587868
NNU_atr-miR390.1	LOC104607856
NNU_atr-miR390.1	LOC104596028
NNU_atr-miR396a	LOC104604663
NNU_atr-miR396a	LOC104596390
NNU_atr-miR396a	LOC104611040
NNU_atr-miR396a	LOC104602121
NNU_atr-miR396d	LOC104588774
NNU_atr-miR396d	LOC104597939
NNU_atr-miR396d	LOC104591091
NNU_atr-miR396d	LOC104589805
NNU_atr-miR396d	LOC104609652
NNU_atr-miR396d	LOC104599035
NNU_atr-miR396d	LOC104599035
NNU_atr-miR396d	LOC104599035
NNU_atr-miR397a	LOC104596158
NNU_atr-miR397a	LOC104595846
NNU_atr-miR397b	LOC104607585
NNU_atr-miR397b	LOC104605387
NNU_atr-miR397b	LOC104609819
NNU_atr-miR398	LOC104608369
NNU_atr-miR398	LOC104592462
NNU_atr-miR398	LOC104590584
NNU_bcy-miR156	LOC104598496
NNU_bcy-miR156	LOC104591666
NNU_bcy-miR156	LOC104590934
NNU_bdi-miR156a	LOC104602544
NNU_bdi-miR156a	LOC104605711
NNU_bdi-miR156b-3p	LOC104604304
NNU_bdi-miR156b-3p	LOC104585821
NNU_bdi-miR156b-3p	LOC104592947
NNU_bdi-miR156b-3p	LOC104599891
NNU_bdi-miR156d-3p	LOC104606489
NNU_bdi-miR156e-3p	LOC104611246
NNU_bdi-miR156h-3p	LOC104587114
NNU_bdi-miR159a-3p	LOC104601452
NNU_bdi-miR159a-3p	LOC104607856
NNU_bdi-miR160f	LOC104612061
NNU_bdi-miR160f	LOC104588972
NNU_bdi-miR162	LOC104596966
NNU_bdi-miR166e-3p	LOC104594858
NNU_bdi-miR166e-3p	LOC104611393
NNU_bdi-miR166e-3p	LOC104605916
NNU_bdi-miR166h-5p	LOC104597863
NNU_bdi-miR167c-3p	LOC104588885
NNU_bdi-miR167c-3p	LOC104598894
NNU_bdi-miR167d-3p	LOC104603839
NNU_bdi-miR167d-3p	LOC104605711
NNU_bdi-miR169c-3p	LOC104604240
NNU_bdi-miR169c-3p	LOC104603244
NNU_bdi-miR169c-3p	LOC104603244
NNU_bdi-miR169c-3p	LOC104611300
NNU_bdi-miR169d	LOC104590654
NNU_bdi-miR169d	LOC104588684
NNU_bdi-miR169i	LOC104597408
NNU_bdi-miR169m	LOC104608056
NNU_bdi-miR169m	LOC104586716
NNU_bdi-miR172d	LOC104587523
NNU_bdi-miR393a	LOC104591815
NNU_bdi-miR393a	LOC104592377
NNU_bdi-miR399a	LOC104606417
NNU_bdi-miR408-3p	LOC104612709
NNU_bdi-miR408-5p	LOC104592117
NNU_bdi-miR444a	LOC104603056
NNU_bdi-miR444a	LOC104602458
NNU_bdi-miR444a	LOC104599404
NNU_bdi-miR444a	LOC104606250
NNU_bdi-miR444b	LOC104594418
NNU_bdi-miR444b	LOC104601026
NNU_bdi-miR444c	LOC104596019
NNU_bdi-miR444c	LOC104596092
NNU_bdi-miR5059	LOC104611040
NNU_bdi-miR5059	LOC104601206
NNU_bdi-miR5059	LOC104603244
NNU_bdi-miR5059	LOC104610049
NNU_bdi-miR7768a-3p	LOC104593357
NNU_bdi-miR7772-5p	LOC104609438
NNU_bdi-miR7782-5p	LOC104613490
NNU_bdi-miR827-3p	LOC104589304
NNU_bdi-miR827-3p	LOC104597925
NNU_bdi-miR845	LOC104600226
NNU_bdi-miR845	LOC104604240
NNU_bna-miR156a	LOC104597533
NNU_bna-miR162a	LOC104600279
NNU_bna-miR167a	LOC104602647
NNU_bna-miR167d	LOC104605711
NNU_bna-miR168b	LOC104604509
NNU_bna-miR168b	LOC104588822
NNU_bna-miR168b	LOC104611486
NNU_bna-miR171g	LOC104595949
NNU_bna-miR2111c	LOC104592910
NNU_bna-miR2111c	LOC104596966
NNU_bna-miR2111c	LOC104602588
NNU_bna-miR2111c	LOC104585615
NNU_bna-miR397a	LOC104592947
NNU_bra-miR156f-3p	LOC104608369
NNU_bra-miR156f-3p	LOC104595099
NNU_bra-miR158-3p	LOC104593428
NNU_bra-miR164e-3p	LOC104589818
NNU_bra-miR164e-3p	LOC104604309
NNU_bra-miR164e-5p	LOC104607652
NNU_bra-miR164e-5p	LOC104591743
NNU_bra-miR1885b	LOC104610284
NNU_bra-miR1885b	LOC104599856
NNU_bra-miR390-3p	LOC104596390
NNU_bra-miR390-3p	LOC104599822
NNU_bra-miR390-3p	LOC104588274
NNU_bra-miR390-3p	LOC104598244
NNU_bra-miR390-3p	LOC104596966
NNU_bra-miR9558-5p	LOC104599251
NNU_cca-miR156b	LOC104597891
NNU_cca-miR156b	LOC104601993
NNU_cca-miR164	LOC104609299
NNU_cca-miR393	LOC104594758
NNU_cca-miR396c	LOC104594311
NNU_cca-miR408	LOC104596028
NNU_cln-miR166	LOC104585573
NNU_cme-miR156e	LOC104594826
NNU_cme-miR156j	LOC104590171
NNU_cme-miR166i	LOC104602618
NNU_cme-miR166i	LOC104606691
NNU_cme-miR171i	LOC104588972
NNU_cme-miR319c	LOC104598315
NNU_cme-miR396e	LOC104586929
NNU_cme-miR399f	LOC104602121
NNU_cme-miR530a	LOC104612827
NNU_cme-miR828	LOC104613005
NNU_cme-miR828	LOC104607585
NNU_cpa-miR166e	LOC104596028
NNU_cpa-miR166e	LOC104594758
NNU_cpa-miR166e	LOC104598672
NNU_cpa-miR166e	LOC104599210
NNU_cpa-miR172a	LOC104593690
NNU_cpa-miR172a	LOC104597815
NNU_cpa-miR319	LOC104612105
NNU_cpa-miR8155	LOC104595670
NNU_cpa-miR8155	LOC104590778
NNU_cpa-miR8155	LOC104592143
NNU_crt-miR166b	LOC104589805
NNU_csi-miR160	LOC104588718
NNU_csi-miR160	LOC104585903
NNU_csi-miR160	LOC104588972
NNU_csi-miR160	LOC104589818
NNU_csi-miR160	LOC104591969
NNU_csi-miR160	LOC104604733
NNU_csi-miR160	LOC104591853
NNU_csi-miR166a	LOC104594936
NNU_csi-miR171a	LOC104589474
NNU_csi-miR172b	LOC104595223
NNU_csi-miR393	LOC104585903
NNU_csi-miR393	LOC104607910
NNU_csi-miR472	LOC104605301
NNU_csi-miR472	LOC104595528
NNU_csi-miR472	LOC104598340
NNU_csi-miR535	LOC104597891
NNU_ctr-miR171	LOC104598545
NNU_ctr-miR171	LOC104607856
NNU_dpr-miR160	LOC104588718
NNU_egu-miR172d	LOC104594736
NNU_egu-miR172d	LOC104612709
NNU_far-miR159	LOC104608426
NNU_ghr-miR393	LOC104585903
NNU_ghr-miR399c	LOC104587142
NNU_ghr-miR399c	LOC104589571
NNU_gma-miR1507a	LOC104606805
NNU_gma-miR1507b	LOC104606805
NNU_gma-miR1507b	LOC104589972
NNU_gma-miR1507c-3p	LOC104597228
NNU_gma-miR1507c-3p	LOC104588398
NNU_gma-miR1507c-3p	LOC104590726
NNU_gma-miR1507c-3p	LOC104585821
NNU_gma-miR1507c-3p	LOC104600542
NNU_gma-miR1510a-3p	LOC104606631
NNU_gma-miR1510a-3p	LOC104588287
NNU_gma-miR1510a-3p	LOC104599429
NNU_gma-miR1510b-3p	LOC104588125
NNU_gma-miR1510b-3p	LOC104603244
NNU_gma-miR1510b-3p	LOC104603798
NNU_gma-miR1510b-3p	LOC104586133
NNU_gma-miR1510b-3p	LOC104610320
NNU_gma-miR1510b-3p	LOC104599429
NNU_gma-miR1510b-3p	LOC104594166
NNU_gma-miR156aa	LOC104608010
NNU_gma-miR156aa	LOC104591570
NNU_gma-miR156aa	LOC104602121
NNU_gma-miR156aa	LOC104587300
NNU_gma-miR156aa	LOC104595710
NNU_gma-miR156g	LOC104598496
NNU_gma-miR156g	LOC104590901
NNU_gma-miR156g	LOC104590934
NNU_gma-miR156p	LOC104595099
NNU_gma-miR159b-3p	LOC104604178
NNU_gma-miR159b-3p	LOC104599562
NNU_gma-miR162a	LOC104589564
NNU_gma-miR164b	LOC104597930
NNU_gma-miR166u	LOC104594858
NNU_gma-miR166u	LOC104600598
NNU_gma-miR168b	LOC104609624
NNU_gma-miR169k	LOC104610284
NNU_gma-miR169l-3p	LOC104587875
NNU_gma-miR169l-3p	LOC104587331
NNU_gma-miR169n-3p	LOC104612083
NNU_gma-miR169n-3p	LOC104611040
NNU_gma-miR169n-3p	LOC104588885
NNU_gma-miR169t	LOC104605929
NNU_gma-miR169u	LOC104596515
NNU_gma-miR171a	LOC104613106
NNU_gma-miR171d	LOC104602418
NNU_gma-miR171d	LOC104612712
NNU_gma-miR171k-3p	LOC104608363
NNU_gma-miR171k-3p	LOC104602418
NNU_gma-miR171n	LOC104591903
NNU_gma-miR171n	LOC104591472
NNU_gma-miR172b-5p	LOC104591590
NNU_gma-miR172d	LOC104594936
NNU_gma-miR172h-5p	LOC104600720
NNU_gma-miR172h-5p	LOC104612709
NNU_gma-miR172h-5p	LOC104588136
NNU_gma-miR2118a-3p	LOC104606631
NNU_gma-miR2118a-3p	LOC104593581
NNU_gma-miR2118a-3p	LOC104587222
NNU_gma-miR2118a-3p	LOC104611226
NNU_gma-miR319c	LOC104607684
NNU_gma-miR319f	LOC104612105
NNU_gma-miR319f	LOC104606489
NNU_gma-miR319f	LOC104591967
NNU_gma-miR319f	LOC104587814
NNU_gma-miR319f	LOC104585821
NNU_gma-miR319g	LOC104601722
NNU_gma-miR319p	LOC104593612
NNU_gma-miR319p	LOC104612781
NNU_gma-miR319p	LOC104609098
NNU_gma-miR3522	LOC104587644
NNU_gma-miR390b-5p	LOC104605494
NNU_gma-miR390e	LOC104611040
NNU_gma-miR390e	LOC104607585
NNU_gma-miR390e	LOC104603753
NNU_gma-miR393h	LOC104591815
NNU_gma-miR393h	LOC104588936
NNU_gma-miR396a-3p	LOC104587644
NNU_gma-miR396e	LOC104599392
NNU_gma-miR396e	LOC104613169
NNU_gma-miR396e	LOC104598972
NNU_gma-miR396e	LOC104603646
NNU_gma-miR396f	LOC104600412
NNU_gma-miR396h	LOC104610885
NNU_gma-miR396h	LOC104596390
NNU_gma-miR396h	LOC104599392
NNU_gma-miR396h	LOC104596155
NNU_gma-miR396h	LOC104605377
NNU_gma-miR396h	LOC104603021
NNU_gma-miR396h	LOC104588885
NNU_gma-miR396h	LOC104596486
NNU_gma-miR408d	LOC104605233
NNU_gma-miR408d	LOC104606732
NNU_gma-miR408d	LOC104612709
NNU_gma-miR482a-3p	LOC104610049
NNU_gma-miR482c-3p	LOC104600226
NNU_gma-miR482c-3p	LOC104606417
NNU_gma-miR482c-3p	LOC104606691
NNU_gma-miR482c-3p	LOC104604288
NNU_gma-miR4995	LOC104594845
NNU_gma-miR4995	LOC104606206
NNU_gma-miR4995	LOC104586941
NNU_gma-miR5042-5p	LOC104591569
NNU_gma-miR530a	LOC104596966
NNU_gma-miR5368	LOC104597863
NNU_gma-miR5368	LOC104585875
NNU_gma-miR5368	LOC104610079
NNU_gma-miR5770a	LOC104604309
NNU_gma-miR5770a	LOC104602036
NNU_gma-miR5780d	LOC104599822
NNU_gma-miR5780d	LOC104585903
NNU_gma-miR5780d	LOC104604304
NNU_gma-miR5780d	LOC104587863
NNU_gma-miR5780d	LOC104594575
NNU_gma-miR5780d	LOC104595191
NNU_gma-miR5780d	LOC104608038
NNU_gma-miR5786	LOC104611393
NNU_gma-miR5786	LOC104612767
NNU_gma-miR6300	LOC104608991
NNU_gma-miR6300	LOC104588878
NNU_gma-miR6300	LOC104588398
NNU_gma-miR6300	LOC104586651
NNU_gma-miR6300	LOC104601852
NNU_gma-miR6300	LOC104600371
NNU_gra-miR166d	LOC104605557
NNU_gra-miR166d	LOC104591448
NNU_gra-miR166d	LOC104605929
NNU_gra-miR166d	LOC104600758
NNU_gra-miR167a	LOC104607684
NNU_gra-miR167a	LOC104605711
NNU_gra-miR167a	LOC104589571
NNU_gra-miR167a	LOC104599962
NNU_gra-miR167a	LOC104602647
NNU_gra-miR167a	LOC104600371
NNU_gra-miR167a	LOC104595645
NNU_gra-miR8672	LOC104612019
NNU_gra-miR8740	LOC104609268
NNU_gso-miR3522b	LOC104606489
NNU_gso-miR3522b	LOC104606489
NNU_han-miR3630-3p	LOC104605919
NNU_han-miR3630-3p	LOC104586517
NNU_har-miR156c	LOC104595099
NNU_hbr-miR156	LOC104590934
NNU_hbr-miR156	LOC104596837
NNU_hbr-miR396a	LOC104587868
NNU_hbr-miR396a	LOC104610885
NNU_hbr-miR396a	LOC104596155
NNU_hbr-miR396a	LOC104606510
NNU_hbr-miR396a	LOC104605821
NNU_hbr-miR396a	LOC104612757
NNU_hbr-miR396a	LOC104611130
NNU_hbr-miR396a	LOC104611118
NNU_hbr-miR396a	LOC104589805
NNU_hbr-miR396a	LOC104608038
NNU_hbr-miR6171	LOC104589731
NNU_hbr-miR6171	LOC104600279
NNU_hbr-miR6171	LOC104611883
NNU_hbr-miR6171	LOC104594166
NNU_hbr-miR6483	LOC104608875
NNU_hci-miR156a	LOC104612661
NNU_hvu-miR444b	LOC104600549
NNU_hvu-miR444b	LOC104596028
NNU_hvu-miR444b	LOC104601993
NNU_hvu-miR6196	LOC104603723
NNU_hvu-miR6196	LOC104602565
NNU_hvu-miR6196	LOC104602254
NNU_hvu-miR6196	LOC104602121
NNU_hvu-miR6196	LOC104610680
NNU_hvu-miR6196	LOC104596837
NNU_hvu-miR6196	LOC104605569
NNU_lja-miR171c	LOC104589649
NNU_lja-miR171c	LOC104611461
NNU_lus-miR159b	LOC104611932
NNU_lus-miR171h	LOC104598327
NNU_lus-miR398d	LOC104593509
NNU_mdm-miR1511	LOC104600122
NNU_mdm-miR1511	LOC104604324
NNU_mdm-miR1511	LOC104585820
NNU_mdm-miR156ad	LOC104603071
NNU_mdm-miR167a	LOC104600579
NNU_mdm-miR167a	LOC104601574
NNU_mdm-miR167a	LOC104604309
NNU_mdm-miR167a	LOC104603701
NNU_mdm-miR167h	LOC104607652
NNU_mdm-miR396a	LOC104610885
NNU_mdm-miR396a	LOC104586055
NNU_mdm-miR396a	LOC104588885
NNU_mdm-miR408b	LOC104601891
NNU_mdm-miR482a-3p	LOC104610739
NNU_mdm-miR482a-3p	LOC104608053
NNU_mdm-miR482a-3p	LOC104610049
NNU_mdm-miR482a-3p	LOC104592143
NNU_mdm-miR482a-3p	LOC104588950
NNU_mdm-miR535b	LOC104598496
NNU_mes-miR160g	LOC104589818
NNU_mes-miR166i	LOC104594758
NNU_mes-miR166i	LOC104599210
NNU_mes-miR171a	LOC104586154
NNU_mes-miR319h	LOC104601722
NNU_mes-miR319h	LOC104598244
NNU_mes-miR394c	LOC104594266
NNU_mes-miR394c	LOC104592877
NNU_mes-miR394c	LOC104585821
NNU_mtr-miR156d-3p	LOC104606631
NNU_mtr-miR156d-3p	LOC104597840
NNU_mtr-miR156d-3p	LOC104607854
NNU_mtr-miR156d-3p	LOC104610079
NNU_mtr-miR156g-3p	LOC104585691
NNU_mtr-miR156h-3p	LOC104603839
NNU_mtr-miR156h-3p	LOC104600122
NNU_mtr-miR156h-3p	LOC104595528
NNU_mtr-miR156h-3p	LOC104590335
NNU_mtr-miR156h-3p	LOC104598339
NNU_mtr-miR156h-3p	LOC104595981
NNU_mtr-miR156h-3p	LOC104604309
NNU_mtr-miR156h-3p	LOC104599429
NNU_mtr-miR156h-3p	LOC104607854
NNU_mtr-miR156h-3p	LOC104612827
NNU_mtr-miR156h-3p	LOC104610931
NNU_mtr-miR156h-3p	LOC104589564
NNU_mtr-miR156i-3p	LOC104604304
NNU_mtr-miR156j	LOC104600478
NNU_mtr-miR156j	LOC104596562
NNU_mtr-miR166d	LOC104603646
NNU_mtr-miR167b-3p	LOC104590589
NNU_mtr-miR168a	LOC104589720
NNU_mtr-miR168a	LOC104612709
NNU_mtr-miR168a	LOC104603244
NNU_mtr-miR169l-3p	LOC104588774
NNU_mtr-miR169l-3p	LOC104593419
NNU_mtr-miR169l-3p	LOC104603244
NNU_mtr-miR169l-3p	LOC104600754
NNU_mtr-miR169l-3p	LOC104597921
NNU_mtr-miR169l-3p	LOC104596695
NNU_mtr-miR169l-3p	LOC104587875
NNU_mtr-miR169l-3p	LOC104597873
NNU_mtr-miR169l-3p	LOC104606688
NNU_mtr-miR169l-3p	LOC104601069
NNU_mtr-miR171a	LOC104598545
NNU_mtr-miR172d-5p	LOC104600626
NNU_mtr-miR319b-5p	LOC104597840
NNU_mtr-miR399k	LOC104602300
NNU_mtr-miR399q	LOC104596580
NNU_mtr-miR530	LOC104600492
NNU_mtr-miR530	LOC104589564
NNU_mtr-miR5554a-3p	LOC104588398
NNU_mtr-miR5743b	LOC104605557
NNU_mtr-miR5743b	LOC104597578
NNU_nta-miR156f	LOC104587644
NNU_nta-miR172b	LOC104602398
NNU_nta-miR397	LOC104600507
NNU_nta-miR397	LOC104605081
NNU_nta-miR482a	LOC104599822
NNU_nta-miR482a	LOC104587001
NNU_nta-miR482a	LOC104607684
NNU_nta-miR482a	LOC104607994
NNU_nta-miR482a	LOC104595708
NNU_nta-miR482a	LOC104600371
NNU_nta-miR6020a-5p	LOC104590024
NNU_nta-miR6020a-5p	LOC104586326
NNU_nta-miR6020a-5p	LOC104586971
NNU_nta-miR6020a-5p	LOC104595099
NNU_nta-miR6020a-5p	LOC104602647
NNU_nta-miR6020a-5p	LOC104597015
NNU_nta-miR6020a-5p	LOC104591743
NNU_nta-miR6020b	LOC104610885
NNU_nta-miR6020b	LOC104596390
NNU_nta-miR6020b	LOC104611640
NNU_nta-miR6020b	LOC104602458
NNU_nta-miR6020b	LOC104608857
NNU_nta-miR827	LOC104599404
NNU_osa-miR1425-5p	LOC104592355
NNU_osa-miR156f-3p	LOC104601771
NNU_osa-miR156j-3p	LOC104594826
NNU_osa-miR162b	LOC104608954
NNU_osa-miR162b	LOC104612757
NNU_osa-miR162b	LOC104611200
NNU_osa-miR166g-5p	LOC104589089
NNU_osa-miR166i-3p	LOC104594858
NNU_osa-miR166i-3p	LOC104592987
NNU_osa-miR166i-5p	LOC104610320
NNU_osa-miR166l-5p	LOC104601232
NNU_osa-miR166l-5p	LOC104590934
NNU_osa-miR168b	LOC104596092
NNU_osa-miR168b	LOC104591844
NNU_osa-miR168b	LOC104600542
NNU_osa-miR1860-5p	LOC104608991
NNU_osa-miR1860-5p	LOC104588453
NNU_osa-miR2118e	LOC104600492
NNU_osa-miR2118e	LOC104587480
NNU_osa-miR2118e	LOC104592416
NNU_osa-miR2118g	LOC104600376
NNU_osa-miR2118g	LOC104598340
NNU_osa-miR2118g	LOC104612939
NNU_osa-miR2118g	LOC104609554
NNU_osa-miR2118p	LOC104594166
NNU_osa-miR2118p	LOC104600371
NNU_osa-miR319b	LOC104597815
NNU_osa-miR395a	LOC104608038
NNU_osa-miR396d	LOC104610049
NNU_osa-miR396f-5p	LOC104596155
NNU_osa-miR396f-5p	LOC104603244
NNU_osa-miR444b.1	LOC104596691
NNU_osa-miR444b.1	LOC104588074
NNU_osa-miR444d.3	LOC104593875
NNU_osa-miR444d.3	LOC104591045
NNU_osa-miR444d.3	LOC104607169
NNU_osa-miR444d.3	LOC104594742
NNU_osa-miR444f	LOC104607684
NNU_osa-miR444f	LOC104605821
NNU_osa-miR5077	LOC104591903
NNU_osa-miR5077	LOC104607684
NNU_osa-miR5077	LOC104606805
NNU_osa-miR528-3p	LOC104613161
NNU_osa-miR528-3p	LOC104611670
NNU_osa-miR528-3p	LOC104607684
NNU_osa-miR528-3p	LOC104613529
NNU_osa-miR528-3p	LOC104601830
NNU_osa-miR528-3p	LOC104587895
NNU_osa-miR528-3p	LOC104590589
NNU_osa-miR528-3p	LOC104593542
NNU_osa-miR529b	LOC104611676
NNU_osa-miR530-5p	LOC104610636
NNU_osa-miR530-5p	LOC104612827
NNU_osa-miR530-5p	LOC104599035
NNU_osa-miR535-3p	LOC104601026
NNU_osa-miR535-3p	LOC104601026
NNU_osa-miR535-3p	LOC104604623
NNU_osa-miR535-3p	LOC104598131
NNU_osa-miR5538	LOC104607211
NNU_osa-miR5813	LOC104591569
NNU_osa-miR5816	LOC104608273
NNU_pab-miR3699	LOC104585995
NNU_pab-miR3699	LOC104602017
NNU_pab-miR395	LOC104607856
NNU_pab-miR395	LOC104595366
NNU_pab-miR395	LOC104597431
NNU_pab-miR395	LOC104588051
NNU_pab-miR395	LOC104610875
NNU_pab-miR396a	LOC104612757
NNU_pab-miR396b	LOC104600579
NNU_pab-miR396b	LOC104589805
NNU_pab-miR396b	LOC104611932
NNU_pde-miR159	LOC104612781
NNU_pde-miR159	LOC104613161
NNU_pde-miR396	LOC104589571
NNU_pde-miR396	LOC104587222
NNU_pde-miR482d	LOC104612827
NNU_pde-miR482d	LOC104599035
NNU_ppe-miR171e	LOC104595713
NNU_ppe-miR171e	LOC104600371
NNU_ppe-miR393a	LOC104607585
NNU_ppe-miR393a	LOC104611932
NNU_ppe-miR396a	LOC104587868
NNU_ppe-miR396a	LOC104609332
NNU_ppe-miR396a	LOC104610931
NNU_ppe-miR396a	LOC104596486
NNU_ppe-miR398b	LOC104592143
NNU_ppe-miR482b-3p	LOC104595528
NNU_ppe-miR482b-3p	LOC104602563
NNU_ppe-miR482b-3p	LOC104596852
NNU_ppe-miR482b-3p	LOC104598340
NNU_ppe-miR482b-3p	LOC104585821
NNU_ppe-miR482b-3p	LOC104607585
NNU_ppe-miR482b-3p	LOC104588692
NNU_ppe-miR482b-5p	LOC104601279
NNU_ppe-miR530	LOC104589564
NNU_ppt-miR1030a	LOC104589805
NNU_ppt-miR1030a	LOC104603803
NNU_ppt-miR1030h	LOC104588442
NNU_ppt-miR1030h	LOC104599429
NNU_ppt-miR1030i	LOC104594575
NNU_ppt-miR1030i	LOC104612827
NNU_ppt-miR166j	LOC104585573
NNU_ppt-miR166m	LOC104593690
NNU_ppt-miR171a	LOC104592965
NNU_ppt-miR319a	LOC104589171
NNU_ppt-miR390c-5p	LOC104596390
NNU_ppt-miR390c-5p	LOC104592143
NNU_ppt-miR894	LOC104604883
NNU_ppt-miR902h-5p	LOC104606631
NNU_ppt-miR902h-5p	LOC104593430
NNU_ppt-miR902h-5p	LOC104610071
NNU_ppt-miR902h-5p	LOC104589073
NNU_ppt-miR902h-5p	LOC104600549
NNU_ppt-miR902h-5p	LOC104604591
NNU_ppt-miR902h-5p	LOC104596695
NNU_ppt-miR902h-5p	LOC104605539
NNU_pta-miR156a	LOC104585632
NNU_pta-miR156b	LOC104590901
NNU_pta-miR156b	LOC104590934
NNU_pta-miR156b	LOC104589794
NNU_pta-miR159a	LOC104593612
NNU_pta-miR159a	LOC104612781
NNU_pta-miR159a	LOC104592272
NNU_pta-miR159b	LOC104608895
NNU_pta-miR159b	LOC104606250
NNU_pta-miR319	LOC104611916
NNU_pta-miR319	LOC104601452
NNU_ptc-miR156l	LOC104593839
NNU_ptc-miR156l	LOC104588885
NNU_ptc-miR167h-5p	LOC104610885
NNU_ptc-miR169b-3p	LOC104612715
NNU_ptc-miR169q	LOC104607585
NNU_ptc-miR2111a	LOC104588647
NNU_ptc-miR2111a	LOC104603803
NNU_ptc-miR390d-3p	LOC104606505
NNU_ptc-miR396e-3p	LOC104594311
NNU_ptc-miR6478	LOC104604883
NNU_pvu-miR482-3p	LOC104591903
NNU_pvu-miR482-3p	LOC104608053
NNU_pvu-miR482-5p	LOC104604309
NNU_rgl-miR5139	LOC104592755
NNU_rgl-miR7797a	LOC104603244
NNU_rgl-miR7805-5p	LOC104597015
NNU_sbi-miR1432	LOC104611393
NNU_sbi-miR156e	LOC104586645
NNU_sbi-miR396d	LOC104593690
NNU_sbi-miR396d	LOC104606686
NNU_sbi-miR396d	LOC104604436
NNU_sbi-miR396e	LOC104587868
NNU_sbi-miR396e	LOC104610885
NNU_sbi-miR397-3p	LOC104591703
NNU_sbi-miR5568c-5p	LOC104606631
NNU_sbi-miR5568c-5p	LOC104609975
NNU_sly-miR156e-5p	LOC104593839
NNU_sly-miR164b-3p	LOC104606510
NNU_sly-miR164b-3p	LOC104587174
NNU_sly-miR164b-3p	LOC104600448
NNU_sly-miR164b-3p	LOC104597625
NNU_sly-miR164b-3p	LOC104586445
NNU_sly-miR164b-3p	LOC104589571
NNU_sly-miR164b-3p	LOC104612939
NNU_sly-miR164b-3p	LOC104604591
NNU_sly-miR164b-3p	LOC104592947
NNU_sly-miR164b-3p	LOC104593357
NNU_sly-miR166c-5p	LOC104606691
NNU_sly-miR167b-5p	LOC104588972
NNU_sly-miR168a-3p	LOC104610636
NNU_sly-miR168a-3p	LOC104598340
NNU_sly-miR319c-5p	LOC104594633
NNU_sly-miR395a	LOC104594209
NNU_sly-miR395a	LOC104604309
NNU_sly-miR482b	LOC104595528
NNU_sly-miR482b	LOC104597097
NNU_sly-miR482c	LOC104606631
NNU_sly-miR482c	LOC104589818
NNU_sly-miR482c	LOC104610049
NNU_smo-miR1088-5p	LOC104587523
NNU_smo-miR171b	LOC104589805
NNU_smo-miR396	LOC104611130
NNU_smo-miR396	LOC104610079
NNU_smo-miR408	LOC104599404
NNU_sof-miR159e	LOC104602565
NNU_sof-miR159e	LOC104606805
NNU_sof-miR168b	LOC104597815
NNU_sof-miR408e	LOC104602491
NNU_stu-miR156d-3p	LOC104602382
NNU_stu-miR156d-3p	LOC104596515
NNU_stu-miR156f-3p	LOC104605557
NNU_stu-miR156f-3p	LOC104594813
NNU_stu-miR156f-3p	LOC104604645
NNU_stu-miR156f-3p	LOC104600720
NNU_stu-miR156f-3p	LOC104600279
NNU_stu-miR156f-3p	LOC104595099
NNU_stu-miR156f-3p	LOC104607585
NNU_stu-miR156f-3p	LOC104588885
NNU_stu-miR156f-5p	LOC104607500
NNU_stu-miR156f-5p	LOC104600907
NNU_stu-miR167a-3p	LOC104604222
NNU_stu-miR167a-3p	LOC104586700
NNU_stu-miR167d-3p	LOC104604995
NNU_stu-miR167d-3p	LOC104605711
NNU_stu-miR167d-3p	LOC104612709
NNU_stu-miR1919-5p	LOC104606631
NNU_stu-miR319-3p	LOC104590246
NNU_stu-miR319-3p	LOC104600766
NNU_stu-miR319-3p	LOC104604893
NNU_stu-miR319a-5p	LOC104588398
NNU_stu-miR390-3p	LOC104591815
NNU_stu-miR390-3p	LOC104611166
NNU_stu-miR390-3p	LOC104599035
NNU_stu-miR393-3p	LOC104587695
NNU_stu-miR393-3p	LOC104607929
NNU_stu-miR408a-3p	LOC104591570
NNU_stu-miR408a-3p	LOC104603244
NNU_stu-miR408a-3p	LOC104594543
NNU_stu-miR408a-5p	LOC104611932
NNU_stu-miR6024-3p	LOC104588136
NNU_stu-miR6024-3p	LOC104611155
NNU_stu-miR827-5p	LOC104599392
NNU_tcc-miR169f	LOC104612996
NNU_tcc-miR169g	LOC104591272
NNU_tcc-miR169i	LOC104597408
NNU_tcc-miR399e	LOC104589571
NNU_tcc-miR399f	LOC104591729
NNU_tcc-miR399f	LOC104597097
NNU_tcc-miR530a	LOC104596394
NNU_tcc-miR530a	LOC104611011
NNU_tcc-miR535	LOC104607942
NNU_vvi-miR156h	LOC104586645
NNU_vvi-miR156h	LOC104586700
NNU_vvi-miR156h	LOC104590934
NNU_vvi-miR159a	LOC104591570
NNU_vvi-miR159a	LOC104588893
NNU_vvi-miR159a	LOC104599429
NNU_vvi-miR159a	LOC104602036
NNU_vvi-miR169y	LOC104600661
NNU_vvi-miR2111-5p	LOC104611785
NNU_vvi-miR396b	LOC104613445
NNU_vvi-miR396b	LOC104602979
NNU_vvi-miR396b	LOC104588885
NNU_vvi-miR845d	LOC104585580
NNU_zma-miR156a-3p	LOC104587814
NNU_zma-miR156a-3p	LOC104610200
NNU_zma-miR156e-3p	LOC104601392
NNU_zma-miR156i-3p	LOC104606631
NNU_zma-miR156k-3p	LOC104588956
NNU_zma-miR159e-3p	LOC104594418
NNU_zma-miR159e-3p	LOC104606824
NNU_zma-miR159h-3p	LOC104593612
NNU_zma-miR164f-3p	LOC104587868
NNU_zma-miR164f-3p	LOC104603701
NNU_zma-miR166n-5p	LOC104613005
NNU_zma-miR166n-5p	LOC104612645
NNU_zma-miR167b-3p	LOC104594266
NNU_zma-miR167b-3p	LOC104607929
NNU_zma-miR167b-3p	LOC104596086
NNU_zma-miR167c-3p	LOC104594479
NNU_zma-miR167d-3p	LOC104603244
NNU_zma-miR167d-3p	LOC104597097
NNU_zma-miR167f-3p	LOC104594266
NNU_zma-miR167h-3p	LOC104608954
NNU_zma-miR167h-3p	LOC104605711
NNU_zma-miR167h-3p	LOC104606417
NNU_zma-miR167h-3p	LOC104602647
NNU_zma-miR167h-3p	LOC104608644
NNU_zma-miR167j-3p	LOC104600122
NNU_zma-miR167j-3p	LOC104588727
NNU_zma-miR168a-3p	LOC104611040
NNU_zma-miR168a-3p	LOC104585756
NNU_zma-miR168a-3p	LOC104607585
NNU_zma-miR168b-3p	LOC104600108
NNU_zma-miR169a-3p	LOC104587331
NNU_zma-miR169c-3p	LOC104589818
NNU_zma-miR169c-3p	LOC104603244
NNU_zma-miR169i-3p	LOC104613161
NNU_zma-miR169i-3p	LOC104593875
NNU_zma-miR169i-3p	LOC104586037
NNU_zma-miR169i-3p	LOC104596399
NNU_zma-miR169i-3p	LOC104603244
NNU_zma-miR169i-3p	LOC104597815
NNU_zma-miR171a-3p	LOC104606206
NNU_zma-miR171a-3p	LOC104594082
NNU_zma-miR171b-3p	LOC104612712
NNU_zma-miR171c-3p	LOC104599429
NNU_zma-miR172b-5p	LOC104605301
NNU_zma-miR172b-5p	LOC104588136
NNU_zma-miR172b-5p	LOC104588051
NNU_zma-miR2275d-5p	LOC104595824
NNU_zma-miR319a-5p	LOC104610636
NNU_zma-miR319a-5p	LOC104592143
NNU_zma-miR393c-3p	LOC104585971
NNU_zma-miR397a-5p	LOC104590901
NNU_zma-miR397a-5p	LOC104600284
NNU_zma-miR397b-3p	LOC104603244
NNU_zma-miR399b-3p	LOC104610912
NNU_zma-miR399b-3p	LOC104595314
NNU_zma-miR827-5p	LOC104599822
NNU_zma-miR827-5p	LOC104591045
novel_mir_1	LOC104591569
novel_mir_13	LOC104607502
novel_mir_15	LOC104588398
novel_mir_19	LOC104586445
novel_mir_19	LOC104591743
novel_mir_20	LOC104605551
novel_mir_20	LOC104609268
novel_mir_21	LOC104596093
novel_mir_23	LOC104599913
novel_mir_25	LOC104611393
novel_mir_29	LOC104600371
novel_mir_31	LOC104594858
novel_mir_32	LOC104588972
novel_mir_34	LOC104606199
novel_mir_34	LOC104600279
novel_mir_35	LOC104595515
novel_mir_36	LOC104608115
novel_mir_38	LOC104588563
novel_mir_4	LOC104606631
novel_mir_4	LOC104601722
novel_mir_4	LOC104602533
novel_mir_4	LOC104612932
novel_mir_4	LOC104596866
novel_mir_4	LOC104597097
novel_mir_40	LOC104610234
novel_mir_40	LOC104611929
novel_mir_40	LOC104599429
novel_mir_43	LOC104606631
novel_mir_44	LOC104588718
novel_mir_50	LOC104599429
novel_mir_51	LOC104589838
novel_mir_52	LOC104607856
novel_mir_52	LOC104599684
novel_mir_52	LOC104585780
novel_mir_56	LOC104589805
novel_mir_59	LOC104588950
novel_mir_60	LOC104603244
novel_mir_62	LOC104586133
novel_mir_63	LOC104588699
novel_mir_63	LOC104590901
novel_mir_65	LOC104600226
novel_mir_65	LOC104613409
novel_mir_65	LOC104585821
novel_mir_65	LOC104585821
novel_mir_65	LOC104600371
novel_mir_65	LOC104592143
novel_mir_67	LOC104601279
novel_mir_69	LOC104597097
novel_mir_72	LOC104604240
novel_mir_72	LOC104607585
novel_mir_73	LOC104601722
novel_mir_73	LOC104595670
novel_mir_73	LOC104589571
novel_mir_74	LOC104597097
novel_mir_74	LOC104585580
novel_mir_75	LOC104598607
