# Supplementary material for: Identification of Submergence-Responsive MicroRNAs and Their Targets Reveals Complex MiRNA-Mediated Regulatory Networks in Lotus (Nelumbo nucifera Gaertn)
Source: Front Plant Sci. 2017 Jan 18;8:6. doi: 10.3389/fpls.2017.00006 (PMC5241310; doi:10.3389/fpls.2017.00006)
Supplement: Table S9 — Validation of target genes of submergence responsive miRNAs by transcriptome. [file Table9.XLSX]

## Sheet: Sheet1
miRNA_Acc.	Ck (miRNA)	Sub (miRNA)	log2Fold(Sub/Ck),miRNA	TargetGene_ID	Inhibition	Target_Desc.	Ck(gene)	Sub(gene)	log2Fold (Sub/Ck),gene	Cellular_Component	Biological_Process	Molecular_Function	Pathway	Degradome Validated
novel_mir_1	134.25	0.001	-8.03117	LOC104590003	Cleavage	| PREDICTED: Nelumbo nucifera protein NRT1/ PTR FAMILY 8.3-like (LOC104590003), mRNA	0.2458	0.3335	0.44022	GO:0016021//integral component of membrane	GO:0006857//oligopeptide transport	GO:0005215//transporter activity	-
novel_mir_6	20.8319	0.001	-5.34311	LOC104586747	Translation	| PREDICTED: Nelumbo nucifera uncharacterized LOC104586747 (LOC104586747), mRNA	19.047	22.5362	0.242883	-	-	-	-
novel_mir_14	69.4396	0.001	-7.08008	LOC104585787	Cleavage	| PREDICTED: Nelumbo nucifera uncharacterized protein C594.04c (LOC104585787), mRNA	9.9067	13.0011	0.392354	GO:0005737//cytoplasm;GO:0016021//integral component of membrane	GO:0006629//lipid metabolic process;GO:0055114//oxidation-reduction process	GO:0016627//oxidoreductase activity, acting on the CH-CH group of donors	-
novel_mir_28	0.001	13.825	4.82681	LOC104598229	Cleavage	| PREDICTED: Nelumbo nucifera uncharacterized LOC104598229 (LOC104598229), transcript variant X2, mRNA	0.5555	0.4468	-0.313955	-	-	-	-
novel_mir_28	0.001	13.825	4.82681	LOC104590893	Cleavage	| PREDICTED: Nelumbo nucifera (-)-germacrene D synthase-like (LOC104590893), mRNA	0.8354	0.0355	-4.55526	-	-	GO:0016838//carbon-oxygen lyase activity, acting on phosphates	K14181//Sesquiterpenoid and triterpenoid biosynthesis;K12929//Diterpenoid biosynthesis;Biosynthesis of secondary metabolites;Metabolic pathways;K14184//Biosynthesis of secondary metabolites;Metabolic pathways;Sesquiterpenoid and triterpenoid biosynthesis
novel_mir_28	0.001	13.825	4.82681	LOC104598230	Cleavage	| PREDICTED: Nelumbo nucifera transcription factor LHW-like (LOC104598230), mRNA	0.0431	0	NA	-	GO:0009653//anatomical structure morphogenesis;GO:0006355//regulation of transcription, DNA-templated;GO:0048507//meristem development;GO:0048364//root development	GO:0005488//binding	-
novel_mir_31	16.2026	0.001	-4.98054	LOC104599943	Cleavage	| PREDICTED: Nelumbo nucifera uncharacterized LOC104599943 (LOC104599943), transcript variant X1, mRNA	11.3666	21.44	0.915694	GO:0005802//trans-Golgi network;GO:0005768//endosome	GO:0010222//stem vascular tissue pattern formation	-	-
novel_mir_31	16.2026	0.001	-4.98054	LOC104589603	Cleavage	| PREDICTED: Nelumbo nucifera uncharacterized LOC104589603 (LOC104589603), mRNA	7.9569	8.2784	0.0573512	GO:0005768//endosome;GO:0005802//trans-Golgi network	GO:0010222//stem vascular tissue pattern formation	-	-
novel_mir_39	0.001	18.1453	5.21913	LOC104608575	Cleavage	| PREDICTED: Nelumbo nucifera probable amino-acid acetyltransferase NAGS1, chloroplastic (LOC104608575), transcript variant X3, mRNA	4.7765	3.3398	-0.515986	GO:0005737//cytoplasm	GO:0006526//arginine biosynthetic process	GO:0004042//acetyl-CoA:L-glutamate N-acetyltransferase activity	K14682//Metabolic pathways;Arginine and proline metabolism;Biosynthesis of secondary metabolites
novel_mir_39	0.001	18.1453	5.21913	LOC104611600	Cleavage	| PREDICTED: Nelumbo nucifera uncharacterized LOC104611600 (LOC104611600), mRNA	13.9007	9.4669	-0.553997	-	-	-	-
novel_mir_53	21.9892	0.001	-5.42112	LOC104592784	Cleavage	| PREDICTED: Nelumbo nucifera uncharacterized LOC104592784 (LOC104592784), mRNA	46.4923	96.9716	1.06077	GO:0005794//Golgi apparatus;GO:0005774//vacuolar membrane;GO:0016021//integral component of membrane;GO:0005789//endoplasmic reticulum membrane;GO:0009506//plasmodesma	GO:0034976//response to endoplasmic reticulum stress;GO:0009627//systemic acquired resistance	-	K13250//Protein processing in endoplasmic reticulum
novel_mir_53	21.9892	0.001	-5.42112	LOC104604859	Cleavage	| PREDICTED: Nelumbo nucifera mediator of RNA polymerase II transcription subunit 4 (LOC104604859), transcript variant X4, mRNA	4.8434	5.489	0.180726	-	-	-	-
novel_mir_53	21.9892	0.001	-5.42112	LOC104605494	Cleavage	| PREDICTED: Nelumbo nucifera systemin receptor SR160-like (LOC104605494), mRNA	2.9709	5.6513	0.927868	GO:0016020//membrane	GO:0048646//anatomical structure formation involved in morphogenesis;GO:0009617//response to bacterium;GO:0045229//external encapsulating structure organization;GO:0044238//primary metabolic process;GO:0090558//plant epidermis development;GO:0006952//defense response;GO:0048443//stamen development;GO:0007165//signal transduction;GO:0048580//regulation of post-embryonic development;GO:0032989//cel…	GO:0046983//protein dimerization activity;GO:0042802//identical protein binding;GO:0008289//lipid binding;GO:0004672//protein kinase activity;GO:0000166//nucleotide binding	K13415//Plant hormone signal transduction
novel_mir_53	21.9892	0.001	-5.42112	LOC104596444	Cleavage	| PREDICTED: Nelumbo nucifera probable F-box protein At1g60180 (LOC104596444), transcript variant X2, mRNA	3.2999	3.4249	0.0538034	-	-	-	-
novel_mir_53	21.9892	0.001	-5.42112	LOC104613504	Cleavage	| PREDICTED: Nelumbo nucifera uncharacterized LOC104613504 (LOC104613504), transcript variant X2, ncRNA	4.399	6.0356	0.456522	-	-	-	-
novel_mir_56	166.655	0.001	-8.34311	LOC104591227	Cleavage	| PREDICTED: Nelumbo nucifera uncharacterized LOC104591227 (LOC104591227), mRNA	9.5857	9.8736	0.0428852	-	-	GO:0008270//zinc ion binding;GO:0003676//nucleic acid binding	K10583//Ubiquitin mediated proteolysis
novel_mir_64	42.8211	4.3203	-3.27151	LOC104594684	Translation	| PREDICTED: Nelumbo nucifera calcium-transporting ATPase 4, endoplasmic reticulum-type-like (LOC104594684), mRNA	59.6745	69.3682	0.217359	GO:0016021//integral component of membrane	GO:0008152//metabolic process	GO:0016787//hydrolase activity;GO:0005524//ATP binding;GO:0046872//metal ion binding	K01537//Purine metabolism
novel_mir_67	24.3039	5.18436	-2.19134	LOC104591922	Cleavage	| PREDICTED: Nelumbo nucifera probable xyloglucan endotransglucosylase/hydrolase protein B (LOC104591922), transcript variant X2, mRNA	4.6625	851.904	7.51364	GO:0048046//apoplast;GO:0005618//cell wall	GO:0071555//cell wall organization;GO:0010411//xyloglucan metabolic process;GO:0042546//cell wall biogenesis	GO:0016762//xyloglucan:xyloglucosyl transferase activity;GO:0004553//hydrolase activity, hydrolyzing O-glycosyl compounds	-
novel_mir_67	24.3039	5.18436	-2.19134	LOC104609679	Cleavage	| PREDICTED: Nelumbo nucifera glycine-rich protein 2-like (LOC104609679), mRNA	29.5647	49.8331	0.753428	-	GO:0006355//regulation of transcription, DNA-templated	GO:0003677//DNA binding;GO:0008270//zinc ion binding	-
novel_mir_67	24.3039	5.18436	-2.19134	LOC104609530	Cleavage	| PREDICTED: Nelumbo nucifera stAR-related lipid transfer protein 7, mitochondrial-like (LOC104609530), mRNA	51.1321	52.36	0.0344328	-	-	GO:0008289//lipid binding	-
novel_mir_67	24.3039	5.18436	-2.19134	LOC104600364	Translation	| PREDICTED: Nelumbo nucifera glutamate synthase 1 [NADH], chloroplastic (LOC104600364), mRNA	18.5414	45.3732	1.29129	GO:0009570//chloroplast stroma	GO:0055114//oxidation-reduction process;GO:0006096//glycolytic process;GO:0006537//glutamate biosynthetic process;GO:0006094//gluconeogenesis;GO:0048589//developmental growth;GO:0009651//response to salt stress;GO:0019676//ammonia assimilation cycle	GO:0051536//iron-sulfur cluster binding;GO:0016040//glutamate synthase (NADH) activity;GO:0010181//FMN binding;GO:0005506//iron ion binding;GO:0050660//flavin adenine dinucleotide binding	K00264//Biosynthesis of secondary metabolites;Nitrogen metabolism;Alanine, aspartate and glutamate metabolism;Metabolic pathways
novel_mir_72	0.001	12.0968	4.63417	LOC104603825	Translation	| PREDICTED: Nelumbo nucifera 3-hydroxy-3-methylglutaryl-coenzyme A reductase 1-like (LOC104603825), mRNA	16.0855	6.7475	-1.25314	GO:0005789//endoplasmic reticulum membrane;GO:0016021//integral component of membrane	GO:0008299//isoprenoid biosynthetic process;GO:0015936//coenzyme A metabolic process;GO:0055114//oxidation-reduction process	GO:0050661//NADP binding;GO:0004420//hydroxymethylglutaryl-CoA reductase (NADPH) activity	K00021//Metabolic pathways;Bile secretion;Terpenoid backbone biosynthesis;Biosynthesis of secondary metabolites
novel_mir_77	121.519	46.6593	-1.34334	LOC104603995	Cleavage	| PREDICTED: Nelumbo nucifera endoglucanase 19 (LOC104603995), mRNA	3.4091	94.0367	4.78596	-	GO:0030245//cellulose catabolic process	GO:0008810//cellulase activity;GO:0030246//carbohydrate binding	K01179//Metabolic pathways;Amino sugar and nucleotide sugar metabolism;Starch and sucrose metabolism;Biosynthesis of secondary metabolites
NNU_ama-miR156	1295.05	629.036	-1.00418	LOC104593759	Cleavage	| PREDICTED: Nelumbo nucifera transmembrane protein 87B (LOC104593759), mRNA	26.5949	29.8692	0.167705	GO:0016021//integral component of membrane	-	-	-
NNU_ama-miR156	1295.05	629.036	-1.00418	LOC104613517	Cleavage	| PREDICTED: Nelumbo nucifera uncharacterized LOC104613517 (LOC104613517), transcript variant X2, mRNA	0.4793	0.6755	0.495362	-	-	-	-
NNU_ama-miR156	1295.05	629.036	-1.00418	LOC104597891	Cleavage	| PREDICTED: Nelumbo nucifera squamosa promoter-binding-like protein 13A (LOC104597891), transcript variant X1, mRNA	0.6074	0.913	0.588119	-	-	-	-
NNU_ama-miR156	1295.05	629.036	-1.00418	LOC104598496	Cleavage	| PREDICTED: Nelumbo nucifera squamosa promoter-binding-like protein 7 (LOC104598496), mRNA	0.2834	0.5914	1.06171	-	-	-	-
NNU_ama-miR156	1295.05	629.036	-1.00418	LOC104597533	Cleavage	| PREDICTED: Nelumbo nucifera squamosa promoter-binding-like protein 17 (LOC104597533), mRNA	0.0761	0.1252	0.717755	-	-	-	-
NNU_ama-miR156	1295.05	629.036	-1.00418	LOC104599433	Cleavage	| PREDICTED: Nelumbo nucifera squamosa promoter-binding protein 1 (LOC104599433), mRNA	9.3277	13.3693	0.519528	-	-	-	-
NNU_ama-miR156	1295.05	629.036	-1.00418	LOC104612661	Cleavage	| PREDICTED: Nelumbo nucifera squamosa promoter-binding-like protein 3 (LOC104612661), transcript variant X1, mRNA	1.4392	1.5554	0.112195	-	-	-	-
NNU_ahy-miR156b-3p	833.275	2803.01	1.78772	LOC104593548	Cleavage	| PREDICTED: Nelumbo nucifera COP9 signalosome complex subunit 2 (LOC104593548), mRNA	21.9281	19.4579	-0.172223	GO:0000502//proteasome complex;GO:0005829//cytosol	GO:0010388//cullin deneddylation;GO:0030163//protein catabolic process;GO:0009640//photomorphogenesis	-	-
NNU_ahy-miR156b-3p	833.275	2803.01	1.78772	LOC104594116	Translation	| PREDICTED: Nelumbo nucifera uncharacterized LOC104594116 (LOC104594116), transcript variant X3, mRNA	14.5939	13.1152	-0.153921	-	-	GO:0003676//nucleic acid binding	-
NNU_ahy-miR156b-3p	833.275	2803.01	1.78772	LOC104593486	Translation	| PREDICTED: Nelumbo nucifera methyltransferase-like protein 16 homolog (LOC104593486), transcript variant X2, mRNA	1.4836	1.1746	-0.336693	-	GO:0032259//methylation	GO:0008168//methyltransferase activity;GO:0003676//nucleic acid binding	-
NNU_mtr-miR156g-3p	842.534	2804.74	1.77267	LOC104591600	Cleavage	| PREDICTED: Nelumbo nucifera B3 domain-containing protein Os01g0905400-like (LOC104591600), transcript variant X2, mRNA	0.3444	0.2832	-0.282246	-	-	-	-
NNU_mtr-miR156g-3p	842.534	2804.74	1.77267	LOC104593486	Translation	| PREDICTED: Nelumbo nucifera methyltransferase-like protein 16 homolog (LOC104593486), transcript variant X2, mRNA	1.4836	1.1746	-0.336693	-	GO:0032259//methylation	GO:0008168//methyltransferase activity;GO:0003676//nucleic acid binding	-
NNU_mtr-miR156g-3p	842.534	2804.74	1.77267	LOC104590811	Translation	| PREDICTED: Nelumbo nucifera phytochrome A (LOC104590811), mRNA	28.3746	23.2893	-0.284735	GO:0016604//nuclear body	GO:0010201//response to continuous far red light stimulus by the high-irradiance response system;GO:0009584//detection of visible light;GO:0006355//regulation of transcription, DNA-templated;GO:0017148//negative regulation of translation;GO:0010018//far-red light signaling pathway;GO:0017006//protein-tetrapyrrole linkage;GO:0023014//signal transduction by phosphorylation;GO:0010161//red light sig…	GO:0031516//far-red light photoreceptor activity;GO:0042803//protein homodimerization activity;GO:0000155//phosphorelay sensor kinase activity	K12120//Circadian rhythm - plant
NNU_mtr-miR156h-3p	865.681	2827.2	1.74508	LOC104601767	Cleavage	| PREDICTED: Nelumbo nucifera protein NRT1/ PTR FAMILY 3.1-like (LOC104601767), transcript variant X1, mRNA	5.3466	0.395	-3.75839	GO:0016020//membrane	GO:0006810//transport	GO:0005215//transporter activity	-
NNU_mtr-miR156h-3p	865.681	2827.2	1.74508	LOC104603547	Cleavage	| PREDICTED: Nelumbo nucifera uncharacterized LOC104603547 (LOC104603547), mRNA	53.2281	40.3831	-0.398239	-	-	-	-
NNU_mtr-miR156h-3p	865.681	2827.2	1.74508	LOC104597174	Cleavage	| PREDICTED: Nelumbo nucifera ribonuclease II, chloroplastic/mitochondrial (LOC104597174), transcript variant X1, mRNA	5.2372	3.9566	-0.404347	GO:0005623//cell	GO:0090503//RNA phosphodiester bond hydrolysis, exonucleolytic;GO:0006399//tRNA metabolic process;GO:0009902//chloroplast relocation;GO:0010027//thylakoid membrane organization	GO:0000175//3'-5'-exoribonuclease activity	K12585//RNA degradation
NNU_mtr-miR156h-3p	865.681	2827.2	1.74508	LOC104590366	Cleavage	| PREDICTED: Nelumbo nucifera putative disease resistance protein RGA1 (LOC104590366), transcript variant X2, mRNA	3.9928	2.2833	-0.80606	-	-	-	K13457//Plant-pathogen interaction;K03013//RNA polymerase;Huntington's disease;Cytosolic DNA-sensing pathway;Epstein-Barr virus infection;Metabolic pathways;Purine metabolism;Pyrimidine metabolism
NNU_mtr-miR156h-3p	865.681	2827.2	1.74508	LOC104613421	Translation	| PREDICTED: Nelumbo nucifera putative disease resistance protein RGA3 (LOC104613421), transcript variant X3, misc_RNA	2.2107	1.3632	-0.697283	-	-	-	K13457//Plant-pathogen interaction;K03013//Pyrimidine metabolism;Purine metabolism;RNA polymerase;Epstein-Barr virus infection;Metabolic pathways;Cytosolic DNA-sensing pathway;Huntington's disease
NNU_stu-miR156d-3p	844.849	2827.2	1.78022	LOC104593132	Cleavage	| PREDICTED: Nelumbo nucifera uncharacterized LOC104593132 (LOC104593132), mRNA	18.989	8.2172	-1.20825	-	-	-	-
NNU_stu-miR156d-3p	844.849	2827.2	1.78022	LOC104592701	Cleavage	| PREDICTED: Nelumbo nucifera DNA repair protein recA homolog 3, mitochondrial (LOC104592701), mRNA	4.9781	3.8261	-0.379543	-	GO:0009432//SOS response;GO:0006310//DNA recombination;GO:0006281//DNA repair	GO:0003697//single-stranded DNA binding;GO:0008094//DNA-dependent ATPase activity;GO:0005524//ATP binding	K03553//Biosynthesis of secondary metabolites;Homologous recombination;Glycine, serine and threonine metabolism;Glycerolipid metabolism;Metabolic pathways;Glyoxylate and dicarboxylate metabolism
NNU_stu-miR156d-3p	844.849	2827.2	1.78022	LOC104610308	Cleavage	| PREDICTED: Nelumbo nucifera cytochrome P450 CYP72A219-like (LOC104610308), mRNA	10.4957	3.0343	-1.79015	-	-	GO:0016491//oxidoreductase activity;GO:0046872//metal ion binding	K15639//Brassinosteroid biosynthesis;K10717//Metabolic pathways;Zeatin biosynthesis;Biosynthesis of secondary metabolites
NNU_stu-miR156d-3p	844.849	2827.2	1.78022	LOC104600942	Cleavage	| PREDICTED: Nelumbo nucifera protein NRT1/ PTR FAMILY 5.2-like (LOC104600942), mRNA	26.4858	9.6588	-1.45511	GO:0016020//membrane	GO:0006810//transport	GO:0005215//transporter activity	-
NNU_stu-miR156d-3p	844.849	2827.2	1.78022	LOC104590192	Cleavage	| PREDICTED: Nelumbo nucifera DNA-directed RNA polymerases IV and V subunit 5B-like (LOC104590192), mRNA	13.8978	11.8966	-0.224112	GO:0005634//nucleus	GO:0006351//transcription, DNA-templated	GO:0003677//DNA binding;GO:0003899//DNA-directed RNA polymerase activity	K03013//RNA polymerase;Huntington's disease;Metabolic pathways;Epstein-Barr virus infection;Cytosolic DNA-sensing pathway;Pyrimidine metabolism;Purine metabolism
NNU_ama-miR156	1295.05	629.036	-1.00418	LOC104602369	Cleavage	| PREDICTED: Nelumbo nucifera squamosa promoter-binding-like protein 7 (LOC104602369), mRNA	0	0.1167	NA	-	-	-	-
NNU_ahy-miR156b-3p	833.275	2803.01	1.78772	LOC104599931	Cleavage	| PREDICTED: Nelumbo nucifera uncharacterized LOC104599931 (LOC104599931), transcript variant X3, misc_RNA	0.091	0	NA	-	-	-	-
NNU_ahy-miR156b-3p	833.275	2803.01	1.78772	LOC104599822	Cleavage	| PREDICTED: Nelumbo nucifera uncharacterized LOC104599822 (LOC104599822), mRNA	0.0832	0	NA	GO:0005737//cytoplasm	-	-	-	Yes
NNU_mtr-miR156g-3p	842.534	2804.74	1.77267	LOC104599931	Cleavage	| PREDICTED: Nelumbo nucifera uncharacterized LOC104599931 (LOC104599931), transcript variant X3, misc_RNA	0.091	0	NA	-	-	-	-
NNU_aly-miR157b-3p	833.275	2803.01	1.78772	LOC104593548	Cleavage	| PREDICTED: Nelumbo nucifera COP9 signalosome complex subunit 2 (LOC104593548), mRNA	21.9281	19.4579	-0.172223	GO:0000502//proteasome complex;GO:0005829//cytosol	GO:0010388//cullin deneddylation;GO:0030163//protein catabolic process;GO:0009640//photomorphogenesis	-	-
NNU_aly-miR157b-3p	833.275	2803.01	1.78772	LOC104594116	Translation	| PREDICTED: Nelumbo nucifera uncharacterized LOC104594116 (LOC104594116), transcript variant X3, mRNA	14.5939	13.1152	-0.153921	-	-	GO:0003676//nucleic acid binding	-
NNU_aly-miR157b-3p	833.275	2803.01	1.78772	LOC104593486	Translation	| PREDICTED: Nelumbo nucifera methyltransferase-like protein 16 homolog (LOC104593486), transcript variant X2, mRNA	1.4836	1.1746	-0.336693	-	GO:0032259//methylation	GO:0008168//methyltransferase activity;GO:0003676//nucleic acid binding	-
NNU_aly-miR157d-3p	854.107	2830.66	1.76626	LOC104593132	Cleavage	| PREDICTED: Nelumbo nucifera uncharacterized LOC104593132 (LOC104593132), mRNA	18.989	8.2172	-1.20825	-	-	-	-
NNU_aly-miR157d-3p	854.107	2830.66	1.76626	LOC104592701	Cleavage	| PREDICTED: Nelumbo nucifera DNA repair protein recA homolog 3, mitochondrial (LOC104592701), mRNA	4.9781	3.8261	-0.379543	-	GO:0009432//SOS response;GO:0006310//DNA recombination;GO:0006281//DNA repair	GO:0003697//single-stranded DNA binding;GO:0008094//DNA-dependent ATPase activity;GO:0005524//ATP binding	K03553//Biosynthesis of secondary metabolites;Homologous recombination;Glycine, serine and threonine metabolism;Glycerolipid metabolism;Metabolic pathways;Glyoxylate and dicarboxylate metabolism
NNU_aly-miR157d-3p	854.107	2830.66	1.76626	LOC104610308	Cleavage	| PREDICTED: Nelumbo nucifera cytochrome P450 CYP72A219-like (LOC104610308), mRNA	10.4957	3.0343	-1.79015	-	-	GO:0016491//oxidoreductase activity;GO:0046872//metal ion binding	K15639//Brassinosteroid biosynthesis;K10717//Metabolic pathways;Zeatin biosynthesis;Biosynthesis of secondary metabolites
NNU_aly-miR157d-3p	854.107	2830.66	1.76626	LOC104600942	Cleavage	| PREDICTED: Nelumbo nucifera protein NRT1/ PTR FAMILY 5.2-like (LOC104600942), mRNA	26.4858	9.6588	-1.45511	GO:0016020//membrane	GO:0006810//transport	GO:0005215//transporter activity	-
NNU_aly-miR157d-3p	854.107	2830.66	1.76626	LOC104590192	Cleavage	| PREDICTED: Nelumbo nucifera DNA-directed RNA polymerases IV and V subunit 5B-like (LOC104590192), mRNA	13.8978	11.8966	-0.224112	GO:0005634//nucleus	GO:0006351//transcription, DNA-templated	GO:0003677//DNA binding;GO:0003899//DNA-directed RNA polymerase activity	K03013//RNA polymerase;Huntington's disease;Metabolic pathways;Epstein-Barr virus infection;Cytosolic DNA-sensing pathway;Pyrimidine metabolism;Purine metabolism
NNU_aly-miR157b-3p	833.275	2803.01	1.78772	LOC104599931	Cleavage	| PREDICTED: Nelumbo nucifera uncharacterized LOC104599931 (LOC104599931), transcript variant X3, misc_RNA	0.091	0	NA	-	-	-	-
NNU_aly-miR157b-3p	833.275	2803.01	1.78772	LOC104599822	Cleavage	| PREDICTED: Nelumbo nucifera uncharacterized LOC104599822 (LOC104599822), mRNA	0.0832	0	NA	GO:0005737//cytoplasm	-	-	-	Yes
NNU_ahy-miR159	67406.2	30581.7	-1.10261	LOC104593612	Cleavage	| PREDICTED: Nelumbo nucifera transcription factor GAMYB (LOC104593612), transcript variant X2, mRNA	5.9133	6.7796	0.197445	-	-	-	-
NNU_ahy-miR159	67406.2	30581.7	-1.10261	LOC104612234	Cleavage	| PREDICTED: Nelumbo nucifera uncharacterized LOC104612234 (LOC104612234), mRNA	6.5703	10.8752	0.727215	-	-	-	-
NNU_ahy-miR159	67406.2	30581.7	-1.10261	LOC104613161	Cleavage	| PREDICTED: Nelumbo nucifera uncharacterized LOC104613161 (LOC104613161), transcript variant X1, mRNA	1.5009	1.9406	0.370888	-	-	-	-
NNU_aly-miR159b-3p	6830.54	2056.46	-1.69423	LOC104593612	Cleavage	| PREDICTED: Nelumbo nucifera transcription factor GAMYB (LOC104593612), transcript variant X2, mRNA	5.9133	6.7796	0.197445	-	-	-	-	Yes
NNU_aly-miR159b-3p	6830.54	2056.46	-1.69423	LOC104600671	Cleavage	| PREDICTED: Nelumbo nucifera GDP-mannose transporter GONST4-like (LOC104600671), transcript variant X1, mRNA	0.3212	0.3961	0.302717	GO:0016021//integral component of membrane	GO:0015780//nucleotide-sugar transport;GO:0008643//carbohydrate transport	-	-
NNU_aly-miR159b-3p	6830.54	2056.46	-1.69423	LOC104612234	Cleavage	| PREDICTED: Nelumbo nucifera uncharacterized LOC104612234 (LOC104612234), mRNA	6.5703	10.8752	0.727215	-	-	-	-	Yes
NNU_aly-miR159b-3p	6830.54	2056.46	-1.69423	LOC104613161	Cleavage	| PREDICTED: Nelumbo nucifera uncharacterized LOC104613161 (LOC104613161), transcript variant X1, mRNA	1.5009	1.9406	0.370888	-	-	-	-	Yes
NNU_aqc-miR159	67107.6	30427	-1.10352	LOC104593612	Cleavage	| PREDICTED: Nelumbo nucifera transcription factor GAMYB (LOC104593612), transcript variant X2, mRNA	5.9133	6.7796	0.197445	-	-	-	-
NNU_aqc-miR159	67107.6	30427	-1.10352	LOC104601452	Cleavage	| PREDICTED: Nelumbo nucifera BRO1 domain-containing protein BROX (LOC104601452), mRNA	54.7977	56.5112	0.0446167	-	-	-	-
NNU_aqc-miR159	67107.6	30427	-1.10352	LOC104612234	Cleavage	| PREDICTED: Nelumbo nucifera uncharacterized LOC104612234 (LOC104612234), mRNA	6.5703	10.8752	0.727215	-	-	-	-
NNU_far-miR159	3169.92	1179.44	-1.38873	LOC104593612	Cleavage	| PREDICTED: Nelumbo nucifera transcription factor GAMYB (LOC104593612), transcript variant X2, mRNA	5.9133	6.7796	0.197445	-	-	-	-	Yes
NNU_far-miR159	3169.92	1179.44	-1.38873	LOC104612234	Cleavage	| PREDICTED: Nelumbo nucifera uncharacterized LOC104612234 (LOC104612234), mRNA	6.5703	10.8752	0.727215	-	-	-	-	Yes
NNU_far-miR159	3169.92	1179.44	-1.38873	LOC104613161	Cleavage	| PREDICTED: Nelumbo nucifera uncharacterized LOC104613161 (LOC104613161), transcript variant X1, mRNA	1.5009	1.9406	0.370888	-	-	-	-	Yes
NNU_mes-miR159c	70.5969	30.2421	-1.18544	LOC104593612	Cleavage	| PREDICTED: Nelumbo nucifera transcription factor GAMYB (LOC104593612), transcript variant X3, mRNA	5.9133	6.7796	0.197445	-	-	-	-
NNU_mes-miR159c	70.5969	30.2421	-1.18544	LOC104607698	Cleavage	| PREDICTED: Nelumbo nucifera GPI transamidase component PIG-T (LOC104607698), mRNA	8.7899	11.4464	0.381174	GO:0042765//GPI-anchor transamidase complex	GO:0016255//attachment of GPI anchor to protein;GO:0042732//D-xylose metabolic process	-	K05292//Glycosylphosphatidylinositol(GPI)-anchor biosynthesis;Metabolic pathways
NNU_mes-miR159c	70.5969	30.2421	-1.18544	LOC104599429	Cleavage	| PREDICTED: Nelumbo nucifera uncharacterized LOC104599429 (LOC104599429), mRNA	0.1825	0.2814	0.624645	-	-	-	-
NNU_mes-miR159c	70.5969	30.2421	-1.18544	LOC104599162	Cleavage	| PREDICTED: Nelumbo nucifera pentatricopeptide repeat-containing protein At1g51965, mitochondrial (LOC104599162), mRNA	2.7785	3.1548	0.183418	-	GO:0008380//RNA splicing;GO:0009737//response to abscisic acid	-	K15078//Fanconi anemia pathway
NNU_mes-miR159c	70.5969	30.2421	-1.18544	LOC104596158	Cleavage	| PREDICTED: Nelumbo nucifera protein IQ-DOMAIN 1-like (LOC104596158), mRNA	25.2437	30.0606	0.252146	-	-	-	-
NNU_mes-miR159c	70.5969	30.2421	-1.18544	LOC104588433	Translation	| PREDICTED: Nelumbo nucifera uncharacterized LOC104588433 (LOC104588433), mRNA	0.6588	53.6756	6.34843	GO:0005576//extracellular region	GO:0055114//oxidation-reduction process;GO:0006979//response to oxidative stress;GO:0042744//hydrogen peroxide catabolic process	GO:0046872//metal ion binding;GO:0020037//heme binding;GO:0004601//peroxidase activity	K00430//Metabolic pathways;Phenylpropanoid biosynthesis;Biosynthesis of secondary metabolites;Phenylalanine metabolism
NNU_pde-miR159	67237.2	30482.3	-1.10368	LOC104613093	Cleavage	| PREDICTED: Nelumbo nucifera U-box domain-containing protein 21-like (LOC104613093), mRNA	28.3733	60.1179	1.08346	-	-	GO:0003824//catalytic activity	K09561//Protein processing in endoplasmic reticulum;Ubiquitin mediated proteolysis
NNU_pde-miR159	67237.2	30482.3	-1.10368	LOC104593561	Cleavage	| PREDICTED: Nelumbo nucifera probable protein S-acyltransferase 4 (LOC104593561), transcript variant X3, mRNA	0.1424	0.1756	0.302717	GO:0016021//integral component of membrane	GO:0008152//metabolic process	GO:0008270//zinc ion binding;GO:0019706//protein-cysteine S-palmitoyltransferase activity	K14423//Steroid biosynthesis;Metabolic pathways;K06674//Cell cycle - yeast
NNU_pde-miR159	67237.2	30482.3	-1.10368	LOC104593561	Cleavage	| PREDICTED: Nelumbo nucifera probable protein S-acyltransferase 4 (LOC104593561), transcript variant X2, mRNA	0.1424	0.1756	0.302717	GO:0016021//integral component of membrane	GO:0008152//metabolic process	GO:0008270//zinc ion binding;GO:0019706//protein-cysteine S-palmitoyltransferase activity	K14423//Steroid biosynthesis;Metabolic pathways;K06674//Cell cycle - yeast
NNU_pde-miR159	67237.2	30482.3	-1.10368	LOC104594930	Cleavage	| PREDICTED: Nelumbo nucifera LRR receptor-like serine/threonine-protein kinase GSO2 (LOC104594930), mRNA	0.0183	0.0905	2.30272	-	-	-	K13420//Plant-pathogen interaction
NNU_pde-miR159	67237.2	30482.3	-1.10368	LOC104592111	Cleavage	| PREDICTED: Nelumbo nucifera probable leucine-rich repeat receptor-like protein kinase At5g63930 (LOC104592111), mRNA	43.2803	50.4933	0.222578	-	-	-	K13420//Plant-pathogen interaction
NNU_pde-miR159	67237.2	30482.3	-1.10368	LOC104603797	Cleavage	| PREDICTED: Nelumbo nucifera protein S-acyltransferase 21 (LOC104603797), transcript variant X3, misc_RNA	1.6925	1.6952	0.00248473	GO:0016020//membrane;GO:0016021//integral component of membrane	GO:0008152//metabolic process;GO:0009908//flower development	GO:0046872//metal ion binding;GO:0016746//transferase activity, transferring acyl groups;GO:0008270//zinc ion binding;GO:0019706//protein-cysteine S-palmitoyltransferase activity	K14423//Steroid biosynthesis;Metabolic pathways;K06674//Cell cycle - yeast
NNU_pde-miR159	67237.2	30482.3	-1.10368	LOC104609656	Cleavage	| PREDICTED: Nelumbo nucifera E3 ubiquitin-protein ligase RING1-like (LOC104609656), mRNA	0.3993	0.6019	0.592223	-	-	-	-
NNU_pde-miR159	67237.2	30482.3	-1.10368	LOC104613161	Cleavage	| PREDICTED: Nelumbo nucifera uncharacterized LOC104613161 (LOC104613161), transcript variant X2, mRNA	1.5009	1.9406	0.370888	-	-	-	-	Yes
NNU_pde-miR159	67237.2	30482.3	-1.10368	LOC104612234	Cleavage	| PREDICTED: Nelumbo nucifera uncharacterized LOC104612234 (LOC104612234), mRNA	6.5703	10.8752	0.727215	-	-	-	-	Yes
NNU_sof-miR159e	3248.62	972.932	-1.70181	LOC104612234	Cleavage	| PREDICTED: Nelumbo nucifera uncharacterized LOC104612234 (LOC104612234), mRNA	6.5703	10.8752	0.727215	-	-	-	-	Yes
NNU_sof-miR159e	3248.62	972.932	-1.70181	LOC104589089	Translation	| PREDICTED: Nelumbo nucifera receptor-like protein kinase HSL1 (LOC104589089), mRNA	22.0566	37.1156	0.751015	GO:0016021//integral component of membrane	GO:0009926//auxin polar transport;GO:0007389//pattern specification process;GO:0008361//regulation of cell size;GO:0048653//anther development;GO:0009932//cell tip growth;GO:0055114//oxidation-reduction process;GO:0006468//protein phosphorylation;GO:0007020//microtubule nucleation;GO:0000271//polysaccharide biosynthetic process;GO:0009832//plant-type cell wall biogenesis;GO:0009664//plant-type ce…	GO:0004674//protein serine/threonine kinase activity;GO:0005524//ATP binding;GO:0016491//oxidoreductase activity	K00924//Metabolic pathways;Tyrosine metabolism;Pyrimidine metabolism;Benzoate degradation;Limonene and pinene degradation;Aminobenzoate degradation;Microbial metabolism in diverse environments;Ethylbenzene degradation;Fructose and mannose metabolism	Yes
NNU_zma-miR159h-3p	6265.77	2334.69	-1.38665	LOC104593612	Cleavage	| PREDICTED: Nelumbo nucifera transcription factor GAMYB (LOC104593612), transcript variant X3, mRNA	5.9133	6.7796	0.197445	-	-	-	-	Yes
NNU_zma-miR159h-3p	6265.77	2334.69	-1.38665	LOC104599350	Translation	| PREDICTED: Nelumbo nucifera transcription factor TCP2-like (LOC104599350), transcript variant X1, mRNA	1.2768	1.5455	0.27575	-	GO:0044767//single-organism developmental process;GO:0050789//regulation of biological process;GO:0009987//cellular process	-	-
NNU_zma-miR159h-3p	6265.77	2334.69	-1.38665	LOC104604696	Translation	| PREDICTED: Nelumbo nucifera probable pectin methyltransferase QUA2 (LOC104604696), transcript variant X1, mRNA	17.2015	20.5922	0.259761	GO:0005802//trans-Golgi network;GO:0005768//endosome	GO:0032259//methylation;GO:0048367//shoot system development;GO:0010289//homogalacturonan biosynthetic process;GO:0009735//response to cytokinin;GO:0048364//root development	GO:0008168//methyltransferase activity	-	Yes
NNU_zma-miR159h-3p	6265.77	2334.69	-1.38665	LOC104602823	Translation	| PREDICTED: Nelumbo nucifera TBC1 domain family member 15-like (LOC104602823), transcript variant X1, mRNA	7.4139	10.4673	0.497789	-	-	-	-
NNU_zma-miR159h-3p	6265.77	2334.69	-1.38665	LOC104598654	Translation	| PREDICTED: Nelumbo nucifera trihelix transcription factor GTL2-like (LOC104598654), mRNA	60.4052	66.7788	0.144916	-	-	-	-
NNU_zma-miR159h-3p	6265.77	2334.69	-1.38665	LOC104596158	Cleavage	| PREDICTED: Nelumbo nucifera protein IQ-DOMAIN 1-like (LOC104596158), mRNA	25.2437	30.0606	0.252146	-	-	-	-	Yes
NNU_zma-miR159h-3p	6265.77	2334.69	-1.38665	LOC104612234	Cleavage	| PREDICTED: Nelumbo nucifera uncharacterized LOC104612234 (LOC104612234), mRNA	6.5703	10.8752	0.727215	-	-	-	-	Yes
NNU_zma-miR159h-3p	6265.77	2334.69	-1.38665	LOC104585747	Cleavage	| PREDICTED: Nelumbo nucifera uncharacterized LOC104585747 (LOC104585747), mRNA	0.3725	1.6442	2.14225	-	GO:0008152//metabolic process	GO:0003950//NAD+ ADP-ribosyltransferase activity;GO:0046872//metal ion binding	-
NNU_zma-miR159h-3p	6265.77	2334.69	-1.38665	LOC104588500	Cleavage	| PREDICTED: Nelumbo nucifera putative glycerol-3-phosphate transporter 5 (LOC104588500), transcript variant X3, misc_RNA	5.1398	10.0314	0.964945	-	GO:0044765//single-organism transport	-	-
NNU_zma-miR159h-3p	6265.77	2334.69	-1.38665	LOC104588500	Cleavage	| PREDICTED: Nelumbo nucifera putative glycerol-3-phosphate transporter 5 (LOC104588500), transcript variant X1, mRNA	5.1398	10.0314	0.964945	-	GO:0044765//single-organism transport	-	-
NNU_zma-miR159h-3p	6265.77	2334.69	-1.38665	LOC104586223	Cleavage	| PREDICTED: Nelumbo nucifera probable xyloglucan endotransglucosylase/hydrolase protein 23 (LOC104586223), mRNA	192.756	244.297	0.342054	GO:0005618//cell wall;GO:0048046//apoplast	GO:0010411//xyloglucan metabolic process;GO:0071555//cell wall organization;GO:0042546//cell wall biogenesis	GO:0004553//hydrolase activity, hydrolyzing O-glycosyl compounds;GO:0016762//xyloglucan:xyloglucosyl transferase activity	K14504//Plant hormone signal transduction
NNU_aly-miR165a-5p	4411.73	13047.3	1.60194	LOC104592861	Cleavage	| PREDICTED: Nelumbo nucifera calmodulin-binding transcription activator 4-like (LOC104592861), transcript variant X3, mRNA	13.3624	11.2214	-0.251731	-	-	-	-
NNU_aly-miR165a-5p	4411.73	13047.3	1.60194	LOC104607174	Cleavage	| PREDICTED: Nelumbo nucifera aspartic proteinase-like (LOC104607174), transcript variant X3, mRNA	0.6662	0	-5.35202	-	GO:0006508//proteolysis;GO:0006629//lipid metabolic process	GO:0004190//aspartic-type endopeptidase activity	-
NNU_aly-miR165a-5p	4411.73	13047.3	1.60194	LOC104597374	Cleavage	| PREDICTED: Nelumbo nucifera zinc-metallopeptidase, peroxisomal-like (LOC104597374), transcript variant X1, mRNA	18.0752	16.5058	-0.130843	-	GO:0006508//proteolysis	GO:0004222//metalloendopeptidase activity;GO:0046872//metal ion binding	K01408//Alzheimer's disease
NNU_aly-miR165a-5p	4411.73	13047.3	1.60194	LOC104612868	Cleavage	| PREDICTED: Nelumbo nucifera myb family transcription factor APL-like (LOC104612868), transcript variant X1, mRNA	1.4529	0.9774	-0.571752	-	-	-	K14491//Plant hormone signal transduction;K13606//Porphyrin and chlorophyll metabolism;Biosynthesis of secondary metabolites;Metabolic pathways
NNU_aly-miR165a-5p	4411.73	13047.3	1.60194	LOC104587023	Cleavage	| PREDICTED: Nelumbo nucifera uncharacterized LOC104587023 (LOC104587023), transcript variant X3, ncRNA	0.0658	0.0162	-2.01921	-	-	-	-
NNU_ath-miR165a-5p	4411.73	13047.3	1.60194	LOC104612868	Cleavage	| PREDICTED: Nelumbo nucifera myb family transcription factor APL-like (LOC104612868), transcript variant X1, mRNA	1.4529	0.9774	-0.571752	-	-	-	K14491//Plant hormone signal transduction;K13606//Porphyrin and chlorophyll metabolism;Biosynthesis of secondary metabolites;Metabolic pathways
NNU_ath-miR165a-5p	4411.73	13047.3	1.60194	LOC104587023	Cleavage	| PREDICTED: Nelumbo nucifera uncharacterized LOC104587023 (LOC104587023), transcript variant X3, ncRNA	0.0658	0.0162	-2.01921	-	-	-	-
NNU_mes-miR166i	10243.5	4510.39	-1.14577	LOC104586890	Cleavage	| PREDICTED: Nelumbo nucifera protein BONZAI 3 (LOC104586890), mRNA	6.5097	6.9142	0.0871651	-	-	-	-
NNU_mes-miR166i	10243.5	4510.39	-1.14577	LOC104585861	Cleavage	| PREDICTED: Nelumbo nucifera 187-kDa microtubule-associated protein AIR9 (LOC104585861), transcript variant X3, mRNA	3.2339	6.8968	1.09284	-	-	-	-
NNU_aly-miR166a-5p	4927.9	15331.9	1.6751	LOC104594639	Translation	| PREDICTED: Nelumbo nucifera serine/threonine-protein kinase AFC1 (LOC104594639), transcript variant X4, mRNA	21.8222	14.9905	-0.541547	-	GO:0006355//regulation of transcription, DNA-templated;GO:0045727//positive regulation of translation;GO:0006468//protein phosphorylation	GO:0005524//ATP binding;GO:0004672//protein kinase activity	K00924//Fructose and mannose metabolism;Ethylbenzene degradation;Aminobenzoate degradation;Microbial metabolism in diverse environments;Benzoate degradation;Pyrimidine metabolism;Limonene and pinene degradation;Tyrosine metabolism;Metabolic pathways;K08823//Legionellosis
NNU_aly-miR166a-5p	4927.9	15331.9	1.6751	LOC104606261	Cleavage	| PREDICTED: Nelumbo nucifera probable LRR receptor-like serine/threonine-protein kinase At3g47570 (LOC104606261), transcript variant X2, mRNA	0.243	0.2061	-0.237852	-	GO:0008152//metabolic process	GO:0016301//kinase activity	K13420//Plant-pathogen interaction;K13428//Plant-pathogen interaction
NNU_aly-miR166a-5p	4927.9	15331.9	1.6751	LOC104610633	Cleavage	| PREDICTED: Nelumbo nucifera puromycin-sensitive aminopeptidase-like (LOC104610633), transcript variant X3, mRNA	39.5982	28.88	-0.455169	-	-	-	K01256//Glutathione metabolism;Metabolic pathways;Amino sugar and nucleotide sugar metabolism
NNU_aly-miR166a-5p	4927.9	15331.9	1.6751	LOC104600605	Cleavage	| PREDICTED: Nelumbo nucifera uncharacterized LOC104600605 (LOC104600605), mRNA	0.2288	0.0941	-1.28225	-	-	-	-
NNU_aly-miR166b-5p	4893.18	15321.5	1.68432	LOC104603191	Cleavage	| PREDICTED: Nelumbo nucifera uncharacterized LOC104603191 (LOC104603191), transcript variant X6, ncRNA	0.0373	0.0153	-1.28225	-	-	-	-
NNU_aly-miR166e-5p	4696.43	13327.3	1.54235	LOC104601358	Cleavage	| PREDICTED: Nelumbo nucifera methionine aminopeptidase 1B, chloroplastic-like (LOC104601358), transcript variant X2, mRNA	10.3328	7.8853	-0.389799	-	GO:0006508//proteolysis	GO:0004177//aminopeptidase activity;GO:0046872//metal ion binding;GO:0008235//metalloexopeptidase activity	-
NNU_aly-miR166e-5p	4696.43	13327.3	1.54235	LOC104597588	Cleavage	| PREDICTED: Nelumbo nucifera uncharacterized LOC104597588 (LOC104597588), transcript variant X3, mRNA	11.7098	9.9895	-0.229045	-	-	-	-
NNU_ata-miR166a-5p	4046.01	12630.8	1.67998	LOC104591128	Translation	| PREDICTED: Nelumbo nucifera heavy metal-associated isoprenylated plant protein 26 (LOC104591128), mRNA	3.7356	0.8638	-2.11232	-	GO:0030001//metal ion transport	GO:0046872//metal ion binding	K07213//Mineral absorption
NNU_ata-miR166a-5p	4046.01	12630.8	1.67998	LOC104599127	Cleavage	| PREDICTED: Nelumbo nucifera two-component response regulator ARR14-like (LOC104599127), transcript variant X2, mRNA	0.8135	0.4338	-0.906737	-	GO:1901362//organic cyclic compound biosynthetic process;GO:0051716//cellular response to stimulus;GO:0048364//root development;GO:0009735//response to cytokinin;GO:0042440//pigment metabolic process;GO:0031326//regulation of cellular biosynthetic process;GO:0048638//regulation of developmental growth;GO:0048367//shoot system development;GO:0019438//aromatic compound biosynthetic process;GO:00447…	-	K14491//Plant hormone signal transduction
NNU_ata-miR166a-5p	4046.01	12630.8	1.67998	LOC104602750	Cleavage	| PREDICTED: Nelumbo nucifera uncharacterized LOC104602750 (LOC104602750), mRNA	21.3004	18.8828	-0.17361	-	-	-	K03707//Thiamine metabolism
NNU_ata-miR166a-5p	4046.01	12630.8	1.67998	LOC104599701	Translation	| PREDICTED: Nelumbo nucifera valine--tRNA ligase, mitochondrial (LOC104599701), transcript variant X2, mRNA	10.1023	5.1549	-0.97047	GO:0005737//cytoplasm	GO:0006438//valyl-tRNA aminoacylation;GO:0006450//regulation of translational fidelity	GO:0002161//aminoacyl-tRNA editing activity;GO:0004832//valine-tRNA ligase activity;GO:0005524//ATP binding	K01873//Glutathione metabolism;Biosynthesis of secondary metabolites;Pentose phosphate pathway;Microbial metabolism in diverse environments;Metabolic pathways;Aminoacyl-tRNA biosynthesis
NNU_ata-miR166a-5p	4046.01	12630.8	1.67998	LOC104595697	Translation	| PREDICTED: Nelumbo nucifera random slug protein 5-like (LOC104595697), transcript variant X2, mRNA	1.5379	0.4613	-1.73681	GO:0005622//intracellular	GO:0009611//response to wounding;GO:0009805//coumarin biosynthetic process;GO:0006810//transport	GO:0005215//transporter activity	-
NNU_ata-miR166a-5p	4046.01	12630.8	1.67998	LOC104610832	Cleavage	| PREDICTED: Nelumbo nucifera protein FAR1-RELATED SEQUENCE 5-like (LOC104610832), transcript variant X3, mRNA	10.265	6.3866	-0.684421	-	-	-	-
NNU_ata-miR166c-5p	5175.56	15306	1.60191	LOC104606261	Translation	| PREDICTED: Nelumbo nucifera probable LRR receptor-like serine/threonine-protein kinase At3g47570 (LOC104606261), transcript variant X1, mRNA	0.243	0.2061	-0.237852	-	GO:0008152//metabolic process	GO:0016301//kinase activity	K13420//Plant-pathogen interaction;K13428//Plant-pathogen interaction
NNU_ata-miR166c-5p	5175.56	15306	1.60191	LOC104603287	Cleavage	| PREDICTED: Nelumbo nucifera uncharacterized LOC104603287 (LOC104603287), mRNA	7.5967	7.3385	-0.0496796	-	GO:0006281//DNA repair	GO:0016798//hydrolase activity, acting on glycosyl bonds	K01246//Base excision repair;Bacterial chemotaxis
NNU_ata-miR166d-5p	4661.71	13275.4	1.54743	LOC104594639	Translation	| PREDICTED: Nelumbo nucifera serine/threonine-protein kinase AFC1 (LOC104594639), transcript variant X4, mRNA	21.8222	14.9905	-0.541547	-	GO:0006355//regulation of transcription, DNA-templated;GO:0045727//positive regulation of translation;GO:0006468//protein phosphorylation	GO:0005524//ATP binding;GO:0004672//protein kinase activity	K00924//Fructose and mannose metabolism;Ethylbenzene degradation;Aminobenzoate degradation;Microbial metabolism in diverse environments;Benzoate degradation;Pyrimidine metabolism;Limonene and pinene degradation;Tyrosine metabolism;Metabolic pathways;K08823//Legionellosis
NNU_ata-miR166d-5p	4661.71	13275.4	1.54743	LOC104601358	Cleavage	| PREDICTED: Nelumbo nucifera methionine aminopeptidase 1B, chloroplastic-like (LOC104601358), transcript variant X2, mRNA	10.3328	7.8853	-0.389799	-	GO:0006508//proteolysis	GO:0004177//aminopeptidase activity;GO:0046872//metal ion binding;GO:0008235//metalloexopeptidase activity	-
NNU_ata-miR166d-5p	4661.71	13275.4	1.54743	LOC104600972	Cleavage	| PREDICTED: Nelumbo nucifera putative G3BP-like protein (LOC104600972), transcript variant X2, mRNA	19.3523	16.2774	-0.249434	-	-	-	-
NNU_mtr-miR166e-5p	5619.98	15812.3	1.53002	LOC104588364	Cleavage	| PREDICTED: Nelumbo nucifera cysteine desulfurase 2, chloroplastic (LOC104588364), mRNA	32.9453	27.7376	-0.24803	-	GO:0009073//aromatic amino acid family biosynthetic process;GO:0001887//selenium compound metabolic process;GO:0010039//response to iron ion;GO:0006534//cysteine metabolic process;GO:0018283//iron incorporation into metallo-sulfur cluster;GO:0000302//response to reactive oxygen species;GO:0055072//iron ion homeostasis;GO:0010269//response to selenium ion	GO:0030170//pyridoxal phosphate binding;GO:0031071//cysteine desulfurase activity;GO:0009000//selenocysteine lyase activity	K11717//Thiamine metabolism;Selenocompound metabolism;Metabolic pathways;Biosynthesis of secondary metabolites;Phenylalanine metabolism;Purine metabolism
NNU_zma-miR166k-5p	3932.6	12528.9	1.70931	LOC104592487	Cleavage	| PREDICTED: Nelumbo nucifera myosin-10 (LOC104592487), mRNA	2.9499	2.3275	-0.341699	-	-	-	-
NNU_zma-miR166k-5p	3932.6	12528.9	1.70931	LOC104595538	Cleavage	| PREDICTED: Nelumbo nucifera E3 ubiquitin-protein ligase UPL2-like (LOC104595538), transcript variant X3, mRNA	18.0451	13.5387	-0.414325	-	GO:0008152//metabolic process	GO:0003824//catalytic activity	K10592//Ubiquitin mediated proteolysis
NNU_zma-miR166k-5p	3932.6	12528.9	1.70931	LOC104604000	Cleavage	| PREDICTED: Nelumbo nucifera putative RING-H2 finger protein ATL21A (LOC104604000), transcript variant X2, mRNA	8.6577	8.1373	-0.089237	-	-	GO:0005488//binding	K05283//Metabolic pathways;Glycosylphosphatidylinositol(GPI)-anchor biosynthesis
NNU_zma-miR166k-5p	3932.6	12528.9	1.70931	LOC104596088	Translation	| PREDICTED: Nelumbo nucifera multiple C2 and transmembrane domain-containing protein 2 (LOC104596088), transcript variant X2, mRNA	15.3281	14.2127	-0.108802	-	GO:0008152//metabolic process	GO:0016757//transferase activity, transferring glycosyl groups	-
NNU_zma-miR166k-5p	3932.6	12528.9	1.70931	LOC104601139	Cleavage	| PREDICTED: Nelumbo nucifera uncharacterized LOC104601139 (LOC104601139), transcript variant X1, mRNA	8.1418	3.2649	-1.31809	-	-	-	-
NNU_zma-miR166k-5p	3932.6	12528.9	1.70931	LOC104602267	Cleavage	| PREDICTED: Nelumbo nucifera FAM10 family protein At4g22670-like (LOC104602267), mRNA	75.0081	60.3617	-0.313215	-	-	-	-
NNU_zma-miR166k-5p	3932.6	12528.9	1.70931	LOC104598281	Translation	| PREDICTED: Nelumbo nucifera uncharacterized LOC104598281 (LOC104598281), transcript variant X3, mRNA	5.458	2.9287	-0.897905	-	-	-	-
NNU_mes-miR166i	10243.5	4510.39	-1.14577	LOC104610096	Cleavage	| PREDICTED: Nelumbo nucifera glucan endo-1,3-beta-glucosidase 14-like (LOC104610096), mRNA	0	0.1664	NA	-	GO:0044036//cell wall macromolecule metabolic process;GO:0005975//carbohydrate metabolic process;GO:0010089//xylem development	GO:0004553//hydrolase activity, hydrolyzing O-glycosyl compounds	-
NNU_ata-miR167b-5p	10432.1	5070.31	-1.00328	LOC104593430	Cleavage	| PREDICTED: Nelumbo nucifera transcription factor IIIB 90 kDa subunit (LOC104593430), mRNA	6.8196	7.0574	0.0496469	-	GO:0006351//transcription, DNA-templated	-	-
NNU_ata-miR167b-5p	10432.1	5070.31	-1.00328	LOC104604395	Cleavage	| PREDICTED: Nelumbo nucifera K(+) efflux antiporter 4-like (LOC104604395), transcript variant X2, mRNA	4.6834	6.2902	0.425728	GO:0016021//integral component of membrane	GO:0030001//metal ion transport;GO:0015672//monovalent inorganic cation transport;GO:0055085//transmembrane transport;GO:1902600//hydrogen ion transmembrane transport	GO:0015299//solute:proton antiporter activity	-
NNU_ata-miR167d-3p	27.7758	6.91248	-1.96895	LOC104590755	Cleavage	| PREDICTED: Nelumbo nucifera protein FAM91A1 (LOC104590755), transcript variant X1, mRNA	5.0366	7.0761	0.490707	-	-	-	-
NNU_ata-miR167d-3p	27.7758	6.91248	-1.96895	LOC104586607	Cleavage	| PREDICTED: Nelumbo nucifera calcineurin B-like protein 10 (LOC104586607), mRNA	8.3323	16.1325	0.953383	GO:0009705//plant-type vacuole membrane	GO:0000271//polysaccharide biosynthetic process;GO:0043481//anthocyanin accumulation in tissues in response to UV light;GO:0009825//multidimensional cell growth;GO:0048767//root hair elongation;GO:0009932//cell tip growth;GO:0071555//cell wall organization;GO:0043266//regulation of potassium ion transport;GO:0019722//calcium-mediated signaling;GO:0010817//regulation of hormone levels;GO:2000021//…	GO:0005509//calcium ion binding	K06268//MAPK signaling pathway;Long-term potentiation;Natural killer cell mediated cytotoxicity;B cell receptor signaling pathway;Oocyte meiosis;Tuberculosis;Amyotrophic lateral sclerosis (ALS);VEGF signaling pathway;Osteoclast differentiation;Glutamatergic synapse;Apoptosis;HTLV-I infection;Amphetamine addiction;Alzheimer's disease;Calcium signaling pathway;Wnt signaling pathway;T cell receptor …
NNU_atr-miR167	5316.76	2570.58	-1.01085	LOC104593430	Cleavage	| PREDICTED: Nelumbo nucifera transcription factor IIIB 90 kDa subunit (LOC104593430), mRNA	6.8196	7.0574	0.0496469	-	GO:0006351//transcription, DNA-templated	-	-
NNU_atr-miR167	5316.76	2570.58	-1.01085	LOC104604395	Cleavage	| PREDICTED: Nelumbo nucifera K(+) efflux antiporter 4-like (LOC104604395), transcript variant X2, mRNA	4.6834	6.2902	0.425728	GO:0016021//integral component of membrane	GO:0030001//metal ion transport;GO:0015672//monovalent inorganic cation transport;GO:0055085//transmembrane transport;GO:1902600//hydrogen ion transmembrane transport	GO:0015299//solute:proton antiporter activity	-
NNU_bdi-miR167d-3p	1233.71	338.712	-1.82727	LOC104600918	Cleavage	| PREDICTED: Nelumbo nucifera uncharacterized LOC104600918 (LOC104600918), mRNA	1.3643	9.57	2.81051	-	-	-	-
NNU_mtr-miR167b-3p	23.1465	0.001	-5.49512	LOC104593185	Cleavage	| PREDICTED: Nelumbo nucifera dof zinc finger protein DOF5.6-like (LOC104593185), mRNA	0.2165	0.7122	1.71775	-	GO:0006355//regulation of transcription, DNA-templated;GO:0009888//tissue development	-	-
NNU_mtr-miR167b-3p	23.1465	0.001	-5.49512	LOC104610145	Cleavage	| PREDICTED: Nelumbo nucifera vacuolar protein sorting-associated protein 54, chloroplastic (LOC104610145), transcript variant X4, mRNA	9.498	10.1589	0.0972478	GO:0005622//intracellular	GO:0042147//retrograde transport, endosome to Golgi	-	-
NNU_mtr-miR167b-3p	23.1465	0.001	-5.49512	LOC104585971	Cleavage	| PREDICTED: Nelumbo nucifera putative callose synthase 6 (LOC104585971), transcript variant X1, mRNA	0.9209	0.9645	0.0669046	GO:0000148//1,3-beta-D-glucan synthase complex	GO:0006075//(1->3)-beta-D-glucan biosynthetic process	GO:0003843//1,3-beta-D-glucan synthase activity	-	Yes
NNU_osa-miR167e-3p	1240.65	338.712	-1.83536	LOC104600918	Cleavage	| PREDICTED: Nelumbo nucifera uncharacterized LOC104600918 (LOC104600918), mRNA	1.3643	9.57	2.81051	-	-	-	-
NNU_ptc-miR167h-5p	10543.2	5080.67	-1.01562	LOC104593430	Cleavage	| PREDICTED: Nelumbo nucifera transcription factor IIIB 90 kDa subunit (LOC104593430), mRNA	6.8196	7.0574	0.0496469	-	GO:0006351//transcription, DNA-templated	-	-	Yes
NNU_ptc-miR167h-5p	10543.2	5080.67	-1.01562	LOC104594038	Cleavage	| PREDICTED: Nelumbo nucifera uncharacterized LOC104594038 (LOC104594038), mRNA	0.2779	0.3428	0.302717	-	-	-	-
NNU_stu-miR167a-3p	106.474	48.3874	-1.10019	LOC104612876	Cleavage	| PREDICTED: Nelumbo nucifera 60S ribosomal protein L13-2-like (LOC104612876), mRNA	119.772	123.494	0.0443551	GO:0005840//ribosome	GO:0006412//translation	GO:0003735//structural constituent of ribosome	K02873//Ribosome
NNU_zma-miR167j-3p	27.7758	5.18436	-2.38398	LOC104586607	Cleavage	| PREDICTED: Nelumbo nucifera calcineurin B-like protein 10 (LOC104586607), mRNA	8.3323	16.1325	0.953383	GO:0009705//plant-type vacuole membrane	GO:0000271//polysaccharide biosynthetic process;GO:0043481//anthocyanin accumulation in tissues in response to UV light;GO:0009825//multidimensional cell growth;GO:0048767//root hair elongation;GO:0009932//cell tip growth;GO:0071555//cell wall organization;GO:0043266//regulation of potassium ion transport;GO:0019722//calcium-mediated signaling;GO:0010817//regulation of hormone levels;GO:2000021//…	GO:0005509//calcium ion binding	K06268//MAPK signaling pathway;Long-term potentiation;Natural killer cell mediated cytotoxicity;B cell receptor signaling pathway;Oocyte meiosis;Tuberculosis;Amyotrophic lateral sclerosis (ALS);VEGF signaling pathway;Osteoclast differentiation;Glutamatergic synapse;Apoptosis;HTLV-I infection;Amphetamine addiction;Alzheimer's disease;Calcium signaling pathway;Wnt signaling pathway;T cell receptor …
NNU_ata-miR168-5p	2305.39	827.77	-1.4401	LOC104605905	Cleavage	| PREDICTED: Nelumbo nucifera 60S ribosomal protein L30-like (LOC104605905), mRNA	22.2424	33.6229	0.596329	GO:0005840//ribosome	GO:0006412//translation	GO:0003735//structural constituent of ribosome	K02908//Ribosome
NNU_ata-miR168-5p	2305.39	827.77	-1.4401	LOC104602495	Cleavage	| PREDICTED: Nelumbo nucifera F-box/LRR-repeat protein 3-like (LOC104602495), transcript variant X2, mRNA	7.2738	10.9898	0.595583	-	GO:0009407//toxin catabolic process	-	-
NNU_ata-miR168-5p	2305.39	827.77	-1.4401	LOC104599442	Translation	| PREDICTED: Nelumbo nucifera zinc finger CCCH domain-containing protein 2-like (LOC104599442), mRNA	13.9462	18.3396	0.395283	-	-	-	-
NNU_ata-miR168-5p	2305.39	827.77	-1.4401	LOC104589328	Cleavage	| PREDICTED: Nelumbo nucifera receptor-like protein kinase 2 (LOC104589328), mRNA	0.5314	0.6806	0.357165	-	GO:0050794//regulation of cellular process;GO:0051716//cellular response to stimulus;GO:0044763//single-organism cellular process;GO:0008152//metabolic process	GO:0016740//transferase activity	K13420//Plant-pathogen interaction;K00924//Aminobenzoate degradation;Microbial metabolism in diverse environments;Ethylbenzene degradation;Fructose and mannose metabolism;Tyrosine metabolism;Benzoate degradation;Limonene and pinene degradation;Pyrimidine metabolism;Metabolic pathways
NNU_bra-miR168b-5p	2247.53	838.138	-1.38547	LOC104602495	Cleavage	| PREDICTED: Nelumbo nucifera F-box/LRR-repeat protein 3-like (LOC104602495), transcript variant X2, mRNA	7.2738	10.9898	0.595583	-	GO:0009407//toxin catabolic process	-	-
NNU_aly-miR169n-5p	6.94396	27.6499	2.03105	LOC104586228	Translation	| PREDICTED: Nelumbo nucifera G-box-binding factor 4-like (LOC104586228), transcript variant X4, mRNA	38.3824	31.6021	-0.280227	-	-	-	K14432//Plant hormone signal transduction
NNU_mtr-miR169l-3p	4.62931	214.287	5.57021	LOC104603874	Cleavage	| PREDICTED: Nelumbo nucifera protein CutA, chloroplastic (LOC104603874), transcript variant X2, mRNA	58.7464	49.9061	-0.235087	-	GO:0050896//response to stimulus	-	-
NNU_mtr-miR169l-3p	4.62931	214.287	5.57021	LOC104606985	Cleavage	| PREDICTED: Nelumbo nucifera uncharacterized protein At4g06744-like (LOC104606985), mRNA	13.7291	6.5533	-1.06675	-	-	-	K13420//Plant-pathogen interaction
NNU_mtr-miR169l-3p	4.62931	214.287	5.57021	LOC104608191	Cleavage	| PREDICTED: Nelumbo nucifera mitotic checkpoint serine/threonine-protein kinase BUB1 (LOC104608191), mRNA	0.1882	0.0663	-1.50464	GO:0005634//nucleus	GO:0007059//chromosome segregation;GO:0051301//cell division;GO:0006464//cellular protein modification process;GO:0007067//mitotic nuclear division;GO:0016310//phosphorylation	GO:0004672//protein kinase activity	K02178//Meiosis - yeast;Progesterone-mediated oocyte maturation;Cell cycle - yeast;Cell cycle;Oocyte meiosis
NNU_mtr-miR169l-3p	4.62931	214.287	5.57021	LOC104606899	Cleavage	| PREDICTED: Nelumbo nucifera uncharacterized LOC104606899 (LOC104606899), transcript variant X3, mRNA	2.4878	2.064	-0.269189	-	-	-	-
NNU_mtr-miR169l-3p	4.62931	214.287	5.57021	LOC104601219	Cleavage	| PREDICTED: Nelumbo nucifera peroxisomal nicotinamide adenine dinucleotide carrier-like (LOC104601219), transcript variant X2, mRNA	12.0584	9.2763	-0.378215	GO:0016021//integral component of membrane;GO:0005774//vacuolar membrane	GO:0044375//regulation of peroxisome size;GO:0006635//fatty acid beta-oxidation;GO:0043132//NAD transport	-	K13354//Peroxisome
NNU_mtr-miR169l-3p	4.62931	214.287	5.57021	LOC104596986	Cleavage	| PREDICTED: Nelumbo nucifera peroxisomal nicotinamide adenine dinucleotide carrier-like (LOC104596986), transcript variant X3, mRNA	11.276	8.1373	-0.470431	GO:0016021//integral component of membrane;GO:0005774//vacuolar membrane;GO:0016020//membrane	GO:0006635//fatty acid beta-oxidation;GO:0043132//NAD transport;GO:0006810//transport;GO:0044763//single-organism cellular process;GO:0044375//regulation of peroxisome size	-	K13354//Peroxisome
NNU_mtr-miR169l-3p	4.62931	214.287	5.57021	LOC104597921	Cleavage	| PREDICTED: Nelumbo nucifera uncharacterized LOC104597921 (LOC104597921), mRNA	13.5919	11.6103	-0.227141	-	-	-	-	Yes
NNU_mtr-miR169l-3p	4.62931	214.287	5.57021	LOC104596123	Cleavage	| PREDICTED: Nelumbo nucifera DNA mismatch repair protein MSH3 (LOC104596123), mRNA	1.239	0.5904	-1.06925	-	GO:0050896//response to stimulus;GO:0007126//meiotic nuclear division	GO:0003677//DNA binding	K08736//Mismatch repair;Pathways in cancer;Colorectal cancer
NNU_mtr-miR169l-3p	4.62931	214.287	5.57021	LOC104586627	Cleavage	| PREDICTED: Nelumbo nucifera protein ROOT HAIR DEFECTIVE 3 (LOC104586627), mRNA	20.3435	18.5671	-0.131624	GO:0005789//endoplasmic reticulum membrane;GO:0016021//integral component of membrane	GO:0008152//metabolic process	GO:0005525//GTP binding;GO:0003924//GTPase activity	-
NNU_mtr-miR169l-3p	4.62931	214.287	5.57021	LOC104586752	Cleavage	| PREDICTED: Nelumbo nucifera SNF1-related protein kinase regulatory subunit gamma-1-like (LOC104586752), mRNA	8.2086	6.4494	-0.347769	-	-	-	-
NNU_mtr-miR169l-3p	4.62931	214.287	5.57021	LOC104587978	Cleavage	| PREDICTED: Nelumbo nucifera phosphoglucan, water dikinase, chloroplastic (LOC104587978), transcript variant X2, mRNA	42.4643	21.4068	-0.987981	GO:0009570//chloroplast stroma	GO:0005983//starch catabolic process;GO:0019252//starch biosynthetic process;GO:0046777//protein autophosphorylation;GO:0009664//plant-type cell wall organization;GO:0046835//carbohydrate phosphorylation	GO:2001070//starch binding;GO:0019200//carbohydrate kinase activity;GO:0005524//ATP binding	-
NNU_mtr-miR169l-3p	4.62931	214.287	5.57021	LOC104611358	Cleavage	| PREDICTED: Nelumbo nucifera nudix hydrolase 16, mitochondrial (LOC104611358), mRNA	2.4779	2.2689	-0.126967	-	-	-	-
NNU_mtr-miR169l-3p	4.62931	214.287	5.57021	LOC104607869	Cleavage	| PREDICTED: Nelumbo nucifera uncharacterized LOC104607869 (LOC104607869), transcript variant X2, ncRNA	0.0457	0	NA	-	-	-	-
NNU_mtr-miR169l-3p	4.62931	214.287	5.57021	LOC104607869	Cleavage	| PREDICTED: Nelumbo nucifera uncharacterized LOC104607869 (LOC104607869), transcript variant X1, ncRNA	0.0457	0	NA	-	-	-	-
NNU_ptc-miR171a-5p	25.4612	1.72812	-3.84342	LOC104600073	Translation	| PREDICTED: Nelumbo nucifera NADPH-dependent 1-acyldihydroxyacetone phosphate reductase (LOC104600073), mRNA	11.6739	13.5335	0.21345	-	GO:0055114//oxidation-reduction process	GO:0000140//acylglycerone-phosphate reductase activity	K00059//Base excision repair;Microbial metabolism in diverse environments;Mismatch repair;Pyruvate metabolism;Biosynthesis of secondary metabolites;Metabolic pathways;Biosynthesis of unsaturated fatty acids;Propanoate metabolism;Fatty acid biosynthesis;Homologous recombination
NNU_aly-miR171b-3p	92.5861	274.771	1.60697	LOC104611647	Translation	| PREDICTED: Nelumbo nucifera protein MPE1-like (LOC104611647), transcript variant X4, mRNA	13.3612	12.7574	-0.0665173	-	-	GO:0005488//binding	K15541//mRNA surveillance pathway
NNU_aly-miR171b-3p	92.5861	274.771	1.60697	LOC104598545	Cleavage	| PREDICTED: Nelumbo nucifera scarecrow-like protein 6 (LOC104598545), mRNA	14.4415	12.5361	-0.203935	-	-	-	K14494//Plant hormone signal transduction
NNU_aqc-miR171f	53.237	153.803	1.56819	LOC104598545	Cleavage	| PREDICTED: Nelumbo nucifera scarecrow-like protein 6 (LOC104598545), mRNA	14.4415	12.5361	-0.203935	-	-	-	K14494//Plant hormone signal transduction
NNU_gma-miR171a	46.2931	136.522	1.59787	LOC104598545	Cleavage	| PREDICTED: Nelumbo nucifera scarecrow-like protein 6 (LOC104598545), mRNA	14.4415	12.5361	-0.203935	-	-	-	K14494//Plant hormone signal transduction	Yes
NNU_ptc-miR171a-5p	25.4612	1.72812	-3.84342	LOC104611087	Cleavage	| PREDICTED: Nelumbo nucifera uncharacterized LOC104611087 (LOC104611087), mRNA	0	0.1473	NA	-	-	-	K09265//MAPK signaling pathway - yeast;K05356//Biosynthesis of secondary metabolites;Terpenoid backbone biosynthesis
NNU_aau-miR172	46.2931	118.376	1.39212	LOC104606822	Cleavage	| PREDICTED: Nelumbo nucifera floral homeotic protein APETALA 2 (LOC104606822), transcript variant X3, mRNA	14.3244	4.5413	-1.65709	-	GO:0044271//cellular nitrogen compound biosynthetic process;GO:0048731//system development;GO:0010467//gene expression;GO:0044238//primary metabolic process;GO:0034645//cellular macromolecule biosynthetic process	-	-
NNU_aau-miR172	46.2931	118.376	1.39212	LOC104591854	Cleavage	| PREDICTED: Nelumbo nucifera putative pentatricopeptide repeat-containing protein At3g01580 (LOC104591854), transcript variant X7, mRNA	1.2577	1.1026	-0.189679	-	-	-	K15078//Fanconi anemia pathway
NNU_aau-miR172	46.2931	118.376	1.39212	LOC104605551	Cleavage	| PREDICTED: Nelumbo nucifera zinc finger CCCH domain-containing protein 62-like (LOC104605551), transcript variant X3, mRNA	5.5635	4.3035	-0.370276	-	-	-	-	Yes
NNU_aau-miR172	46.2931	118.376	1.39212	LOC104594266	Translation	| PREDICTED: Nelumbo nucifera E3 ubiquitin-protein ligase UPL1-like (LOC104594266), mRNA	9.5896	8.146	-0.235182	-	GO:0008152//metabolic process	GO:0003824//catalytic activity	K10592//Ubiquitin mediated proteolysis	Yes
NNU_aau-miR172	46.2931	118.376	1.39212	LOC104599345	Cleavage	| PREDICTED: Nelumbo nucifera ethylene-responsive transcription factor RAP2-7-like (LOC104599345), transcript variant X3, mRNA	4.2657	1.4437	-1.56283	GO:0005634//nucleus	GO:0006355//regulation of transcription, DNA-templated;GO:0007275//multicellular organismal development;GO:0006351//transcription, DNA-templated	GO:0003700//sequence-specific DNA binding transcription factor activity;GO:0003677//DNA binding	-
NNU_aau-miR172	46.2931	118.376	1.39212	LOC104603076	Cleavage	| PREDICTED: Nelumbo nucifera piriformospora indica-insensitive protein 2-like (LOC104603076), transcript variant X2, mRNA	0.9559	0.3163	-1.5954	-	-	GO:0003824//catalytic activity	K13420//Plant-pathogen interaction;K00924//Fructose and mannose metabolism;Ethylbenzene degradation;Aminobenzoate degradation;Microbial metabolism in diverse environments;Pyrimidine metabolism;Limonene and pinene degradation;Benzoate degradation;Tyrosine metabolism;Metabolic pathways
NNU_aau-miR172	46.2931	118.376	1.39212	LOC104601949	Cleavage	| PREDICTED: Nelumbo nucifera dof zinc finger protein DOF5.7-like (LOC104601949), mRNA	9.0752	6.1965	-0.550281	-	-	-	-
NNU_aau-miR172	46.2931	118.376	1.39212	LOC104600559	Cleavage	| PREDICTED: Nelumbo nucifera myosin-15 (LOC104600559), transcript variant X3, mRNA	2.8568	2.4807	-0.203468	GO:0016459//myosin complex	GO:0060151//peroxisome localization;GO:0030048//actin filament-based movement;GO:0051646//mitochondrion localization;GO:0008152//metabolic process;GO:0051645//Golgi localization;GO:0006606//protein import into nucleus	GO:0003774//motor activity;GO:0003779//actin binding;GO:0005524//ATP binding	K03165//Fanconi anemia pathway;Homologous recombination
NNU_aau-miR172	46.2931	118.376	1.39212	LOC104611631	Cleavage	| PREDICTED: Nelumbo nucifera casein kinase II subunit alpha-like (LOC104611631), mRNA	16.3713	15.4461	-0.0837351	GO:0005829//cytosol	GO:0006468//protein phosphorylation	GO:0005524//ATP binding;GO:0008353//RNA polymerase II carboxy-terminal domain kinase activity	K03097//NF-kappa B signaling pathway;Measles;Adherens junction;Epstein-Barr virus infection;Herpes simplex infection;Circadian rhythm - plant;Wnt signaling pathway;Tight junction;Ribosome biogenesis in eukaryotes
NNU_aau-miR172	46.2931	118.376	1.39212	LOC104590582	Cleavage	| PREDICTED: Nelumbo nucifera uncharacterized LOC104590582 (LOC104590582), mRNA	0.2493	0.0878	-1.50464	-	-	GO:0016740//transferase activity	-
NNU_aau-miR172	46.2931	118.376	1.39212	LOC104587890	Translation	| PREDICTED: Nelumbo nucifera E3 ubiquitin-protein ligase UPL1-like (LOC104587890), transcript variant X3, mRNA	3.686	2.6876	-0.455543	-	GO:0008152//metabolic process	GO:0003824//catalytic activity	K10592//Ubiquitin mediated proteolysis
NNU_aly-miR172a-3p	87.9568	238.481	1.47661	LOC104606822	Cleavage	| PREDICTED: Nelumbo nucifera floral homeotic protein APETALA 2 (LOC104606822), transcript variant X3, mRNA	14.3244	4.5413	-1.65709	-	GO:0044271//cellular nitrogen compound biosynthetic process;GO:0048731//system development;GO:0010467//gene expression;GO:0044238//primary metabolic process;GO:0034645//cellular macromolecule biosynthetic process	-	-
NNU_aly-miR172a-3p	87.9568	238.481	1.47661	LOC104599345	Cleavage	| PREDICTED: Nelumbo nucifera ethylene-responsive transcription factor RAP2-7-like (LOC104599345), transcript variant X3, mRNA	4.2657	1.4437	-1.56283	GO:0005634//nucleus	GO:0006355//regulation of transcription, DNA-templated;GO:0007275//multicellular organismal development;GO:0006351//transcription, DNA-templated	GO:0003700//sequence-specific DNA binding transcription factor activity;GO:0003677//DNA binding	-
NNU_aly-miR172a-3p	87.9568	238.481	1.47661	LOC104602398	Cleavage	| PREDICTED: Nelumbo nucifera E3 ubiquitin-protein ligase BRE1-like 1 (LOC104602398), transcript variant X2, mRNA	19.2214	17.0951	-0.16893	GO:0005739//mitochondrion	GO:0010072//primary shoot apical meristem specification;GO:0050665//hydrogen peroxide biosynthetic process;GO:0048449//floral organ formation;GO:0007155//cell adhesion;GO:0048825//cotyledon development;GO:0009965//leaf morphogenesis;GO:0010182//sugar mediated signaling pathway;GO:0000956//nuclear-transcribed mRNA catabolic process;GO:0048589//developmental growth;GO:0016571//histone methylation;G…	GO:0008270//zinc ion binding;GO:0042803//protein homodimerization activity;GO:0004842//ubiquitin-protein transferase activity	-
NNU_nta-miR172b	40.5064	116.648	1.56355	LOC104606822	Cleavage	| PREDICTED: Nelumbo nucifera floral homeotic protein APETALA 2 (LOC104606822), transcript variant X3, mRNA	14.3244	4.5413	-1.65709	-	GO:0044271//cellular nitrogen compound biosynthetic process;GO:0048731//system development;GO:0010467//gene expression;GO:0044238//primary metabolic process;GO:0034645//cellular macromolecule biosynthetic process	-	-
NNU_nta-miR172b	40.5064	116.648	1.56355	LOC104595260	Translation	| PREDICTED: Nelumbo nucifera E3 ubiquitin-protein ligase At1g63170-like (LOC104595260), transcript variant X9, mRNA	3.2049	2.1616	-0.568	-	-	-	-
NNU_nta-miR172b	40.5064	116.648	1.56355	LOC104592286	Translation	| PREDICTED: Nelumbo nucifera dnaJ homolog subfamily C GRV2 (LOC104592286), transcript variant X2, mRNA	13.0911	11.4435	-0.193856	GO:0005802//trans-Golgi network;GO:0005770//late endosome;GO:0005783//endoplasmic reticulum;GO:0005774//vacuolar membrane	GO:0007032//endosome organization;GO:0006897//endocytosis;GO:0042594//response to starvation;GO:0009660//amyloplast organization;GO:0006623//protein targeting to vacuole;GO:0000578//embryonic axis specification;GO:0009793//embryo development ending in seed dormancy;GO:0009638//phototropism;GO:0007033//vacuole organization;GO:0045324//late endosome to vacuole transport;GO:0009959//negative gravitr…	-	-
NNU_nta-miR172b	40.5064	116.648	1.56355	LOC104593977	Translation	| PREDICTED: Nelumbo nucifera zinc finger CCCH domain-containing protein 5 (LOC104593977), mRNA	3.5729	2.5816	-0.468659	-	-	GO:0003676//nucleic acid binding	K12836//Shigellosis;Spliceosome
NNU_nta-miR172b	40.5064	116.648	1.56355	LOC104599345	Cleavage	| PREDICTED: Nelumbo nucifera ethylene-responsive transcription factor RAP2-7-like (LOC104599345), transcript variant X3, mRNA	4.2657	1.4437	-1.56283	GO:0005634//nucleus	GO:0006355//regulation of transcription, DNA-templated;GO:0007275//multicellular organismal development;GO:0006351//transcription, DNA-templated	GO:0003700//sequence-specific DNA binding transcription factor activity;GO:0003677//DNA binding	-
NNU_nta-miR172b	40.5064	116.648	1.56355	LOC104595829	Cleavage	| PREDICTED: Nelumbo nucifera uncharacterized LOC104595829 (LOC104595829), transcript variant X3, mRNA	3.1192	2.3153	-0.429803	-	GO:0016310//phosphorylation;GO:0007165//signal transduction	GO:0000166//nucleotide binding;GO:0016301//kinase activity;GO:0005524//ATP binding;GO:0016773//phosphotransferase activity, alcohol group as acceptor	K08873//mRNA surveillance pathway
NNU_nta-miR172b	40.5064	116.648	1.56355	LOC104601262	Cleavage	| PREDICTED: Nelumbo nucifera vacuolar cation/proton exchanger 3-like (LOC104601262), transcript variant X3, mRNA	1.6075	0.3696	-2.1205	GO:0016020//membrane	GO:0098655//cation transmembrane transport;GO:0006816//calcium ion transport	GO:0008324//cation transmembrane transporter activity	-
NNU_nta-miR172b	40.5064	116.648	1.56355	LOC104595646	Cleavage	| PREDICTED: Nelumbo nucifera uncharacterized LOC104595646 (LOC104595646), mRNA	9.7752	8.2301	-0.24803	-	-	-	-
NNU_nta-miR172b	40.5064	116.648	1.56355	LOC104601134	Cleavage	| PREDICTED: Nelumbo nucifera protein DA1-related 2-like (LOC104601134), transcript variant X3, mRNA	5.0743	3.1736	-0.676915	-	-	GO:0046872//metal ion binding	-
NNU_nta-miR172b	40.5064	116.648	1.56355	LOC104599100	Translation	| PREDICTED: Nelumbo nucifera pentatricopeptide repeat-containing protein At5g40400 (LOC104599100), transcript variant X3, misc_RNA	0.9851	0.6001	-0.714771	-	-	-	-
NNU_nta-miR172b	40.5064	116.648	1.56355	LOC104601743	Cleavage	| PREDICTED: Nelumbo nucifera transcription factor SPATULA-like (LOC104601743), transcript variant X1, mRNA	1.2355	0.7009	-0.817577	-	-	-	K12126//Circadian rhythm - plant;K13422//Plant hormone signal transduction;Plant-pathogen interaction
NNU_nta-miR172b	40.5064	116.648	1.56355	LOC104589649	Cleavage	| PREDICTED: Nelumbo nucifera histone acetyltransferase GCN5 (LOC104589649), transcript variant X2, mRNA	11.4531	7.835	-0.547536	-	GO:0009791//post-embryonic development;GO:0009416//response to light stimulus;GO:0070646//protein modification by small protein removal;GO:0016573//histone acetylation;GO:0048522//positive regulation of cellular process;GO:0048731//system development	GO:0004402//histone acetyltransferase activity	K06062//HTLV-I infection;Notch signaling pathway	Yes
NNU_tcc-miR172d	41.6638	114.056	1.49048	LOC104606822	Cleavage	| PREDICTED: Nelumbo nucifera floral homeotic protein APETALA 2 (LOC104606822), transcript variant X3, mRNA	14.3244	4.5413	-1.65709	-	GO:0044271//cellular nitrogen compound biosynthetic process;GO:0048731//system development;GO:0010467//gene expression;GO:0044238//primary metabolic process;GO:0034645//cellular macromolecule biosynthetic process	-	-
NNU_tcc-miR172d	41.6638	114.056	1.49048	LOC104605639	Translation	| PREDICTED: Nelumbo nucifera uncharacterized LOC104605639 (LOC104605639), mRNA	17.8091	9.124	-0.964682	GO:0016021//integral component of membrane	GO:0015031//protein transport	-	-
NNU_tcc-miR172d	41.6638	114.056	1.49048	LOC104599345	Cleavage	| PREDICTED: Nelumbo nucifera ethylene-responsive transcription factor RAP2-7-like (LOC104599345), transcript variant X3, mRNA	4.2657	1.4437	-1.56283	GO:0005634//nucleus	GO:0006355//regulation of transcription, DNA-templated;GO:0007275//multicellular organismal development;GO:0006351//transcription, DNA-templated	GO:0003700//sequence-specific DNA binding transcription factor activity;GO:0003677//DNA binding	-
NNU_aly-miR319c-3p	2867.86	1150.93	-1.27957	LOC104593612	Cleavage	| PREDICTED: Nelumbo nucifera transcription factor GAMYB (LOC104593612), transcript variant X2, mRNA	5.9133	6.7796	0.197445	-	-	-	-
NNU_aly-miR319c-3p	2867.86	1150.93	-1.27957	LOC104601452	Cleavage	| PREDICTED: Nelumbo nucifera BRO1 domain-containing protein BROX (LOC104601452), mRNA	54.7977	56.5112	0.0446167	-	-	-	-
NNU_aly-miR319c-3p	2867.86	1150.93	-1.27957	LOC104604577	Cleavage	| PREDICTED: Nelumbo nucifera acyl-CoA-binding domain-containing protein 4 (LOC104604577), transcript variant X3, mRNA	6.9416	11.177	0.687381	GO:0005829//cytosol;GO:0005634//nucleus	GO:0006869//lipid transport	-	-
NNU_aly-miR319c-3p	2867.86	1150.93	-1.27957	LOC104610792	Cleavage	| PREDICTED: Nelumbo nucifera transcription factor TCP2 (LOC104610792), transcript variant X3, misc_RNA	18.5383	20.3229	0.132792	-	GO:0044763//single-organism cellular process;GO:0051716//cellular response to stimulus;GO:0048731//system development;GO:0050794//regulation of cellular process;GO:0044237//cellular metabolic process	-	-
NNU_aly-miR319c-3p	2867.86	1150.93	-1.27957	LOC104612105	Cleavage	| PREDICTED: Nelumbo nucifera transcription factor TCP4 (LOC104612105), mRNA	34.9106	42.224	0.274596	-	GO:0044763//single-organism cellular process;GO:0008152//metabolic process;GO:0050794//regulation of cellular process;GO:0048731//system development;GO:0050896//response to stimulus	-	-
NNU_atr-miR319b	594.866	251.441	-1.20473	LOC104593612	Cleavage	| PREDICTED: Nelumbo nucifera transcription factor GAMYB (LOC104593612), transcript variant X2, mRNA	5.9133	6.7796	0.197445	-	-	-	-
NNU_atr-miR319b	594.866	251.441	-1.20473	LOC104601452	Cleavage	| PREDICTED: Nelumbo nucifera BRO1 domain-containing protein BROX (LOC104601452), mRNA	54.7977	56.5112	0.0446167	-	-	-	-
NNU_atr-miR319b	594.866	251.441	-1.20473	LOC104601722	Cleavage	| PREDICTED: Nelumbo nucifera uncharacterized LOC104601722 (LOC104601722), mRNA	5.8499	10.2123	0.804022	-	-	-	-
NNU_gma-miR319p	624.957	273.907	-1.15246	LOC104593612	Cleavage	| PREDICTED: Nelumbo nucifera transcription factor GAMYB (LOC104593612), transcript variant X2, mRNA	5.9133	6.7796	0.197445	-	-	-	-	Yes
NNU_gma-miR319p	624.957	273.907	-1.15246	LOC104601452	Cleavage	| PREDICTED: Nelumbo nucifera BRO1 domain-containing protein BROX (LOC104601452), mRNA	54.7977	56.5112	0.0446167	-	-	-	-	Yes
NNU_gma-miR319p	624.957	273.907	-1.15246	LOC104601602	Cleavage	| PREDICTED: Nelumbo nucifera probable carboxylesterase 17 (LOC104601602), mRNA	4.4266	15.6235	1.81963	-	GO:0008152//metabolic process	GO:0016787//hydrolase activity	K13258//Biosynthesis of secondary metabolites;Isoflavonoid biosynthesis;K14493//Plant hormone signal transduction
NNU_gma-miR319p	624.957	273.907	-1.15246	LOC104611469	Cleavage	| PREDICTED: Nelumbo nucifera 3-phosphoshikimate 1-carboxyvinyltransferase, chloroplastic-like (LOC104611469), transcript variant X1, mRNA	0.3917	0.4026	0.0396825	-	GO:0046394//carboxylic acid biosynthetic process	GO:0003824//catalytic activity;GO:0016740//transferase activity	K00800//Phenylalanine, tyrosine and tryptophan biosynthesis;Biosynthesis of secondary metabolites;Tyrosine metabolism;Metabolic pathways;Microbial metabolism in diverse environments;Novobiocin biosynthesis
NNU_gma-miR319p	624.957	273.907	-1.15246	LOC104612234	Cleavage	| PREDICTED: Nelumbo nucifera uncharacterized LOC104612234 (LOC104612234), mRNA	6.5703	10.8752	0.727215	-	-	-	-	Yes
NNU_aly-miR319b-5p	99.5301	352.537	1.86218	LOC104603559	Translation	| PREDICTED: Nelumbo nucifera nudix hydrolase 23, chloroplastic (LOC104603559), transcript variant X4, mRNA	2.1977	1.532	-0.520405	-	GO:0042726//flavin-containing compound metabolic process	GO:0016787//hydrolase activity	-
NNU_aly-miR319b-5p	99.5301	352.537	1.86218	LOC104608000	Cleavage	| PREDICTED: Nelumbo nucifera uncharacterized LOC104608000 (LOC104608000), transcript variant X3, mRNA	0.0933	0.0921	-0.019211	-	-	-	-
NNU_ata-miR319-5p	23.1465	214.287	3.24828	LOC104605241	Cleavage	| PREDICTED: Nelumbo nucifera uncharacterized LOC104605241 (LOC104605241), mRNA	2.9418	2.5903	-0.183404	-	-	-	-
NNU_ata-miR319-5p	23.1465	214.287	3.24828	LOC104595318	Cleavage	| PREDICTED: Nelumbo nucifera probable 1-deoxy-D-xylulose-5-phosphate synthase, chloroplastic (LOC104595318), transcript variant X5, mRNA	10.0819	6.6026	-0.610462	-	GO:0016114//terpenoid biosynthetic process	GO:0008661//1-deoxy-D-xylulose-5-phosphate synthase activity	K01662//Terpenoid backbone biosynthesis;Biosynthesis of secondary metabolites;ABC transporters;Metabolic pathways
NNU_ata-miR319-5p	23.1465	214.287	3.24828	LOC104588125	Translation	| PREDICTED: Nelumbo nucifera small RNA degrading nuclease 1-like (LOC104588125), transcript variant X4, mRNA	9.9116	7.6611	-0.371372	-	-	-	K14570//Ribosome biogenesis in eukaryotes	Yes
NNU_ata-miR319-5p	23.1465	214.287	3.24828	LOC104610912	Translation	| PREDICTED: Nelumbo nucifera polyadenylate-binding protein-interacting protein 4 (LOC104610912), transcript variant X2, mRNA	8.045	7.784	-0.0473818	-	-	-	-	Yes
NNU_bdi-miR319b-5p	113.418	399.196	1.85306	LOC104596283	Cleavage	| PREDICTED: Nelumbo nucifera uncharacterized LOC104596283 (LOC104596283), ncRNA	29.9578	19.8096	-0.596533	-	-	-	-
NNU_bdi-miR319b-5p	113.418	399.196	1.85306	LOC104606527	Cleavage	| PREDICTED: Nelumbo nucifera phosphatidate cytidylyltransferase (LOC104606527), transcript variant X4, mRNA	18.9008	18.3408	-0.0431995	GO:0016021//integral component of membrane	GO:0016024//CDP-diacylglycerol biosynthetic process	GO:0004605//phosphatidate cytidylyltransferase activity	K00981//RNA degradation;Phosphatidylinositol signaling system;Metabolic pathways;Ribosome;Shigellosis;Glycerophospholipid metabolism
NNU_bdi-miR319b-5p	113.418	399.196	1.85306	LOC104587758	Cleavage	| PREDICTED: Nelumbo nucifera uncharacterized LOC104587758 (LOC104587758), ncRNA	6.1235	4.9267	-0.313541	-	-	-	-
NNU_bdi-miR319b-5p	113.418	399.196	1.85306	LOC104613221	Cleavage	| PREDICTED: Nelumbo nucifera uncharacterized LOC104613221 (LOC104613221), transcript variant X5, misc_RNA	0.9918	0.717	-0.467801	-	-	-	-
NNU_mtr-miR319a-5p	111.103	402.652	1.89524	LOC104596283	Cleavage	| PREDICTED: Nelumbo nucifera uncharacterized LOC104596283 (LOC104596283), ncRNA	29.9578	19.8096	-0.596533	-	-	-	-
NNU_mtr-miR319a-5p	111.103	402.652	1.89524	LOC104592248	Cleavage	| PREDICTED: Nelumbo nucifera trihelix transcription factor ASIL2-like (LOC104592248), transcript variant X2, mRNA	8.7953	4.1877	-1.07037	-	-	-	-
NNU_mtr-miR319a-5p	111.103	402.652	1.89524	LOC104601830	Translation	| PREDICTED: Nelumbo nucifera auxilin-like protein 1 (LOC104601830), mRNA	1.8316	1.0417	-0.814007	-	-	-	-
NNU_mtr-miR319a-5p	111.103	402.652	1.89524	LOC104597458	Cleavage	| PREDICTED: Nelumbo nucifera RNA-binding protein 5-B (LOC104597458), transcript variant X4, mRNA	10.8774	7.303	-0.574564	-	-	GO:0005488//binding	-
NNU_mtr-miR319a-5p	111.103	402.652	1.89524	LOC104587758	Cleavage	| PREDICTED: Nelumbo nucifera uncharacterized LOC104587758 (LOC104587758), ncRNA	6.1235	4.9267	-0.313541	-	-	-	-
NNU_mtr-miR319b-5p	85.6422	311.062	1.89842	LOC104593222	Translation	| PREDICTED: Nelumbo nucifera uncharacterized LOC104593222 (LOC104593222), mRNA	45.4159	8.0184	-2.5016	-	-	GO:0005488//binding	-
NNU_mtr-miR319b-5p	85.6422	311.062	1.89842	LOC104608834	Cleavage	| PREDICTED: Nelumbo nucifera uncharacterized LOC104608834 (LOC104608834), ncRNA	0.2417	0.0745	-1.69728	-	-	-	-
NNU_mtr-miR319b-5p	85.6422	311.062	1.89842	LOC104610079	Cleavage	| PREDICTED: Nelumbo nucifera F-box/kelch-repeat protein OR23 (LOC104610079), mRNA	12.7148	12.4342	-0.0319974	-	-	-	-	Yes
NNU_sly-miR319c-5p	9.25861	41.4749	2.20098	LOC104594080	Cleavage	| PREDICTED: Nelumbo nucifera serine/threonine protein phosphatase 2A 59 kDa regulatory subunit B' gamma isoform-like (LOC104594080), transcript variant X4, mRNA	27.6863	24.2785	-0.189292	GO:0000159//protein phosphatase type 2A complex	GO:0034047//regulation of protein phosphatase type 2A activity;GO:0007165//signal transduction	GO:0008601//protein phosphatase type 2A regulator activity	K11584//Oocyte meiosis;mRNA surveillance pathway;Dopaminergic synapse;Meiosis - yeast;Wnt signaling pathway
NNU_sly-miR319c-5p	9.25861	41.4749	2.20098	LOC104591626	Cleavage	| PREDICTED: Nelumbo nucifera serine/threonine protein phosphatase 2A 57 kDa regulatory subunit B' theta isoform-like (LOC104591626), transcript variant X2, mRNA	18.823	16.4094	-0.197778	GO:0000159//protein phosphatase type 2A complex	GO:0034047//regulation of protein phosphatase type 2A activity;GO:0007165//signal transduction	GO:0008601//protein phosphatase type 2A regulator activity	K11584//Oocyte meiosis;mRNA surveillance pathway;Meiosis - yeast;Dopaminergic synapse;Wnt signaling pathway
NNU_sly-miR319c-5p	9.25861	41.4749	2.20098	LOC104597998	Cleavage	| PREDICTED: Nelumbo nucifera pentatricopeptide repeat-containing protein At5g39350 (LOC104597998), mRNA	1.574	0.9326	-0.754998	-	-	-	K15078//Fanconi anemia pathway
NNU_sly-miR319c-5p	9.25861	41.4749	2.20098	LOC104600412	Cleavage	| PREDICTED: Nelumbo nucifera uncharacterized LOC104600412 (LOC104600412), mRNA	17.3108	14.5986	-0.245648	-	-	-	-	Yes
NNU_zma-miR319b-5p	111.103	399.196	1.8828	LOC104608228	Cleavage	| PREDICTED: Nelumbo nucifera mannan endo-1,4-beta-mannosidase 2-like (LOC104608228), transcript variant X2, mRNA	9.9538	6.151	-0.694223	-	GO:0005975//carbohydrate metabolic process	GO:0004553//hydrolase activity, hydrolyzing O-glycosyl compounds	-
NNU_zma-miR319b-5p	111.103	399.196	1.8828	LOC104599300	Cleavage	| PREDICTED: Nelumbo nucifera glycine-rich RNA-binding protein 2, mitochondrial-like (LOC104599300), transcript variant X3, mRNA	3.1286	2.3906	-0.387955	GO:0005768//endosome;GO:0005802//trans-Golgi network	-	GO:0003676//nucleic acid binding;GO:0000166//nucleotide binding	K14411//mRNA surveillance pathway;K02965//Ribosome;Two-component system;Mismatch repair
NNU_zma-miR319b-5p	111.103	399.196	1.8828	LOC104611491	Cleavage	| PREDICTED: Nelumbo nucifera pentatricopeptide repeat-containing protein At2g45350, chloroplastic-like (LOC104611491), mRNA	2.0249	1.1351	-0.834787	-	-	-	K15078//Fanconi anemia pathway
NNU_ata-miR393-5p	703.655	312.79	-1.13207	LOC104591815	Cleavage	| PREDICTED: Nelumbo nucifera protein AUXIN SIGNALING F-BOX 2-like (LOC104591815), mRNA	11.9129	13.9781	0.23084	-	GO:0009734//auxin-activated signaling pathway	GO:0000822//inositol hexakisphosphate binding	K14485//Plant hormone signal transduction
NNU_ata-miR393-5p	703.655	312.79	-1.13207	LOC104585903	Cleavage	| PREDICTED: Nelumbo nucifera protein TRANSPORT INHIBITOR RESPONSE 1-like (LOC104585903), mRNA	14.3046	16.184	0.178288	GO:0019005//SCF ubiquitin ligase complex	GO:0016567//protein ubiquitination;GO:0006511//ubiquitin-dependent protein catabolic process;GO:0010152//pollen maturation;GO:0009733//response to auxin;GO:0010103//stomatal complex morphogenesis;GO:0010311//lateral root formation;GO:0048443//stamen development;GO:0042752//regulation of circadian rhythm;GO:0007165//signal transduction	GO:0004842//ubiquitin-protein transferase activity;GO:0010011//auxin binding;GO:0000822//inositol hexakisphosphate binding	K14485//Plant hormone signal transduction
NNU_ata-miR393-5p	703.655	312.79	-1.13207	LOC104603013	Translation	| PREDICTED: Nelumbo nucifera peptidyl-tRNA hydrolase, chloroplastic-like (LOC104603013), transcript variant X1, mRNA	1.5191	1.8241	0.264242	-	GO:0006783//heme biosynthetic process;GO:0008152//metabolic process	GO:0004045//aminoacyl-tRNA hydrolase activity	-
NNU_ata-miR393-5p	703.655	312.79	-1.13207	LOC104596246	Translation	| PREDICTED: Nelumbo nucifera myeloid leukemia factor 1-like (LOC104596246), mRNA	0.4602	0.5676	0.302717	-	-	-	-
NNU_ata-miR393-5p	703.655	312.79	-1.13207	LOC104588936	Cleavage	| PREDICTED: Nelumbo nucifera protein TRANSPORT INHIBITOR RESPONSE 1-like (LOC104588936), mRNA	5.3082	8.3829	0.659411	GO:0019005//SCF ubiquitin ligase complex	GO:0006511//ubiquitin-dependent protein catabolic process;GO:0016567//protein ubiquitination;GO:0009734//auxin-activated signaling pathway;GO:0010103//stomatal complex morphogenesis;GO:0010152//pollen maturation;GO:0042752//regulation of circadian rhythm;GO:0010311//lateral root formation;GO:0048443//stamen development	GO:0004842//ubiquitin-protein transferase activity;GO:0010011//auxin binding;GO:0000822//inositol hexakisphosphate binding	K14485//Plant hormone signal transduction
NNU_ata-miR393-5p	703.655	312.79	-1.13207	LOC104587424	Cleavage	| PREDICTED: Nelumbo nucifera beta-xylosidase/alpha-L-arabinofuranosidase 2-like (LOC104587424), mRNA	1.1514	7.1229	2.62922	-	GO:0005975//carbohydrate metabolic process	GO:0008422//beta-glucosidase activity	K15920//Amino sugar and nucleotide sugar metabolism;Starch and sucrose metabolism;Metabolic pathways
NNU_ghr-miR393	793.926	360.313	-1.10215	LOC104591815	Cleavage	| PREDICTED: Nelumbo nucifera protein AUXIN SIGNALING F-BOX 2-like (LOC104591815), mRNA	11.9129	13.9781	0.23084	-	GO:0009734//auxin-activated signaling pathway	GO:0000822//inositol hexakisphosphate binding	K14485//Plant hormone signal transduction	Yes
NNU_ghr-miR393	793.926	360.313	-1.10215	LOC104585903	Cleavage	| PREDICTED: Nelumbo nucifera protein TRANSPORT INHIBITOR RESPONSE 1-like (LOC104585903), mRNA	14.3046	16.184	0.178288	GO:0019005//SCF ubiquitin ligase complex	GO:0016567//protein ubiquitination;GO:0006511//ubiquitin-dependent protein catabolic process;GO:0010152//pollen maturation;GO:0009733//response to auxin;GO:0010103//stomatal complex morphogenesis;GO:0010311//lateral root formation;GO:0048443//stamen development;GO:0042752//regulation of circadian rhythm;GO:0007165//signal transduction	GO:0004842//ubiquitin-protein transferase activity;GO:0010011//auxin binding;GO:0000822//inositol hexakisphosphate binding	K14485//Plant hormone signal transduction	Yes
NNU_ghr-miR393	793.926	360.313	-1.10215	LOC104603013	Cleavage	| PREDICTED: Nelumbo nucifera peptidyl-tRNA hydrolase, chloroplastic-like (LOC104603013), transcript variant X1, mRNA	1.5191	1.8241	0.264242	-	GO:0006783//heme biosynthetic process;GO:0008152//metabolic process	GO:0004045//aminoacyl-tRNA hydrolase activity	-
NNU_ghr-miR393	793.926	360.313	-1.10215	LOC104588936	Cleavage	| PREDICTED: Nelumbo nucifera protein TRANSPORT INHIBITOR RESPONSE 1-like (LOC104588936), mRNA	5.3082	8.3829	0.659411	GO:0019005//SCF ubiquitin ligase complex	GO:0006511//ubiquitin-dependent protein catabolic process;GO:0016567//protein ubiquitination;GO:0009734//auxin-activated signaling pathway;GO:0010103//stomatal complex morphogenesis;GO:0010152//pollen maturation;GO:0042752//regulation of circadian rhythm;GO:0010311//lateral root formation;GO:0048443//stamen development	GO:0004842//ubiquitin-protein transferase activity;GO:0010011//auxin binding;GO:0000822//inositol hexakisphosphate binding	K14485//Plant hormone signal transduction	Yes
NNU_ghr-miR393	793.926	360.313	-1.10215	LOC104588972	Translation	| PREDICTED: Nelumbo nucifera eukaryotic translation initiation factor 3 subunit C-like (LOC104588972), mRNA	49.3607	50.3454	0.0286946	GO:0070993//translation preinitiation complex	GO:0006413//translational initiation	GO:0003723//RNA binding	K03252//RNA transport	Yes
NNU_gma-miR393h	833.275	370.682	-1.131	LOC104591815	Cleavage	| PREDICTED: Nelumbo nucifera protein AUXIN SIGNALING F-BOX 2-like (LOC104591815), mRNA	11.9129	13.9781	0.23084	-	GO:0009734//auxin-activated signaling pathway	GO:0000822//inositol hexakisphosphate binding	K14485//Plant hormone signal transduction	Yes
NNU_gma-miR393h	833.275	370.682	-1.131	LOC104585903	Cleavage	| PREDICTED: Nelumbo nucifera protein TRANSPORT INHIBITOR RESPONSE 1-like (LOC104585903), mRNA	14.3046	16.184	0.178288	GO:0019005//SCF ubiquitin ligase complex	GO:0016567//protein ubiquitination;GO:0006511//ubiquitin-dependent protein catabolic process;GO:0010152//pollen maturation;GO:0009733//response to auxin;GO:0010103//stomatal complex morphogenesis;GO:0010311//lateral root formation;GO:0048443//stamen development;GO:0042752//regulation of circadian rhythm;GO:0007165//signal transduction	GO:0004842//ubiquitin-protein transferase activity;GO:0010011//auxin binding;GO:0000822//inositol hexakisphosphate binding	K14485//Plant hormone signal transduction	Yes
NNU_gma-miR393h	833.275	370.682	-1.131	LOC104603013	Translation	| PREDICTED: Nelumbo nucifera peptidyl-tRNA hydrolase, chloroplastic-like (LOC104603013), transcript variant X1, mRNA	1.5191	1.8241	0.264242	-	GO:0006783//heme biosynthetic process;GO:0008152//metabolic process	GO:0004045//aminoacyl-tRNA hydrolase activity	-
NNU_gma-miR393h	833.275	370.682	-1.131	LOC104596246	Translation	| PREDICTED: Nelumbo nucifera myeloid leukemia factor 1-like (LOC104596246), mRNA	0.4602	0.5676	0.302717	-	-	-	-
NNU_gma-miR393h	833.275	370.682	-1.131	LOC104588936	Cleavage	| PREDICTED: Nelumbo nucifera protein TRANSPORT INHIBITOR RESPONSE 1-like (LOC104588936), mRNA	5.3082	8.3829	0.659411	GO:0019005//SCF ubiquitin ligase complex	GO:0006511//ubiquitin-dependent protein catabolic process;GO:0016567//protein ubiquitination;GO:0009734//auxin-activated signaling pathway;GO:0010103//stomatal complex morphogenesis;GO:0010152//pollen maturation;GO:0042752//regulation of circadian rhythm;GO:0010311//lateral root formation;GO:0048443//stamen development	GO:0004842//ubiquitin-protein transferase activity;GO:0010011//auxin binding;GO:0000822//inositol hexakisphosphate binding	K14485//Plant hormone signal transduction	Yes
NNU_gma-miR393h	833.275	370.682	-1.131	LOC104587424	Cleavage	| PREDICTED: Nelumbo nucifera beta-xylosidase/alpha-L-arabinofuranosidase 2-like (LOC104587424), mRNA	1.1514	7.1229	2.62922	-	GO:0005975//carbohydrate metabolic process	GO:0008422//beta-glucosidase activity	K15920//Amino sugar and nucleotide sugar metabolism;Starch and sucrose metabolism;Metabolic pathways
NNU_aly-miR395b-3p	85.6422	38.0187	-1.13401	LOC104592277	Cleavage	| PREDICTED: Nelumbo nucifera uncharacterized LOC104592277 (LOC104592277), transcript variant X3, mRNA	2.9108	3.4449	0.243216	-	GO:0055114//oxidation-reduction process	GO:0016491//oxidoreductase activity	-
NNU_aly-miR395d-3p	85.6422	39.7468	-1.06988	LOC104597293	Cleavage	| PREDICTED: Nelumbo nucifera probable methyltransferase PMT23 (LOC104597293), transcript variant X1, mRNA	4.5088	16.0763	1.83433	-	GO:0032259//methylation	GO:0008168//methyltransferase activity	-
NNU_aly-miR395d-3p	85.6422	39.7468	-1.06988	LOC104600206	Cleavage	| PREDICTED: Nelumbo nucifera uncharacterized LOC104600206 (LOC104600206), ncRNA	8.466	8.6876	0.037478	-	-	-	-
NNU_aly-miR395d-3p	85.6422	39.7468	-1.06988	LOC104612511	Cleavage	| PREDICTED: Nelumbo nucifera uncharacterized LOC104612511 (LOC104612511), transcript variant X2, mRNA	1.6135	1.6583	0.0396827	-	-	GO:0005488//binding	K10949//Vibrio cholerae infection
NNU_aly-miR397a-5p	94.9008	8.6406	-3.41961	LOC104610789	Cleavage	| PREDICTED: Nelumbo nucifera laccase-17-like (LOC104610789), mRNA	0.0501	0.1237	1.30272	GO:0048046//apoplast	GO:0046274//lignin catabolic process;GO:0055114//oxidation-reduction process	GO:0052716//hydroquinone:oxygen oxidoreductase activity;GO:0005507//copper ion binding	K00423//Ascorbate and aldarate metabolism;Metabolic pathways
NNU_aly-miR397a-5p	94.9008	8.6406	-3.41961	LOC104597151	Cleavage	| PREDICTED: Nelumbo nucifera laccase-17-like (LOC104597151), mRNA	0.0236	0.0583	1.30272	GO:0048046//apoplast	GO:0055114//oxidation-reduction process;GO:0046274//lignin catabolic process	GO:0005507//copper ion binding;GO:0052716//hydroquinone:oxygen oxidoreductase activity	K00423//Metabolic pathways;Ascorbate and aldarate metabolism	Yes
NNU_aly-miR397a-5p	94.9008	8.6406	-3.41961	LOC104601165	Cleavage	| PREDICTED: Nelumbo nucifera laccase-7-like (LOC104601165), mRNA	0.4175	0.4505	0.110072	GO:0048046//apoplast	GO:0046274//lignin catabolic process;GO:0055114//oxidation-reduction process	GO:0052716//hydroquinone:oxygen oxidoreductase activity;GO:0005507//copper ion binding	K00423//Metabolic pathways;Ascorbate and aldarate metabolism
NNU_aly-miR397a-5p	94.9008	8.6406	-3.41961	LOC104597047	Cleavage	| PREDICTED: Nelumbo nucifera laccase-7-like (LOC104597047), mRNA	1.0496	1.3269	0.338341	GO:0048046//apoplast	GO:0055114//oxidation-reduction process;GO:0046274//lignin catabolic process	GO:0005507//copper ion binding;GO:0052716//hydroquinone:oxygen oxidoreductase activity	K00423//Metabolic pathways;Ascorbate and aldarate metabolism
NNU_aly-miR397a-5p	94.9008	8.6406	-3.41961	LOC104585971	Cleavage	| PREDICTED: Nelumbo nucifera putative callose synthase 6 (LOC104585971), transcript variant X1, mRNA	0.9209	0.9645	0.0669046	GO:0000148//1,3-beta-D-glucan synthase complex	GO:0006075//(1->3)-beta-D-glucan biosynthetic process	GO:0003843//1,3-beta-D-glucan synthase activity	-	Yes
NNU_ath-miR397b	47.4504	4.3203	-3.41961	LOC104610789	Cleavage	| PREDICTED: Nelumbo nucifera laccase-17-like (LOC104610789), mRNA	0.0501	0.1237	1.30272	GO:0048046//apoplast	GO:0046274//lignin catabolic process;GO:0055114//oxidation-reduction process	GO:0052716//hydroquinone:oxygen oxidoreductase activity;GO:0005507//copper ion binding	K00423//Ascorbate and aldarate metabolism;Metabolic pathways
NNU_ath-miR397b	47.4504	4.3203	-3.41961	LOC104610381	Cleavage	| PREDICTED: Nelumbo nucifera uncharacterized LOC104610381 (LOC104610381), transcript variant X2, ncRNA	0.3821	0.4712	0.302717	-	-	-	-
NNU_ath-miR397b	47.4504	4.3203	-3.41961	LOC104603797	Cleavage	| PREDICTED: Nelumbo nucifera protein S-acyltransferase 21 (LOC104603797), transcript variant X3, misc_RNA	1.6925	1.6952	0.00248473	GO:0016020//membrane;GO:0016021//integral component of membrane	GO:0008152//metabolic process;GO:0009908//flower development	GO:0046872//metal ion binding;GO:0016746//transferase activity, transferring acyl groups;GO:0008270//zinc ion binding;GO:0019706//protein-cysteine S-palmitoyltransferase activity	K14423//Steroid biosynthesis;Metabolic pathways;K06674//Cell cycle - yeast
NNU_ath-miR397b	47.4504	4.3203	-3.41961	LOC104597151	Cleavage	| PREDICTED: Nelumbo nucifera laccase-17-like (LOC104597151), mRNA	0.0236	0.0583	1.30272	GO:0048046//apoplast	GO:0055114//oxidation-reduction process;GO:0046274//lignin catabolic process	GO:0005507//copper ion binding;GO:0052716//hydroquinone:oxygen oxidoreductase activity	K00423//Metabolic pathways;Ascorbate and aldarate metabolism	Yes
NNU_ath-miR397b	47.4504	4.3203	-3.41961	LOC104597047	Cleavage	| PREDICTED: Nelumbo nucifera laccase-7-like (LOC104597047), mRNA	1.0496	1.3269	0.338341	GO:0048046//apoplast	GO:0055114//oxidation-reduction process;GO:0046274//lignin catabolic process	GO:0005507//copper ion binding;GO:0052716//hydroquinone:oxygen oxidoreductase activity	K00423//Metabolic pathways;Ascorbate and aldarate metabolism
NNU_atr-miR397a	47.4504	4.3203	-3.41961	LOC104589017	Cleavage	| PREDICTED: Nelumbo nucifera uncharacterized LOC104589017 (LOC104589017), transcript variant X1, mRNA	21.3407	32.5769	0.610441	-	-	-	-
NNU_atr-miR397a	47.4504	4.3203	-3.41961	LOC104610789	Cleavage	| PREDICTED: Nelumbo nucifera laccase-17-like (LOC104610789), mRNA	0.0501	0.1237	1.30272	GO:0048046//apoplast	GO:0046274//lignin catabolic process;GO:0055114//oxidation-reduction process	GO:0052716//hydroquinone:oxygen oxidoreductase activity;GO:0005507//copper ion binding	K00423//Ascorbate and aldarate metabolism;Metabolic pathways
NNU_atr-miR397a	47.4504	4.3203	-3.41961	LOC104597151	Cleavage	| PREDICTED: Nelumbo nucifera laccase-17-like (LOC104597151), mRNA	0.0236	0.0583	1.30272	GO:0048046//apoplast	GO:0055114//oxidation-reduction process;GO:0046274//lignin catabolic process	GO:0005507//copper ion binding;GO:0052716//hydroquinone:oxygen oxidoreductase activity	K00423//Metabolic pathways;Ascorbate and aldarate metabolism	Yes
NNU_atr-miR397a	47.4504	4.3203	-3.41961	LOC104586848	Cleavage	| PREDICTED: Nelumbo nucifera pentatricopeptide repeat-containing protein At1g80150, mitochondrial-like (LOC104586848), mRNA	0.3316	0.6133	0.88768	-	-	-	-
NNU_atr-miR397b	45.1358	4.3203	-3.34746	LOC104610789	Cleavage	| PREDICTED: Nelumbo nucifera laccase-17-like (LOC104610789), mRNA	0.0501	0.1237	1.30272	GO:0048046//apoplast	GO:0046274//lignin catabolic process;GO:0055114//oxidation-reduction process	GO:0052716//hydroquinone:oxygen oxidoreductase activity;GO:0005507//copper ion binding	K00423//Ascorbate and aldarate metabolism;Metabolic pathways
NNU_atr-miR397b	45.1358	4.3203	-3.34746	LOC104597151	Cleavage	| PREDICTED: Nelumbo nucifera laccase-17-like (LOC104597151), mRNA	0.0236	0.0583	1.30272	GO:0048046//apoplast	GO:0055114//oxidation-reduction process;GO:0046274//lignin catabolic process	GO:0005507//copper ion binding;GO:0052716//hydroquinone:oxygen oxidoreductase activity	K00423//Metabolic pathways;Ascorbate and aldarate metabolism	Yes
NNU_atr-miR397b	45.1358	4.3203	-3.34746	LOC104601165	Cleavage	| PREDICTED: Nelumbo nucifera laccase-7-like (LOC104601165), mRNA	0.4175	0.4505	0.110072	GO:0048046//apoplast	GO:0046274//lignin catabolic process;GO:0055114//oxidation-reduction process	GO:0052716//hydroquinone:oxygen oxidoreductase activity;GO:0005507//copper ion binding	K00423//Metabolic pathways;Ascorbate and aldarate metabolism
NNU_atr-miR397b	45.1358	4.3203	-3.34746	LOC104597047	Cleavage	| PREDICTED: Nelumbo nucifera laccase-7-like (LOC104597047), mRNA	1.0496	1.3269	0.338341	GO:0048046//apoplast	GO:0055114//oxidation-reduction process;GO:0046274//lignin catabolic process	GO:0005507//copper ion binding;GO:0052716//hydroquinone:oxygen oxidoreductase activity	K00423//Metabolic pathways;Ascorbate and aldarate metabolism
NNU_atr-miR397b	45.1358	4.3203	-3.34746	LOC104599095	Cleavage	| PREDICTED: Nelumbo nucifera CBL-interacting serine/threonine-protein kinase 21 (LOC104599095), transcript variant X1, mRNA	2.4197	4.4381	0.875295	-	GO:0007165//signal transduction;GO:0016310//phosphorylation;GO:0006468//protein phosphorylation	GO:0004674//protein serine/threonine kinase activity;GO:0005524//ATP binding;GO:0000166//nucleotide binding;GO:0004672//protein kinase activity	K00924//Metabolic pathways;Tyrosine metabolism;Benzoate degradation;Pyrimidine metabolism;Limonene and pinene degradation;Aminobenzoate degradation;Microbial metabolism in diverse environments;Ethylbenzene degradation;Fructose and mannose metabolism;K07198//Insulin signaling pathway;Hypertrophic cardiomyopathy (HCM);mTOR signaling pathway;Regulation of autophagy;Adipocytokine signaling pathway
NNU_atr-miR397b	45.1358	4.3203	-3.34746	LOC104590191	Cleavage	| PREDICTED: Nelumbo nucifera WPP domain-interacting tail-anchored protein 1-like (LOC104590191), transcript variant X2, mRNA	4.0635	5.6459	0.474669	-	-	-	-
NNU_bna-miR397a	47.4504	4.3203	-3.41961	LOC104610789	Cleavage	| PREDICTED: Nelumbo nucifera laccase-17-like (LOC104610789), mRNA	0.0501	0.1237	1.30272	GO:0048046//apoplast	GO:0046274//lignin catabolic process;GO:0055114//oxidation-reduction process	GO:0052716//hydroquinone:oxygen oxidoreductase activity;GO:0005507//copper ion binding	K00423//Ascorbate and aldarate metabolism;Metabolic pathways
NNU_bna-miR397a	47.4504	4.3203	-3.41961	LOC104597151	Cleavage	| PREDICTED: Nelumbo nucifera laccase-17-like (LOC104597151), mRNA	0.0236	0.0583	1.30272	GO:0048046//apoplast	GO:0055114//oxidation-reduction process;GO:0046274//lignin catabolic process	GO:0005507//copper ion binding;GO:0052716//hydroquinone:oxygen oxidoreductase activity	K00423//Metabolic pathways;Ascorbate and aldarate metabolism	Yes
NNU_bna-miR397a	47.4504	4.3203	-3.41961	LOC104601165	Cleavage	| PREDICTED: Nelumbo nucifera laccase-7-like (LOC104601165), mRNA	0.4175	0.4505	0.110072	GO:0048046//apoplast	GO:0046274//lignin catabolic process;GO:0055114//oxidation-reduction process	GO:0052716//hydroquinone:oxygen oxidoreductase activity;GO:0005507//copper ion binding	K00423//Metabolic pathways;Ascorbate and aldarate metabolism
NNU_bna-miR397a	47.4504	4.3203	-3.41961	LOC104597047	Cleavage	| PREDICTED: Nelumbo nucifera laccase-7-like (LOC104597047), mRNA	1.0496	1.3269	0.338341	GO:0048046//apoplast	GO:0055114//oxidation-reduction process;GO:0046274//lignin catabolic process	GO:0005507//copper ion binding;GO:0052716//hydroquinone:oxygen oxidoreductase activity	K00423//Metabolic pathways;Ascorbate and aldarate metabolism
NNU_bna-miR397a	47.4504	4.3203	-3.41961	LOC104585971	Cleavage	| PREDICTED: Nelumbo nucifera putative callose synthase 6 (LOC104585971), transcript variant X1, mRNA	0.9209	0.9645	0.0669046	GO:0000148//1,3-beta-D-glucan synthase complex	GO:0006075//(1->3)-beta-D-glucan biosynthetic process	GO:0003843//1,3-beta-D-glucan synthase activity	-	Yes
NNU_mdm-miR397a	47.4504	4.3203	-3.41961	LOC104610789	Cleavage	| PREDICTED: Nelumbo nucifera laccase-17-like (LOC104610789), mRNA	0.0501	0.1237	1.30272	GO:0048046//apoplast	GO:0046274//lignin catabolic process;GO:0055114//oxidation-reduction process	GO:0052716//hydroquinone:oxygen oxidoreductase activity;GO:0005507//copper ion binding	K00423//Ascorbate and aldarate metabolism;Metabolic pathways
NNU_mdm-miR397a	47.4504	4.3203	-3.41961	LOC104601165	Cleavage	| PREDICTED: Nelumbo nucifera laccase-7-like (LOC104601165), mRNA	0.4175	0.4505	0.110072	GO:0048046//apoplast	GO:0046274//lignin catabolic process;GO:0055114//oxidation-reduction process	GO:0052716//hydroquinone:oxygen oxidoreductase activity;GO:0005507//copper ion binding	K00423//Metabolic pathways;Ascorbate and aldarate metabolism
NNU_mdm-miR397a	47.4504	4.3203	-3.41961	LOC104597047	Cleavage	| PREDICTED: Nelumbo nucifera laccase-7-like (LOC104597047), mRNA	1.0496	1.3269	0.338341	GO:0048046//apoplast	GO:0055114//oxidation-reduction process;GO:0046274//lignin catabolic process	GO:0005507//copper ion binding;GO:0052716//hydroquinone:oxygen oxidoreductase activity	K00423//Metabolic pathways;Ascorbate and aldarate metabolism
NNU_mdm-miR397a	47.4504	4.3203	-3.41961	LOC104597151	Translation	| PREDICTED: Nelumbo nucifera laccase-17-like (LOC104597151), mRNA	0.0236	0.0583	1.30272	GO:0048046//apoplast	GO:0055114//oxidation-reduction process;GO:0046274//lignin catabolic process	GO:0005507//copper ion binding;GO:0052716//hydroquinone:oxygen oxidoreductase activity	K00423//Metabolic pathways;Ascorbate and aldarate metabolism
NNU_mdm-miR397a	47.4504	4.3203	-3.41961	LOC104586848	Translation	| PREDICTED: Nelumbo nucifera pentatricopeptide repeat-containing protein At1g80150, mitochondrial-like (LOC104586848), mRNA	0.3316	0.6133	0.88768	-	-	-	-
NNU_mdm-miR397a	47.4504	4.3203	-3.41961	LOC104589455	Cleavage	| PREDICTED: Nelumbo nucifera uncharacterized LOC104589455 (LOC104589455), transcript variant X2, mRNA	38.0073	39.9299	0.0713914	-	-	-	-
NNU_nta-miR397	47.4504	4.3203	-3.41961	LOC104591649	Cleavage	| PREDICTED: Nelumbo nucifera uncharacterized LOC104591649 (LOC104591649), mRNA	1.796	3.6573	1.0262	-	-	-	-
NNU_nta-miR397	47.4504	4.3203	-3.41961	LOC104591408	Translation	| PREDICTED: Nelumbo nucifera RNA-binding protein 48-like (LOC104591408), transcript variant X1, mRNA	1.7944	2.1795	0.280691	-	-	GO:0000166//nucleotide binding;GO:0003676//nucleic acid binding	-
NNU_nta-miR397	47.4504	4.3203	-3.41961	LOC104610789	Cleavage	| PREDICTED: Nelumbo nucifera laccase-17-like (LOC104610789), mRNA	0.0501	0.1237	1.30272	GO:0048046//apoplast	GO:0046274//lignin catabolic process;GO:0055114//oxidation-reduction process	GO:0052716//hydroquinone:oxygen oxidoreductase activity;GO:0005507//copper ion binding	K00423//Ascorbate and aldarate metabolism;Metabolic pathways
NNU_nta-miR397	47.4504	4.3203	-3.41961	LOC104601165	Cleavage	| PREDICTED: Nelumbo nucifera laccase-7-like (LOC104601165), mRNA	0.4175	0.4505	0.110072	GO:0048046//apoplast	GO:0046274//lignin catabolic process;GO:0055114//oxidation-reduction process	GO:0052716//hydroquinone:oxygen oxidoreductase activity;GO:0005507//copper ion binding	K00423//Metabolic pathways;Ascorbate and aldarate metabolism
NNU_nta-miR397	47.4504	4.3203	-3.41961	LOC104597047	Cleavage	| PREDICTED: Nelumbo nucifera laccase-7-like (LOC104597047), mRNA	1.0496	1.3269	0.338341	GO:0048046//apoplast	GO:0055114//oxidation-reduction process;GO:0046274//lignin catabolic process	GO:0005507//copper ion binding;GO:0052716//hydroquinone:oxygen oxidoreductase activity	K00423//Metabolic pathways;Ascorbate and aldarate metabolism
NNU_nta-miR397	47.4504	4.3203	-3.41961	LOC104597151	Translation	| PREDICTED: Nelumbo nucifera laccase-17-like (LOC104597151), mRNA	0.0236	0.0583	1.30272	GO:0048046//apoplast	GO:0055114//oxidation-reduction process;GO:0046274//lignin catabolic process	GO:0005507//copper ion binding;GO:0052716//hydroquinone:oxygen oxidoreductase activity	K00423//Metabolic pathways;Ascorbate and aldarate metabolism	Yes
NNU_nta-miR397	47.4504	4.3203	-3.41961	LOC104601607	Translation	| PREDICTED: Nelumbo nucifera ethanolamine-phosphate cytidylyltransferase-like (LOC104601607), transcript variant X1, mRNA	44.288	54.0398	0.287304	GO:0031307//integral component of mitochondrial outer membrane	GO:0009058//biosynthetic process	GO:0016779//nucleotidyltransferase activity	K00967//Glycerophospholipid metabolism;Metabolic pathways
NNU_nta-miR397	47.4504	4.3203	-3.41961	LOC104595673	Cleavage	| PREDICTED: Nelumbo nucifera GATA transcription factor 18-like (LOC104595673), mRNA	0.0309	0.1525	2.30272	-	GO:0007275//multicellular organismal development;GO:0048856//anatomical structure development	-	-
NNU_nta-miR397	47.4504	4.3203	-3.41961	LOC104585971	Translation	| PREDICTED: Nelumbo nucifera putative callose synthase 6 (LOC104585971), transcript variant X2, misc_RNA	0.9209	0.9645	0.0669046	GO:0000148//1,3-beta-D-glucan synthase complex	GO:0006075//(1->3)-beta-D-glucan biosynthetic process	GO:0003843//1,3-beta-D-glucan synthase activity	-	Yes
NNU_zma-miR397a-5p	92.5861	8.6406	-3.38398	LOC104610789	Translation	| PREDICTED: Nelumbo nucifera laccase-17-like (LOC104610789), mRNA	0.0501	0.1237	1.30272	GO:0048046//apoplast	GO:0046274//lignin catabolic process;GO:0055114//oxidation-reduction process	GO:0052716//hydroquinone:oxygen oxidoreductase activity;GO:0005507//copper ion binding	K00423//Ascorbate and aldarate metabolism;Metabolic pathways
NNU_zma-miR397a-5p	92.5861	8.6406	-3.38398	LOC104597151	Translation	| PREDICTED: Nelumbo nucifera laccase-17-like (LOC104597151), mRNA	0.0236	0.0583	1.30272	GO:0048046//apoplast	GO:0055114//oxidation-reduction process;GO:0046274//lignin catabolic process	GO:0005507//copper ion binding;GO:0052716//hydroquinone:oxygen oxidoreductase activity	K00423//Metabolic pathways;Ascorbate and aldarate metabolism	Yes
NNU_zma-miR397a-5p	92.5861	8.6406	-3.38398	LOC104597047	Translation	| PREDICTED: Nelumbo nucifera laccase-7-like (LOC104597047), mRNA	1.0496	1.3269	0.338341	GO:0048046//apoplast	GO:0055114//oxidation-reduction process;GO:0046274//lignin catabolic process	GO:0005507//copper ion binding;GO:0052716//hydroquinone:oxygen oxidoreductase activity	K00423//Metabolic pathways;Ascorbate and aldarate metabolism
NNU_ata-miR398f-3p	85.6422	19.0093	-2.13401	LOC104592357	Cleavage	| PREDICTED: Nelumbo nucifera cytochrome c oxidase subunit 5b-2, mitochondrial-like (LOC104592357), mRNA	65.2298	83.7259	0.36034	-	-	-	K02265//Metabolic pathways;Huntington's disease;Alzheimer's disease;Oxidative phosphorylation;Cardiac muscle contraction;Parkinson's disease	Yes
NNU_aly-miR399b-3p	34.7198	10.3687	-1.70591	LOC104599386	Cleavage	| PREDICTED: Nelumbo nucifera probable ubiquitin-conjugating enzyme E2 24 (LOC104599386), mRNA	11.4126	11.4847	0.00928105	-	GO:0044699//single-organism process	-	K10581//Ubiquitin mediated proteolysis
NNU_aly-miR399b-3p	34.7198	10.3687	-1.70591	LOC104597424	Cleavage	| PREDICTED: Nelumbo nucifera dicarboxylate transporter 1, chloroplastic (LOC104597424), mRNA	23.2968	26.5464	0.18858	GO:0009941//chloroplast envelope;GO:0005739//mitochondrion;GO:0016021//integral component of membrane;GO:0009534//chloroplast thylakoid	GO:1902356//oxaloacetate(2-) transmembrane transport;GO:0015742//alpha-ketoglutarate transport;GO:0009624//response to nematode;GO:0030243//cellulose metabolic process;GO:0016049//cell growth;GO:0019676//ammonia assimilation cycle;GO:0009832//plant-type cell wall biogenesis;GO:0009651//response to salt stress;GO:0009750//response to fructose;GO:0006833//water transport;GO:0016126//sterol biosynth…	GO:0015131//oxaloacetate transmembrane transporter activity;GO:0015139//alpha-ketoglutarate transmembrane transporter activity;GO:0015367//oxoglutarate:malate antiporter activity	K03319//Two-component system
NNU_aly-miR399b-3p	34.7198	10.3687	-1.70591	LOC104586384	Cleavage	| PREDICTED: Nelumbo nucifera beta-amylase 2, chloroplastic-like (LOC104586384), transcript variant X2, misc_RNA	5.3131	7.6946	0.5345	GO:0005634//nucleus	GO:0010048//vernalization response;GO:0000272//polysaccharide catabolic process;GO:0006355//regulation of transcription, DNA-templated;GO:0048831//regulation of shoot system development	GO:0016161//beta-amylase activity;GO:0003700//sequence-specific DNA binding transcription factor activity	K01177//Starch and sucrose metabolism;Metabolic pathways
NNU_aly-miR399f-3p	37.0345	12.0968	-1.57663	LOC104599386	Cleavage	| PREDICTED: Nelumbo nucifera probable ubiquitin-conjugating enzyme E2 24 (LOC104599386), mRNA	11.4126	11.4847	0.00928105	-	GO:0044699//single-organism process	-	K10581//Ubiquitin mediated proteolysis
NNU_aly-miR399f-3p	37.0345	12.0968	-1.57663	LOC104586384	Cleavage	| PREDICTED: Nelumbo nucifera beta-amylase 2, chloroplastic-like (LOC104586384), transcript variant X2, misc_RNA	5.3131	7.6946	0.5345	GO:0005634//nucleus	GO:0010048//vernalization response;GO:0000272//polysaccharide catabolic process;GO:0006355//regulation of transcription, DNA-templated;GO:0048831//regulation of shoot system development	GO:0016161//beta-amylase activity;GO:0003700//sequence-specific DNA binding transcription factor activity	K01177//Starch and sucrose metabolism;Metabolic pathways
NNU_cme-miR399d	35.8771	6.91248	-2.33818	LOC104599386	Cleavage	| PREDICTED: Nelumbo nucifera probable ubiquitin-conjugating enzyme E2 24 (LOC104599386), mRNA	11.4126	11.4847	0.00928105	-	GO:0044699//single-organism process	-	K10581//Ubiquitin mediated proteolysis
NNU_cme-miR399d	35.8771	6.91248	-2.33818	LOC104597424	Cleavage	| PREDICTED: Nelumbo nucifera dicarboxylate transporter 1, chloroplastic (LOC104597424), mRNA	23.2968	26.5464	0.18858	GO:0009941//chloroplast envelope;GO:0005739//mitochondrion;GO:0016021//integral component of membrane;GO:0009534//chloroplast thylakoid	GO:1902356//oxaloacetate(2-) transmembrane transport;GO:0015742//alpha-ketoglutarate transport;GO:0009624//response to nematode;GO:0030243//cellulose metabolic process;GO:0016049//cell growth;GO:0019676//ammonia assimilation cycle;GO:0009832//plant-type cell wall biogenesis;GO:0009651//response to salt stress;GO:0009750//response to fructose;GO:0006833//water transport;GO:0016126//sterol biosynth…	GO:0015131//oxaloacetate transmembrane transporter activity;GO:0015139//alpha-ketoglutarate transmembrane transporter activity;GO:0015367//oxoglutarate:malate antiporter activity	K03319//Two-component system
NNU_cme-miR399d	35.8771	6.91248	-2.33818	LOC104586384	Cleavage	| PREDICTED: Nelumbo nucifera beta-amylase 2, chloroplastic-like (LOC104586384), transcript variant X2, misc_RNA	5.3131	7.6946	0.5345	GO:0005634//nucleus	GO:0010048//vernalization response;GO:0000272//polysaccharide catabolic process;GO:0006355//regulation of transcription, DNA-templated;GO:0048831//regulation of shoot system development	GO:0016161//beta-amylase activity;GO:0003700//sequence-specific DNA binding transcription factor activity	K01177//Starch and sucrose metabolism;Metabolic pathways
NNU_ghr-miR399c	70.5969	16.4171	-2.06679	LOC104599386	Cleavage	| PREDICTED: Nelumbo nucifera probable ubiquitin-conjugating enzyme E2 24 (LOC104599386), mRNA	11.4126	11.4847	0.00928105	-	GO:0044699//single-organism process	-	K10581//Ubiquitin mediated proteolysis
NNU_ghr-miR399c	70.5969	16.4171	-2.06679	LOC104597367	Translation	| PREDICTED: Nelumbo nucifera alpha-N-acetylglucosaminidase (LOC104597367), transcript variant X1, mRNA	2.7717	3.0512	0.138831	GO:0005773//vacuole	-	-	K01205//Lysosome;Glycosaminoglycan degradation;Metabolic pathways
NNU_ghr-miR399c	70.5969	16.4171	-2.06679	LOC104599462	Translation	| PREDICTED: Nelumbo nucifera uncharacterized LOC104599462 (LOC104599462), transcript variant X1, mRNA	0.2779	0.3428	0.302717	-	-	-	K00001//Naphthalene degradation;Pentose and glucuronate interconversions;Fatty acid metabolism;Tyrosine metabolism;Glycerolipid metabolism;One carbon pool by folate;Nitrogen metabolism;Biosynthesis of secondary metabolites;Metabolism of xenobiotics by cytochrome P450;Chloroalkane and chloroalkene degradation;Metabolic pathways;Retinol metabolism;Glycine, serine and threonine metabolism;Fructose a…
NNU_mtr-miR399q	27.7758	6.91248	-1.96895	LOC104599386	Cleavage	| PREDICTED: Nelumbo nucifera probable ubiquitin-conjugating enzyme E2 24 (LOC104599386), mRNA	11.4126	11.4847	0.00928105	-	GO:0044699//single-organism process	-	K10581//Ubiquitin mediated proteolysis
NNU_mtr-miR399q	27.7758	6.91248	-1.96895	LOC104586384	Cleavage	| PREDICTED: Nelumbo nucifera beta-amylase 2, chloroplastic-like (LOC104586384), transcript variant X2, misc_RNA	5.3131	7.6946	0.5345	GO:0005634//nucleus	GO:0010048//vernalization response;GO:0000272//polysaccharide catabolic process;GO:0006355//regulation of transcription, DNA-templated;GO:0048831//regulation of shoot system development	GO:0016161//beta-amylase activity;GO:0003700//sequence-specific DNA binding transcription factor activity	K01177//Starch and sucrose metabolism;Metabolic pathways
NNU_ppe-miR399a	10738.8	1806.75	-2.53376	LOC104606162	Translation	| PREDICTED: Nelumbo nucifera WD repeat-containing protein 89 homolog (LOC104606162), mRNA	5.5098	6.1403	0.156495	-	GO:0001510//RNA methylation;GO:0051604//protein maturation;GO:0000398//mRNA splicing, via spliceosome	-	K12662//Spliceosome;K13341//Peroxisome
NNU_ppe-miR399a	10738.8	1806.75	-2.53376	LOC104599386	Cleavage	| PREDICTED: Nelumbo nucifera probable ubiquitin-conjugating enzyme E2 24 (LOC104599386), mRNA	11.4126	11.4847	0.00928105	-	GO:0044699//single-organism process	-	K10581//Ubiquitin mediated proteolysis
NNU_ptc-miR399e	3974.26	1048.97	-1.88411	LOC104606162	Translation	| PREDICTED: Nelumbo nucifera WD repeat-containing protein 89 homolog (LOC104606162), mRNA	5.5098	6.1403	0.156495	-	GO:0001510//RNA methylation;GO:0051604//protein maturation;GO:0000398//mRNA splicing, via spliceosome	-	K12662//Spliceosome;K13341//Peroxisome
NNU_ptc-miR399e	3974.26	1048.97	-1.88411	LOC104599386	Cleavage	| PREDICTED: Nelumbo nucifera probable ubiquitin-conjugating enzyme E2 24 (LOC104599386), mRNA	11.4126	11.4847	0.00928105	-	GO:0044699//single-organism process	-	K10581//Ubiquitin mediated proteolysis
NNU_tcc-miR399a	810.129	160.715	-2.29604	LOC104606162	Translation	| PREDICTED: Nelumbo nucifera WD repeat-containing protein 89 homolog (LOC104606162), mRNA	5.5098	6.1403	0.156495	-	GO:0001510//RNA methylation;GO:0051604//protein maturation;GO:0000398//mRNA splicing, via spliceosome	-	K12662//Spliceosome;K13341//Peroxisome
NNU_tcc-miR399a	810.129	160.715	-2.29604	LOC104599386	Cleavage	| PREDICTED: Nelumbo nucifera probable ubiquitin-conjugating enzyme E2 24 (LOC104599386), mRNA	11.4126	11.4847	0.00928105	-	GO:0044699//single-organism process	-	K10581//Ubiquitin mediated proteolysis
NNU_tcc-miR399e	826.331	163.307	-2.30152	LOC104606162	Translation	| PREDICTED: Nelumbo nucifera WD repeat-containing protein 89 homolog (LOC104606162), mRNA	5.5098	6.1403	0.156495	-	GO:0001510//RNA methylation;GO:0051604//protein maturation;GO:0000398//mRNA splicing, via spliceosome	-	K12662//Spliceosome;K13341//Peroxisome
NNU_tcc-miR399e	826.331	163.307	-2.30152	LOC104599386	Cleavage	| PREDICTED: Nelumbo nucifera probable ubiquitin-conjugating enzyme E2 24 (LOC104599386), mRNA	11.4126	11.4847	0.00928105	-	GO:0044699//single-organism process	-	K10581//Ubiquitin mediated proteolysis
NNU_ahy-miR408-3p	2853.97	722.354	-1.94458	LOC104593517	Cleavage	| PREDICTED: Nelumbo nucifera L-ascorbate oxidase-like (LOC104593517), mRNA	3.9214	141.751	5.17605	GO:0005576//extracellular region	GO:0055114//oxidation-reduction process	GO:0005507//copper ion binding;GO:0016491//oxidoreductase activity	K00423//Metabolic pathways;Ascorbate and aldarate metabolism
NNU_ata-miR408-3p	1046.22	300.693	-1.76122	LOC104593517	Cleavage	| PREDICTED: Nelumbo nucifera L-ascorbate oxidase-like (LOC104593517), mRNA	3.9214	141.751	5.17605	GO:0005576//extracellular region	GO:0055114//oxidation-reduction process	GO:0005507//copper ion binding;GO:0016491//oxidoreductase activity	K00423//Metabolic pathways;Ascorbate and aldarate metabolism
NNU_ata-miR408-3p	1046.22	300.693	-1.76122	LOC104600565	Cleavage	| PREDICTED: Nelumbo nucifera copper-transporting ATPase PAA2, chloroplastic (LOC104600565), mRNA	20.7087	21.2026	0.0342014	GO:0016021//integral component of membrane	GO:0008152//metabolic process;GO:0060003//copper ion export	GO:0005524//ATP binding;GO:0046872//metal ion binding;GO:0004008//copper-exporting ATPase activity	K01533//Mineral absorption
NNU_ata-miR408-3p	1046.22	300.693	-1.76122	LOC104589094	Cleavage	| PREDICTED: Nelumbo nucifera uncharacterized LOC104589094 (LOC104589094), transcript variant X1, mRNA	7.4475	7.7904	0.0651483	-	-	-	-	Yes
NNU_bdi-miR408-3p	2897.95	660.142	-2.09657	LOC104593517	Cleavage	| PREDICTED: Nelumbo nucifera L-ascorbate oxidase-like (LOC104593517), mRNA	3.9214	141.751	5.17605	GO:0005576//extracellular region	GO:0055114//oxidation-reduction process	GO:0005507//copper ion binding;GO:0016491//oxidoreductase activity	K00423//Metabolic pathways;Ascorbate and aldarate metabolism
NNU_cca-miR408	1408.47	358.585	-1.93613	LOC104604239	Cleavage	| PREDICTED: Nelumbo nucifera blue copper protein-like (LOC104604239), mRNA	204.438	250.383	0.292673	-	-	GO:0009055//electron carrier activity	-
NNU_cca-miR408	1408.47	358.585	-1.93613	LOC104593517	Cleavage	| PREDICTED: Nelumbo nucifera L-ascorbate oxidase-like (LOC104593517), mRNA	3.9214	141.751	5.17605	GO:0005576//extracellular region	GO:0055114//oxidation-reduction process	GO:0005507//copper ion binding;GO:0016491//oxidoreductase activity	K00423//Metabolic pathways;Ascorbate and aldarate metabolism
NNU_cca-miR408	1408.47	358.585	-1.93613	LOC104600565	Cleavage	| PREDICTED: Nelumbo nucifera copper-transporting ATPase PAA2, chloroplastic (LOC104600565), mRNA	20.7087	21.2026	0.0342014	GO:0016021//integral component of membrane	GO:0008152//metabolic process;GO:0060003//copper ion export	GO:0005524//ATP binding;GO:0046872//metal ion binding;GO:0004008//copper-exporting ATPase activity	K01533//Mineral absorption
NNU_gma-miR408d	1425.83	360.313	-1.94687	LOC104593517	Cleavage	| PREDICTED: Nelumbo nucifera L-ascorbate oxidase-like (LOC104593517), mRNA	3.9214	141.751	5.17605	GO:0005576//extracellular region	GO:0055114//oxidation-reduction process	GO:0005507//copper ion binding;GO:0016491//oxidoreductase activity	K00423//Metabolic pathways;Ascorbate and aldarate metabolism
NNU_gma-miR408d	1425.83	360.313	-1.94687	LOC104604239	Cleavage	| PREDICTED: Nelumbo nucifera blue copper protein-like (LOC104604239), mRNA	204.438	250.383	0.292673	-	-	GO:0009055//electron carrier activity	-
NNU_gma-miR408d	1425.83	360.313	-1.94687	LOC104600565	Cleavage	| PREDICTED: Nelumbo nucifera copper-transporting ATPase PAA2, chloroplastic (LOC104600565), mRNA	20.7087	21.2026	0.0342014	GO:0016021//integral component of membrane	GO:0008152//metabolic process;GO:0060003//copper ion export	GO:0005524//ATP binding;GO:0046872//metal ion binding;GO:0004008//copper-exporting ATPase activity	K01533//Mineral absorption
NNU_lja-miR408	38.1918	10.3687	-1.84342	LOC104607893	Cleavage	| PREDICTED: Nelumbo nucifera probable prolyl 4-hydroxylase 9 (LOC104607893), mRNA	5.681	8.5252	0.585789	GO:0005788//endoplasmic reticulum lumen;GO:0005794//Golgi apparatus	GO:0031348//negative regulation of defense response;GO:0055114//oxidation-reduction process;GO:0018401//peptidyl-proline hydroxylation to 4-hydroxy-L-proline	GO:0004656//procollagen-proline 4-dioxygenase activity;GO:0031418//L-ascorbic acid binding;GO:0005506//iron ion binding	K00472//Arginine and proline metabolism;Metabolic pathways
NNU_lja-miR408	38.1918	10.3687	-1.84342	LOC104590058	Cleavage	| PREDICTED: Nelumbo nucifera serine/threonine-protein kinase Nek5-like (LOC104590058), transcript variant X1, mRNA	2.6496	3.2817	0.308869	-	GO:0048468//cell development;GO:1902589//single-organism organelle organization;GO:0071822//protein complex subunit organization;GO:0007017//microtubule-based process;GO:0016310//phosphorylation;GO:0007010//cytoskeleton organization;GO:0009653//anatomical structure morphogenesis;GO:0090558//plant epidermis development	GO:0000166//nucleotide binding;GO:0016301//kinase activity	-
NNU_lja-miR408	38.1918	10.3687	-1.84342	LOC104609663	Cleavage	| PREDICTED: Nelumbo nucifera threonine--tRNA ligase, mitochondrial-like (LOC104609663), transcript variant X1, mRNA	12.4475	14.1101	0.181076	GO:0005737//cytoplasm	GO:0006435//threonyl-tRNA aminoacylation	GO:0005524//ATP binding;GO:0004829//threonine-tRNA ligase activity	K01868//Vitamin B6 metabolism;Aminoacyl-tRNA biosynthesis;Metabolic pathways
NNU_lja-miR408	38.1918	10.3687	-1.84342	LOC104610496	Cleavage	| PREDICTED: Nelumbo nucifera ubiquitin carboxyl-terminal hydrolase isozyme L3 (LOC104610496), mRNA	8.8174	11.0547	0.326432	GO:0005829//cytosol	GO:0006511//ubiquitin-dependent protein catabolic process	GO:0004843//ubiquitin-specific protease activity	-
NNU_lja-miR408	38.1918	10.3687	-1.84342	LOC104606574	Cleavage	| PREDICTED: Nelumbo nucifera cytochrome b561 and DOMON domain-containing protein At2g04850 (LOC104606574), mRNA	0.9929	2.0936	1.07644	GO:0016021//integral component of membrane	GO:0055114//oxidation-reduction process	-	-
NNU_lja-miR408	38.1918	10.3687	-1.84342	LOC104588051	Cleavage	| PREDICTED: Nelumbo nucifera pyrophosphate--fructose 6-phosphate 1-phosphotransferase subunit beta (LOC104588051), mRNA	115.871	131.021	0.177481	-	GO:0061615//glycolytic process through fructose-6-phosphate;GO:0046835//carbohydrate phosphorylation;GO:0006002//fructose 6-phosphate metabolic process	GO:0005524//ATP binding;GO:0003872//6-phosphofructokinase activity;GO:0047334//diphosphate-fructose-6-phosphate 1-phosphotransferase activity	K00895//Biosynthesis of secondary metabolites;Purine metabolism;Metabolic pathways;Fructose and mannose metabolism
NNU_osa-miR408-5p	48.6077	5.18436	-3.19134	LOC104607788	Cleavage	| PREDICTED: Nelumbo nucifera putative pentatricopeptide repeat-containing protein At3g23330 (LOC104607788), mRNA	1.0699	1.1546	0.110072	-	-	-	K15078//Fanconi anemia pathway
NNU_smo-miR408	1406.15	355.993	-1.94422	LOC104604239	Cleavage	| PREDICTED: Nelumbo nucifera blue copper protein-like (LOC104604239), mRNA	204.438	250.383	0.292673	-	-	GO:0009055//electron carrier activity	-
NNU_smo-miR408	1406.15	355.993	-1.94422	LOC104593517	Cleavage	| PREDICTED: Nelumbo nucifera L-ascorbate oxidase-like (LOC104593517), mRNA	3.9214	141.751	5.17605	GO:0005576//extracellular region	GO:0055114//oxidation-reduction process	GO:0005507//copper ion binding;GO:0016491//oxidoreductase activity	K00423//Metabolic pathways;Ascorbate and aldarate metabolism
NNU_smo-miR408	1406.15	355.993	-1.94422	LOC104600565	Cleavage	| PREDICTED: Nelumbo nucifera copper-transporting ATPase PAA2, chloroplastic (LOC104600565), mRNA	20.7087	21.2026	0.0342014	GO:0016021//integral component of membrane	GO:0008152//metabolic process;GO:0060003//copper ion export	GO:0005524//ATP binding;GO:0046872//metal ion binding;GO:0004008//copper-exporting ATPase activity	K01533//Mineral absorption
NNU_stu-miR408a-3p	879.568	119.24	-2.84532	LOC104605056	Cleavage	| PREDICTED: Nelumbo nucifera ras-related protein RABH1e (LOC104605056), mRNA	10.0783	12.2282	0.279162	GO:0016020//membrane;GO:0005622//intracellular	GO:0006913//nucleocytoplasmic transport;GO:0006886//intracellular protein transport;GO:0008152//metabolic process;GO:0007264//small GTPase mediated signal transduction	GO:0005525//GTP binding;GO:0003924//GTPase activity	-
NNU_stu-miR408b-5p	289.332	131.337	-1.10184	LOC104606765	Cleavage	| PREDICTED: Nelumbo nucifera uncharacterized protein At1g04910 (LOC104606765), mRNA	3.9577	4.0727	0.0415195	GO:0005634//nucleus;GO:0005737//cytoplasm	GO:0008152//metabolic process	GO:0016757//transferase activity, transferring glycosyl groups	-
NNU_cme-miR530a	71.7543	148.618	1.08808	LOC104585597	Translation	| PREDICTED: Nelumbo nucifera mitochondrial substrate carrier family protein ucpB (LOC104585597), mRNA	1.017	0.8063	-0.334713	GO:0016021//integral component of membrane	GO:0055085//transmembrane transport	-	-
NNU_cme-miR530a	71.7543	148.618	1.08808	LOC104610636	Cleavage	| PREDICTED: Nelumbo nucifera ATP-dependent helicase BRM-like (LOC104610636), transcript variant X2, mRNA	13.7696	11.5321	-0.255642	GO:0044424//intracellular part	GO:0010468//regulation of gene expression;GO:0009987//cellular process	GO:0005488//binding;GO:0003824//catalytic activity	-	Yes
NNU_cme-miR530a	71.7543	148.618	1.08808	LOC104606116	Translation	| PREDICTED: Nelumbo nucifera 60S ribosome subunit biogenesis protein NIP7 homolog (LOC104606116), transcript variant X6, mRNA	6.5521	5.044	-0.377194	GO:0005634//nucleus;GO:0005829//cytosol	GO:0006626//protein targeting to mitochondrion;GO:0042255//ribosome assembly;GO:0001510//RNA methylation	GO:0003723//RNA binding	-
NNU_cme-miR530a	71.7543	148.618	1.08808	LOC104605253	Translation	| PREDICTED: Nelumbo nucifera DNA-directed RNA polymerases II and V subunit 8A-like (LOC104605253), transcript variant X2, mRNA	21.8942	20.2702	-0.110989	GO:0009536//plastid	GO:0006351//transcription, DNA-templated	-	K03016//Purine metabolism;Pyrimidine metabolism;RNA polymerase;Metabolic pathways;Epstein-Barr virus infection;Cytosolic DNA-sensing pathway;Huntington's disease
NNU_cme-miR530a	71.7543	148.618	1.08808	LOC104609071	Translation	| PREDICTED: Nelumbo nucifera uncharacterized LOC104609071 (LOC104609071), transcript variant X2, mRNA	57.4097	42.4963	-0.433759	-	GO:0055114//oxidation-reduction process	GO:0016491//oxidoreductase activity;GO:0010181//FMN binding	-
NNU_cme-miR530a	71.7543	148.618	1.08808	LOC104599720	Translation	| PREDICTED: Nelumbo nucifera polygalacturonase QRT3 (LOC104599720), transcript variant X2, mRNA	0.9464	0.4377	-1.11232	-	GO:0032989//cellular component morphogenesis;GO:0044702//single organism reproductive process;GO:0045229//external encapsulating structure organization;GO:0003006//developmental process involved in reproduction;GO:0009555//pollen development	-	-
NNU_cme-miR530a	71.7543	148.618	1.08808	LOC104599075	Translation	| PREDICTED: Nelumbo nucifera uncharacterized LOC104599075 (LOC104599075), mRNA	6.4108	6.0506	-0.0832119	-	GO:0044267//cellular protein metabolic process;GO:0006508//proteolysis	GO:0016787//hydrolase activity	-
NNU_cme-miR530a	71.7543	148.618	1.08808	LOC104612413	Cleavage	| PREDICTED: Nelumbo nucifera uncharacterized LOC104612413 (LOC104612413), transcript variant X6, mRNA	2.4468	1.5914	-0.620414	-	-	-	-
NNU_csi-miR530a	71.7543	147.754	1.07967	LOC104585597	Translation	| PREDICTED: Nelumbo nucifera mitochondrial substrate carrier family protein ucpB (LOC104585597), mRNA	1.017	0.8063	-0.334713	GO:0016021//integral component of membrane	GO:0055085//transmembrane transport	-	-
NNU_csi-miR530a	71.7543	147.754	1.07967	LOC104610636	Cleavage	| PREDICTED: Nelumbo nucifera ATP-dependent helicase BRM-like (LOC104610636), transcript variant X2, mRNA	13.7696	11.5321	-0.255642	GO:0044424//intracellular part	GO:0010468//regulation of gene expression;GO:0009987//cellular process	GO:0005488//binding;GO:0003824//catalytic activity	-
NNU_csi-miR530a	71.7543	147.754	1.07967	LOC104606116	Translation	| PREDICTED: Nelumbo nucifera 60S ribosome subunit biogenesis protein NIP7 homolog (LOC104606116), transcript variant X6, mRNA	6.5521	5.044	-0.377194	GO:0005634//nucleus;GO:0005829//cytosol	GO:0006626//protein targeting to mitochondrion;GO:0042255//ribosome assembly;GO:0001510//RNA methylation	GO:0003723//RNA binding	-
NNU_csi-miR530a	71.7543	147.754	1.07967	LOC104605253	Translation	| PREDICTED: Nelumbo nucifera DNA-directed RNA polymerases II and V subunit 8A-like (LOC104605253), transcript variant X2, mRNA	21.8942	20.2702	-0.110989	GO:0009536//plastid	GO:0006351//transcription, DNA-templated	-	K03016//Purine metabolism;Pyrimidine metabolism;RNA polymerase;Metabolic pathways;Epstein-Barr virus infection;Cytosolic DNA-sensing pathway;Huntington's disease
NNU_csi-miR530a	71.7543	147.754	1.07967	LOC104609071	Translation	| PREDICTED: Nelumbo nucifera uncharacterized LOC104609071 (LOC104609071), transcript variant X2, mRNA	57.4097	42.4963	-0.433759	-	GO:0055114//oxidation-reduction process	GO:0016491//oxidoreductase activity;GO:0010181//FMN binding	-
NNU_csi-miR530a	71.7543	147.754	1.07967	LOC104599720	Translation	| PREDICTED: Nelumbo nucifera polygalacturonase QRT3 (LOC104599720), transcript variant X2, mRNA	0.9464	0.4377	-1.11232	-	GO:0032989//cellular component morphogenesis;GO:0044702//single organism reproductive process;GO:0045229//external encapsulating structure organization;GO:0003006//developmental process involved in reproduction;GO:0009555//pollen development	-	-
NNU_csi-miR530a	71.7543	147.754	1.07967	LOC104599075	Translation	| PREDICTED: Nelumbo nucifera uncharacterized LOC104599075 (LOC104599075), mRNA	6.4108	6.0506	-0.0832119	-	GO:0044267//cellular protein metabolic process;GO:0006508//proteolysis	GO:0016787//hydrolase activity	-
NNU_csi-miR530a	71.7543	147.754	1.07967	LOC104612413	Cleavage	| PREDICTED: Nelumbo nucifera uncharacterized LOC104612413 (LOC104612413), transcript variant X6, mRNA	2.4468	1.5914	-0.620414	-	-	-	-
NNU_ppe-miR530	71.7543	147.754	1.07967	LOC104591591	Cleavage	| PREDICTED: Nelumbo nucifera uncharacterized LOC104591591 (LOC104591591), transcript variant X3, mRNA	6.461	2.6706	-1.2744	-	-	-	-
NNU_ppe-miR530	71.7543	147.754	1.07967	LOC104610636	Cleavage	| PREDICTED: Nelumbo nucifera ATP-dependent helicase BRM-like (LOC104610636), transcript variant X2, mRNA	13.7696	11.5321	-0.255642	GO:0044424//intracellular part	GO:0010468//regulation of gene expression;GO:0009987//cellular process	GO:0005488//binding;GO:0003824//catalytic activity	-	Yes
NNU_ppe-miR530	71.7543	147.754	1.07967	LOC104609302	Cleavage	| PREDICTED: Nelumbo nucifera 3-oxoacyl-[acyl-carrier-protein] synthase II, chloroplastic-like (LOC104609302), transcript variant X2, mRNA	7.9297	3.9869	-0.991796	-	GO:0009117//nucleotide metabolic process;GO:0006766//vitamin metabolic process;GO:0044272//sulfur compound biosynthetic process;GO:0009106//lipoate metabolic process;GO:0000038//very long-chain fatty acid metabolic process;GO:0016117//carotenoid biosynthetic process;GO:0006733//oxidoreduction coenzyme metabolic process;GO:0031408//oxylipin biosynthetic process;GO:0009072//aromatic amino acid fami…	GO:0016747//transferase activity, transferring acyl groups other than amino-acyl groups	K09458//Metabolic pathways;Fatty acid biosynthesis
NNU_ppe-miR530	71.7543	147.754	1.07967	LOC104606116	Translation	| PREDICTED: Nelumbo nucifera 60S ribosome subunit biogenesis protein NIP7 homolog (LOC104606116), transcript variant X6, mRNA	6.5521	5.044	-0.377194	GO:0005634//nucleus;GO:0005829//cytosol	GO:0006626//protein targeting to mitochondrion;GO:0042255//ribosome assembly;GO:0001510//RNA methylation	GO:0003723//RNA binding	-
NNU_ppe-miR530	71.7543	147.754	1.07967	LOC104599720	Cleavage	| PREDICTED: Nelumbo nucifera polygalacturonase QRT3 (LOC104599720), transcript variant X2, mRNA	0.9464	0.4377	-1.11232	-	GO:0032989//cellular component morphogenesis;GO:0044702//single organism reproductive process;GO:0045229//external encapsulating structure organization;GO:0003006//developmental process involved in reproduction;GO:0009555//pollen development	-	-
NNU_ppe-miR530	71.7543	147.754	1.07967	LOC104599720	Cleavage	| PREDICTED: Nelumbo nucifera polygalacturonase QRT3 (LOC104599720), transcript variant X1, mRNA	0.9464	0.4377	-1.11232	-	GO:0032989//cellular component morphogenesis;GO:0044702//single organism reproductive process;GO:0045229//external encapsulating structure organization;GO:0003006//developmental process involved in reproduction;GO:0009555//pollen development	-	-
NNU_ppe-miR530	71.7543	147.754	1.07967	LOC104597363	Cleavage	| PREDICTED: Nelumbo nucifera uncharacterized LOC104597363 (LOC104597363), mRNA	3.1423	0.7751	-2.01921	-	-	-	-
NNU_ppe-miR530	71.7543	147.754	1.07967	LOC104598002	Cleavage	| PREDICTED: Nelumbo nucifera heparanase-like protein 1 (LOC104598002), transcript variant X1, mRNA	8.6805	7.8599	-0.143083	GO:0016020//membrane	GO:0008152//metabolic process	GO:0016798//hydrolase activity, acting on glycosyl bonds	K07964//Metabolic pathways;Glycosaminoglycan degradation
NNU_ppe-miR530	71.7543	147.754	1.07967	LOC104599720	Cleavage	| PREDICTED: Nelumbo nucifera polygalacturonase QRT3 (LOC104599720), transcript variant X3, mRNA	0.9464	0.4377	-1.11232	-	GO:0032989//cellular component morphogenesis;GO:0044702//single organism reproductive process;GO:0045229//external encapsulating structure organization;GO:0003006//developmental process involved in reproduction;GO:0009555//pollen development	-	-
NNU_ppe-miR530	71.7543	147.754	1.07967	LOC104598002	Cleavage	| PREDICTED: Nelumbo nucifera heparanase-like protein 1 (LOC104598002), transcript variant X2, mRNA	8.6805	7.8599	-0.143083	GO:0016020//membrane	GO:0008152//metabolic process	GO:0016798//hydrolase activity, acting on glycosyl bonds	K07964//Metabolic pathways;Glycosaminoglycan degradation
NNU_ppe-miR530	71.7543	147.754	1.07967	LOC104595994	Cleavage	| PREDICTED: Nelumbo nucifera phosphoglycerate mutase-like protein AT74 (LOC104595994), transcript variant X2, mRNA	2.6514	2.2437	-0.240726	-	GO:0008152//metabolic process	GO:0003824//catalytic activity	-
NNU_ppe-miR530	71.7543	147.754	1.07967	LOC104597956	Cleavage	| PREDICTED: Nelumbo nucifera monoacylglycerol lipase ABHD6-like (LOC104597956), transcript variant X4, mRNA	5.474	2.328	-1.23334	-	GO:0008152//metabolic process	GO:0047372//acylglycerol lipase activity	K14759//Biosynthesis of secondary metabolites;Ubiquinone and other terpenoid-quinone biosynthesis;Metabolic pathways
NNU_ppe-miR530	71.7543	147.754	1.07967	LOC104612413	Cleavage	| PREDICTED: Nelumbo nucifera uncharacterized LOC104612413 (LOC104612413), transcript variant X6, mRNA	2.4468	1.5914	-0.620414	-	-	-	-
NNU_ppe-miR530	71.7543	147.754	1.07967	LOC104610916	Cleavage	| PREDICTED: Nelumbo nucifera uncharacterized GPI-anchored protein At1g61900-like (LOC104610916), transcript variant X3, mRNA	4.9408	4.9168	-0.00682772	GO:0046658//anchored component of plasma membrane;GO:0009506//plasmodesma	-	-	-
NNU_ppe-miR530	71.7543	147.754	1.07967	LOC104590798	Cleavage	| PREDICTED: Nelumbo nucifera uncharacterized LOC104590798 (LOC104590798), mRNA	12.6476	10.2882	-0.297676	-	-	-	-
NNU_tcc-miR530a	71.7543	148.618	1.08808	LOC104594951	Translation	| PREDICTED: Nelumbo nucifera transcription factor bHLH140 (LOC104594951), transcript variant X2, mRNA	3.4582	1.927	-0.843504	-	GO:0016070//RNA metabolic process;GO:0019219//regulation of nucleobase-containing compound metabolic process;GO:0090305//nucleic acid phosphodiester bond hydrolysis;GO:0033044//regulation of chromosome organization;GO:0045491//xylan metabolic process;GO:0006974//cellular response to DNA damage stimulus;GO:0006310//DNA recombination;GO:0010467//gene expression;GO:0000723//telomere maintenance;GO:0…	GO:0016787//hydrolase activity	-
NNU_tcc-miR530a	71.7543	148.618	1.08808	LOC104610636	Cleavage	| PREDICTED: Nelumbo nucifera ATP-dependent helicase BRM-like (LOC104610636), transcript variant X2, mRNA	13.7696	11.5321	-0.255642	GO:0044424//intracellular part	GO:0010468//regulation of gene expression;GO:0009987//cellular process	GO:0005488//binding;GO:0003824//catalytic activity	-	Yes
NNU_tcc-miR530a	71.7543	148.618	1.08808	LOC104609302	Cleavage	| PREDICTED: Nelumbo nucifera 3-oxoacyl-[acyl-carrier-protein] synthase II, chloroplastic-like (LOC104609302), transcript variant X2, mRNA	7.9297	3.9869	-0.991796	-	GO:0009117//nucleotide metabolic process;GO:0006766//vitamin metabolic process;GO:0044272//sulfur compound biosynthetic process;GO:0009106//lipoate metabolic process;GO:0000038//very long-chain fatty acid metabolic process;GO:0016117//carotenoid biosynthetic process;GO:0006733//oxidoreduction coenzyme metabolic process;GO:0031408//oxylipin biosynthetic process;GO:0009072//aromatic amino acid fami…	GO:0016747//transferase activity, transferring acyl groups other than amino-acyl groups	K09458//Metabolic pathways;Fatty acid biosynthesis
NNU_tcc-miR530a	71.7543	148.618	1.08808	LOC104612413	Cleavage	| PREDICTED: Nelumbo nucifera uncharacterized LOC104612413 (LOC104612413), transcript variant X6, mRNA	2.4468	1.5914	-0.620414	-	-	-	-
NNU_tcc-miR530a	71.7543	148.618	1.08808	LOC104612794	Cleavage	| PREDICTED: Nelumbo nucifera probable beta-1,3-galactosyltransferase 2 (LOC104612794), transcript variant X1, mRNA	7.9555	7.7579	-0.0360849	GO:0005794//Golgi apparatus;GO:0016021//integral component of membrane	GO:0006486//protein glycosylation	GO:0008378//galactosyltransferase activity	-
NNU_aly-miR827-3p	25.4612	5.18436	-2.25845	LOC104610345	Cleavage	| PREDICTED: Nelumbo nucifera ubiquitin carboxyl-terminal hydrolase 21 (LOC104610345), mRNA	1.4761	1.554	0.074448	-	GO:0006511//ubiquitin-dependent protein catabolic process;GO:0016579//protein deubiquitination	GO:0008234//cysteine-type peptidase activity;GO:0036459//ubiquitinyl hydrolase activity	K12493//Endocytosis
NNU_aly-miR827-3p	25.4612	5.18436	-2.25845	LOC104601395	Cleavage	| PREDICTED: Nelumbo nucifera probable receptor protein kinase TMK1 (LOC104601395), transcript variant X3, mRNA	1.4204	10.1954	2.84374	GO:0016020//membrane	GO:0016310//phosphorylation	GO:0000166//nucleotide binding;GO:0004672//protein kinase activity	K00924//Metabolic pathways;Pyrimidine metabolism;Limonene and pinene degradation;Benzoate degradation;Tyrosine metabolism;Ethylbenzene degradation;Fructose and mannose metabolism;Aminobenzoate degradation;Microbial metabolism in diverse environments
NNU_aly-miR827-3p	25.4612	5.18436	-2.25845	LOC104612743	Cleavage	| PREDICTED: Nelumbo nucifera SPX domain-containing membrane protein At4g22990-like (LOC104612743), partial mRNA	15.9444	23.075	0.533478	GO:0016021//integral component of membrane	GO:0055085//transmembrane transport	-	-
NNU_ath-miR827	85.6422	22.4656	-1.893	LOC104610345	Cleavage	| PREDICTED: Nelumbo nucifera ubiquitin carboxyl-terminal hydrolase 21 (LOC104610345), mRNA	1.4761	1.554	0.074448	-	GO:0006511//ubiquitin-dependent protein catabolic process;GO:0016579//protein deubiquitination	GO:0008234//cysteine-type peptidase activity;GO:0036459//ubiquitinyl hydrolase activity	K12493//Endocytosis
NNU_ath-miR827	85.6422	22.4656	-1.893	LOC104601395	Cleavage	| PREDICTED: Nelumbo nucifera probable receptor protein kinase TMK1 (LOC104601395), transcript variant X3, mRNA	1.4204	10.1954	2.84374	GO:0016020//membrane	GO:0016310//phosphorylation	GO:0000166//nucleotide binding;GO:0004672//protein kinase activity	K00924//Metabolic pathways;Pyrimidine metabolism;Limonene and pinene degradation;Benzoate degradation;Tyrosine metabolism;Ethylbenzene degradation;Fructose and mannose metabolism;Aminobenzoate degradation;Microbial metabolism in diverse environments
NNU_ath-miR827	85.6422	22.4656	-1.893	LOC104612743	Cleavage	| PREDICTED: Nelumbo nucifera SPX domain-containing membrane protein At4g22990-like (LOC104612743), partial mRNA	15.9444	23.075	0.533478	GO:0016021//integral component of membrane	GO:0055085//transmembrane transport	-	-
NNU_ath-miR831-3p	34.7198	10.3687	-1.70591	LOC104609941	Cleavage	| PREDICTED: Nelumbo nucifera uncharacterized LOC104609941 (LOC104609941), mRNA	1.796	1.903	0.0837072	-	GO:0006950//response to stress	-	K06674//Cell cycle - yeast
NNU_ath-miR831-3p	34.7198	10.3687	-1.70591	LOC104613508	Cleavage	| PREDICTED: Nelumbo nucifera uncharacterized LOC104613508 (LOC104613508), transcript variant X1, mRNA	2.1454	2.3493	0.131237	-	-	-	-
NNU_ath-miR831-3p	34.7198	10.3687	-1.70591	LOC104589374	Cleavage	| PREDICTED: Nelumbo nucifera uncharacterized LOC104589374 (LOC104589374), mRNA	0.0409	0.2016	2.30272	-	-	-	-
NNU_ath-miR831-3p	34.7198	10.3687	-1.70591	LOC104586870	Cleavage	| PREDICTED: Nelumbo nucifera methyl-CpG-binding domain-containing protein 1-like (LOC104586870), mRNA	10.0961	10.7039	0.0845371	-	-	GO:0005488//binding	-
NNU_ath-miR831-3p	34.7198	10.3687	-1.70591	LOC104586456	Translation	| PREDICTED: Nelumbo nucifera uncharacterized LOC104586456 (LOC104586456), mRNA	5.0679	7.9214	0.644566	-	-	-	-
NNU_ath-miR831-3p	34.7198	10.3687	-1.70591	LOC104587425	Translation	| PREDICTED: Nelumbo nucifera pentatricopeptide repeat-containing protein At4g39530 (LOC104587425), mRNA	0.2846	0.4249	0.578351	-	-	-	K15078//Fanconi anemia pathway
NNU_ath-miR831-3p	34.7198	10.3687	-1.70591	LOC104596101	Translation	| PREDICTED: Nelumbo nucifera O-glucosyltransferase rumi homolog (LOC104596101), transcript variant X1, mRNA	0	0.0685	NA	GO:0005794//Golgi apparatus	-	-	K13667//Other types of O-glycan biosynthesis
NNU_ppt-miR1030a	69.4396	140.842	1.05785	LOC104595108	Cleavage	| PREDICTED: Nelumbo nucifera uncharacterized LOC104595108 (LOC104595108), transcript variant X2, ncRNA	1.5377	0.651	-1.23981	-	-	-	-
NNU_ppt-miR1030a	69.4396	140.842	1.05785	LOC104610636	Cleavage	| PREDICTED: Nelumbo nucifera ATP-dependent helicase BRM-like (LOC104610636), transcript variant X2, mRNA	13.7696	11.5321	-0.255642	GO:0044424//intracellular part	GO:0010468//regulation of gene expression;GO:0009987//cellular process	GO:0005488//binding;GO:0003824//catalytic activity	-	Yes
NNU_ppt-miR1030a	69.4396	140.842	1.05785	LOC104603803	Translation	| PREDICTED: Nelumbo nucifera uncharacterized LOC104603803 (LOC104603803), mRNA	12.194	9.2344	-0.40089	-	-	GO:0000166//nucleotide binding	-	Yes
NNU_ppt-miR1030a	69.4396	140.842	1.05785	LOC104609302	Cleavage	| PREDICTED: Nelumbo nucifera 3-oxoacyl-[acyl-carrier-protein] synthase II, chloroplastic-like (LOC104609302), transcript variant X2, mRNA	7.9297	3.9869	-0.991796	-	GO:0009117//nucleotide metabolic process;GO:0006766//vitamin metabolic process;GO:0044272//sulfur compound biosynthetic process;GO:0009106//lipoate metabolic process;GO:0000038//very long-chain fatty acid metabolic process;GO:0016117//carotenoid biosynthetic process;GO:0006733//oxidoreduction coenzyme metabolic process;GO:0031408//oxylipin biosynthetic process;GO:0009072//aromatic amino acid fami…	GO:0016747//transferase activity, transferring acyl groups other than amino-acyl groups	K09458//Metabolic pathways;Fatty acid biosynthesis
NNU_ppt-miR1030a	69.4396	140.842	1.05785	LOC104599720	Cleavage	| PREDICTED: Nelumbo nucifera polygalacturonase QRT3 (LOC104599720), transcript variant X3, mRNA	0.9464	0.4377	-1.11232	-	GO:0032989//cellular component morphogenesis;GO:0044702//single organism reproductive process;GO:0045229//external encapsulating structure organization;GO:0003006//developmental process involved in reproduction;GO:0009555//pollen development	-	-
NNU_ppt-miR1030a	69.4396	140.842	1.05785	LOC104595994	Cleavage	| PREDICTED: Nelumbo nucifera phosphoglycerate mutase-like protein AT74 (LOC104595994), transcript variant X2, mRNA	2.6514	2.2437	-0.240726	-	GO:0008152//metabolic process	GO:0003824//catalytic activity	-
NNU_ppt-miR1030a	69.4396	140.842	1.05785	LOC104599720	Cleavage	| PREDICTED: Nelumbo nucifera polygalacturonase QRT3 (LOC104599720), transcript variant X2, mRNA	0.9464	0.4377	-1.11232	-	GO:0032989//cellular component morphogenesis;GO:0044702//single organism reproductive process;GO:0045229//external encapsulating structure organization;GO:0003006//developmental process involved in reproduction;GO:0009555//pollen development	-	-
NNU_ppt-miR1030a	69.4396	140.842	1.05785	LOC104597956	Cleavage	| PREDICTED: Nelumbo nucifera monoacylglycerol lipase ABHD6-like (LOC104597956), transcript variant X4, mRNA	5.474	2.328	-1.23334	-	GO:0008152//metabolic process	GO:0047372//acylglycerol lipase activity	K14759//Biosynthesis of secondary metabolites;Ubiquinone and other terpenoid-quinone biosynthesis;Metabolic pathways
NNU_ppt-miR1030a	69.4396	140.842	1.05785	LOC104612413	Cleavage	| PREDICTED: Nelumbo nucifera uncharacterized LOC104612413 (LOC104612413), transcript variant X6, mRNA	2.4468	1.5914	-0.620414	-	-	-	-
NNU_ppt-miR1030a	69.4396	140.842	1.05785	LOC104612830	Translation	| PREDICTED: Nelumbo nucifera glycine-rich cell wall structural protein-like (LOC104612830), mRNA	0.0427	0	NA	-	-	-	-
NNU_csi-miR1515	2990.53	1361.76	-1.09732	LOC104609236	Cleavage	| PREDICTED: Nelumbo nucifera glucan endo-1,3-beta-glucosidase 5-like (LOC104609236), mRNA	0.3718	0.8465	1.18724	GO:0031225//anchored component of membrane	GO:0005975//carbohydrate metabolic process	GO:0042973//glucan endo-1,3-beta-D-glucosidase activity	K14489//Plant hormone signal transduction
NNU_csi-miR1515	2990.53	1361.76	-1.09732	LOC104588916	Cleavage	| PREDICTED: Nelumbo nucifera signal peptide peptidase-like 2 (LOC104588916), transcript variant X2, mRNA	0.0487	0.12	1.30272	-	-	-	-
NNU_aly-miR2111a-5p	1087.89	326.615	-1.69826	LOC104592910	Cleavage	| PREDICTED: Nelumbo nucifera F-box/kelch-repeat protein At3g27150-like (LOC104592910), transcript variant X2, mRNA	5.1532	6.4825	0.331286	-	-	-	-	Yes
NNU_aly-miR2111a-5p	1087.89	326.615	-1.69826	LOC104591703	Cleavage	| PREDICTED: Nelumbo nucifera F-box/kelch-repeat protein At3g27150 (LOC104591703), mRNA	9.109	13.3833	0.555259	-	-	-	-	Yes
NNU_aly-miR2111a-5p	1087.89	326.615	-1.69826	LOC104595495	Translation	| PREDICTED: Nelumbo nucifera beta-ureidopropionase (LOC104595495), mRNA	62.7559	63.4616	0.0163292	GO:0005829//cytosol	GO:0006212//uracil catabolic process	GO:0003837//beta-ureidopropionase activity	K01431//Metabolic pathways;beta-Alanine metabolism;Drug metabolism - other enzymes;Pantothenate and CoA biosynthesis;Pyrimidine metabolism
NNU_aly-miR2111a-5p	1087.89	326.615	-1.69826	LOC104605125	Translation	| PREDICTED: Nelumbo nucifera CTP synthase (LOC104605125), mRNA	2.6311	8.5574	1.70171	-	GO:0044210//'de novo' CTP biosynthetic process;GO:0006541//glutamine metabolic process	GO:0003883//CTP synthase activity;GO:0005524//ATP binding	K01937//Pyrimidine metabolism;Biosynthesis of secondary metabolites;Metabolic pathways;Amino sugar and nucleotide sugar metabolism
NNU_bna-miR2111c	538.157	158.987	-1.72151	LOC104592910	Cleavage	| PREDICTED: Nelumbo nucifera F-box/kelch-repeat protein At3g27150-like (LOC104592910), transcript variant X2, mRNA	5.1532	6.4825	0.331286	-	-	-	-	Yes
NNU_bna-miR2111c	538.157	158.987	-1.72151	LOC104591703	Cleavage	| PREDICTED: Nelumbo nucifera F-box/kelch-repeat protein At3g27150 (LOC104591703), mRNA	9.109	13.3833	0.555259	-	-	-	-	Yes
NNU_bna-miR2111c	538.157	158.987	-1.72151	LOC104591249	Cleavage	| PREDICTED: Nelumbo nucifera uncharacterized LOC104591249 (LOC104591249), mRNA	10.9015	15.573	0.514715	-	-	-	-
NNU_bna-miR2111c	538.157	158.987	-1.72151	LOC104595495	Translation	| PREDICTED: Nelumbo nucifera beta-ureidopropionase (LOC104595495), mRNA	62.7559	63.4616	0.0163292	GO:0005829//cytosol	GO:0006212//uracil catabolic process	GO:0003837//beta-ureidopropionase activity	K01431//Metabolic pathways;beta-Alanine metabolism;Drug metabolism - other enzymes;Pantothenate and CoA biosynthesis;Pyrimidine metabolism
NNU_bna-miR2111c	538.157	158.987	-1.72151	LOC104604540	Translation	| PREDICTED: Nelumbo nucifera uncharacterized protein ycf45 (LOC104604540), mRNA	12.9922	14.4882	0.157433	GO:0009507//chloroplast	-	GO:0005524//ATP binding	-
NNU_bna-miR2111c	538.157	158.987	-1.72151	LOC104586087	Translation	| PREDICTED: Nelumbo nucifera uncharacterized LOC104586087 (LOC104586087), transcript variant X2, mRNA	8.9007	12.276	0.464037	GO:0005886//plasma membrane	-	-	-
NNU_ptc-miR2111a	466.403	117.512	-1.95116	LOC104592910	Cleavage	| PREDICTED: Nelumbo nucifera F-box/kelch-repeat protein At3g27150-like (LOC104592910), transcript variant X2, mRNA	5.1532	6.4825	0.331286	-	-	-	-	Yes
NNU_ptc-miR2111a	466.403	117.512	-1.95116	LOC104591703	Cleavage	| PREDICTED: Nelumbo nucifera F-box/kelch-repeat protein At3g27150 (LOC104591703), mRNA	9.109	13.3833	0.555259	-	-	-	-	Yes
NNU_ptc-miR2111a	466.403	117.512	-1.95116	LOC104595495	Translation	| PREDICTED: Nelumbo nucifera beta-ureidopropionase (LOC104595495), mRNA	62.7559	63.4616	0.0163292	GO:0005829//cytosol	GO:0006212//uracil catabolic process	GO:0003837//beta-ureidopropionase activity	K01431//Metabolic pathways;beta-Alanine metabolism;Drug metabolism - other enzymes;Pantothenate and CoA biosynthesis;Pyrimidine metabolism
NNU_ptc-miR2111a	466.403	117.512	-1.95116	LOC104605125	Translation	| PREDICTED: Nelumbo nucifera CTP synthase (LOC104605125), mRNA	2.6311	8.5574	1.70171	-	GO:0044210//'de novo' CTP biosynthetic process;GO:0006541//glutamine metabolic process	GO:0003883//CTP synthase activity;GO:0005524//ATP binding	K01937//Pyrimidine metabolism;Biosynthesis of secondary metabolites;Metabolic pathways;Amino sugar and nucleotide sugar metabolism
NNU_vvi-miR2111-5p	462.931	150.346	-1.5849	LOC104592910	Cleavage	| PREDICTED: Nelumbo nucifera F-box/kelch-repeat protein At3g27150-like (LOC104592910), transcript variant X2, mRNA	5.1532	6.4825	0.331286	-	-	-	-	Yes
NNU_vvi-miR2111-5p	462.931	150.346	-1.5849	LOC104591703	Cleavage	| PREDICTED: Nelumbo nucifera F-box/kelch-repeat protein At3g27150 (LOC104591703), mRNA	9.109	13.3833	0.555259	-	-	-	-	Yes
NNU_stu-miR3627-5p	4.62931	95.0466	4.39738	LOC104609063	Cleavage	| PREDICTED: Nelumbo nucifera uncharacterized LOC104609063 (LOC104609063), transcript variant X3, ncRNA	3.9528	2.154	-0.87562	-	-	-	-
NNU_vvi-miR3627-5p	13.8879	350.808	4.69639	LOC104609063	Cleavage	| PREDICTED: Nelumbo nucifera uncharacterized LOC104609063 (LOC104609063), transcript variant X3, ncRNA	3.9528	2.154	-0.87562	-	-	-	-
NNU_vvi-miR3627-5p	13.8879	350.808	4.69639	LOC104607858	Cleavage	| PREDICTED: Nelumbo nucifera uncharacterized LOC104607858 (LOC104607858), transcript variant X1, mRNA	0.971	0.4593	-1.07975	-	-	-	-
NNU_han-miR3630-5p	57.8663	20.7374	-1.44288	LOC104594742	Cleavage	| PREDICTED: Nelumbo nucifera probable LRR receptor-like serine/threonine-protein kinase At1g67720 (LOC104594742), mRNA	10.6201	12.9503	0.286392	GO:0005886//plasma membrane;GO:0009506//plasmodesma	GO:0006468//protein phosphorylation	GO:0005524//ATP binding;GO:0004674//protein serine/threonine kinase activity	K04733//Apoptosis;Measles;Tuberculosis;Pertussis;NF-kappa B signaling pathway;Influenza A;Leishmaniasis;Neurotrophin signaling pathway;Toxoplasmosis;Toll-like receptor signaling pathway;Chagas disease (American trypanosomiasis)
NNU_han-miR3630-5p	57.8663	20.7374	-1.44288	LOC104612259	Cleavage	| PREDICTED: Nelumbo nucifera uncharacterized LOC104612259 (LOC104612259), mRNA	26.3183	28.1965	0.0996448	GO:0009570//chloroplast stroma	-	-	-
NNU_osa-miR444b.1	34.7198	8.6406	-1.96895	LOC104595549	Cleavage	| PREDICTED: Nelumbo nucifera MADS-box transcription factor 23 (LOC104595549), transcript variant X3, mRNA	2.5666	5.9676	1.21747	-	-	-	-
NNU_osa-miR444b.1	34.7198	8.6406	-1.96895	LOC104594072	Translation	| PREDICTED: Nelumbo nucifera chitin elicitor receptor kinase 1-like (LOC104594072), transcript variant X1, mRNA	10.8179	14.2176	0.39446	-	GO:0006468//protein phosphorylation	GO:0004672//protein kinase activity;GO:0000166//nucleotide binding	K13429//Plant-pathogen interaction
NNU_osa-miR444b.1	34.7198	8.6406	-1.96895	LOC104599355	Cleavage	| PREDICTED: Nelumbo nucifera leucine-rich repeat receptor-like protein kinase PEPR1 (LOC104599355), mRNA	0.1955	0.3857	0.980789	GO:0016020//membrane	GO:0016310//phosphorylation	GO:0004672//protein kinase activity;GO:0000166//nucleotide binding	K13420//Plant-pathogen interaction
NNU_osa-miR444b.1	34.7198	8.6406	-1.96895	LOC104588459	Cleavage	| PREDICTED: Nelumbo nucifera MADS-box transcription factor 23-like (LOC104588459), transcript variant X3, mRNA	0.3754	0.6367	0.762148	-	-	-	-
NNU_osa-miR444b.1	34.7198	8.6406	-1.96895	LOC104586562	Translation	| PREDICTED: Nelumbo nucifera uncharacterized LOC104586562 (LOC104586562), transcript variant X5, mRNA	15.4601	20.4546	0.404078	-	GO:0009086//methionine biosynthetic process;GO:0010050//vegetative phase change;GO:0009616//virus induced gene silencing;GO:0000394//RNA splicing, via endonucleolytic cleavage and ligation	-	-
NNU_gma-miR4995	135.407	53.5717	-1.30015	LOC104600455	Translation	| PREDICTED: Nelumbo nucifera F-box only protein 13-like (LOC104600455), transcript variant X3, mRNA	6.8185	7.5115	0.139834	-	-	-	-	Yes
NNU_mtr-miR5225b	12.7306	43.203	1.80044	LOC104609063	Cleavage	| PREDICTED: Nelumbo nucifera uncharacterized LOC104609063 (LOC104609063), transcript variant X6, ncRNA	3.9528	2.154	-0.87562	-	-	-	-
NNU_hbr-miR6171	208.319	71.717	-1.5008	LOC104604696	Translation	| PREDICTED: Nelumbo nucifera probable pectin methyltransferase QUA2 (LOC104604696), transcript variant X2, mRNA	17.2015	20.5922	0.259761	GO:0005802//trans-Golgi network;GO:0005768//endosome	GO:0032259//methylation;GO:0048367//shoot system development;GO:0010289//homogalacturonan biosynthetic process;GO:0009735//response to cytokinin;GO:0048364//root development	GO:0008168//methyltransferase activity	-	Yes
NNU_hbr-miR6171	208.319	71.717	-1.5008	LOC104595022	Cleavage	| PREDICTED: Nelumbo nucifera vacuolar cation/proton exchanger 3-like (LOC104595022), transcript variant X1, mRNA	4.564	6.3174	0.469227	GO:0016020//membrane	GO:0006816//calcium ion transport;GO:0098655//cation transmembrane transport	GO:0008324//cation transmembrane transporter activity	-
NNU_hbr-miR6171	208.319	71.717	-1.5008	LOC104597431	Cleavage	| PREDICTED: Nelumbo nucifera uncharacterized LOC104597431 (LOC104597431), transcript variant X2, mRNA	13.3642	17.2972	0.37236	-	-	-	-	Yes
NNU_hbr-miR6171	208.319	71.717	-1.5008	LOC104601649	Cleavage	| PREDICTED: Nelumbo nucifera putative pentatricopeptide repeat-containing protein At5g37570 (LOC104601649), transcript variant X6, misc_RNA	1.2873	1.4288	0.150714	-	-	-	K15078//Fanconi anemia pathway
NNU_hbr-miR6171	208.319	71.717	-1.5008	LOC104613015	Cleavage	| PREDICTED: Nelumbo nucifera uncharacterized LOC104613015 (LOC104613015), transcript variant X2, mRNA	4.8416	5.3811	0.152613	-	-	-	-
NNU_hbr-miR6173	129.621	50.1155	-1.33336	LOC104602902	Cleavage	| PREDICTED: Nelumbo nucifera uncharacterized LOC104602902 (LOC104602902), mRNA	0.028	0.2073	2.88768	-	-	-	K10615//Ubiquitin mediated proteolysis
NNU_tae-miR9774	61.3383	16.4171	-1.86398	LOC104604522	Cleavage	| PREDICTED: Nelumbo nucifera ras-related protein Rab11A (LOC104604522), mRNA	14.5446	17.6567	0.279925	GO:0005622//intracellular;GO:0016020//membrane	GO:0008152//metabolic process;GO:0006886//intracellular protein transport;GO:0007264//small GTPase mediated signal transduction;GO:0006913//nucleocytoplasmic transport	GO:0005525//GTP binding;GO:0003924//GTPase activity	-
NNU_tae-miR9774	61.3383	16.4171	-1.86398	LOC104586019	Cleavage	| PREDICTED: Nelumbo nucifera probable LRR receptor-like serine/threonine-protein kinase At3g47570 (LOC104586019), mRNA	0.3103	1.8225	2.55426	-	GO:0008152//metabolic process	GO:0016301//kinase activity	K13428//Plant-pathogen interaction;K13420//Plant-pathogen interaction
NNU_tae-miR9774	61.3383	16.4171	-1.86398	LOC104586620	Cleavage	| PREDICTED: Nelumbo nucifera uncharacterized LOC104586620 (LOC104586620), transcript variant X3, mRNA	0.734	0.8373	0.190242	-	-	-	-
